# Supplementary material for: Heterogeneity in endothelial cells and widespread venous arterialization during early vascular development in mammals
Source: Cell Res. 2022 Jan 25;32(4):333–48. doi: 10.1038/s41422-022-00615-z (PMC8975889; doi:10.1038/s41422-022-00615-z)
Supplement: Supplementary file 12 — Supplementary information, Table S1 [file 41422_2022_615_MOESM12_ESM.xls]

## Sheet: legends
Table S1. Cell information of STRT-seq data from mouse wild type embryos.
Sheet 1: Quality control of all sequenced cells.
Sheet 2: UMAP coordinates and cluster assignments of the sequenced cells from wild type embryos.
Sheet 3: UMAP coordinates and metadata of the cells belonging to 7 Embryo proper VEC clusters.

## Sheet: Sequenced cells
Cell_ID	Location	Stage	nGene	nUMI
X4sp_body_EC76_sc1	Body	E8.0	7827	309563
X4sp_body_EC76_sc2	Body	E8.0	7486	278065
X4sp_body_EC76_sc3	Body	E8.0	8364	575007
X4sp_body_EC76_sc4	Body	E8.0	8795	630124
X4sp_body_EC76_sc5	Body	E8.0	7463	224554
X4sp_body_EC76_sc6	Body	E8.0	7470	226662
X4sp_body_EC76_sc7	Body	E8.0	7032	335730
X4sp_body_EC76_sc8	Body	E8.0	7058	173361
X4sp_body_EC76_sc9	Body	E8.0	8035	831330
X4sp_body_EC76_sc10	Body	E8.0	7127	521847
X4sp_body_EC76_sc11	Body	E8.0	6980	236921
X4sp_body_EC76_sc12	Body	E8.0	6007	158004
X4sp_body_EC76_sc13	Body	E8.0	7623	424336
X4sp_body_EC76_sc14	Body	E8.0	5437	163368
X4sp_body_EC76_sc15	Body	E8.0	7450	444676
X4sp_body_EC76_sc16	Body	E8.0	7736	431228
X4sp_body_EC76_sc17	Body	E8.0	8540	456504
X4sp_body_EC76_sc18	Body	E8.0	6992	229627
X4sp_body_EC76_sc19	Body	E8.0	7945	591753
X4sp_body_EC76_sc20	Body	E8.0	7358	244321
X4sp_body_EC76_sc21	Body	E8.0	7882	267153
X4sp_body_EC76_sc22	Body	E8.0	7094	282488
X4sp_body_EC76_sc23	Body	E8.0	4647	25804
X4sp_body_EC76_sc24	Body	E8.0	7308	231358
X4sp_body_EC76_sc65	Body	E8.0	9586	1141728
X4sp_body_EC76_sc66	Body	E8.0	6815	471966
X4sp_body_EC76_sc67	Body	E8.0	8239	768966
X4sp_body_EC76_sc68	Body	E8.0	5705	344033
X4sp_body_EC76_sc69	Body	E8.0	6919	336728
X4sp_body_EC76_sc70	Body	E8.0	5837	221395
X4sp_body_EC76_sc71	Body	E8.0	5359	204844
X4sp_body_EC76_sc72	Body	E8.0	8530	925769
X4sp_body_EC76_sc73	Body	E8.0	6556	105485
X4sp_body_EC76_sc74	Body	E8.0	8552	1104352
X4sp_body_EC76_sc75	Body	E8.0	7133	357317
X4sp_body_EC76_sc76	Body	E8.0	4995	59560
X4sp_body_EC76_sc77	Body	E8.0	6505	515017
X4sp_body_EC76_sc78	Body	E8.0	4471	68403
X4sp_body_EC76_sc79	Body	E8.0	7215	676757
X4sp_body_EC76_sc80	Body	E8.0	5655	163793
X8sp_body_EC20_sc1	Body	E8.5	7469	491325
X8sp_body_EC20_sc2	Body	E8.5	6629	416066
X8sp_body_EC20_sc3	Body	E8.5	8034	874679
X8sp_body_EC20_sc4	Body	E8.5	8305	979224
X8sp_body_EC20_sc5	Body	E8.5	7795	641433
X8sp_body_EC20_sc6	Body	E8.5	7364	597015
X8sp_body_EC20_sc7	Body	E8.5	7677	738363
X8sp_body_EC20_sc8	Body	E8.5	7797	643773
X8sp_body_EC20_sc9	Body	E8.5	8491	1419846
X8sp_body_EC20_sc10	Body	E8.5	6868	435867
X8sp_body_EC20_sc11	Body	E8.5	7135	481415
X8sp_body_EC20_sc12	Body	E8.5	7968	589780
X8sp_body_EC20_sc13	Body	E8.5	8182	886241
X8sp_body_EC20_sc14	Body	E8.5	8590	804630
X8sp_body_EC20_sc15	Body	E8.5	8854	1055714
X8sp_body_EC20_sc16	Body	E8.5	6741	426557
X8sp_body_EC20_sc17	Body	E8.5	7658	562925
X8sp_body_EC20_sc18	Body	E8.5	7002	413907
X8sp_body_EC20_sc19	Body	E8.5	7145	568091
X8sp_body_EC20_sc20	Body	E8.5	8468	915054
X8sp_body_EC20_sc21	Body	E8.5	6328	617196
X8sp_body_EC20_sc22	Body	E8.5	7236	501791
X8sp_body_EC20_sc24	Body	E8.5	8886	1173392
X8sp_body_EC20_sc45	Body	E8.5	6894	241768
X8sp_body_EC20_sc46	Body	E8.5	8184	677072
X8sp_body_EC20_sc47	Body	E8.5	7039	394991
X8sp_body_EC21_sc10	Body	E8.5	8000	874467
X8sp_body_EC21_sc11	Body	E8.5	8619	1073209
X8sp_body_EC21_sc53	Body	E8.5	8395	1319496
X8sp_body_EC21_sc54	Body	E8.5	8534	1110398
X8sp_body_EC21_sc55	Body	E8.5	8415	1204638
X8sp_body_EC21_sc56	Body	E8.5	7422	746557
X8sp_body_EC21_sc57	Body	E8.5	7705	701588
X8sp_body_EC21_sc58	Body	E8.5	6990	430601
X8sp_body_EC21_sc59	Body	E8.5	7389	528683
X8sp_body_EC21_sc60	Body	E8.5	7568	690823
X8sp_body_EC21_sc61	Body	E8.5	7567	623579
X8sp_body_EC21_sc62	Body	E8.5	7975	756820
X8sp_body_EC21_sc63	Body	E8.5	8582	1024097
X8sp_body_EC21_sc64	Body	E8.5	8143	789668
X8sp_body_EC21_sc65	Body	E8.5	8053	790240
X8sp_body_EC21_sc66	Body	E8.5	8432	1167669
X8sp_body_EC21_sc67	Body	E8.5	7370	820377
X8sp_body_EC21_sc68	Body	E8.5	8089	1093036
X8sp_body_EC21_sc69	Body	E8.5	9509	1879293
X8sp_body_EC21_sc70	Body	E8.5	8252	716176
X8sp_body_EC21_sc71	Body	E8.5	7166	548156
X8sp_body_EC21_sc72	Body	E8.5	205	486
X8sp_body_EC21_sc73	Body	E8.5	6431	190144
X8sp_body_EC21_sc74	Body	E8.5	8435	1067276
X8sp_body_EC21_sc75	Body	E8.5	7233	531570
X8sp_body_EC21_sc76	Body	E8.5	5891	162175
X8sp_body_EC21_sc77	Body	E8.5	8032	903265
X8sp_body_EC22_sc18	Body	E8.5	8336	479143
X8sp_body_EC22_sc19	Body	E8.5	7845	551912
X8sp_body_EC22_sc20	Body	E8.5	8989	950910
X8sp_body_EC22_sc21	Body	E8.5	6790	481026
X8sp_body_EC22_sc22	Body	E8.5	8422	540541
X8sp_body_EC22_sc24	Body	E8.5	8110	521487
X8sp_body_EC22_sc25	Body	E8.5	8454	848425
X8sp_body_EC22_sc26	Body	E8.5	6813	316384
X8sp_body_EC22_sc76	Body	E8.5	8089	436162
X8sp_body_EC22_sc77	Body	E8.5	7497	623751
X8sp_body_EC22_sc78	Body	E8.5	7174	613601
X8sp_body_EC22_sc79	Body	E8.5	8874	883265
X8sp_body_EC22_sc80	Body	E8.5	8237	797742
X8sp_body_EC22_sc81	Body	E8.5	7584	404046
X8sp_body_EC22_sc82	Body	E8.5	8185	938559
X8sp_body_EC22_sc83	Body	E8.5	8134	770438
X8sp_body_EC22_sc84	Body	E8.5	8651	823485
X8sp_body_EC22_sc85	Body	E8.5	8272	759337
X8sp_body_EC22_sc86	Body	E8.5	7822	792268
X8sp_body_EC22_sc87	Body	E8.5	7528	447148
X8sp_body_EC22_sc88	Body	E8.5	6699	501299
X8sp_body_EC22_sc89	Body	E8.5	7673	570767
X8sp_body_EC22_sc90	Body	E8.5	8345	675195
X8sp_body_EC22_sc91	Body	E8.5	8521	805536
X8sp_body_EC22_sc92	Body	E8.5	9209	1266036
X8sp_body_EC22_sc93	Body	E8.5	8500	1020094
X8sp_body_EC22_sc94	Body	E8.5	8957	1077588
X8sp_body_EC27_sc1	Body	E8.5	219	300
X8sp_body_EC27_sc2	Body	E8.5	9122	606499
X8sp_body_EC27_sc3	Body	E8.5	7853	468752
X8sp_body_EC27_sc4	Body	E8.5	9540	1419900
X8sp_body_EC27_sc5	Body	E8.5	8567	767681
X8sp_body_EC27_sc6	Body	E8.5	8504	740208
X8sp_body_EC27_sc7	Body	E8.5	6831	472924
X8sp_body_EC27_sc8	Body	E8.5	7451	294033
X8sp_body_EC27_sc9	Body	E8.5	6277	534043
X8sp_body_EC27_sc10	Body	E8.5	8595	804241
X8sp_body_EC27_sc11	Body	E8.5	6812	465116
X8sp_body_EC27_sc12	Body	E8.5	6810	264106
X8sp_body_EC27_sc13	Body	E8.5	8032	572801
X8sp_body_EC27_sc14	Body	E8.5	7620	372496
X8sp_body_EC27_sc15	Body	E8.5	8552	599094
X8sp_body_EC27_sc16	Body	E8.5	8279	531136
X8sp_body_EC27_sc17	Body	E8.5	5862	63525
X8sp_body_EC27_sc18	Body	E8.5	6991	440348
X8sp_body_EC27_sc19	Body	E8.5	8060	498685
X8sp_body_EC27_sc20	Body	E8.5	10141	1826139
X8sp_body_EC27_sc21	Body	E8.5	7662	755671
X8sp_body_EC27_sc22	Body	E8.5	6260	210952
X8sp_body_EC27_sc24	Body	E8.5	7099	235123
X8sp_body_EC28_sc25	Body	E8.5	8019	672741
X8sp_body_EC28_sc26	Body	E8.5	8903	622472
X8sp_body_EC28_sc27	Body	E8.5	6033	203995
X8sp_body_EC28_sc28	Body	E8.5	9646	979244
X8sp_body_EC28_sc29	Body	E8.5	9423	469787
X8sp_body_EC28_sc30	Body	E8.5	406	570
X8sp_body_EC28_sc31	Body	E8.5	6377	314496
X8sp_body_EC28_sc53	Body	E8.5	7945	859477
X8sp_body_EC28_sc54	Body	E8.5	9583	1368648
X8sp_body_EC28_sc55	Body	E8.5	9108	1396839
X8sp_body_EC28_sc56	Body	E8.5	8632	1020316
X8sp_body_EC28_sc57	Body	E8.5	9986	1568549
X8sp_body_EC28_sc58	Body	E8.5	9475	1478118
X8sp_body_EC28_sc59	Body	E8.5	8287	539240
X8sp_body_EC28_sc60	Body	E8.5	9069	618269
X8sp_body_EC28_sc61	Body	E8.5	6695	206742
X8sp_body_EC28_sc62	Body	E8.5	548	846
X8sp_body_EC28_sc63	Body	E8.5	3283	27724
X8sp_body_EC28_sc64	Body	E8.5	7752	326684
X8sp_body_EC28_sc65	Body	E8.5	9115	813332
X8sp_body_EC28_sc66	Body	E8.5	9678	1559679
X8sp_body_EC28_sc67	Body	E8.5	6501	408486
X8sp_body_EC28_sc68	Body	E8.5	9899	1974055
X8sp_body_EC37_sc1	Body	E8.5	8291	1103949
X8sp_body_EC37_sc2	Body	E8.5	7854	1033941
X8sp_body_EC37_sc3	Body	E8.5	7136	922956
X8sp_body_EC37_sc4	Body	E8.5	6957	764088
X8sp_body_EC37_sc5	Body	E8.5	7489	469288
X8sp_body_EC37_sc6	Body	E8.5	7936	456225
X8sp_body_EC37_sc7	Body	E8.5	6020	282399
X8sp_body_EC37_sc8	Body	E8.5	7884	648982
X8sp_body_EC37_sc9	Body	E8.5	9218	1805260
X8sp_body_EC37_sc10	Body	E8.5	8317	1101380
X8sp_body_EC37_sc11	Body	E8.5	7533	461465
X8sp_body_EC37_sc12	Body	E8.5	8056	734952
X8sp_body_EC37_sc13	Body	E8.5	9155	1900788
X8sp_body_EC37_sc14	Body	E8.5	7806	732147
X8sp_body_EC37_sc15	Body	E8.5	8720	1417161
X8sp_body_EC37_sc16	Body	E8.5	8421	1167201
X8sp_body_EC37_sc17	Body	E8.5	7743	833151
X8sp_body_EC37_sc18	Body	E8.5	7208	492988
X8sp_body_EC37_sc19	Body	E8.5	9055	1658419
X8sp_body_EC37_sc20	Body	E8.5	8687	942174
X8sp_body_EC37_sc21	Body	E8.5	6700	242625
X8sp_body_EC37_sc22	Body	E8.5	6462	681302
X8sp_body_EC37_sc23	Body	E8.5	5724	318293
X8sp_body_EC37_sc25	Body	E8.5	5790	486201
X8sp_body_EC37_sc45	Body	E8.5	3106	70123
X8sp_body_EC37_sc46	Body	E8.5	6776	271907
X8sp_body_EC37_sc47	Body	E8.5	8995	1251221
X8sp_body_EC38_sc10	Body	E8.5	9033	1659625
X8sp_body_EC38_sc11	Body	E8.5	7480	443582
X8sp_body_EC38_sc12	Body	E8.5	7538	628717
X8sp_body_EC38_sc13	Body	E8.5	7088	479243
X8sp_body_EC38_sc53	Body	E8.5	5423	260379
X8sp_body_EC38_sc54	Body	E8.5	7341	744505
X8sp_body_EC38_sc55	Body	E8.5	7059	684708
X8sp_body_EC38_sc56	Body	E8.5	4374	101697
X8sp_body_EC38_sc57	Body	E8.5	7969	903551
X8sp_body_EC38_sc58	Body	E8.5	8660	1449361
X8sp_body_EC38_sc59	Body	E8.5	8450	775710
X8sp_body_EC38_sc60	Body	E8.5	8167	1039629
X8sp_body_EC38_sc61	Body	E8.5	8525	1317471
X8sp_body_EC38_sc62	Body	E8.5	6797	508610
X8sp_body_EC38_sc63	Body	E8.5	9076	1756849
X8sp_body_EC38_sc64	Body	E8.5	8940	1412512
X8sp_body_EC38_sc65	Body	E8.5	8641	1199096
X8sp_body_EC38_sc66	Body	E8.5	7553	900701
X8sp_body_EC38_sc67	Body	E8.5	6986	603762
X8sp_body_EC38_sc68	Body	E8.5	7794	950886
X8sp_body_EC38_sc69	Body	E8.5	8525	1074887
X8sp_body_EC38_sc70	Body	E8.5	6902	428363
X8sp_body_EC38_sc71	Body	E8.5	5592	303066
X8sp_body_EC38_sc72	Body	E8.5	6794	533451
X8sp_body_EC38_sc73	Body	E8.5	7274	204110
X8sp_body_EC38_sc74	Body	E8.5	8045	1266300
X8sp_body_EC38_sc75	Body	E8.5	7254	573697
X8sp_body_EC38_sc76	Body	E8.5	6185	141394
X8sp_body_EC39_sc6	Body	E8.5	6698	317951
X8sp_body_EC39_sc7	Body	E8.5	8487	1219306
X8sp_body_EC39_sc8	Body	E8.5	6401	261294
X8sp_body_EC39_sc9	Body	E8.5	6662	608033
X8sp_body_EC39_sc29	Body	E8.5	8763	1142005
X8sp_body_EC39_sc30	Body	E8.5	8220	1428805
X8sp_body_EC39_sc31	Body	E8.5	6108	233808
X8sp_body_EC39_sc32	Body	E8.5	7074	615063
X8sp_body_EC39_sc33	Body	E8.5	5967	399147
X8sp_body_EC39_sc35	Body	E8.5	8115	1109914
X8sp_body_EC39_sc36	Body	E8.5	6709	425931
X8sp_body_EC39_sc37	Body	E8.5	9527	2060254
X8sp_body_EC39_sc38	Body	E8.5	8031	972482
X8sp_body_EC39_sc39	Body	E8.5	5697	178155
X8sp_body_EC39_sc40	Body	E8.5	5977	302218
X8sp_body_EC39_sc41	Body	E8.5	7764	1075540
X8sp_body_EC39_sc42	Body	E8.5	7681	1103372
X8sp_body_EC39_sc43	Body	E8.5	5933	384998
X8sp_body_EC39_sc44	Body	E8.5	6614	361579
X8sp_body_EC39_sc45	Body	E8.5	5470	213334
X8sp_body_EC39_sc46	Body	E8.5	6411	221789
X8sp_body_EC39_sc47	Body	E8.5	6807	360780
X8sp_body_EC39_sc48	Body	E8.5	7603	824109
X8sp_body_EC39_sc49	Body	E8.5	8199	1036987
X8sp_body_EC39_sc50	Body	E8.5	7244	895770
X8sp_body_EC39_sc51	Body	E8.5	8552	1276718
X8sp_body_EC39_sc52	Body	E8.5	8460	1204610
X8sp_body_EC40_sc18	Body	E8.5	5757	292049
X8sp_body_EC40_sc19	Body	E8.5	9099	2087914
X8sp_body_EC40_sc20	Body	E8.5	4705	109287
X8sp_body_EC40_sc21	Body	E8.5	7137	427988
X8sp_body_EC40_sc71	Body	E8.5	6995	676024
X8sp_body_EC40_sc72	Body	E8.5	6347	764259
X8sp_body_EC40_sc73	Body	E8.5	6237	140696
X8sp_body_EC40_sc74	Body	E8.5	6715	689351
X8sp_body_EC40_sc75	Body	E8.5	7928	937239
X8sp_body_EC40_sc76	Body	E8.5	7438	311208
X8sp_body_EC40_sc77	Body	E8.5	6393	508811
X8sp_body_EC40_sc78	Body	E8.5	7388	815805
X8sp_body_EC40_sc79	Body	E8.5	7605	998127
X8sp_body_EC40_sc80	Body	E8.5	5855	467352
X8sp_body_EC40_sc81	Body	E8.5	1446	24856
X8sp_body_EC40_sc82	Body	E8.5	6748	393647
X8sp_body_EC40_sc83	Body	E8.5	7933	1317223
X8sp_body_EC40_sc84	Body	E8.5	4488	197971
X8sp_body_EC40_sc85	Body	E8.5	6198	184014
X8sp_body_EC40_sc86	Body	E8.5	7975	1448731
X8sp_body_EC40_sc87	Body	E8.5	6326	370309
X8sp_body_EC40_sc88	Body	E8.5	7453	418127
X8sp_body_EC40_sc89	Body	E8.5	8469	1720651
X8sp_body_EC40_sc90	Body	E8.5	7517	593135
X8sp_body_EC40_sc91	Body	E8.5	7673	1254926
X8sp_body_EC40_sc92	Body	E8.5	7748	1255676
X8sp_body_EC40_sc93	Body	E8.5	8111	489697
X8sp_body_EC40_sc94	Body	E8.5	8214	1302429
X18sp_body_EC12_sc1	Body	E9.0	1010	1967
X18sp_body_EC12_sc2	Body	E9.0	7501	507241
X18sp_body_EC12_sc3	Body	E9.0	9060	1203589
X18sp_body_EC12_sc4	Body	E9.0	6199	273696
X18sp_body_EC12_sc5	Body	E9.0	8133	908744
X18sp_body_EC12_sc6	Body	E9.0	9256	878819
X18sp_body_EC12_sc7	Body	E9.0	7450	901452
X18sp_body_EC12_sc8	Body	E9.0	6836	438426
X18sp_body_EC12_sc9	Body	E9.0	6957	666625
X18sp_body_EC12_sc10	Body	E9.0	3963	114486
X18sp_body_EC12_sc11	Body	E9.0	7663	536951
X18sp_body_EC12_sc12	Body	E9.0	8126	638923
X18sp_body_EC12_sc13	Body	E9.0	7276	422252
X18sp_body_EC12_sc14	Body	E9.0	8127	887371
X18sp_body_EC12_sc15	Body	E9.0	9028	1031755
X18sp_body_EC12_sc16	Body	E9.0	8078	658858
X18sp_body_EC12_sc17	Body	E9.0	7398	581344
X18sp_body_EC12_sc18	Body	E9.0	8276	666492
X18sp_body_EC12_sc19	Body	E9.0	9570	1675010
X18sp_body_EC12_sc20	Body	E9.0	4939	208770
X18sp_body_EC12_sc21	Body	E9.0	7205	582234
X18sp_body_EC12_sc22	Body	E9.0	8827	801614
X18sp_body_EC12_sc24	Body	E9.0	6456	269191
X18sp_body_EC12_sc45	Body	E9.0	8404	811790
X18sp_body_EC12_sc46	Body	E9.0	7708	602139
X18sp_body_EC13_sc10	Body	E9.0	7548	817520
X18sp_body_EC13_sc11	Body	E9.0	7186	605102
X18sp_body_EC13_sc53	Body	E9.0	7059	660146
X18sp_body_EC13_sc54	Body	E9.0	8485	990311
X18sp_body_EC13_sc55	Body	E9.0	7766	879273
X18sp_body_EC13_sc56	Body	E9.0	6037	339419
X18sp_body_EC13_sc57	Body	E9.0	7920	738139
X18sp_body_EC13_sc58	Body	E9.0	7497	755014
X18sp_body_EC13_sc59	Body	E9.0	7383	619247
X18sp_body_EC13_sc60	Body	E9.0	6966	392837
X18sp_body_EC13_sc61	Body	E9.0	5998	281218
X18sp_body_EC13_sc62	Body	E9.0	6211	461924
X18sp_body_EC13_sc63	Body	E9.0	8336	900310
X18sp_body_EC13_sc64	Body	E9.0	6427	268603
X18sp_body_EC13_sc65	Body	E9.0	7690	596663
X18sp_body_EC13_sc66	Body	E9.0	8163	915817
X18sp_body_EC13_sc67	Body	E9.0	7913	816044
X18sp_body_EC13_sc68	Body	E9.0	8783	1545155
X18sp_body_EC13_sc69	Body	E9.0	6250	329697
X18sp_body_EC13_sc70	Body	E9.0	5971	221498
X18sp_body_EC13_sc71	Body	E9.0	6337	429742
X18sp_body_EC13_sc72	Body	E9.0	7450	803231
X18sp_body_EC13_sc73	Body	E9.0	7973	606006
X18sp_body_EC13_sc74	Body	E9.0	6615	596118
X18sp_body_EC13_sc75	Body	E9.0	6538	410388
X18sp_body_EC14_sc6	Body	E9.0	8205	1056806
X18sp_body_EC14_sc7	Body	E9.0	7918	698853
X18sp_body_EC14_sc8	Body	E9.0	8864	1172584
X18sp_body_EC14_sc30	Body	E9.0	6039	335089
X18sp_body_EC14_sc31	Body	E9.0	6986	538397
X18sp_body_EC14_sc32	Body	E9.0	8027	883924
X18sp_body_EC14_sc33	Body	E9.0	7053	492116
X18sp_body_EC14_sc35	Body	E9.0	8419	917811
X18sp_body_EC14_sc36	Body	E9.0	8914	1127475
X18sp_body_EC14_sc37	Body	E9.0	6776	541200
X18sp_body_EC14_sc38	Body	E9.0	1583	31626
X18sp_body_EC14_sc39	Body	E9.0	8127	744998
X18sp_body_EC14_sc40	Body	E9.0	8078	825817
X18sp_body_EC14_sc41	Body	E9.0	3729	94974
X18sp_body_EC14_sc42	Body	E9.0	8422	1008817
X18sp_body_EC14_sc43	Body	E9.0	6083	284461
X18sp_body_EC14_sc44	Body	E9.0	4932	78123
X18sp_body_EC14_sc45	Body	E9.0	7626	668214
X18sp_body_EC14_sc46	Body	E9.0	7289	610484
X18sp_body_EC14_sc47	Body	E9.0	571	1948
X18sp_body_EC14_sc48	Body	E9.0	7165	555188
X18sp_body_EC14_sc49	Body	E9.0	7213	701786
X18sp_body_EC14_sc50	Body	E9.0	588	1869
X18sp_body_EC14_sc51	Body	E9.0	6300	306889
X18sp_body_EC14_sc52	Body	E9.0	7819	688828
X18sp_body_EC15_sc18	Body	E9.0	8168	755238
X18sp_body_EC15_sc19	Body	E9.0	631	1500
X18sp_body_EC15_sc20	Body	E9.0	6363	371163
X18sp_body_EC15_sc73	Body	E9.0	7863	621354
X18sp_body_EC15_sc74	Body	E9.0	6596	703960
X18sp_body_EC15_sc75	Body	E9.0	8559	918636
X18sp_body_EC15_sc76	Body	E9.0	6499	299991
X18sp_body_EC15_sc77	Body	E9.0	3627	100412
X18sp_body_EC15_sc78	Body	E9.0	7307	573901
X18sp_body_EC15_sc79	Body	E9.0	5089	216197
X18sp_body_EC15_sc80	Body	E9.0	691	2482
X18sp_body_EC15_sc81	Body	E9.0	6330	528716
X18sp_body_EC15_sc82	Body	E9.0	6109	558838
X18sp_body_EC15_sc83	Body	E9.0	6615	405801
X18sp_body_EC15_sc84	Body	E9.0	8859	1528596
X18sp_body_EC15_sc85	Body	E9.0	6715	474681
X18sp_body_EC15_sc86	Body	E9.0	8937	1628366
X18sp_body_EC15_sc87	Body	E9.0	7544	528709
X18sp_body_EC15_sc88	Body	E9.0	8174	806516
X18sp_body_EC15_sc89	Body	E9.0	7955	930884
X18sp_body_EC15_sc90	Body	E9.0	8068	727423
X18sp_body_EC15_sc91	Body	E9.0	7966	780690
X18sp_body_EC15_sc92	Body	E9.0	7660	864091
X18sp_body_EC15_sc93	Body	E9.0	7884	772129
X18sp_body_EC15_sc94	Body	E9.0	6002	324450
X18sp17_body_EC33_sc1	Body	E9.0	8256	875958
X18sp17_body_EC33_sc2	Body	E9.0	7540	819562
X18sp17_body_EC33_sc3	Body	E9.0	9117	1548968
X18sp17_body_EC33_sc4	Body	E9.0	8237	1288895
X18sp17_body_EC33_sc5	Body	E9.0	6999	369031
X18sp17_body_EC33_sc6	Body	E9.0	5601	156903
X18sp17_body_EC33_sc7	Body	E9.0	7417	685480
X18sp17_body_EC33_sc8	Body	E9.0	7085	342389
X18sp17_body_EC33_sc9	Body	E9.0	7703	996962
X18sp17_body_EC33_sc10	Body	E9.0	9145	1439435
X18sp17_body_EC33_sc11	Body	E9.0	7120	510746
X18sp17_body_EC33_sc12	Body	E9.0	8243	929832
X18sp17_body_EC33_sc13	Body	E9.0	9424	1605661
X18sp17_body_EC33_sc14	Body	E9.0	8994	1842090
X18sp17_body_EC33_sc15	Body	E9.0	9806	2343833
X18sp17_body_EC33_sc16	Body	E9.0	8682	1253131
X18sp17_body_EC33_sc17	Body	E9.0	8321	967381
X18sp17_body_EC33_sc18	Body	E9.0	8573	953823
X18sp17_body_EC33_sc19	Body	E9.0	8048	1078670
X18sp17_body_EC33_sc20	Body	E9.0	9420	1348582
X18sp17_body_EC33_sc21	Body	E9.0	8445	826360
X18sp17_body_EC33_sc22	Body	E9.0	7794	802464
X18sp17_body_EC33_sc24	Body	E9.0	7053	548601
X18sp17_body_EC33_sc45	Body	E9.0	2746	80039
X18sp17_body_EC33_sc46	Body	E9.0	6986	292481
X18sp17_body_EC33_sc47	Body	E9.0	7934	724030
X18sp17_body_EC34_sc27	Body	E9.0	7589	580875
X18sp17_body_EC34_sc28	Body	E9.0	6459	326273
X18sp17_body_EC34_sc29	Body	E9.0	3744	129861
X18sp17_body_EC34_sc30	Body	E9.0	7670	972461
X18sp17_body_EC34_sc53	Body	E9.0	8528	971676
X18sp17_body_EC34_sc54	Body	E9.0	943	9207
X18sp17_body_EC34_sc55	Body	E9.0	9241	2641274
X18sp17_body_EC34_sc56	Body	E9.0	8620	579524
X18sp17_body_EC34_sc57	Body	E9.0	8610	1233521
X18sp17_body_EC34_sc58	Body	E9.0	6941	703501
X18sp17_body_EC34_sc59	Body	E9.0	8470	903956
X18sp17_body_EC34_sc60	Body	E9.0	7248	579745
X18sp17_body_EC34_sc61	Body	E9.0	6115	407104
X18sp17_body_EC34_sc62	Body	E9.0	9159	2058788
X18sp17_body_EC34_sc63	Body	E9.0	10415	3311203
X18sp17_body_EC34_sc64	Body	E9.0	6989	466606
X18sp17_body_EC34_sc65	Body	E9.0	7445	616489
X18sp17_body_EC34_sc66	Body	E9.0	8137	1132401
X18sp17_body_EC34_sc67	Body	E9.0	8234	1223303
X18sp17_body_EC34_sc68	Body	E9.0	9602	2195007
X18sp17_body_EC34_sc69	Body	E9.0	8927	1347925
X18sp17_body_EC34_sc70	Body	E9.0	7248	796198
X18sp17_body_EC34_sc71	Body	E9.0	8286	1239031
X18sp17_body_EC34_sc72	Body	E9.0	9021	1483279
X18sp17_body_EC34_sc73	Body	E9.0	8665	338765
X18sp17_body_EC34_sc74	Body	E9.0	7486	1080437
X18sp17_body_EC34_sc75	Body	E9.0	6472	478530
X18sp17_body_EC35_sc6	Body	E9.0	6977	330721
X18sp17_body_EC35_sc7	Body	E9.0	5990	384482
X18sp17_body_EC35_sc8	Body	E9.0	7345	367854
X18sp17_body_EC35_sc9	Body	E9.0	7638	1347504
X18sp17_body_EC35_sc30	Body	E9.0	7646	1025712
X18sp17_body_EC35_sc31	Body	E9.0	8248	481885
X18sp17_body_EC35_sc32	Body	E9.0	7435	576965
X18sp17_body_EC35_sc33	Body	E9.0	6446	518815
X18sp17_body_EC35_sc35	Body	E9.0	8599	852092
X18sp17_body_EC35_sc36	Body	E9.0	7004	594488
X18sp17_body_EC35_sc37	Body	E9.0	7695	683292
X18sp17_body_EC35_sc38	Body	E9.0	7063	655725
X18sp17_body_EC35_sc39	Body	E9.0	8629	707215
X18sp17_body_EC35_sc40	Body	E9.0	8091	805477
X18sp17_body_EC35_sc41	Body	E9.0	4955	233791
X18sp17_body_EC35_sc42	Body	E9.0	8078	1056171
X18sp17_body_EC35_sc43	Body	E9.0	7878	871185
X18sp17_body_EC35_sc44	Body	E9.0	7728	758566
X18sp17_body_EC35_sc45	Body	E9.0	9740	1702444
X18sp17_body_EC35_sc46	Body	E9.0	7122	318036
X18sp17_body_EC35_sc47	Body	E9.0	8556	1172782
X18sp17_body_EC35_sc48	Body	E9.0	8945	1754479
X18sp17_body_EC35_sc49	Body	E9.0	8215	884878
X18sp17_body_EC35_sc50	Body	E9.0	8300	1300704
X18sp17_body_EC35_sc51	Body	E9.0	4644	200166
X18sp17_body_EC35_sc52	Body	E9.0	8027	1045315
X18sp17_body_EC36_sc36	Body	E9.0	7021	613906
X18sp17_body_EC36_sc37	Body	E9.0	8034	1114406
X18sp17_body_EC36_sc38	Body	E9.0	8074	989790
X18sp17_body_EC36_sc39	Body	E9.0	4829	126303
X18sp17_body_EC36_sc73	Body	E9.0	5418	143258
X18sp17_body_EC36_sc74	Body	E9.0	7321	808505
X18sp17_body_EC36_sc75	Body	E9.0	8438	986312
X18sp17_body_EC36_sc76	Body	E9.0	7734	343181
X18sp17_body_EC36_sc77	Body	E9.0	9087	2456354
X18sp17_body_EC36_sc78	Body	E9.0	3557	52025
X18sp17_body_EC36_sc79	Body	E9.0	3067	82453
X18sp17_body_EC36_sc80	Body	E9.0	8149	1384165
X18sp17_body_EC36_sc81	Body	E9.0	7615	881030
X18sp17_body_EC36_sc82	Body	E9.0	6949	515394
X18sp17_body_EC36_sc83	Body	E9.0	7351	1043277
X18sp17_body_EC36_sc84	Body	E9.0	8222	1023142
X18sp17_body_EC36_sc85	Body	E9.0	7221	242724
X18sp17_body_EC36_sc86	Body	E9.0	8515	2101128
X18sp17_body_EC36_sc87	Body	E9.0	7747	851478
X18sp17_body_EC36_sc88	Body	E9.0	6268	290197
X18sp17_body_EC36_sc89	Body	E9.0	5924	544720
X18sp17_body_EC36_sc90	Body	E9.0	7934	1032069
X18sp17_body_EC36_sc91	Body	E9.0	8262	1365604
X18sp17_body_EC36_sc92	Body	E9.0	8130	1188248
X18sp17_body_EC36_sc93	Body	E9.0	5778	158910
X18sp17_body_EC36_sc94	Body	E9.0	6283	495521
X25sp_body_EC8_sc1	Body	E9.5	6734	428002
X25sp_body_EC8_sc2	Body	E9.5	6018	257871
X25sp_body_EC8_sc3	Body	E9.5	5568	212942
X25sp_body_EC8_sc4	Body	E9.5	8892	1359607
X25sp_body_EC8_sc5	Body	E9.5	8427	892361
X25sp_body_EC8_sc6	Body	E9.5	6316	383971
X25sp_body_EC8_sc7	Body	E9.5	6682	525467
X25sp_body_EC8_sc8	Body	E9.5	2947	82953
X25sp_body_EC8_sc9	Body	E9.5	7539	679259
X25sp_body_EC8_sc10	Body	E9.5	8517	1246326
X25sp_body_EC8_sc11	Body	E9.5	5493	277621
X25sp_body_EC8_sc12	Body	E9.5	7414	411880
X25sp_body_EC8_sc13	Body	E9.5	6348	284144
X25sp_body_EC8_sc14	Body	E9.5	2030	35079
X25sp_body_EC8_sc15	Body	E9.5	7410	560952
X25sp_body_EC8_sc16	Body	E9.5	6400	417756
X25sp_body_EC8_sc17	Body	E9.5	5255	175324
X25sp_body_EC8_sc18	Body	E9.5	8003	662759
X25sp_body_EC8_sc19	Body	E9.5	7740	749591
X25sp_body_EC8_sc20	Body	E9.5	5651	232468
X25sp_body_EC8_sc21	Body	E9.5	8109	1197082
X25sp_body_EC8_sc22	Body	E9.5	5751	351452
X25sp_body_EC8_sc24	Body	E9.5	7865	668545
X25sp_body_EC9_sc53	Body	E9.5	5775	349812
X25sp_body_EC9_sc54	Body	E9.5	6760	457970
X25sp_body_EC9_sc55	Body	E9.5	824	2840
X25sp_body_EC9_sc56	Body	E9.5	8929	1601577
X25sp_body_EC9_sc57	Body	E9.5	8196	979296
X25sp_body_EC9_sc58	Body	E9.5	6277	339721
X25sp_body_EC9_sc59	Body	E9.5	7417	611708
X25sp_body_EC9_sc60	Body	E9.5	8187	806327
X25sp_body_EC9_sc61	Body	E9.5	235	469
X25sp_body_EC9_sc62	Body	E9.5	1969	30253
X25sp_body_EC9_sc63	Body	E9.5	2824	68869
X25sp_body_EC9_sc64	Body	E9.5	6453	350626
X25sp_body_EC9_sc65	Body	E9.5	2696	181426
X25sp_body_EC9_sc66	Body	E9.5	6783	765152
X25sp_body_EC9_sc67	Body	E9.5	6444	460020
X25sp_body_EC9_sc68	Body	E9.5	6788	404561
X25sp_body_EC9_sc69	Body	E9.5	7904	1043268
X25sp_body_EC9_sc70	Body	E9.5	8520	1017266
X25sp_body_EC9_sc71	Body	E9.5	336	1441
X25sp_body_EC9_sc72	Body	E9.5	7197	808907
X25sp_body_EC9_sc73	Body	E9.5	7039	315231
X25sp_body_EC9_sc74	Body	E9.5	7264	1019315
X25sp_body_EC9_sc75	Body	E9.5	7546	419393
X25sp_body_EC10_sc30	Body	E9.5	6887	452566
X25sp_body_EC10_sc31	Body	E9.5	7419	472878
X25sp_body_EC10_sc32	Body	E9.5	8006	377519
X25sp_body_EC10_sc33	Body	E9.5	6227	385268
X25sp_body_EC10_sc35	Body	E9.5	7719	341602
X25sp_body_EC10_sc36	Body	E9.5	8369	642991
X25sp_body_EC10_sc37	Body	E9.5	7551	349674
X25sp_body_EC10_sc38	Body	E9.5	7902	501349
X25sp_body_EC10_sc39	Body	E9.5	5171	253262
X25sp_body_EC10_sc40	Body	E9.5	5187	215670
X25sp_body_EC10_sc41	Body	E9.5	6908	295505
X25sp_body_EC10_sc42	Body	E9.5	6973	431160
X25sp_body_EC10_sc43	Body	E9.5	6421	227399
X25sp_body_EC10_sc44	Body	E9.5	6192	275442
X25sp_body_EC10_sc45	Body	E9.5	7244	328850
X25sp_body_EC10_sc46	Body	E9.5	7174	395792
X25sp_body_EC10_sc47	Body	E9.5	1412	12791
X25sp_body_EC10_sc48	Body	E9.5	7096	312887
X25sp_body_EC10_sc49	Body	E9.5	7694	618468
X25sp_body_EC10_sc50	Body	E9.5	7897	939469
X25sp_body_EC10_sc51	Body	E9.5	6324	396878
X25sp_body_EC10_sc52	Body	E9.5	5763	187175
X25sp_body_EC11_sc73	Body	E9.5	5279	147075
X25sp_body_EC11_sc74	Body	E9.5	775	2232
X25sp_body_EC11_sc75	Body	E9.5	7873	730827
X25sp_body_EC11_sc76	Body	E9.5	7733	559137
X25sp_body_EC11_sc77	Body	E9.5	5397	242789
X25sp_body_EC11_sc78	Body	E9.5	7050	752714
X25sp_body_EC11_sc79	Body	E9.5	7891	706278
X25sp_body_EC11_sc80	Body	E9.5	6262	319395
X25sp_body_EC11_sc81	Body	E9.5	6001	223422
X25sp_body_EC11_sc82	Body	E9.5	7183	533962
X25sp_body_EC11_sc83	Body	E9.5	1500	40433
X25sp_body_EC11_sc84	Body	E9.5	6636	443978
X25sp_body_EC11_sc85	Body	E9.5	5014	150435
X25sp_body_EC11_sc86	Body	E9.5	6462	447656
X25sp_body_EC11_sc87	Body	E9.5	6048	190398
X25sp_body_EC11_sc88	Body	E9.5	8089	776994
X25sp_body_EC11_sc89	Body	E9.5	6417	391275
X25sp_body_EC11_sc90	Body	E9.5	6225	227996
X25sp_body_EC11_sc91	Body	E9.5	7606	598930
X25sp_body_EC11_sc92	Body	E9.5	6527	368315
X25sp_body_EC11_sc93	Body	E9.5	7785	928614
X25sp_body_EC11_sc94	Body	E9.5	8190	684782
X25sp_body_EC16_sc1	Body	E9.5	6935	373998
X25sp_body_EC16_sc2	Body	E9.5	6819	418440
X25sp_body_EC16_sc3	Body	E9.5	6521	373962
X25sp_body_EC16_sc4	Body	E9.5	8694	1119878
X25sp_body_EC16_sc5	Body	E9.5	5506	182302
X25sp_body_EC16_sc6	Body	E9.5	7049	378817
X25sp_body_EC16_sc7	Body	E9.5	7052	531026
X25sp_body_EC16_sc8	Body	E9.5	2416	31174
X25sp_body_EC16_sc9	Body	E9.5	3055	113122
X25sp_body_EC16_sc10	Body	E9.5	9634	1594303
X25sp_body_EC16_sc11	Body	E9.5	7915	527440
X25sp_body_EC16_sc12	Body	E9.5	7714	493506
X25sp_body_EC16_sc13	Body	E9.5	7282	439517
X25sp_body_EC16_sc14	Body	E9.5	6475	331364
X25sp_body_EC16_sc15	Body	E9.5	7576	413564
X25sp_body_EC16_sc16	Body	E9.5	7489	364002
X25sp_body_EC16_sc17	Body	E9.5	6390	231973
X25sp_body_EC16_sc18	Body	E9.5	6447	273832
X25sp_body_EC16_sc19	Body	E9.5	7394	658685
X25sp_body_EC16_sc20	Body	E9.5	8571	1132505
X25sp_body_EC16_sc21	Body	E9.5	7872	520718
X25sp_body_EC16_sc22	Body	E9.5	8834	932694
X25sp_body_EC16_sc24	Body	E9.5	8262	943580
X25sp_body_EC17_sc53	Body	E9.5	6922	564836
X25sp_body_EC17_sc54	Body	E9.5	7504	834624
X25sp_body_EC17_sc55	Body	E9.5	2132	75074
X25sp_body_EC17_sc56	Body	E9.5	6493	351936
X25sp_body_EC17_sc57	Body	E9.5	7545	616116
X25sp_body_EC17_sc58	Body	E9.5	8232	795347
X25sp_body_EC17_sc59	Body	E9.5	9072	1144508
X25sp_body_EC17_sc60	Body	E9.5	8666	734740
X25sp_body_EC17_sc61	Body	E9.5	4921	59138
X25sp_body_EC17_sc62	Body	E9.5	8401	927774
X25sp_body_EC17_sc63	Body	E9.5	7537	531221
X25sp_body_EC17_sc64	Body	E9.5	7486	510365
X25sp_body_EC17_sc65	Body	E9.5	8516	741859
X25sp_body_EC17_sc66	Body	E9.5	7452	622118
X25sp_body_EC17_sc67	Body	E9.5	4989	244928
X25sp_body_EC17_sc68	Body	E9.5	8862	1650158
X25sp_body_EC17_sc69	Body	E9.5	6363	336640
X25sp_body_EC17_sc70	Body	E9.5	727	4315
X25sp_body_EC17_sc71	Body	E9.5	8813	1240901
X25sp_body_EC17_sc72	Body	E9.5	4513	182277
X25sp_body_EC17_sc73	Body	E9.5	7502	283311
X25sp_body_EC17_sc74	Body	E9.5	7279	504021
X25sp_body_EC17_sc75	Body	E9.5	8414	908760
X25sp_body_EC18_sc30	Body	E9.5	3262	72186
X25sp_body_EC18_sc31	Body	E9.5	6210	241337
X25sp_body_EC18_sc32	Body	E9.5	3913	78007
X25sp_body_EC18_sc33	Body	E9.5	7635	519437
X25sp_body_EC18_sc35	Body	E9.5	6804	232957
X25sp_body_EC18_sc36	Body	E9.5	9231	1179607
X25sp_body_EC18_sc37	Body	E9.5	6235	205680
X25sp_body_EC18_sc38	Body	E9.5	7531	422394
X25sp_body_EC18_sc39	Body	E9.5	5895	146854
X25sp_body_EC18_sc40	Body	E9.5	7464	344197
X25sp_body_EC18_sc41	Body	E9.5	7774	569349
X25sp_body_EC18_sc42	Body	E9.5	7469	597786
X25sp_body_EC18_sc43	Body	E9.5	2520	31298
X25sp_body_EC18_sc44	Body	E9.5	8990	693009
X25sp_body_EC18_sc45	Body	E9.5	5328	181982
X25sp_body_EC18_sc46	Body	E9.5	7227	359831
X25sp_body_EC18_sc47	Body	E9.5	6293	168156
X25sp_body_EC18_sc48	Body	E9.5	8068	620928
X25sp_body_EC18_sc49	Body	E9.5	6959	248677
X25sp_body_EC18_sc50	Body	E9.5	8342	1015976
X25sp_body_EC18_sc51	Body	E9.5	6735	322905
X25sp_body_EC18_sc52	Body	E9.5	7340	600250
X25sp_body_EC19_sc73	Body	E9.5	6731	251252
X25sp_body_EC19_sc74	Body	E9.5	6059	406043
X25sp_body_EC19_sc75	Body	E9.5	7638	367768
X25sp_body_EC19_sc76	Body	E9.5	4588	78143
X25sp_body_EC19_sc77	Body	E9.5	4505	136444
X25sp_body_EC19_sc78	Body	E9.5	6833	418373
X25sp_body_EC19_sc79	Body	E9.5	6104	303885
X25sp_body_EC19_sc80	Body	E9.5	5373	252349
X25sp_body_EC19_sc81	Body	E9.5	6752	344144
X25sp_body_EC19_sc82	Body	E9.5	9375	1535504
X25sp_body_EC19_sc83	Body	E9.5	7158	462012
X25sp_body_EC19_sc84	Body	E9.5	3923	104291
X25sp_body_EC19_sc85	Body	E9.5	5452	164659
X25sp_body_EC19_sc86	Body	E9.5	5869	576176
X25sp_body_EC19_sc87	Body	E9.5	5718	233982
X25sp_body_EC19_sc88	Body	E9.5	5783	140280
X25sp_body_EC19_sc89	Body	E9.5	6602	350872
X25sp_body_EC19_sc90	Body	E9.5	5027	119664
X25sp_body_EC19_sc91	Body	E9.5	6958	569860
X25sp_body_EC19_sc92	Body	E9.5	8090	943454
X25sp_body_EC19_sc93	Body	E9.5	7080	447731
X25sp_body_EC19_sc94	Body	E9.5	5298	316317
X35sp_body_EC4_sc1	Body	E10.0	7822	967600
X35sp_body_EC4_sc2	Body	E10.0	4112	162337
X35sp_body_EC4_sc3	Body	E10.0	6061	735252
X35sp_body_EC4_sc4	Body	E10.0	3511	194377
X35sp_body_EC4_sc5	Body	E10.0	1692	13675
X35sp_body_EC4_sc6	Body	E10.0	2266	130333
X35sp_body_EC4_sc7	Body	E10.0	6361	790947
X35sp_body_EC4_sc8	Body	E10.0	5187	495425
X35sp_body_EC4_sc9	Body	E10.0	5320	521501
X35sp_body_EC4_sc10	Body	E10.0	3643	209281
X35sp_body_EC4_sc11	Body	E10.0	4888	387238
X35sp_body_EC4_sc12	Body	E10.0	4677	207367
X35sp_body_EC4_sc13	Body	E10.0	6076	717536
X35sp_body_EC4_sc14	Body	E10.0	918	19487
X35sp_body_EC4_sc15	Body	E10.0	4504	322347
X35sp_body_EC4_sc16	Body	E10.0	4525	223899
X35sp_body_EC4_sc17	Body	E10.0	5503	433041
X35sp_body_EC4_sc18	Body	E10.0	7103	775916
X35sp_body_EC4_sc19	Body	E10.0	153	293
X35sp_body_EC4_sc20	Body	E10.0	1229	60321
X35sp_body_EC4_sc21	Body	E10.0	4131	326708
X35sp_body_EC4_sc22	Body	E10.0	6337	807529
X35sp_body_EC4_sc24	Body	E10.0	7163	580462
X35sp_body_EC5_sc53	Body	E10.0	6959	1448232
X35sp_body_EC5_sc54	Body	E10.0	3399	187317
X35sp_body_EC5_sc55	Body	E10.0	3714	300788
X35sp_body_EC5_sc56	Body	E10.0	894	33706
X35sp_body_EC5_sc57	Body	E10.0	5829	644200
X35sp_body_EC5_sc58	Body	E10.0	7215	1401379
X35sp_body_EC5_sc59	Body	E10.0	5759	581296
X35sp_body_EC5_sc60	Body	E10.0	5661	577739
X35sp_body_EC5_sc61	Body	E10.0	6807	875071
X35sp_body_EC5_sc62	Body	E10.0	5686	560510
X35sp_body_EC5_sc63	Body	E10.0	4634	379151
X35sp_body_EC5_sc64	Body	E10.0	5942	523148
X35sp_body_EC5_sc65	Body	E10.0	7322	946986
X35sp_body_EC5_sc66	Body	E10.0	4389	325077
X35sp_body_EC5_sc67	Body	E10.0	5551	617122
X35sp_body_EC5_sc68	Body	E10.0	3917	259936
X35sp_body_EC5_sc69	Body	E10.0	4523	349479
X35sp_body_EC5_sc70	Body	E10.0	6003	438040
X35sp_body_EC5_sc71	Body	E10.0	790	30686
X35sp_body_EC5_sc72	Body	E10.0	6079	788224
X35sp_body_EC5_sc73	Body	E10.0	3400	208794
X35sp_body_EC5_sc74	Body	E10.0	1893	72393
X35sp_body_EC5_sc75	Body	E10.0	5688	430221
X35sp_body_EC6_sc30	Body	E10.0	5838	417486
X35sp_body_EC6_sc31	Body	E10.0	2250	87710
X35sp_body_EC6_sc32	Body	E10.0	1794	55428
X35sp_body_EC6_sc33	Body	E10.0	4309	271141
X35sp_body_EC6_sc35	Body	E10.0	4402	216173
X35sp_body_EC6_sc36	Body	E10.0	4919	166419
X35sp_body_EC6_sc37	Body	E10.0	7287	1018594
X35sp_body_EC6_sc38	Body	E10.0	3625	77137
X35sp_body_EC6_sc39	Body	E10.0	4482	182142
X35sp_body_EC6_sc40	Body	E10.0	6061	364418
X35sp_body_EC6_sc41	Body	E10.0	4803	103793
X35sp_body_EC6_sc42	Body	E10.0	2257	72629
X35sp_body_EC6_sc43	Body	E10.0	8084	963035
X35sp_body_EC6_sc44	Body	E10.0	3135	112320
X35sp_body_EC6_sc45	Body	E10.0	5734	625180
X35sp_body_EC6_sc46	Body	E10.0	4563	288482
X35sp_body_EC6_sc47	Body	E10.0	5008	281152
X35sp_body_EC6_sc48	Body	E10.0	761	5562
X35sp_body_EC6_sc49	Body	E10.0	5253	390861
X35sp_body_EC6_sc50	Body	E10.0	2469	52570
X35sp_body_EC6_sc51	Body	E10.0	3550	154299
X35sp_body_EC6_sc52	Body	E10.0	3866	185630
X35sp_body_EC7_sc73	Body	E10.0	6070	550307
X35sp_body_EC7_sc74	Body	E10.0	3451	240836
X35sp_body_EC7_sc75	Body	E10.0	8228	1865513
X35sp_body_EC7_sc76	Body	E10.0	5615	329108
X35sp_body_EC7_sc77	Body	E10.0	5924	925672
X35sp_body_EC7_sc78	Body	E10.0	6566	1180358
X35sp_body_EC7_sc79	Body	E10.0	4487	363323
X35sp_body_EC7_sc80	Body	E10.0	7569	1965270
X35sp_body_EC7_sc81	Body	E10.0	5714	538102
X35sp_body_EC7_sc82	Body	E10.0	5811	981887
X35sp_body_EC7_sc83	Body	E10.0	6594	1491275
X35sp_body_EC7_sc84	Body	E10.0	4621	418467
X35sp_body_EC7_sc85	Body	E10.0	6643	606630
X35sp_body_EC7_sc86	Body	E10.0	5899	907678
X35sp_body_EC7_sc87	Body	E10.0	8003	1876921
X35sp_body_EC7_sc88	Body	E10.0	3851	220298
X35sp_body_EC7_sc89	Body	E10.0	4787	498535
X35sp_body_EC7_sc90	Body	E10.0	7282	1564640
X35sp_body_EC7_sc91	Body	E10.0	1123	40916
X35sp_body_EC7_sc92	Body	E10.0	7100	1591502
X35sp_body_EC7_sc93	Body	E10.0	3108	319075
X35sp_body_EC7_sc94	Body	E10.0	2003	97929
X35sp_body_EC29_sc1	Body	E10.0	9577	1596090
X35sp_body_EC29_sc2	Body	E10.0	8962	1097742
X35sp_body_EC29_sc3	Body	E10.0	4806	75735
X35sp_body_EC29_sc4	Body	E10.0	7986	979204
X35sp_body_EC29_sc5	Body	E10.0	7644	567187
X35sp_body_EC29_sc6	Body	E10.0	7151	650033
X35sp_body_EC29_sc7	Body	E10.0	6388	278071
X35sp_body_EC29_sc8	Body	E10.0	7504	491020
X35sp_body_EC29_sc9	Body	E10.0	696	1217
X35sp_body_EC29_sc10	Body	E10.0	3054	57475
X35sp_body_EC29_sc11	Body	E10.0	2948	84185
X35sp_body_EC29_sc12	Body	E10.0	8481	1004653
X35sp_body_EC29_sc13	Body	E10.0	6624	507162
X35sp_body_EC29_sc14	Body	E10.0	4178	176297
X35sp_body_EC29_sc15	Body	E10.0	7434	725164
X35sp_body_EC29_sc16	Body	E10.0	4907	197146
X35sp_body_EC29_sc17	Body	E10.0	8067	843387
X35sp_body_EC29_sc18	Body	E10.0	5454	245341
X35sp_body_EC29_sc19	Body	E10.0	6932	461947
X35sp_body_EC29_sc20	Body	E10.0	6288	340476
X35sp_body_EC29_sc21	Body	E10.0	8861	1214537
X35sp_body_EC29_sc22	Body	E10.0	8312	1027157
X35sp_body_EC29_sc24	Body	E10.0	3079	52456
X35sp_body_EC30_sc53	Body	E10.0	6534	542600
X35sp_body_EC30_sc54	Body	E10.0	8200	1386176
X35sp_body_EC30_sc55	Body	E10.0	8708	2021265
X35sp_body_EC30_sc56	Body	E10.0	4979	148498
X35sp_body_EC30_sc57	Body	E10.0	6658	552652
X35sp_body_EC30_sc58	Body	E10.0	6553	650160
X35sp_body_EC30_sc59	Body	E10.0	1662	19923
X35sp_body_EC30_sc60	Body	E10.0	7352	698431
X35sp_body_EC30_sc61	Body	E10.0	2405	55079
X35sp_body_EC30_sc62	Body	E10.0	7438	734848
X35sp_body_EC30_sc63	Body	E10.0	4246	182593
X35sp_body_EC30_sc64	Body	E10.0	7700	933332
X35sp_body_EC30_sc65	Body	E10.0	5789	398599
X35sp_body_EC30_sc66	Body	E10.0	3378	106599
X35sp_body_EC30_sc67	Body	E10.0	7542	941801
X35sp_body_EC30_sc68	Body	E10.0	2898	90477
X35sp_body_EC30_sc69	Body	E10.0	4620	257728
X35sp_body_EC30_sc70	Body	E10.0	4427	123754
X35sp_body_EC30_sc71	Body	E10.0	9535	2069842
X35sp_body_EC30_sc72	Body	E10.0	8678	1368655
X35sp_body_EC30_sc73	Body	E10.0	7746	322606
X35sp_body_EC30_sc74	Body	E10.0	7823	1143844
X35sp_body_EC30_sc75	Body	E10.0	8158	1110943
X35sp_body_EC31_sc30	Body	E10.0	1939	30772
X35sp_body_EC31_sc31	Body	E10.0	8569	685161
X35sp_body_EC31_sc32	Body	E10.0	2012	34428
X35sp_body_EC31_sc33	Body	E10.0	7816	786683
X35sp_body_EC31_sc35	Body	E10.0	8338	769749
X35sp_body_EC31_sc36	Body	E10.0	6931	519650
X35sp_body_EC31_sc37	Body	E10.0	7907	724145
X35sp_body_EC31_sc38	Body	E10.0	7120	515999
X35sp_body_EC31_sc39	Body	E10.0	6795	291940
X35sp_body_EC31_sc40	Body	E10.0	7828	669600
X35sp_body_EC31_sc41	Body	E10.0	7439	657950
X35sp_body_EC31_sc42	Body	E10.0	8333	1221907
X35sp_body_EC31_sc43	Body	E10.0	8018	873021
X35sp_body_EC31_sc44	Body	E10.0	8140	947262
X35sp_body_EC31_sc45	Body	E10.0	6288	368461
X35sp_body_EC31_sc46	Body	E10.0	7400	349365
X35sp_body_EC31_sc47	Body	E10.0	7447	492693
X35sp_body_EC31_sc48	Body	E10.0	4399	126207
X35sp_body_EC31_sc49	Body	E10.0	5555	436409
X35sp_body_EC31_sc50	Body	E10.0	7105	743099
X35sp_body_EC31_sc51	Body	E10.0	9103	1451701
X35sp_body_EC31_sc52	Body	E10.0	7859	926188
X35sp_body_EC32_sc73	Body	E10.0	6093	160893
X35sp_body_EC32_sc74	Body	E10.0	2645	71302
X35sp_body_EC32_sc75	Body	E10.0	6753	497096
X35sp_body_EC32_sc76	Body	E10.0	6610	216998
X35sp_body_EC32_sc77	Body	E10.0	8412	1153363
X35sp_body_EC32_sc78	Body	E10.0	6757	489676
X35sp_body_EC32_sc79	Body	E10.0	7245	747447
X35sp_body_EC32_sc80	Body	E10.0	8869	1619264
X35sp_body_EC32_sc81	Body	E10.0	8534	1130534
X35sp_body_EC32_sc82	Body	E10.0	8282	933133
X35sp_body_EC32_sc83	Body	E10.0	8325	1431166
X35sp_body_EC32_sc84	Body	E10.0	7789	929557
X35sp_body_EC32_sc85	Body	E10.0	6595	235860
X35sp_body_EC32_sc86	Body	E10.0	6837	531047
X35sp_body_EC32_sc87	Body	E10.0	6923	543784
X35sp_body_EC32_sc88	Body	E10.0	7337	589190
X35sp_body_EC32_sc89	Body	E10.0	9105	1971335
X35sp_body_EC32_sc90	Body	E10.0	7030	608457
X35sp_body_EC32_sc91	Body	E10.0	7229	674438
X35sp_body_EC32_sc92	Body	E10.0	7382	1069949
X35sp_body_EC32_sc93	Body	E10.0	7633	568704
X35sp_body_EC32_sc94	Body	E10.0	8330	1103245
X4sp_head_EC75_sc52	Head	E8.0	6909	315108
X4sp_head_EC75_sc53	Head	E8.0	6857	138004
X4sp_head_EC75_sc54	Head	E8.0	7593	485437
X4sp_head_EC75_sc55	Head	E8.0	7082	451862
X4sp_head_EC75_sc56	Head	E8.0	5700	79091
X4sp_head_EC75_sc57	Head	E8.0	7071	335745
X4sp_head_EC75_sc58	Head	E8.0	7178	540316
X4sp_head_EC75_sc59	Head	E8.0	6947	216068
X4sp_head_EC75_sc60	Head	E8.0	4443	67147
X4sp_head_EC75_sc61	Head	E8.0	7375	467380
X4sp_head_EC75_sc62	Head	E8.0	6149	262700
X4sp_head_EC75_sc63	Head	E8.0	6758	319540
X4sp_head_EC75_sc64	Head	E8.0	5347	212523
X8sp_head_EC20_sc25	Head	E8.5	8119	808166
X8sp_head_EC20_sc26	Head	E8.5	7155	607681
X8sp_head_EC20_sc27	Head	E8.5	7964	802437
X8sp_head_EC20_sc28	Head	E8.5	6608	340970
X8sp_head_EC20_sc29	Head	E8.5	6611	391665
X8sp_head_EC20_sc30	Head	E8.5	7543	647350
X8sp_head_EC20_sc31	Head	E8.5	7819	634319
X8sp_head_EC21_sc78	Head	E8.5	6797	642560
X8sp_head_EC21_sc79	Head	E8.5	7524	627590
X8sp_head_EC21_sc80	Head	E8.5	7564	500846
X8sp_head_EC21_sc81	Head	E8.5	7591	489815
X8sp_head_EC21_sc82	Head	E8.5	8097	957007
X8sp_head_EC21_sc83	Head	E8.5	8322	972076
X8sp_head_EC21_sc84	Head	E8.5	7166	661918
X8sp_head_EC22_sc70	Head	E8.5	7255	290796
X8sp_head_EC22_sc71	Head	E8.5	8481	692928
X8sp_head_EC22_sc72	Head	E8.5	4538	100409
X8sp_head_EC22_sc73	Head	E8.5	5882	95560
X8sp_head_EC22_sc74	Head	E8.5	6819	443273
X8sp_head_EC22_sc75	Head	E8.5	8066	577990
X8sp_head_EC27_sc32	Head	E8.5	8499	381410
X8sp_head_EC27_sc33	Head	E8.5	6644	383023
X8sp_head_EC27_sc35	Head	E8.5	8071	527528
X8sp_head_EC27_sc36	Head	E8.5	7089	373461
X8sp_head_EC27_sc37	Head	E8.5	6840	292441
X8sp_head_EC28_sc38	Head	E8.5	7322	329071
X8sp_head_EC28_sc39	Head	E8.5	5270	219853
X8sp_head_EC28_sc40	Head	E8.5	4407	120584
X8sp_head_EC28_sc83	Head	E8.5	328	424
X8sp_head_EC37_sc26	Head	E8.5	7973	881248
X8sp_head_EC37_sc27	Head	E8.5	7491	665398
X8sp_head_EC37_sc28	Head	E8.5	5461	220459
X8sp_head_EC37_sc29	Head	E8.5	5023	263596
X8sp_head_EC37_sc30	Head	E8.5	8674	1552225
X8sp_head_EC37_sc31	Head	E8.5	7623	403273
X8sp_head_EC37_sc32	Head	E8.5	8422	1041834
X8sp_head_EC37_sc33	Head	E8.5	5972	259425
X8sp_head_EC37_sc35	Head	E8.5	6898	402636
X8sp_head_EC37_sc36	Head	E8.5	8144	1024974
X8sp_head_EC38_sc77	Head	E8.5	5605	302444
X8sp_head_EC38_sc78	Head	E8.5	5740	396565
X8sp_head_EC38_sc79	Head	E8.5	7166	565346
X8sp_head_EC38_sc80	Head	E8.5	8012	1317097
X8sp_head_EC38_sc81	Head	E8.5	5583	340131
X8sp_head_EC38_sc82	Head	E8.5	6274	231759
X8sp_head_EC38_sc83	Head	E8.5	7163	788804
X8sp_head_EC38_sc84	Head	E8.5	6658	781072
X8sp_head_EC38_sc85	Head	E8.5	4693	64562
X8sp_head_EC38_sc86	Head	E8.5	6790	731042
X8sp_head_EC39_sc18	Head	E8.5	6768	414420
X8sp_head_EC39_sc19	Head	E8.5	9187	1277213
X8sp_head_EC39_sc20	Head	E8.5	7230	513118
X8sp_head_EC39_sc21	Head	E8.5	7099	347699
X8sp_head_EC39_sc22	Head	E8.5	8652	917583
X8sp_head_EC39_sc24	Head	E8.5	7176	346027
X8sp_head_EC39_sc25	Head	E8.5	8625	1157467
X8sp_head_EC39_sc26	Head	E8.5	7748	685154
X8sp_head_EC39_sc27	Head	E8.5	7668	675686
X8sp_head_EC39_sc28	Head	E8.5	5557	185160
X8sp_head_EC40_sc61	Head	E8.5	5117	184483
X8sp_head_EC40_sc62	Head	E8.5	5215	203386
X8sp_head_EC40_sc63	Head	E8.5	6588	458016
X8sp_head_EC40_sc64	Head	E8.5	6425	372612
X8sp_head_EC40_sc65	Head	E8.5	5281	238552
X8sp_head_EC40_sc66	Head	E8.5	7023	469482
X8sp_head_EC40_sc67	Head	E8.5	7255	693205
X8sp_head_EC40_sc68	Head	E8.5	6876	658393
X8sp_head_EC40_sc69	Head	E8.5	6325	373005
X8sp_head_EC40_sc70	Head	E8.5	6512	367772
X18sp_head_EC12_sc25	Head	E9.0	8630	1123225
X18sp_head_EC12_sc26	Head	E9.0	7077	562964
X18sp_head_EC12_sc27	Head	E9.0	7531	479092
X18sp_head_EC12_sc28	Head	E9.0	7001	343829
X18sp_head_EC12_sc29	Head	E9.0	6722	261965
X18sp_head_EC12_sc30	Head	E9.0	8558	1108921
X18sp_head_EC12_sc31	Head	E9.0	7692	611409
X18sp_head_EC12_sc32	Head	E9.0	8845	1015669
X18sp_head_EC12_sc33	Head	E9.0	7564	501786
X18sp_head_EC12_sc35	Head	E9.0	8124	656010
X18sp_head_EC12_sc36	Head	E9.0	6740	284292
X18sp_head_EC12_sc47	Head	E9.0	8464	612610
X18sp_head_EC13_sc12	Head	E9.0	7402	447698
X18sp_head_EC13_sc13	Head	E9.0	8046	793906
X18sp_head_EC13_sc76	Head	E9.0	8637	935160
X18sp_head_EC13_sc77	Head	E9.0	6450	471584
X18sp_head_EC13_sc78	Head	E9.0	7779	888310
X18sp_head_EC13_sc79	Head	E9.0	7513	638546
X18sp_head_EC13_sc80	Head	E9.0	4704	141734
X18sp_head_EC13_sc81	Head	E9.0	10636	1965772
X18sp_head_EC13_sc82	Head	E9.0	8801	1417908
X18sp_head_EC13_sc83	Head	E9.0	7684	805776
X18sp_head_EC13_sc84	Head	E9.0	7197	585326
X18sp_head_EC13_sc85	Head	E9.0	7982	702082
X18sp_head_EC13_sc86	Head	E9.0	7165	649390
X18sp_head_EC14_sc9	Head	E9.0	7247	542760
X18sp_head_EC14_sc18	Head	E9.0	7227	397316
X18sp_head_EC14_sc19	Head	E9.0	2832	53453
X18sp_head_EC14_sc20	Head	E9.0	5444	284129
X18sp_head_EC14_sc21	Head	E9.0	7581	592419
X18sp_head_EC14_sc22	Head	E9.0	7993	641982
X18sp_head_EC14_sc24	Head	E9.0	7762	613420
X18sp_head_EC14_sc25	Head	E9.0	7093	494835
X18sp_head_EC14_sc26	Head	E9.0	7158	480744
X18sp_head_EC14_sc27	Head	E9.0	6481	364122
X18sp_head_EC14_sc28	Head	E9.0	7498	489468
X18sp_head_EC14_sc29	Head	E9.0	6010	217119
X18sp_head_EC15_sc21	Head	E9.0	6086	344233
X18sp_head_EC15_sc61	Head	E9.0	5464	183017
X18sp_head_EC15_sc62	Head	E9.0	7590	684605
X18sp_head_EC15_sc63	Head	E9.0	6268	341794
X18sp_head_EC15_sc64	Head	E9.0	9598	1171130
X18sp_head_EC15_sc65	Head	E9.0	7781	607170
X18sp_head_EC15_sc66	Head	E9.0	10086	1784119
X18sp_head_EC15_sc67	Head	E9.0	7960	688442
X18sp_head_EC15_sc68	Head	E9.0	7064	488122
X18sp_head_EC15_sc69	Head	E9.0	8765	1417165
X18sp_head_EC15_sc70	Head	E9.0	8515	678293
X18sp_head_EC15_sc71	Head	E9.0	6921	437815
X18sp_head_EC15_sc72	Head	E9.0	7059	560929
X18sp17_head_EC33_sc25	Head	E9.0	6581	519127
X18sp17_head_EC33_sc26	Head	E9.0	5616	451245
X18sp17_head_EC33_sc27	Head	E9.0	8502	880954
X18sp17_head_EC33_sc28	Head	E9.0	4239	76709
X18sp17_head_EC33_sc29	Head	E9.0	1214	3033
X18sp17_head_EC33_sc30	Head	E9.0	6537	297053
X18sp17_head_EC33_sc31	Head	E9.0	1958	6211
X18sp17_head_EC33_sc32	Head	E9.0	7271	675707
X18sp17_head_EC33_sc33	Head	E9.0	6767	627199
X18sp17_head_EC33_sc35	Head	E9.0	6626	333742
X18sp17_head_EC33_sc36	Head	E9.0	7926	827748
X18sp17_head_EC34_sc76	Head	E9.0	3129	31157
X18sp17_head_EC34_sc77	Head	E9.0	7437	931359
X18sp17_head_EC34_sc78	Head	E9.0	6154	211667
X18sp17_head_EC34_sc79	Head	E9.0	8385	1448032
X18sp17_head_EC34_sc80	Head	E9.0	9328	2256868
X18sp17_head_EC34_sc81	Head	E9.0	9605	2077808
X18sp17_head_EC34_sc82	Head	E9.0	7716	626379
X18sp17_head_EC34_sc83	Head	E9.0	6124	877973
X18sp17_head_EC34_sc84	Head	E9.0	7411	852381
X18sp17_head_EC34_sc85	Head	E9.0	183	788
X18sp17_head_EC34_sc86	Head	E9.0	896	6108
X18sp17_head_EC35_sc18	Head	E9.0	7363	745069
X18sp17_head_EC35_sc19	Head	E9.0	3752	53055
X18sp17_head_EC35_sc20	Head	E9.0	5922	424699
X18sp17_head_EC35_sc21	Head	E9.0	3625	80529
X18sp17_head_EC35_sc22	Head	E9.0	7587	1160432
X18sp17_head_EC35_sc24	Head	E9.0	6859	532179
X18sp17_head_EC35_sc25	Head	E9.0	8155	1064961
X18sp17_head_EC35_sc26	Head	E9.0	7983	913443
X18sp17_head_EC35_sc27	Head	E9.0	7400	628705
X18sp17_head_EC35_sc28	Head	E9.0	6173	225051
X18sp17_head_EC35_sc29	Head	E9.0	5943	335536
X18sp17_head_EC36_sc61	Head	E9.0	7569	734454
X18sp17_head_EC36_sc62	Head	E9.0	6731	535734
X18sp17_head_EC36_sc63	Head	E9.0	9303	1885270
X18sp17_head_EC36_sc64	Head	E9.0	6498	333672
X18sp17_head_EC36_sc65	Head	E9.0	7739	866369
X18sp17_head_EC36_sc66	Head	E9.0	7594	848248
X18sp17_head_EC36_sc67	Head	E9.0	9107	2088095
X18sp17_head_EC36_sc68	Head	E9.0	7675	1235508
X18sp17_head_EC36_sc69	Head	E9.0	6959	752776
X18sp17_head_EC36_sc70	Head	E9.0	7674	803205
X18sp17_head_EC36_sc71	Head	E9.0	8161	1135427
X18sp17_head_EC36_sc72	Head	E9.0	8568	1316657
X25sp_head_EC8_sc25	Head	E9.5	7730	847380
X25sp_head_EC8_sc26	Head	E9.5	8063	773915
X25sp_head_EC8_sc27	Head	E9.5	6999	340154
X25sp_head_EC8_sc28	Head	E9.5	5252	169014
X25sp_head_EC8_sc29	Head	E9.5	5682	212663
X25sp_head_EC8_sc30	Head	E9.5	6355	294256
X25sp_head_EC8_sc31	Head	E9.5	7437	530358
X25sp_head_EC8_sc32	Head	E9.5	6928	369054
X25sp_head_EC8_sc33	Head	E9.5	191	321
X25sp_head_EC8_sc35	Head	E9.5	6624	370319
X25sp_head_EC8_sc36	Head	E9.5	6607	396438
X25sp_head_EC9_sc76	Head	E9.5	7069	428812
X25sp_head_EC9_sc77	Head	E9.5	518	3678
X25sp_head_EC9_sc78	Head	E9.5	6697	543791
X25sp_head_EC9_sc79	Head	E9.5	7919	975793
X25sp_head_EC9_sc80	Head	E9.5	5660	281880
X25sp_head_EC9_sc81	Head	E9.5	7358	491149
X25sp_head_EC9_sc82	Head	E9.5	7054	835600
X25sp_head_EC9_sc83	Head	E9.5	6812	713234
X25sp_head_EC9_sc84	Head	E9.5	5516	364186
X25sp_head_EC9_sc85	Head	E9.5	6486	408298
X25sp_head_EC9_sc86	Head	E9.5	5952	423155
X25sp_head_EC10_sc18	Head	E9.5	7596	411705
X25sp_head_EC10_sc19	Head	E9.5	6279	271167
X25sp_head_EC10_sc20	Head	E9.5	8130	754483
X25sp_head_EC10_sc21	Head	E9.5	7565	907461
X25sp_head_EC10_sc22	Head	E9.5	5580	179402
X25sp_head_EC10_sc24	Head	E9.5	5936	212839
X25sp_head_EC10_sc25	Head	E9.5	9348	936741
X25sp_head_EC10_sc26	Head	E9.5	6982	566252
X25sp_head_EC10_sc27	Head	E9.5	6099	115487
X25sp_head_EC10_sc28	Head	E9.5	6512	195323
X25sp_head_EC10_sc29	Head	E9.5	7151	258988
X25sp_head_EC11_sc61	Head	E9.5	6770	377546
X25sp_head_EC11_sc62	Head	E9.5	5529	134250
X25sp_head_EC11_sc63	Head	E9.5	7366	519429
X25sp_head_EC11_sc64	Head	E9.5	7766	435712
X25sp_head_EC11_sc65	Head	E9.5	7989	686496
X25sp_head_EC11_sc66	Head	E9.5	7829	722233
X25sp_head_EC11_sc67	Head	E9.5	6598	462231
X25sp_head_EC11_sc68	Head	E9.5	6543	523801
X25sp_head_EC11_sc69	Head	E9.5	4740	150357
X25sp_head_EC11_sc70	Head	E9.5	5232	178232
X25sp_head_EC11_sc71	Head	E9.5	6075	280973
X25sp_head_EC11_sc72	Head	E9.5	7094	497494
X25sp_head_EC16_sc25	Head	E9.5	8971	1147124
X25sp_head_EC16_sc26	Head	E9.5	7469	541647
X25sp_head_EC16_sc27	Head	E9.5	9090	1221968
X25sp_head_EC16_sc28	Head	E9.5	7197	321437
X25sp_head_EC16_sc29	Head	E9.5	6891	335318
X25sp_head_EC16_sc30	Head	E9.5	7814	679821
X25sp_head_EC16_sc31	Head	E9.5	7993	520797
X25sp_head_EC16_sc32	Head	E9.5	7786	459294
X25sp_head_EC16_sc33	Head	E9.5	8738	1065413
X25sp_head_EC16_sc35	Head	E9.5	6284	200690
X25sp_head_EC16_sc36	Head	E9.5	7043	356953
X25sp_head_EC17_sc76	Head	E9.5	7724	639541
X25sp_head_EC17_sc77	Head	E9.5	6854	676244
X25sp_head_EC17_sc78	Head	E9.5	8124	1336576
X25sp_head_EC17_sc79	Head	E9.5	8023	1102052
X25sp_head_EC17_sc80	Head	E9.5	6725	483114
X25sp_head_EC17_sc81	Head	E9.5	8997	1194703
X25sp_head_EC17_sc82	Head	E9.5	8626	1512102
X25sp_head_EC17_sc83	Head	E9.5	7226	771709
X25sp_head_EC17_sc84	Head	E9.5	8891	1575478
X25sp_head_EC17_sc85	Head	E9.5	7475	368034
X25sp_head_EC17_sc86	Head	E9.5	8557	1708221
X25sp_head_EC18_sc18	Head	E9.5	7476	660283
X25sp_head_EC18_sc19	Head	E9.5	8393	969373
X25sp_head_EC18_sc20	Head	E9.5	7756	572804
X25sp_head_EC18_sc21	Head	E9.5	6846	459239
X25sp_head_EC18_sc22	Head	E9.5	4875	120640
X25sp_head_EC18_sc24	Head	E9.5	6842	488241
X25sp_head_EC18_sc25	Head	E9.5	7790	702171
X25sp_head_EC18_sc26	Head	E9.5	7817	462558
X25sp_head_EC18_sc27	Head	E9.5	6591	273144
X25sp_head_EC18_sc28	Head	E9.5	7241	503308
X25sp_head_EC18_sc29	Head	E9.5	6272	291069
X25sp_head_EC19_sc61	Head	E9.5	7793	671075
X25sp_head_EC19_sc62	Head	E9.5	5896	298401
X25sp_head_EC19_sc63	Head	E9.5	8392	514831
X25sp_head_EC19_sc64	Head	E9.5	5542	156413
X25sp_head_EC19_sc65	Head	E9.5	7382	625210
X25sp_head_EC19_sc66	Head	E9.5	3092	84834
X25sp_head_EC19_sc67	Head	E9.5	5022	216575
X25sp_head_EC19_sc68	Head	E9.5	7271	733467
X25sp_head_EC19_sc69	Head	E9.5	5792	309778
X25sp_head_EC19_sc70	Head	E9.5	6506	336478
X25sp_head_EC19_sc71	Head	E9.5	7002	614061
X25sp_head_EC19_sc72	Head	E9.5	6058	337530
X25sp_head_EC42_sc45	Head	E9.5	6746	496051
X25sp_head_EC42_sc46	Head	E9.5	7571	321001
X25sp_head_EC42_sc47	Head	E9.5	9524	1658714
X25sp_head_EC42_sc48	Head	E9.5	8996	1116380
X25sp_head_EC42_sc49	Head	E9.5	6552	555691
X25sp_head_EC42_sc50	Head	E9.5	7435	684546
X25sp_head_EC42_sc51	Head	E9.5	5979	434146
X25sp_head_EC42_sc52	Head	E9.5	6940	732072
X25sp_head_EC42_sc53	Head	E9.5	6799	421680
X25sp_head_EC42_sc54	Head	E9.5	7708	710858
X25sp_head_EC42_sc55	Head	E9.5	5535	406290
X25sp_head_EC42_sc56	Head	E9.5	5043	177702
X25sp_head_EC42_sc57	Head	E9.5	6362	422284
X25sp_head_EC42_sc58	Head	E9.5	7818	854047
X25sp_head_EC42_sc59	Head	E9.5	7900	793369
X25sp_head_EC42_sc60	Head	E9.5	8266	779659
X25sp_head_EC42_sc61	Head	E9.5	8310	633769
X25sp_head_EC42_sc62	Head	E9.5	8096	618483
X25sp_head_EC42_sc63	Head	E9.5	8154	897458
X25sp_head_EC42_sc64	Head	E9.5	7866	634677
X25sp_head_EC43_sc45	Head	E9.5	7021	568862
X25sp_head_EC43_sc46	Head	E9.5	9471	1466890
X25sp_head_EC43_sc47	Head	E9.5	8371	1036412
X25sp_head_EC43_sc48	Head	E9.5	7448	628698
X25sp_head_EC43_sc49	Head	E9.5	8128	867749
X25sp_head_EC43_sc50	Head	E9.5	9369	2203952
X25sp_head_EC43_sc51	Head	E9.5	8936	1654848
X25sp_head_EC43_sc52	Head	E9.5	7552	856723
X25sp_head_EC43_sc53	Head	E9.5	6660	471346
X25sp_head_EC43_sc54	Head	E9.5	7714	777551
X25sp_head_EC43_sc55	Head	E9.5	7434	855040
X25sp_head_EC43_sc56	Head	E9.5	2864	50204
X25sp_head_EC43_sc57	Head	E9.5	7709	776949
X25sp_head_EC43_sc58	Head	E9.5	7054	664043
X25sp_head_EC43_sc59	Head	E9.5	8776	1369705
X25sp_head_EC43_sc60	Head	E9.5	8860	952897
X25sp_head_EC43_sc61	Head	E9.5	8458	1179694
X25sp_head_EC43_sc62	Head	E9.5	8153	991086
X25sp_head_EC43_sc63	Head	E9.5	7607	744980
X25sp_head_EC43_sc64	Head	E9.5	8108	818353
X35sp_head_EC4_sc25	Head	E10.0	5832	765514
X35sp_head_EC4_sc26	Head	E10.0	6477	679226
X35sp_head_EC4_sc27	Head	E10.0	4371	367759
X35sp_head_EC4_sc28	Head	E10.0	7410	793273
X35sp_head_EC4_sc29	Head	E10.0	3963	146639
X35sp_head_EC4_sc30	Head	E10.0	5901	566540
X35sp_head_EC4_sc31	Head	E10.0	757	1190
X35sp_head_EC4_sc32	Head	E10.0	1837	49462
X35sp_head_EC4_sc33	Head	E10.0	2554	73978
X35sp_head_EC4_sc35	Head	E10.0	3711	139288
X35sp_head_EC4_sc36	Head	E10.0	4252	260403
X35sp_head_EC5_sc76	Head	E10.0	3946	186442
X35sp_head_EC5_sc77	Head	E10.0	4492	455091
X35sp_head_EC5_sc78	Head	E10.0	3569	236612
X35sp_head_EC5_sc79	Head	E10.0	772	29257
X35sp_head_EC5_sc80	Head	E10.0	5350	351385
X35sp_head_EC5_sc81	Head	E10.0	2859	133763
X35sp_head_EC5_sc82	Head	E10.0	3517	142035
X35sp_head_EC5_sc83	Head	E10.0	4513	378292
X35sp_head_EC5_sc84	Head	E10.0	6350	653298
X35sp_head_EC5_sc85	Head	E10.0	5726	593572
X35sp_head_EC5_sc86	Head	E10.0	4599	497716
X35sp_head_EC6_sc18	Head	E10.0	4249	201075
X35sp_head_EC6_sc19	Head	E10.0	5261	368706
X35sp_head_EC6_sc20	Head	E10.0	4794	298544
X35sp_head_EC6_sc21	Head	E10.0	3450	194312
X35sp_head_EC6_sc22	Head	E10.0	3431	151867
X35sp_head_EC6_sc24	Head	E10.0	6800	1052279
X35sp_head_EC6_sc25	Head	E10.0	5183	491458
X35sp_head_EC6_sc26	Head	E10.0	5146	339298
X35sp_head_EC6_sc27	Head	E10.0	6276	472421
X35sp_head_EC6_sc28	Head	E10.0	9598	1358660
X35sp_head_EC6_sc29	Head	E10.0	4900	328685
X35sp_head_EC7_sc61	Head	E10.0	6541	1387552
X35sp_head_EC7_sc62	Head	E10.0	4574	389752
X35sp_head_EC7_sc63	Head	E10.0	6595	567813
X35sp_head_EC7_sc64	Head	E10.0	5855	852087
X35sp_head_EC7_sc65	Head	E10.0	7996	1856446
X35sp_head_EC7_sc66	Head	E10.0	3837	218062
X35sp_head_EC7_sc67	Head	E10.0	4780	493954
X35sp_head_EC7_sc68	Head	E10.0	7275	1553463
X35sp_head_EC7_sc69	Head	E10.0	1118	40583
X35sp_head_EC7_sc70	Head	E10.0	7098	1580318
X35sp_head_EC7_sc71	Head	E10.0	3104	317278
X35sp_head_EC7_sc72	Head	E10.0	1999	97502
X35sp_head_EC29_sc25	Head	E10.0	7595	725587
X35sp_head_EC29_sc26	Head	E10.0	6931	507751
X35sp_head_EC29_sc27	Head	E10.0	6420	256627
X35sp_head_EC29_sc28	Head	E10.0	9384	938103
X35sp_head_EC29_sc29	Head	E10.0	8864	740945
X35sp_head_EC29_sc30	Head	E10.0	7945	826897
X35sp_head_EC29_sc31	Head	E10.0	9216	1091750
X35sp_head_EC29_sc32	Head	E10.0	7431	509053
X35sp_head_EC29_sc33	Head	E10.0	7494	751219
X35sp_head_EC29_sc35	Head	E10.0	6957	340914
X35sp_head_EC29_sc36	Head	E10.0	7928	721042
X35sp_head_EC30_sc76	Head	E10.0	7357	406076
X35sp_head_EC30_sc77	Head	E10.0	9294	1850485
X35sp_head_EC30_sc78	Head	E10.0	6089	492404
X35sp_head_EC30_sc79	Head	E10.0	7605	590710
X35sp_head_EC30_sc80	Head	E10.0	7030	733697
X35sp_head_EC30_sc81	Head	E10.0	8464	878700
X35sp_head_EC30_sc82	Head	E10.0	7462	790506
X35sp_head_EC30_sc83	Head	E10.0	7389	983976
X35sp_head_EC30_sc84	Head	E10.0	4737	258973
X35sp_head_EC30_sc85	Head	E10.0	5684	183536
X35sp_head_EC30_sc86	Head	E10.0	7379	1130726
X35sp_head_EC31_sc18	Head	E10.0	7867	547274
X35sp_head_EC31_sc19	Head	E10.0	7380	620411
X35sp_head_EC31_sc20	Head	E10.0	9112	1466852
X35sp_head_EC31_sc21	Head	E10.0	7376	629747
X35sp_head_EC31_sc22	Head	E10.0	6561	352766
X35sp_head_EC31_sc24	Head	E10.0	7358	494634
X35sp_head_EC31_sc25	Head	E10.0	8162	1125237
X35sp_head_EC31_sc26	Head	E10.0	5945	351040
X35sp_head_EC31_sc27	Head	E10.0	7242	445640
X35sp_head_EC31_sc28	Head	E10.0	7567	480864
X35sp_head_EC31_sc29	Head	E10.0	637	1313
X35sp_head_EC32_sc61	Head	E10.0	6244	364297
X35sp_head_EC32_sc62	Head	E10.0	6961	470278
X35sp_head_EC32_sc63	Head	E10.0	8637	1160600
X35sp_head_EC32_sc64	Head	E10.0	6648	424982
X35sp_head_EC32_sc65	Head	E10.0	1291	16390
X35sp_head_EC32_sc66	Head	E10.0	8070	1051783
X35sp_head_EC32_sc67	Head	E10.0	8075	1039966
X35sp_head_EC32_sc68	Head	E10.0	6303	688680
X35sp_head_EC32_sc69	Head	E10.0	5813	340016
X35sp_head_EC32_sc70	Head	E10.0	7936	613270
X35sp_head_EC32_sc71	Head	E10.0	7722	711027
X35sp_head_EC32_sc72	Head	E10.0	8640	1348081
X25sp_limb_EC8_sc45	Limb	E9.5	7171	449630
X25sp_limb_EC8_sc46	Limb	E9.5	7613	554286
X25sp_limb_EC8_sc47	Limb	E9.5	7040	249454
X25sp_limb_EC9_sc27	Limb	E9.5	5655	179470
X25sp_limb_EC9_sc28	Limb	E9.5	6468	292877
X25sp_limb_EC9_sc29	Limb	E9.5	2865	44891
X25sp_limb_EC9_sc30	Limb	E9.5	8455	953553
X25sp_limb_EC10_sc6	Limb	E9.5	7798	682374
X25sp_limb_EC10_sc7	Limb	E9.5	7176	452008
X25sp_limb_EC10_sc8	Limb	E9.5	7407	541659
X25sp_limb_EC10_sc9	Limb	E9.5	7396	703602
X25sp_limb_EC11_sc36	Limb	E9.5	7791	517392
X25sp_limb_EC11_sc37	Limb	E9.5	6234	213671
X25sp_limb_EC11_sc38	Limb	E9.5	6644	310330
X25sp_limb_EC11_sc39	Limb	E9.5	6860	459163
X25sp_limb_EC16_sc45	Limb	E9.5	6404	447517
X25sp_limb_EC16_sc46	Limb	E9.5	5683	204174
X25sp_limb_EC16_sc47	Limb	E9.5	8085	604285
X25sp_limb_EC17_sc27	Limb	E9.5	8002	534931
X25sp_limb_EC17_sc28	Limb	E9.5	8298	603852
X25sp_limb_EC17_sc29	Limb	E9.5	7266	340603
X25sp_limb_EC17_sc30	Limb	E9.5	7943	792459
X25sp_limb_EC18_sc6	Limb	E9.5	7749	527801
X25sp_limb_EC18_sc7	Limb	E9.5	6392	359358
X25sp_limb_EC18_sc8	Limb	E9.5	8258	710918
X25sp_limb_EC18_sc9	Limb	E9.5	7878	943734
X25sp_limb_EC19_sc36	Limb	E9.5	7623	520246
X25sp_limb_EC19_sc37	Limb	E9.5	5133	147799
X25sp_limb_EC19_sc38	Limb	E9.5	8570	938488
X25sp_limb_EC19_sc39	Limb	E9.5	8030	675448
X35sp_limb_EC4_sc45	Limb	E10.0	5368	363989
X35sp_limb_EC4_sc46	Limb	E10.0	6095	359457
X35sp_limb_EC4_sc47	Limb	E10.0	7690	929124
X35sp_limb_EC5_sc27	Limb	E10.0	4894	295701
X35sp_limb_EC5_sc28	Limb	E10.0	4217	138041
X35sp_limb_EC5_sc29	Limb	E10.0	3663	149289
X35sp_limb_EC5_sc30	Limb	E10.0	5900	500779
X35sp_limb_EC6_sc6	Limb	E10.0	208	282
X35sp_limb_EC6_sc7	Limb	E10.0	4403	350408
X35sp_limb_EC6_sc8	Limb	E10.0	5962	573937
X35sp_limb_EC6_sc9	Limb	E10.0	3960	308434
X35sp_limb_EC7_sc36	Limb	E10.0	5638	591747
X35sp_limb_EC7_sc37	Limb	E10.0	4963	320827
X35sp_limb_EC7_sc38	Limb	E10.0	3338	161530
X35sp_limb_EC7_sc39	Limb	E10.0	4917	228273
X35sp_limb_EC29_sc45	Limb	E10.0	7218	601828
X35sp_limb_EC29_sc46	Limb	E10.0	7505	536247
X35sp_limb_EC29_sc47	Limb	E10.0	6655	336040
X35sp_limb_EC30_sc1	Limb	E10.0	9661	1927079
X35sp_limb_EC30_sc2	Limb	E10.0	7468	548055
X35sp_limb_EC30_sc3	Limb	E10.0	8738	1446085
X35sp_limb_EC30_sc4	Limb	E10.0	5919	342390
X35sp_limb_EC31_sc6	Limb	E10.0	6766	371588
X35sp_limb_EC31_sc7	Limb	E10.0	7510	738043
X35sp_limb_EC31_sc8	Limb	E10.0	6100	253177
X35sp_limb_EC31_sc9	Limb	E10.0	8063	1251525
X35sp_limb_EC32_sc9	Limb	E10.0	8383	1694395
X35sp_limb_EC32_sc44	Limb	E10.0	7605	957569
X35sp_limb_EC32_sc45	Limb	E10.0	5471	273226
X35sp_limb_EC32_sc46	Limb	E10.0	7461	453027
X31sp_DA_EC46_sc3	Dorsal aorta	E10.0	6841	501120
X31sp_DA_EC46_sc4	Dorsal aorta	E10.0	8361	1025638
X31sp_DA_EC46_sc5	Dorsal aorta	E10.0	6757	359220
X31sp_DA_EC46_sc6	Dorsal aorta	E10.0	6721	207531
X31sp_DA_EC46_sc7	Dorsal aorta	E10.0	7018	490704
X31sp_DA_EC46_sc8	Dorsal aorta	E10.0	6477	197998
X31sp_DA_EC46_sc9	Dorsal aorta	E10.0	9136	2130638
X31sp_DA_EC46_sc10	Dorsal aorta	E10.0	6459	358498
X31sp_DA_EC46_sc11	Dorsal aorta	E10.0	7503	557014
X31sp_DA_EC46_sc12	Dorsal aorta	E10.0	7837	513823
X31sp_DA_EC46_sc18	Dorsal aorta	E10.0	6891	410739
X31sp_DA_EC46_sc19	Dorsal aorta	E10.0	7300	526024
X31sp_DA_EC46_sc20	Dorsal aorta	E10.0	8265	815168
X31sp_DA_EC46_sc21	Dorsal aorta	E10.0	2484	48017
X31sp_DA_EC46_sc22	Dorsal aorta	E10.0	8260	645986
X31sp_DA_EC46_sc24	Dorsal aorta	E10.0	8118	657085
X31sp_DA_EC46_sc25	Dorsal aorta	E10.0	7854	819437
X31sp_DA_EC46_sc26	Dorsal aorta	E10.0	7678	567606
X31sp_DA_EC46_sc53	Dorsal aorta	E10.0	7918	845648
X31sp_DA_EC46_sc54	Dorsal aorta	E10.0	7824	751883
X31sp_DA_EC46_sc55	Dorsal aorta	E10.0	8186	1298583
X31sp_DA_EC46_sc56	Dorsal aorta	E10.0	7073	290769
X31sp_DA_EC46_sc57	Dorsal aorta	E10.0	1175	2636
X31sp_DA_EC46_sc58	Dorsal aorta	E10.0	8545	1040241
X31sp_DA_EC46_sc59	Dorsal aorta	E10.0	8434	745791
X31sp_DA_EC46_sc60	Dorsal aorta	E10.0	8319	705880
X31sp_DA_EC46_sc61	Dorsal aorta	E10.0	8876	1326618
X31sp_DA_EC46_sc62	Dorsal aorta	E10.0	8258	858973
X31sp_DA_EC46_sc63	Dorsal aorta	E10.0	7667	555932
X31sp_DA_EC46_sc64	Dorsal aorta	E10.0	7906	564731
X31sp_DA_EC46_sc65	Dorsal aorta	E10.0	7805	658490
X31sp_DA_EC46_sc66	Dorsal aorta	E10.0	7755	824227
X31sp_DA_EC46_sc67	Dorsal aorta	E10.0	8443	1095233
X31sp_DA_EC46_sc68	Dorsal aorta	E10.0	8756	1661801
X31sp_DA_EC46_sc69	Dorsal aorta	E10.0	7762	1029738
X31sp_DA_EC46_sc70	Dorsal aorta	E10.0	7764	516688
X31sp_DA_EC46_sc71	Dorsal aorta	E10.0	8491	1092389
X31sp_DA_EC46_sc72	Dorsal aorta	E10.0	7390	676104
X31sp_DA_EC46_sc73	Dorsal aorta	E10.0	7856	226632
X31sp_DA_EC46_sc74	Dorsal aorta	E10.0	5138	263610
X31sp_DA_EC46_sc75	Dorsal aorta	E10.0	6336	326954
X31sp_DA_EC46_sc76	Dorsal aorta	E10.0	8113	337612
X31sp_DA_EC46_sc77	Dorsal aorta	E10.0	6424	761994
X31sp_DA_EC46_sc78	Dorsal aorta	E10.0	6967	693812
X31sp_DA_EC46_sc79	Dorsal aorta	E10.0	7796	878916
X31sp_DA_EC46_sc80	Dorsal aorta	E10.0	8452	1357999
X31sp_DA_EC46_sc81	Dorsal aorta	E10.0	8321	628827
X31sp_DA_EC46_sc82	Dorsal aorta	E10.0	6408	334064
X31sp_DA_EC46_sc83	Dorsal aorta	E10.0	7200	828965
X31sp_DA_EC46_sc84	Dorsal aorta	E10.0	7768	694513
X31sp_DA_EC46_sc85	Dorsal aorta	E10.0	6438	122935
X31sp_DA_EC46_sc86	Dorsal aorta	E10.0	9104	1796063
X31sp_DA_EC46_sc87	Dorsal aorta	E10.0	6908	528521
X31sp_DA_EC46_sc88	Dorsal aorta	E10.0	6770	310820
X31sp_DA_EC46_sc89	Dorsal aorta	E10.0	7979	993707
X31sp_DA_EC46_sc90	Dorsal aorta	E10.0	8753	1156883
X31sp_DA_EC46_sc91	Dorsal aorta	E10.0	8722	1114023
X31sp_DA_EC46_sc92	Dorsal aorta	E10.0	7953	1036775
X31sp_DA_EC46_sc93	Dorsal aorta	E10.0	6926	354267
X31sp_DA_EC46_sc94	Dorsal aorta	E10.0	6604	466281
X31sp32_DA_EC47_sc1	Dorsal aorta	E10.0	10291	1851006
X31sp32_DA_EC47_sc2	Dorsal aorta	E10.0	7915	532693
X31sp32_DA_EC47_sc3	Dorsal aorta	E10.0	8712	895860
X31sp32_DA_EC47_sc4	Dorsal aorta	E10.0	10051	2165507
X31sp32_DA_EC47_sc5	Dorsal aorta	E10.0	8207	666600
X31sp32_DA_EC47_sc6	Dorsal aorta	E10.0	9430	991471
X31sp32_DA_EC47_sc7	Dorsal aorta	E10.0	7686	706667
X31sp32_DA_EC47_sc8	Dorsal aorta	E10.0	6702	290304
X31sp32_DA_EC47_sc9	Dorsal aorta	E10.0	8756	1594151
X31sp32_DA_EC47_sc10	Dorsal aorta	E10.0	8945	908074
X31sp32_DA_EC47_sc11	Dorsal aorta	E10.0	8735	999193
X31sp32_DA_EC47_sc12	Dorsal aorta	E10.0	8180	575394
X31sp32_DA_EC47_sc13	Dorsal aorta	E10.0	8598	806524
X31sp32_DA_EC47_sc14	Dorsal aorta	E10.0	10118	1828006
X31sp32_DA_EC47_sc15	Dorsal aorta	E10.0	8544	886569
X31sp32_DA_EC47_sc16	Dorsal aorta	E10.0	8447	778269
X31sp32_DA_EC47_sc17	Dorsal aorta	E10.0	9221	877187
X31sp32_DA_EC47_sc18	Dorsal aorta	E10.0	8829	778968
X31sp32_DA_EC47_sc19	Dorsal aorta	E10.0	10240	2155118
X31sp32_DA_EC47_sc20	Dorsal aorta	E10.0	7691	531468
X31sp32_DA_EC47_sc21	Dorsal aorta	E10.0	8243	1164669
X31sp32_DA_EC47_sc22	Dorsal aorta	E10.0	10073	1873411
X31sp32_DA_EC47_sc24	Dorsal aorta	E10.0	10075	1803871
X31sp32_DA_EC47_sc25	Dorsal aorta	E10.0	9301	1276610
X31sp32_DA_EC47_sc26	Dorsal aorta	E10.0	4199	118033
X31sp32_DA_EC47_sc27	Dorsal aorta	E10.0	9755	1422438
X31sp32_DA_EC47_sc28	Dorsal aorta	E10.0	8251	614431
X31sp32_DA_EC47_sc29	Dorsal aorta	E10.0	3769	42789
X31sp32_DA_EC47_sc30	Dorsal aorta	E10.0	9607	1787508
X31sp32_DA_EC47_sc31	Dorsal aorta	E10.0	6980	283099
X31sp32_DA_EC47_sc32	Dorsal aorta	E10.0	9738	1426083
X31sp32_DA_EC47_sc33	Dorsal aorta	E10.0	8931	882129
X31sp32_DA_EC47_sc35	Dorsal aorta	E10.0	8013	418091
X31sp32_DA_EC47_sc36	Dorsal aorta	E10.0	7905	596801
X31sp32_DA_EC47_sc37	Dorsal aorta	E10.0	8579	856043
X31sp32_DA_EC47_sc38	Dorsal aorta	E10.0	8432	905196
X31sp32_DA_EC47_sc39	Dorsal aorta	E10.0	7384	394257
X31sp32_DA_EC47_sc40	Dorsal aorta	E10.0	9073	889419
X31sp32_DA_EC47_sc41	Dorsal aorta	E10.0	10064	2262263
X31sp32_DA_EC47_sc42	Dorsal aorta	E10.0	9862	1971368
X31sp32_DA_EC47_sc43	Dorsal aorta	E10.0	8302	731083
X31sp32_DA_EC47_sc44	Dorsal aorta	E10.0	8354	905840
X31sp32_DA_EC47_sc45	Dorsal aorta	E10.0	8399	901421
X31sp32_DA_EC47_sc46	Dorsal aorta	E10.0	7081	296292
X31sp32_DA_EC47_sc47	Dorsal aorta	E10.0	10843	2959573
X31sp32_DA_EC47_sc48	Dorsal aorta	E10.0	6798	204023
X31sp32_DA_EC47_sc49	Dorsal aorta	E10.0	5754	39777
X31sp32_DA_EC47_sc50	Dorsal aorta	E10.0	8855	1117939
X31sp32_DA_EC47_sc51	Dorsal aorta	E10.0	8851	1111152
X31sp32_DA_EC47_sc52	Dorsal aorta	E10.0	7769	739155
X37sp_DA_EC63_sc41	Dorsal aorta	E10.5	4291	112495
X37sp_DA_EC63_sc42	Dorsal aorta	E10.5	7282	471885
X37sp_DA_EC63_sc43	Dorsal aorta	E10.5	2613	48935
X37sp_DA_EC63_sc44	Dorsal aorta	E10.5	7301	491222
X37sp_DA_EC63_sc45	Dorsal aorta	E10.5	6836	451494
X37sp_DA_EC63_sc46	Dorsal aorta	E10.5	7286	348504
X37sp_DA_EC63_sc47	Dorsal aorta	E10.5	5602	219812
X37sp_DA_EC63_sc48	Dorsal aorta	E10.5	4815	200105
X37sp_DA_EC63_sc49	Dorsal aorta	E10.5	8440	790422
X37sp_DA_EC63_sc50	Dorsal aorta	E10.5	5499	326196
X37sp_DA_EC63_sc51	Dorsal aorta	E10.5	7040	610588
X37sp_DA_EC63_sc52	Dorsal aorta	E10.5	7276	582611
X37sp_DA_EC63_sc53	Dorsal aorta	E10.5	5779	370511
X37sp_DA_EC63_sc54	Dorsal aorta	E10.5	5069	239572
X37sp_DA_EC63_sc55	Dorsal aorta	E10.5	6239	480286
X37sp_DA_EC63_sc56	Dorsal aorta	E10.5	8023	778278
X37sp_DA_EC63_sc57	Dorsal aorta	E10.5	8665	968632
X37sp_DA_EC63_sc58	Dorsal aorta	E10.5	7903	783945
X37sp_DA_EC63_sc59	Dorsal aorta	E10.5	6519	391689
X37sp_DA_EC63_sc60	Dorsal aorta	E10.5	6163	276338
X37sp_DA_EC63_sc61	Dorsal aorta	E10.5	5177	216647
X37sp_DA_EC63_sc62	Dorsal aorta	E10.5	5491	266074
X37sp_DA_EC63_sc63	Dorsal aorta	E10.5	8508	893000
X37sp_DA_EC63_sc64	Dorsal aorta	E10.5	5435	193920
X37sp_DA_EC63_sc65	Dorsal aorta	E10.5	7818	639267
X37sp_DA_EC63_sc66	Dorsal aorta	E10.5	1930	45969
X37sp_DA_EC63_sc67	Dorsal aorta	E10.5	7291	679223
X37sp_DA_EC63_sc68	Dorsal aorta	E10.5	8033	747198
X37sp_DA_EC63_sc69	Dorsal aorta	E10.5	6786	422112
X37sp_DA_EC63_sc70	Dorsal aorta	E10.5	5612	214324
X37sp_DA_EC63_sc71	Dorsal aorta	E10.5	5705	335449
X37sp_DA_EC63_sc72	Dorsal aorta	E10.5	6081	296798
X37sp_DA_EC63_sc73	Dorsal aorta	E10.5	5059	122646
X37sp_DA_EC63_sc74	Dorsal aorta	E10.5	7669	794576
X37sp_DA_EC63_sc75	Dorsal aorta	E10.5	7274	565597
X37sp_DA_EC63_sc76	Dorsal aorta	E10.5	7465	398738
X37sp_DA_EC63_sc77	Dorsal aorta	E10.5	6994	771078
X37sp_DA_EC63_sc78	Dorsal aorta	E10.5	2889	47605
X37sp_DA_EC63_sc79	Dorsal aorta	E10.5	7608	667966
X37sp_DA_EC63_sc80	Dorsal aorta	E10.5	5553	289620
X37sp_DA_EC63_sc81	Dorsal aorta	E10.5	6954	429597
X37sp_DA_EC63_sc82	Dorsal aorta	E10.5	7317	739076
X37sp_DA_EC63_sc83	Dorsal aorta	E10.5	5662	392877
X37sp_DA_EC63_sc84	Dorsal aorta	E10.5	8303	1105110
X37sp_DA_EC63_sc85	Dorsal aorta	E10.5	5640	166505
X37sp_DA_EC63_sc86	Dorsal aorta	E10.5	6506	606163
X37sp_DA_EC63_sc87	Dorsal aorta	E10.5	6894	529037
X37sp_DA_EC63_sc88	Dorsal aorta	E10.5	2981	56317
X37sp_DA_EC63_sc89	Dorsal aorta	E10.5	5639	406568
X37sp_DA_EC63_sc90	Dorsal aorta	E10.5	6968	298477
X37sp_DA_EC63_sc91	Dorsal aorta	E10.5	6716	449571
X37sp_DA_EC63_sc92	Dorsal aorta	E10.5	5100	227881
X37sp_DA_EC63_sc93	Dorsal aorta	E10.5	6196	325479
X37sp_DA_EC63_sc94	Dorsal aorta	E10.5	7174	556399
X37sp_DA_EC63_sc95	Dorsal aorta	E10.5	6563	376457
X37sp_DA_EC63_sc96	Dorsal aorta	E10.5	7875	946862
X43sp_DA_EC64_sc1	Dorsal aorta	E11.0	3672	49329
X43sp_DA_EC64_sc2	Dorsal aorta	E11.0	7000	387109
X43sp_DA_EC64_sc3	Dorsal aorta	E11.0	7244	477046
X43sp_DA_EC64_sc4	Dorsal aorta	E11.0	6533	233392
X43sp_DA_EC64_sc5	Dorsal aorta	E11.0	6228	327710
X43sp_DA_EC64_sc6	Dorsal aorta	E11.0	6013	278501
X43sp_DA_EC64_sc7	Dorsal aorta	E11.0	7915	643871
X43sp_DA_EC64_sc8	Dorsal aorta	E11.0	3369	47232
X43sp_DA_EC64_sc9	Dorsal aorta	E11.0	7105	653857
X43sp_DA_EC64_sc10	Dorsal aorta	E11.0	7983	639370
X43sp_DA_EC64_sc11	Dorsal aorta	E11.0	6608	441929
X43sp_DA_EC64_sc12	Dorsal aorta	E11.0	5526	138629
X43sp_DA_EC64_sc13	Dorsal aorta	E11.0	7648	492725
X43sp_DA_EC64_sc14	Dorsal aorta	E11.0	6149	245772
X43sp_DA_EC64_sc15	Dorsal aorta	E11.0	6372	231725
X43sp_DA_EC64_sc16	Dorsal aorta	E11.0	2971	34787
X43sp_DA_EC64_sc17	Dorsal aorta	E11.0	7050	366538
X43sp_DA_EC64_sc18	Dorsal aorta	E11.0	6307	272111
X43sp_DA_EC64_sc19	Dorsal aorta	E11.0	6458	266504
X43sp_DA_EC64_sc20	Dorsal aorta	E11.0	6803	444628
X43sp_DA_EC64_sc21	Dorsal aorta	E11.0	2876	63509
X43sp_DA_EC64_sc22	Dorsal aorta	E11.0	7952	483752
X43sp_DA_EC64_sc23	Dorsal aorta	E11.0	4754	38363
X43sp_DA_EC64_sc24	Dorsal aorta	E11.0	2759	35943
X43sp_DA_EC64_sc25	Dorsal aorta	E11.0	8335	814316
X43sp_DA_EC64_sc26	Dorsal aorta	E11.0	5425	193884
X43sp_DA_EC64_sc27	Dorsal aorta	E11.0	5870	190502
X43sp_DA_EC64_sc28	Dorsal aorta	E11.0	5876	242879
X43sp_DA_EC64_sc29	Dorsal aorta	E11.0	6679	312566
X43sp_DA_EC64_sc30	Dorsal aorta	E11.0	7595	533567
X43sp_DA_EC64_sc31	Dorsal aorta	E11.0	6101	218871
X43sp_DA_EC64_sc32	Dorsal aorta	E11.0	6521	237468
X43sp_DA_EC64_sc33	Dorsal aorta	E11.0	6090	298625
X43sp_DA_EC64_sc34	Dorsal aorta	E11.0	5596	87285
X43sp_DA_EC64_sc35	Dorsal aorta	E11.0	6254	282887
X43sp_DA_EC64_sc36	Dorsal aorta	E11.0	7299	401028
X43sp_DA_EC64_sc37	Dorsal aorta	E11.0	7209	406993
X43sp_DA_EC64_sc38	Dorsal aorta	E11.0	6678	410656
X43sp_DA_EC64_sc39	Dorsal aorta	E11.0	6414	276439
X43sp_DA_EC64_sc40	Dorsal aorta	E11.0	3271	39641
X43sp_DA_EC64_sc41	Dorsal aorta	E11.0	8141	741888
X43sp_DA_EC64_sc42	Dorsal aorta	E11.0	8428	910665
X43sp_DA_EC64_sc43	Dorsal aorta	E11.0	7680	480275
X43sp_DA_EC64_sc44	Dorsal aorta	E11.0	7770	551459
X43sp_DA_EC64_sc45	Dorsal aorta	E11.0	7035	283523
X43sp_DA_EC64_sc46	Dorsal aorta	E11.0	6335	201675
X43sp_DA_EC64_sc47	Dorsal aorta	E11.0	7246	349566
X43sp_DA_EC64_sc48	Dorsal aorta	E11.0	9239	838574
X43sp_DA_EC64_sc49	Dorsal aorta	E11.0	7835	380040
X43sp_DA_EC64_sc50	Dorsal aorta	E11.0	7190	526368
X43sp_DA_EC64_sc51	Dorsal aorta	E11.0	7482	433794
X43sp_DA_EC64_sc52	Dorsal aorta	E11.0	7425	438456
X43sp_DA_EC64_sc53	Dorsal aorta	E11.0	7174	868766
X43sp_DA_EC64_sc54	Dorsal aorta	E11.0	6575	332438
X43sp_DA_EC64_sc55	Dorsal aorta	E11.0	7440	635376
X43sp_DA_EC64_sc56	Dorsal aorta	E11.0	7149	415777
X4sp_ys_41neg_EC75_sc1	Yolk sac	E8.0	6811	278550
X4sp_ys_41neg_EC75_sc2	Yolk sac	E8.0	7035	286278
X4sp_ys_41neg_EC75_sc3	Yolk sac	E8.0	8465	703253
X4sp_ys_41neg_EC75_sc4	Yolk sac	E8.0	7715	528247
X4sp_ys_41neg_EC75_sc5	Yolk sac	E8.0	7538	224586
X4sp_ys_41neg_EC75_sc6	Yolk sac	E8.0	6665	157557
X4sp_ys_41neg_EC75_sc7	Yolk sac	E8.0	7885	479908
X4sp_ys_41neg_EC75_sc8	Yolk sac	E8.0	7434	198914
X4sp_ys_41neg_EC75_sc9	Yolk sac	E8.0	7333	310330
X4sp_ys_41neg_EC75_sc10	Yolk sac	E8.0	7507	578418
X4sp_ys_41neg_EC75_sc11	Yolk sac	E8.0	7250	226074
X4sp_ys_41neg_EC75_sc12	Yolk sac	E8.0	6597	190400
X4sp_ys_41neg_EC75_sc13	Yolk sac	E8.0	7121	384110
X4sp_ys_41neg_EC75_sc14	Yolk sac	E8.0	7229	443230
X4sp_ys_41neg_EC75_sc15	Yolk sac	E8.0	7473	409915
X4sp_ys_41neg_EC75_sc16	Yolk sac	E8.0	7538	352540
X4sp_ys_41neg_EC75_sc17	Yolk sac	E8.0	6472	245997
X4sp_ys_41neg_EC75_sc18	Yolk sac	E8.0	6981	272001
X4sp_ys_41neg_EC75_sc19	Yolk sac	E8.0	7004	326040
X4sp_ys_41neg_EC75_sc20	Yolk sac	E8.0	5485	102221
X4sp_ys_41neg_EC75_sc21	Yolk sac	E8.0	6012	138756
X4sp_ys_41neg_EC75_sc22	Yolk sac	E8.0	5958	253597
X4sp_ys_41neg_EC75_sc23	Yolk sac	E8.0	2155	6724
X4sp_ys_41neg_EC75_sc24	Yolk sac	E8.0	6414	205211
X4sp_ys_41neg_EC76_sc81	Yolk sac	E8.0	7231	416974
X4sp_ys_41neg_EC76_sc82	Yolk sac	E8.0	6366	129651
X4sp_ys_41neg_EC76_sc83	Yolk sac	E8.0	6922	519094
X4sp_ys_41neg_EC76_sc84	Yolk sac	E8.0	7625	486430
X4sp_ys_41neg_EC76_sc85	Yolk sac	E8.0	6496	106669
X4sp_ys_41neg_EC76_sc86	Yolk sac	E8.0	8385	1288382
X4sp_ys_41neg_EC76_sc87	Yolk sac	E8.0	7486	643656
X4sp_ys_41neg_EC76_sc88	Yolk sac	E8.0	6555	240998
X4sp_ys_41neg_EC76_sc89	Yolk sac	E8.0	7816	1080788
X4sp_ys_41neg_EC76_sc90	Yolk sac	E8.0	6998	385191
X4sp_ys_41neg_EC76_sc91	Yolk sac	E8.0	6192	306416
X4sp_ys_41neg_EC76_sc92	Yolk sac	E8.0	8010	1044862
X4sp_ys_41neg_EC76_sc93	Yolk sac	E8.0	6442	177031
X4sp_ys_41neg_EC76_sc94	Yolk sac	E8.0	4926	180407
X4sp_ys_41neg_EC76_sc95	Yolk sac	E8.0	5957	169485
X4sp_ys_41neg_EC76_sc96	Yolk sac	E8.0	7488	538949
X8sp_ys_EC20_sc32	Yolk sac	E8.5	7824	599546
X8sp_ys_EC20_sc33	Yolk sac	E8.5	6669	346196
X8sp_ys_EC20_sc35	Yolk sac	E8.5	8684	1083123
X8sp_ys_EC20_sc36	Yolk sac	E8.5	8604	1292057
X8sp_ys_EC20_sc37	Yolk sac	E8.5	8782	1399616
X8sp_ys_EC20_sc38	Yolk sac	E8.5	6959	442633
X8sp_ys_EC20_sc39	Yolk sac	E8.5	7303	537222
X8sp_ys_EC20_sc40	Yolk sac	E8.5	8397	974569
X8sp_ys_EC20_sc41	Yolk sac	E8.5	7318	504093
X8sp_ys_EC20_sc42	Yolk sac	E8.5	7850	848667
X8sp_ys_EC21_sc85	Yolk sac	E8.5	6055	170206
X8sp_ys_EC21_sc86	Yolk sac	E8.5	8196	1360286
X8sp_ys_EC21_sc87	Yolk sac	E8.5	8465	1342506
X8sp_ys_EC21_sc88	Yolk sac	E8.5	8909	1354779
X8sp_ys_EC21_sc89	Yolk sac	E8.5	7831	934642
X8sp_ys_EC21_sc90	Yolk sac	E8.5	7599	500445
X8sp_ys_EC21_sc91	Yolk sac	E8.5	8847	1539955
X8sp_ys_EC21_sc92	Yolk sac	E8.5	7579	829095
X8sp_ys_EC21_sc93	Yolk sac	E8.5	8068	631489
X8sp_ys_EC21_sc94	Yolk sac	E8.5	6174	362189
X8sp_ys_EC22_sc60	Yolk sac	E8.5	8760	567754
X8sp_ys_EC22_sc61	Yolk sac	E8.5	9628	1069650
X8sp_ys_EC22_sc62	Yolk sac	E8.5	9165	903961
X8sp_ys_EC22_sc63	Yolk sac	E8.5	6657	377667
X8sp_ys_EC22_sc64	Yolk sac	E8.5	8053	467815
X8sp_ys_EC22_sc65	Yolk sac	E8.5	6610	221679
X8sp_ys_EC22_sc66	Yolk sac	E8.5	8397	1005708
X8sp_ys_EC22_sc67	Yolk sac	E8.5	8330	786025
X8sp_ys_EC22_sc68	Yolk sac	E8.5	9087	1450361
X8sp_ys_EC22_sc69	Yolk sac	E8.5	8335	901414
X8sp_ys_EC27_sc41	Yolk sac	E8.5	8122	659973
X8sp_ys_EC27_sc42	Yolk sac	E8.5	8107	661331
X8sp_ys_EC27_sc43	Yolk sac	E8.5	8188	529460
X8sp_ys_EC27_sc44	Yolk sac	E8.5	7428	641799
X8sp_ys_EC27_sc45	Yolk sac	E8.5	5949	219681
X8sp_ys_EC27_sc46	Yolk sac	E8.5	8581	912977
X8sp_ys_EC27_sc47	Yolk sac	E8.5	4314	75804
X8sp_ys_EC28_sc10	Yolk sac	E8.5	8681	715120
X8sp_ys_EC28_sc11	Yolk sac	E8.5	9468	1451572
X8sp_ys_EC28_sc12	Yolk sac	E8.5	8547	411753
X8sp_ys_EC28_sc90	Yolk sac	E8.5	5573	102728
X8sp_ys_EC28_sc91	Yolk sac	E8.5	9392	1476968
X8sp_ys_EC28_sc92	Yolk sac	E8.5	8449	892393
X8sp_ys_EC28_sc93	Yolk sac	E8.5	7547	729550
X8sp_ys_EC28_sc94	Yolk sac	E8.5	8360	578453
X8sp_ys_EC37_sc37	Yolk sac	E8.5	8229	1088309
X8sp_ys_EC37_sc38	Yolk sac	E8.5	8859	1349487
X8sp_ys_EC37_sc39	Yolk sac	E8.5	8447	644500
X8sp_ys_EC37_sc40	Yolk sac	E8.5	7083	542444
X8sp_ys_EC37_sc41	Yolk sac	E8.5	7515	994592
X8sp_ys_EC37_sc42	Yolk sac	E8.5	7554	933013
X8sp_ys_EC37_sc43	Yolk sac	E8.5	8936	1629369
X8sp_ys_EC37_sc44	Yolk sac	E8.5	6546	570645
X8sp_ys_EC38_sc87	Yolk sac	E8.5	8172	1130874
X8sp_ys_EC38_sc88	Yolk sac	E8.5	7278	320823
X8sp_ys_EC38_sc89	Yolk sac	E8.5	8552	1604515
X8sp_ys_EC38_sc90	Yolk sac	E8.5	4207	180802
X8sp_ys_EC38_sc91	Yolk sac	E8.5	8370	1189286
X8sp_ys_EC38_sc92	Yolk sac	E8.5	8066	1445863
X8sp_ys_EC38_sc93	Yolk sac	E8.5	6874	290378
X8sp_ys_EC39_sc10	Yolk sac	E8.5	8730	1993112
X8sp_ys_EC39_sc11	Yolk sac	E8.5	7663	617273
X8sp_ys_EC39_sc12	Yolk sac	E8.5	7452	827983
X8sp_ys_EC39_sc13	Yolk sac	E8.5	8614	1323954
X8sp_ys_EC39_sc14	Yolk sac	E8.5	8898	1812380
X8sp_ys_EC39_sc15	Yolk sac	E8.5	7353	596879
X8sp_ys_EC39_sc16	Yolk sac	E8.5	8026	1159596
X8sp_ys_EC39_sc17	Yolk sac	E8.5	8491	1031327
X8sp_ys_EC40_sc54	Yolk sac	E8.5	8112	1173385
X8sp_ys_EC40_sc55	Yolk sac	E8.5	2732	47062
X8sp_ys_EC40_sc56	Yolk sac	E8.5	7284	640225
X8sp_ys_EC40_sc57	Yolk sac	E8.5	8293	1524043
X8sp_ys_EC40_sc58	Yolk sac	E8.5	9203	2022960
X8sp_ys_EC40_sc59	Yolk sac	E8.5	8245	1060432
X8sp_ys_EC40_sc60	Yolk sac	E8.5	7941	853743
X8sp_ys_EC44_sc1	Yolk sac	E8.5	7929	1307120
X8sp_ys_EC44_sc2	Yolk sac	E8.5	5751	392912
X8sp_ys_EC44_sc3	Yolk sac	E8.5	7150	584458
X8sp_ys_EC44_sc4	Yolk sac	E8.5	8252	1596367
X8sp_ys_EC44_sc5	Yolk sac	E8.5	4201	185348
X8sp_ys_EC44_sc6	Yolk sac	E8.5	6715	300264
X8sp_ys_EC44_sc7	Yolk sac	E8.5	7467	917590
X8sp_ys_EC44_sc8	Yolk sac	E8.5	7950	676658
X8sp_ys_EC44_sc9	Yolk sac	E8.5	6054	787052
X8sp_ys_EC44_sc10	Yolk sac	E8.5	5701	502754
X8sp_ys_EC44_sc11	Yolk sac	E8.5	7478	561712
X8sp_ys_EC44_sc12	Yolk sac	E8.5	7561	1025799
X8sp_ys_EC44_sc13	Yolk sac	E8.5	6508	492582
X8sp_ys_EC44_sc14	Yolk sac	E8.5	6392	655145
X8sp_ys_EC44_sc15	Yolk sac	E8.5	6293	671491
X8sp_ys_EC44_sc16	Yolk sac	E8.5	7576	737992
X8sp_ys_EC44_sc17	Yolk sac	E8.5	6735	504306
X8sp_ys_EC44_sc18	Yolk sac	E8.5	6760	464686
X8sp_ys_EC44_sc19	Yolk sac	E8.5	6454	517666
X8sp_ys_EC44_sc20	Yolk sac	E8.5	7956	891957
X8sp_ys_EC44_sc21	Yolk sac	E8.5	6039	264765
X8sp_ys_EC44_sc22	Yolk sac	E8.5	8124	1014001
X8sp_ys_EC44_sc24	Yolk sac	E8.5	7900	941156
X8sp_ys_EC44_sc25	Yolk sac	E8.5	5475	431507
X8sp_ys_EC44_sc26	Yolk sac	E8.5	6073	339066
X8sp_ys_EC44_sc27	Yolk sac	E8.5	7996	1138664
X8sp_ys_EC44_sc28	Yolk sac	E8.5	8510	1444734
X8sp_ys_EC44_sc29	Yolk sac	E8.5	7933	837963
X8sp_ys_EC44_sc30	Yolk sac	E8.5	5810	340865
X8sp_ys_EC44_sc31	Yolk sac	E8.5	6955	397537
X8sp_ys_EC44_sc32	Yolk sac	E8.5	7471	764709
X8sp_ys_EC44_sc33	Yolk sac	E8.5	7392	731585
X8sp_ys_EC44_sc35	Yolk sac	E8.5	6864	462348
X8sp_ys_EC44_sc36	Yolk sac	E8.5	6653	502033
X8sp_ys_EC44_sc37	Yolk sac	E8.5	6887	595471
X8sp_ys_EC44_sc38	Yolk sac	E8.5	7463	761935
X8sp_ys_EC44_sc39	Yolk sac	E8.5	7871	561019
X8sp_ys_EC44_sc40	Yolk sac	E8.5	8098	1057143
X8sp_ys_EC44_sc41	Yolk sac	E8.5	6596	443041
X8sp_ys_EC44_sc42	Yolk sac	E8.5	7764	938652
X8sp_ys_EC44_sc43	Yolk sac	E8.5	6278	531872
X8sp_ys_EC44_sc44	Yolk sac	E8.5	8598	1786462
X8sp_ys_EC44_sc45	Yolk sac	E8.5	8975	1899759
X8sp_ys_EC44_sc46	Yolk sac	E8.5	7308	449001
X8sp_ys_EC44_sc47	Yolk sac	E8.5	6486	462899
X8sp_ys_EC44_sc48	Yolk sac	E8.5	5908	360178
X8sp_ys_EC44_sc49	Yolk sac	E8.5	7987	889183
X8sp_ys_EC44_sc50	Yolk sac	E8.5	6534	500405
X8sp_ys_EC44_sc51	Yolk sac	E8.5	8130	1161100
X8sp_ys_EC44_sc52	Yolk sac	E8.5	6990	603321
X8sp_ys_EC44_sc53	Yolk sac	E8.5	6435	331703
X8sp_ys_EC44_sc54	Yolk sac	E8.5	7211	829534
X8sp_ys_EC44_sc55	Yolk sac	E8.5	7622	1203878
X8sp_ys_EC44_sc56	Yolk sac	E8.5	5023	135623
X8sp_ys_EC44_sc57	Yolk sac	E8.5	6375	518687
X8sp_ys_EC44_sc58	Yolk sac	E8.5	7148	748543
X8sp_ys_EC44_sc59	Yolk sac	E8.5	7479	682728
X8sp_ys_EC44_sc60	Yolk sac	E8.5	7949	916007
X8sp_ys_EC44_sc61	Yolk sac	E8.5	7510	741717
X8sp_ys_EC44_sc62	Yolk sac	E8.5	6748	588765
X18sp_ys_EC12_sc37	Yolk sac	E9.0	6854	358187
X18sp_ys_EC12_sc38	Yolk sac	E9.0	7702	673680
X18sp_ys_EC12_sc39	Yolk sac	E9.0	8546	1030570
X18sp_ys_EC12_sc40	Yolk sac	E9.0	6738	343141
X18sp_ys_EC12_sc41	Yolk sac	E9.0	4839	139248
X18sp_ys_EC12_sc42	Yolk sac	E9.0	8379	933265
X18sp_ys_EC12_sc43	Yolk sac	E9.0	7686	509384
X18sp_ys_EC12_sc44	Yolk sac	E9.0	6082	271328
X18sp_ys_EC13_sc87	Yolk sac	E9.0	8386	796358
X18sp_ys_EC13_sc88	Yolk sac	E9.0	5770	229277
X18sp_ys_EC13_sc89	Yolk sac	E9.0	7746	756537
X18sp_ys_EC13_sc90	Yolk sac	E9.0	7549	697404
X18sp_ys_EC13_sc91	Yolk sac	E9.0	8084	942847
X18sp_ys_EC13_sc92	Yolk sac	E9.0	8162	1118834
X18sp_ys_EC13_sc93	Yolk sac	E9.0	7984	1206959
X18sp_ys_EC14_sc10	Yolk sac	E9.0	9551	1864865
X18sp_ys_EC14_sc11	Yolk sac	E9.0	7714	956650
X18sp_ys_EC14_sc12	Yolk sac	E9.0	8493	743790
X18sp_ys_EC14_sc13	Yolk sac	E9.0	7142	467090
X18sp_ys_EC14_sc14	Yolk sac	E9.0	7586	605151
X18sp_ys_EC14_sc15	Yolk sac	E9.0	7645	683601
X18sp_ys_EC14_sc16	Yolk sac	E9.0	8135	742523
X18sp_ys_EC14_sc17	Yolk sac	E9.0	8564	1028522
X18sp_ys_EC15_sc54	Yolk sac	E9.0	8949	1056415
X18sp_ys_EC15_sc55	Yolk sac	E9.0	8848	1554254
X18sp_ys_EC15_sc56	Yolk sac	E9.0	8405	1131162
X18sp_ys_EC15_sc57	Yolk sac	E9.0	8996	1470828
X18sp_ys_EC15_sc58	Yolk sac	E9.0	7723	780748
X18sp_ys_EC15_sc59	Yolk sac	E9.0	7638	690213
X18sp_ys_EC15_sc60	Yolk sac	E9.0	7739	588539
X18sp17_ys_EC33_sc37	Yolk sac	E9.0	5897	349174
X18sp17_ys_EC33_sc38	Yolk sac	E9.0	5979	332445
X18sp17_ys_EC33_sc39	Yolk sac	E9.0	7862	450773
X18sp17_ys_EC33_sc40	Yolk sac	E9.0	5668	267504
X18sp17_ys_EC33_sc41	Yolk sac	E9.0	8606	1359061
X18sp17_ys_EC33_sc42	Yolk sac	E9.0	7364	930579
X18sp17_ys_EC33_sc43	Yolk sac	E9.0	8406	1044474
X18sp17_ys_EC33_sc44	Yolk sac	E9.0	8175	912095
X18sp17_ys_EC34_sc87	Yolk sac	E9.0	6815	837945
X18sp17_ys_EC34_sc88	Yolk sac	E9.0	5966	273124
X18sp17_ys_EC34_sc89	Yolk sac	E9.0	8048	1607892
X18sp17_ys_EC34_sc90	Yolk sac	E9.0	8673	1568747
X18sp17_ys_EC34_sc91	Yolk sac	E9.0	9157	2261218
X18sp17_ys_EC34_sc92	Yolk sac	E9.0	7616	1260974
X18sp17_ys_EC34_sc93	Yolk sac	E9.0	4118	156137
X18sp17_ys_EC35_sc10	Yolk sac	E9.0	6169	508609
X18sp17_ys_EC35_sc11	Yolk sac	E9.0	7156	493730
X18sp17_ys_EC35_sc12	Yolk sac	E9.0	6017	416680
X18sp17_ys_EC35_sc13	Yolk sac	E9.0	9289	2103751
X18sp17_ys_EC35_sc14	Yolk sac	E9.0	7318	748461
X18sp17_ys_EC35_sc15	Yolk sac	E9.0	9680	2420388
X18sp17_ys_EC35_sc16	Yolk sac	E9.0	3029	86325
X18sp17_ys_EC35_sc17	Yolk sac	E9.0	7162	631504
X18sp17_ys_EC36_sc54	Yolk sac	E9.0	6736	517494
X18sp17_ys_EC36_sc55	Yolk sac	E9.0	5947	572715
X18sp17_ys_EC36_sc56	Yolk sac	E9.0	7348	496423
X18sp17_ys_EC36_sc57	Yolk sac	E9.0	2180	45632
X18sp17_ys_EC36_sc58	Yolk sac	E9.0	8874	1717739
X18sp17_ys_EC36_sc59	Yolk sac	E9.0	5263	215888
X18sp17_ys_EC36_sc60	Yolk sac	E9.0	6678	430490
X18sp17_ys_EC45_sc1	Yolk sac	E9.0	6197	364654
X18sp17_ys_EC45_sc2	Yolk sac	E9.0	4465	146086
X18sp17_ys_EC45_sc3	Yolk sac	E9.0	9219	2014240
X18sp17_ys_EC45_sc4	Yolk sac	E9.0	8054	1680996
X18sp17_ys_EC45_sc5	Yolk sac	E9.0	7937	844366
X18sp17_ys_EC45_sc6	Yolk sac	E9.0	7304	458639
X18sp17_ys_EC45_sc7	Yolk sac	E9.0	7995	1354970
X18sp17_ys_EC45_sc8	Yolk sac	E9.0	7175	457644
X18sp17_ys_EC45_sc9	Yolk sac	E9.0	7006	796022
X18sp17_ys_EC45_sc10	Yolk sac	E9.0	2292	38326
X18sp17_ys_EC45_sc11	Yolk sac	E9.0	7589	889069
X18sp17_ys_EC45_sc12	Yolk sac	E9.0	6909	801950
X18sp17_ys_EC45_sc13	Yolk sac	E9.0	8169	984616
X18sp17_ys_EC45_sc14	Yolk sac	E9.0	7277	638248
X18sp17_ys_EC45_sc15	Yolk sac	E9.0	7234	717490
X18sp17_ys_EC45_sc16	Yolk sac	E9.0	6981	496436
X18sp17_ys_EC45_sc17	Yolk sac	E9.0	6384	501121
X18sp17_ys_EC45_sc18	Yolk sac	E9.0	7733	688196
X18sp17_ys_EC45_sc19	Yolk sac	E9.0	2062	30175
X18sp17_ys_EC45_sc20	Yolk sac	E9.0	6172	337327
X18sp17_ys_EC45_sc21	Yolk sac	E9.0	7975	922905
X18sp17_ys_EC45_sc22	Yolk sac	E9.0	7704	710634
X18sp17_ys_EC45_sc24	Yolk sac	E9.0	7622	763926
X18sp17_ys_EC45_sc25	Yolk sac	E9.0	5474	295539
X18sp17_ys_EC45_sc26	Yolk sac	E9.0	7963	1020673
X18sp17_ys_EC45_sc27	Yolk sac	E9.0	8283	1060916
X18sp17_ys_EC45_sc28	Yolk sac	E9.0	7411	730839
X18sp17_ys_EC45_sc29	Yolk sac	E9.0	5140	206404
X18sp17_ys_EC45_sc30	Yolk sac	E9.0	6800	615050
X18sp17_ys_EC45_sc31	Yolk sac	E9.0	3516	76485
X18sp17_ys_EC45_sc32	Yolk sac	E9.0	7495	594790
X18sp17_ys_EC45_sc33	Yolk sac	E9.0	8371	1178890
X18sp17_ys_EC45_sc35	Yolk sac	E9.0	7666	673241
X18sp17_ys_EC45_sc36	Yolk sac	E9.0	7607	793005
X18sp17_ys_EC45_sc37	Yolk sac	E9.0	5838	349715
X18sp17_ys_EC45_sc38	Yolk sac	E9.0	5068	239868
X18sp17_ys_EC45_sc39	Yolk sac	E9.0	7151	484467
X18sp17_ys_EC45_sc40	Yolk sac	E9.0	7470	755722
X18sp17_ys_EC45_sc41	Yolk sac	E9.0	7616	1054622
X18sp17_ys_EC45_sc42	Yolk sac	E9.0	7818	1239084
X18sp17_ys_EC45_sc43	Yolk sac	E9.0	7755	851554
X18sp17_ys_EC45_sc44	Yolk sac	E9.0	5845	387108
X18sp17_ys_EC45_sc45	Yolk sac	E9.0	5287	416698
X18sp17_ys_EC45_sc46	Yolk sac	E9.0	4094	115280
X18sp17_ys_EC45_sc47	Yolk sac	E9.0	2981	62860
X18sp17_ys_EC45_sc48	Yolk sac	E9.0	6693	577416
X18sp17_ys_EC45_sc49	Yolk sac	E9.0	2496	45687
X18sp17_ys_EC45_sc50	Yolk sac	E9.0	6076	477088
X18sp17_ys_EC45_sc51	Yolk sac	E9.0	7599	1116258
X18sp17_ys_EC45_sc52	Yolk sac	E9.0	7653	1169953
X18sp17_ys_EC45_sc63	Yolk sac	E9.0	8374	1257714
X18sp17_ys_EC45_sc64	Yolk sac	E9.0	7235	615391
X18sp17_ys_EC45_sc65	Yolk sac	E9.0	7500	774863
X18sp17_ys_EC45_sc66	Yolk sac	E9.0	7970	1263528
X18sp17_ys_EC45_sc67	Yolk sac	E9.0	7337	870538
X18sp17_ys_EC45_sc68	Yolk sac	E9.0	6989	871403
X18sp17_ys_EC45_sc69	Yolk sac	E9.0	7618	951087
X18sp17_ys_EC45_sc70	Yolk sac	E9.0	7093	665040
X18sp17_ys_EC45_sc71	Yolk sac	E9.0	7720	994762
X18sp17_ys_EC45_sc72	Yolk sac	E9.0	7093	845613
X25sp_ys_EC8_sc37	Yolk sac	E9.5	7008	331297
X25sp_ys_EC8_sc38	Yolk sac	E9.5	8878	1226289
X25sp_ys_EC8_sc39	Yolk sac	E9.5	8500	1230874
X25sp_ys_EC8_sc40	Yolk sac	E9.5	7823	516166
X25sp_ys_EC8_sc41	Yolk sac	E9.5	7577	794527
X25sp_ys_EC8_sc42	Yolk sac	E9.5	8055	872947
X25sp_ys_EC8_sc43	Yolk sac	E9.5	6868	342322
X25sp_ys_EC8_sc44	Yolk sac	E9.5	7574	745012
X25sp_ys_EC9_sc87	Yolk sac	E9.5	9794	2362293
X25sp_ys_EC9_sc88	Yolk sac	E9.5	8057	880592
X25sp_ys_EC9_sc89	Yolk sac	E9.5	7144	854170
X25sp_ys_EC9_sc90	Yolk sac	E9.5	7999	1064240
X25sp_ys_EC9_sc91	Yolk sac	E9.5	9255	1437645
X25sp_ys_EC9_sc92	Yolk sac	E9.5	7635	979030
X25sp_ys_EC9_sc93	Yolk sac	E9.5	7595	1080180
X25sp_ys_EC10_sc10	Yolk sac	E9.5	6414	450112
X25sp_ys_EC10_sc11	Yolk sac	E9.5	8322	956360
X25sp_ys_EC10_sc12	Yolk sac	E9.5	4136	62182
X25sp_ys_EC10_sc13	Yolk sac	E9.5	6060	181191
X25sp_ys_EC10_sc14	Yolk sac	E9.5	9332	936885
X25sp_ys_EC10_sc15	Yolk sac	E9.5	8730	822705
X25sp_ys_EC10_sc16	Yolk sac	E9.5	7895	520336
X25sp_ys_EC10_sc17	Yolk sac	E9.5	7755	380230
X25sp_ys_EC11_sc54	Yolk sac	E9.5	6585	349552
X25sp_ys_EC11_sc55	Yolk sac	E9.5	6658	625504
X25sp_ys_EC11_sc56	Yolk sac	E9.5	6996	549720
X25sp_ys_EC11_sc57	Yolk sac	E9.5	8273	999296
X25sp_ys_EC11_sc58	Yolk sac	E9.5	3341	86887
X25sp_ys_EC11_sc59	Yolk sac	E9.5	7810	739082
X25sp_ys_EC11_sc60	Yolk sac	E9.5	7809	517869
X25sp_ys_EC16_sc37	Yolk sac	E9.5	9400	1633445
X25sp_ys_EC16_sc38	Yolk sac	E9.5	8199	765888
X25sp_ys_EC16_sc39	Yolk sac	E9.5	7198	645724
X25sp_ys_EC16_sc40	Yolk sac	E9.5	9629	1606456
X25sp_ys_EC16_sc41	Yolk sac	E9.5	6504	471509
X25sp_ys_EC16_sc42	Yolk sac	E9.5	7586	641124
X25sp_ys_EC16_sc43	Yolk sac	E9.5	8417	865484
X25sp_ys_EC16_sc44	Yolk sac	E9.5	7585	793393
X25sp_ys_EC17_sc87	Yolk sac	E9.5	8422	1162629
X25sp_ys_EC17_sc88	Yolk sac	E9.5	6003	331850
X25sp_ys_EC17_sc89	Yolk sac	E9.5	8282	1254373
X25sp_ys_EC17_sc90	Yolk sac	E9.5	7876	672291
X25sp_ys_EC17_sc91	Yolk sac	E9.5	6451	317596
X25sp_ys_EC17_sc92	Yolk sac	E9.5	7663	1138154
X25sp_ys_EC17_sc93	Yolk sac	E9.5	7900	1094532
X25sp_ys_EC18_sc10	Yolk sac	E9.5	6895	637324
X25sp_ys_EC18_sc11	Yolk sac	E9.5	7184	723434
X25sp_ys_EC18_sc12	Yolk sac	E9.5	7853	664356
X25sp_ys_EC18_sc13	Yolk sac	E9.5	8839	1108127
X25sp_ys_EC18_sc14	Yolk sac	E9.5	8012	749963
X25sp_ys_EC18_sc15	Yolk sac	E9.5	8454	1055088
X25sp_ys_EC18_sc16	Yolk sac	E9.5	9197	1376924
X25sp_ys_EC18_sc17	Yolk sac	E9.5	8386	899857
X25sp_ys_EC19_sc54	Yolk sac	E9.5	7910	878108
X25sp_ys_EC19_sc55	Yolk sac	E9.5	8334	1536675
X25sp_ys_EC19_sc56	Yolk sac	E9.5	7351	570279
X25sp_ys_EC19_sc57	Yolk sac	E9.5	7154	706140
X25sp_ys_EC19_sc58	Yolk sac	E9.5	7746	888986
X25sp_ys_EC19_sc59	Yolk sac	E9.5	8072	990665
X25sp_ys_EC19_sc60	Yolk sac	E9.5	7858	710645
X25sp_ys_EC42_sc65	Yolk sac	E9.5	4825	205446
X25sp_ys_EC42_sc66	Yolk sac	E9.5	6684	580099
X25sp_ys_EC42_sc67	Yolk sac	E9.5	7765	867077
X25sp_ys_EC42_sc68	Yolk sac	E9.5	7106	600817
X25sp_ys_EC42_sc69	Yolk sac	E9.5	3661	145377
X25sp_ys_EC42_sc70	Yolk sac	E9.5	5189	142866
X25sp_ys_EC42_sc71	Yolk sac	E9.5	4682	210977
X25sp_ys_EC42_sc72	Yolk sac	E9.5	5558	209354
X25sp_ys_EC42_sc73	Yolk sac	E9.5	4138	93789
X25sp_ys_EC42_sc74	Yolk sac	E9.5	6945	591052
X25sp_ys_EC42_sc75	Yolk sac	E9.5	8570	1006175
X25sp_ys_EC42_sc76	Yolk sac	E9.5	3992	71349
X25sp_ys_EC42_sc77	Yolk sac	E9.5	3221	81564
X25sp_ys_EC42_sc78	Yolk sac	E9.5	7711	768589
X25sp_ys_EC42_sc79	Yolk sac	E9.5	7707	894202
X25sp_ys_EC42_sc80	Yolk sac	E9.5	6779	448280
X25sp_ys_EC42_sc81	Yolk sac	E9.5	7555	553321
X25sp_ys_EC42_sc82	Yolk sac	E9.5	4346	148208
X25sp_ys_EC42_sc83	Yolk sac	E9.5	4735	215218
X25sp_ys_EC42_sc84	Yolk sac	E9.5	5080	279924
X25sp_ys_EC42_sc85	Yolk sac	E9.5	5218	99571
X25sp_ys_EC42_sc86	Yolk sac	E9.5	5422	352655
X25sp_ys_EC42_sc87	Yolk sac	E9.5	6015	317351
X25sp_ys_EC42_sc88	Yolk sac	E9.5	7115	487863
X25sp_ys_EC42_sc89	Yolk sac	E9.5	7469	782390
X25sp_ys_EC42_sc90	Yolk sac	E9.5	5690	331485
X25sp_ys_EC42_sc91	Yolk sac	E9.5	6714	480936
X25sp_ys_EC42_sc92	Yolk sac	E9.5	4484	171049
X25sp_ys_EC42_sc93	Yolk sac	E9.5	8339	702849
X25sp_ys_EC42_sc94	Yolk sac	E9.5	10036	2768792
X25sp_ys_EC43_sc65	Yolk sac	E9.5	6199	528471
X25sp_ys_EC43_sc66	Yolk sac	E9.5	6777	669210
X25sp_ys_EC43_sc67	Yolk sac	E9.5	3292	108176
X25sp_ys_EC43_sc68	Yolk sac	E9.5	5377	409272
X25sp_ys_EC43_sc69	Yolk sac	E9.5	5336	234844
X25sp_ys_EC43_sc70	Yolk sac	E9.5	6028	262288
X25sp_ys_EC43_sc71	Yolk sac	E9.5	4686	185293
X25sp_ys_EC43_sc72	Yolk sac	E9.5	7072	627154
X25sp_ys_EC43_sc73	Yolk sac	E9.5	5844	186823
X25sp_ys_EC43_sc74	Yolk sac	E9.5	6676	638281
X25sp_ys_EC43_sc75	Yolk sac	E9.5	7735	777368
X25sp_ys_EC43_sc76	Yolk sac	E9.5	2178	19124
X25sp_ys_EC43_sc77	Yolk sac	E9.5	6265	524914
X25sp_ys_EC43_sc78	Yolk sac	E9.5	5819	411608
X25sp_ys_EC43_sc79	Yolk sac	E9.5	7340	668474
X25sp_ys_EC43_sc80	Yolk sac	E9.5	5828	485020
X25sp_ys_EC43_sc81	Yolk sac	E9.5	7962	810322
X25sp_ys_EC43_sc82	Yolk sac	E9.5	3594	129244
X25sp_ys_EC43_sc83	Yolk sac	E9.5	8154	1192943
X25sp_ys_EC43_sc84	Yolk sac	E9.5	7430	662319
X25sp_ys_EC43_sc85	Yolk sac	E9.5	5914	152475
X25sp_ys_EC43_sc86	Yolk sac	E9.5	7087	839609
X25sp_ys_EC43_sc87	Yolk sac	E9.5	4888	266059
X25sp_ys_EC43_sc88	Yolk sac	E9.5	6170	320460
X25sp_ys_EC43_sc89	Yolk sac	E9.5	4416	182125
X25sp_ys_EC43_sc90	Yolk sac	E9.5	4616	222483
X25sp_ys_EC43_sc91	Yolk sac	E9.5	5640	342369
X25sp_ys_EC43_sc92	Yolk sac	E9.5	6557	673005
X25sp_ys_EC43_sc93	Yolk sac	E9.5	6584	330875
X25sp_ys_EC43_sc94	Yolk sac	E9.5	7335	693617
X35sp_ys_EC4_sc37	Yolk sac	E10.0	3749	198862
X35sp_ys_EC4_sc38	Yolk sac	E10.0	5789	377173
X35sp_ys_EC4_sc39	Yolk sac	E10.0	3918	237283
X35sp_ys_EC4_sc40	Yolk sac	E10.0	4596	312019
X35sp_ys_EC4_sc41	Yolk sac	E10.0	5222	403854
X35sp_ys_EC4_sc42	Yolk sac	E10.0	3864	417155
X35sp_ys_EC4_sc43	Yolk sac	E10.0	6371	724516
X35sp_ys_EC4_sc44	Yolk sac	E10.0	3553	183367
X35sp_ys_EC5_sc87	Yolk sac	E10.0	5141	480099
X35sp_ys_EC5_sc88	Yolk sac	E10.0	1565	27362
X35sp_ys_EC5_sc89	Yolk sac	E10.0	1797	99950
X35sp_ys_EC5_sc90	Yolk sac	E10.0	4379	190999
X35sp_ys_EC5_sc91	Yolk sac	E10.0	5423	518685
X35sp_ys_EC5_sc92	Yolk sac	E10.0	4325	398628
X35sp_ys_EC5_sc93	Yolk sac	E10.0	4885	583676
X35sp_ys_EC6_sc10	Yolk sac	E10.0	7163	1161850
X35sp_ys_EC6_sc11	Yolk sac	E10.0	5707	475099
X35sp_ys_EC6_sc12	Yolk sac	E10.0	5700	444633
X35sp_ys_EC6_sc13	Yolk sac	E10.0	6969	980128
X35sp_ys_EC6_sc14	Yolk sac	E10.0	5434	503108
X35sp_ys_EC6_sc15	Yolk sac	E10.0	5008	419824
X35sp_ys_EC6_sc16	Yolk sac	E10.0	6344	674223
X35sp_ys_EC6_sc17	Yolk sac	E10.0	6809	742965
X35sp_ys_EC7_sc54	Yolk sac	E10.0	5427	275789
X35sp_ys_EC7_sc55	Yolk sac	E10.0	5880	856874
X35sp_ys_EC7_sc56	Yolk sac	E10.0	6508	1090695
X35sp_ys_EC7_sc57	Yolk sac	E10.0	4436	336911
X35sp_ys_EC7_sc58	Yolk sac	E10.0	7506	1832483
X35sp_ys_EC7_sc59	Yolk sac	E10.0	5654	501231
X35sp_ys_EC7_sc60	Yolk sac	E10.0	5763	910971
X35sp_ys_EC29_sc37	Yolk sac	E10.0	2182	31338
X35sp_ys_EC29_sc38	Yolk sac	E10.0	7269	640400
X35sp_ys_EC29_sc39	Yolk sac	E10.0	8804	1062146
X35sp_ys_EC29_sc40	Yolk sac	E10.0	7702	724587
X35sp_ys_EC29_sc41	Yolk sac	E10.0	6103	483187
X35sp_ys_EC29_sc42	Yolk sac	E10.0	7257	682055
X35sp_ys_EC29_sc43	Yolk sac	E10.0	7235	539855
X35sp_ys_EC29_sc44	Yolk sac	E10.0	6708	668705
X35sp_ys_EC30_sc87	Yolk sac	E10.0	3798	137970
X35sp_ys_EC30_sc88	Yolk sac	E10.0	1512	37530
X35sp_ys_EC30_sc89	Yolk sac	E10.0	3446	145828
X35sp_ys_EC30_sc90	Yolk sac	E10.0	5535	299205
X35sp_ys_EC30_sc91	Yolk sac	E10.0	7966	1034171
X35sp_ys_EC30_sc92	Yolk sac	E10.0	7634	1232959
X35sp_ys_EC30_sc93	Yolk sac	E10.0	7770	653450
X35sp_ys_EC31_sc10	Yolk sac	E10.0	6981	610142
X35sp_ys_EC31_sc11	Yolk sac	E10.0	6524	417629
X35sp_ys_EC31_sc12	Yolk sac	E10.0	7170	491857
X35sp_ys_EC31_sc13	Yolk sac	E10.0	5271	263629
X35sp_ys_EC31_sc14	Yolk sac	E10.0	6471	410895
X35sp_ys_EC31_sc15	Yolk sac	E10.0	7224	640495
X35sp_ys_EC31_sc16	Yolk sac	E10.0	6987	412079
X35sp_ys_EC31_sc17	Yolk sac	E10.0	6618	334022
X35sp_ys_EC32_sc54	Yolk sac	E10.0	5515	370804
X35sp_ys_EC32_sc55	Yolk sac	E10.0	6763	705747
X35sp_ys_EC32_sc56	Yolk sac	E10.0	4818	196550
X35sp_ys_EC32_sc57	Yolk sac	E10.0	7216	693130
X35sp_ys_EC32_sc58	Yolk sac	E10.0	3725	134137
X35sp_ys_EC32_sc59	Yolk sac	E10.0	6459	481349
X35sp_ys_EC32_sc60	Yolk sac	E10.0	6434	355621
X35sp_ys_EC41_sc1	Yolk sac	E10.0	1143	2146
X35sp_ys_EC41_sc2	Yolk sac	E10.0	7911	952980
X35sp_ys_EC41_sc3	Yolk sac	E10.0	3989	149442
X35sp_ys_EC41_sc4	Yolk sac	E10.0	6540	562997
[truncated: 214 more rows]

## Sheet: Atlas
Cell_ID	UMAP_1	UMAP_2	Cluster_major	Cluster_EPYS	Cluster_refined	Arterial	Venous	Phase
X35sp_body_EC4_sc1	0.682006	-11.3166	Non-EC	Non-EC	Non-EC	1.38484	3.68454	G2M
X35sp_body_EC4_sc2	-4.51926	-1.10972	VEC	Embryo proper VEC	EP6	1.50479	3.81031	S
X35sp_body_EC4_sc3	-5.5727	4.74371	VEC	Embryo proper VEC	EP3	5.88589	0.0744382	G1
X35sp_body_EC4_sc4	-5.02307	3.3481	VEC	Embryo proper VEC	EP3	9.26523	0.543963	G1
X35sp_body_EC4_sc6	-4.86376	1.73407	VEC	Embryo proper VEC	EP7	5.09651	0	G2M
X35sp_body_EC4_sc7	-5.53046	0.491462	VEC	Embryo proper VEC	EP7	5.81262	2.14714	G2M
X35sp_body_EC4_sc8	-1.3742	-9.37809	Non-EC	Non-EC	Non-EC	0.755091	2.07075	S
X35sp_body_EC4_sc9	-4.39351	0.381087	VEC	Embryo proper VEC	EP6	2.56045	5.53215	S
X35sp_body_EC4_sc10	-5.45076	-1.54905	VEC	Embryo proper VEC	EP6	1.66191	8.44818	G1
X35sp_body_EC4_sc11	-6.1109	0.508813	VEC	Embryo proper VEC	EP6	1.84962	3.91055	G2M
X35sp_body_EC4_sc12	-6.05423	-0.268915	VEC	Embryo proper VEC	EP6	2.45047	5.74194	G2M
X35sp_body_EC4_sc13	-4.77545	2.97904	VEC	Embryo proper VEC	EP3	8.62265	1.05451	G1
X35sp_body_EC4_sc15	-5.85637	-0.757073	VEC	Embryo proper VEC	EP6	1.22628	6.67161	S
X35sp_body_EC4_sc16	-5.5492	-0.208752	VEC	Embryo proper VEC	EP7	4.86318	7.35696	G2M
X35sp_body_EC4_sc17	-4.8426	3.01722	VEC	Embryo proper VEC	EP3	9.28054	0.151009	G1
X35sp_body_EC4_sc18	-6.06482	1.02766	VEC	Embryo proper VEC	EP7	2.23868	5.6002	G2M
X35sp_body_EC4_sc21	-6.07556	-0.788042	VEC	Embryo proper VEC	EP6	1.34336	8.41461	S
X35sp_body_EC4_sc22	0.771449	-11.3108	Non-EC	Non-EC	Non-EC	1.56984	2.33543	S
X35sp_body_EC4_sc24	-6.19655	0.0699878	VEC	Embryo proper VEC	EP6	2.15453	5.77362	G2M
X35sp_head_EC4_sc25	-5.35623	0.327487	VEC	Embryo proper VEC	EP6	1.78272	5.56152	S
X35sp_head_EC4_sc26	-4.95805	3.68494	VEC	Embryo proper VEC	EP3	10	0.213536	G1
X35sp_head_EC4_sc27	-4.34267	-0.410979	VEC	Embryo proper VEC	EP6	1.35692	5.73525	G2M
X35sp_head_EC4_sc28	-5.85579	1.26194	VEC	Embryo proper VEC	EP7	5.21737	3.74799	G1
X35sp_head_EC4_sc29	-5.79311	-1.04201	VEC	Embryo proper VEC	EP6	2.04584	9.98874	G2M
X35sp_head_EC4_sc30	-4.67903	-0.163721	VEC	Embryo proper VEC	EP6	2.57804	6.72332	S
X35sp_head_EC4_sc35	-5.1424	2.56269	VEC	Embryo proper VEC	EP7	9.66745	0.315874	G1
X35sp_head_EC4_sc36	-6.0017	0.136015	VEC	Embryo proper VEC	EP6	3.01172	3.41388	G2M
X35sp_ys_EC4_sc37	3.91082	5.03381	VEC	Yolk sac VEC	YS3	6.58972	3.95892	G1
X35sp_ys_EC4_sc38	2.97895	4.94363	VEC	Yolk sac VEC	YS3	2.37715	7.29864	G2M
X35sp_ys_EC4_sc39	3.17685	4.75718	VEC	Yolk sac VEC	YS3	2.30549	7.25516	S
X35sp_ys_EC4_sc40	-5.58282	-1.15527	VEC	Embryo proper VEC	Embryo_proper_VEC_from_Yalk_sac	1.27024	7.4832	G2M
X35sp_ys_EC4_sc41	2.98993	4.80719	VEC	Yolk sac VEC	YS3	3.14	6.79669	G2M
X35sp_ys_EC4_sc42	4.00784	4.25133	VEC	Yolk sac VEC	YS3	2.01643	6.94988	G1
X35sp_ys_EC4_sc43	3.36431	4.79328	VEC	Yolk sac VEC	YS3	2.7582	4.34968	S
X35sp_ys_EC4_sc44	3.19064	5.10393	VEC	Yolk sac VEC	YS3	3.00954	4.80272	G2M
X35sp_limb_EC4_sc45	-4.87327	1.54055	VEC	Embryo proper VEC	EP7	5.36661	5.04469	G1
X35sp_limb_EC4_sc46	-4.8434	2.91192	VEC	Embryo proper VEC	EP7	8.05832	0	G2M
X35sp_limb_EC4_sc47	-5.04703	0.325203	VEC	Embryo proper VEC	EP7	4.31612	7.04412	G2M
X35sp_neg_EC4_sc48	-1.18726	-9.23417	Non-EC	Non-EC	Non-EC	0.746919	2.44209	G2M
X35sp_neg_EC4_sc49	1.5529	-11.2031	Non-EC	Non-EC	Non-EC	1.18187	3.18902	G2M
X35sp_neg_EC4_sc50	-1.51834	-10.0408	Non-EC	Non-EC	Non-EC	0.162627	3.41335	G1
X35sp_limb_EC5_sc27	-4.95574	0.375859	VEC	Embryo proper VEC	EP7	3.52924	3.09682	G2M
X35sp_limb_EC5_sc28	-5.74945	0.0739923	VEC	Embryo proper VEC	EP7	4.38302	5.36355	S
X35sp_limb_EC5_sc29	-5.56792	0.292596	VEC	Embryo proper VEC	EP7	5.15148	4.66966	G2M
X35sp_limb_EC5_sc30	-4.98752	1.83232	VEC	Embryo proper VEC	EP7	6.09458	2.41142	S
X35sp_neg_EC5_sc31	1.63008	-11.1663	Non-EC	Non-EC	Non-EC	1.26599	1.11038	G2M
X35sp_neg_EC5_sc32	-1.06255	-9.42701	Non-EC	Non-EC	Non-EC	1.40835	0.315727	G2M
X35sp_neg_EC5_sc33	1.506	-11.0262	Non-EC	Non-EC	Non-EC	1.27845	3.59461	S
X35sp_neg_EC5_sc35	-1.5665	-10.066	Non-EC	Non-EC	Non-EC	1.87489	2.28742	G1
X35sp_body_EC5_sc53	-4.8458	2.56745	VEC	Embryo proper VEC	EP7	7.53342	1.64741	G2M
X35sp_body_EC5_sc54	-5.32036	2.139	VEC	Embryo proper VEC	EP7	7.58638	2.26931	G1
X35sp_body_EC5_sc55	-5.38139	-1.50619	VEC	Embryo proper VEC	EP6	0.706206	6.37904	S
X35sp_body_EC5_sc57	-4.72151	-1.27602	VEC	Embryo proper VEC	EP6	2.20926	2.5969	S
X35sp_body_EC5_sc58	-1.07738	-9.23776	Non-EC	Non-EC	Non-EC	1.66947	1.41589	G2M
X35sp_body_EC5_sc59	-6.08073	1.35969	VEC	Embryo proper VEC	EP7	3.73948	6.44757	G1
X35sp_body_EC5_sc60	1.69112	-11.0561	Non-EC	Non-EC	Non-EC	0.844097	1.23909	S
X35sp_body_EC5_sc61	0.505162	-10.4836	Non-EC	Non-EC	Non-EC	0.763814	3.48889	S
X35sp_body_EC5_sc62	-5.30738	-1.40998	VEC	Embryo proper VEC	EP6	1.61736	7.40672	G2M
X35sp_body_EC5_sc63	-4.99276	0.792643	VEC	Embryo proper VEC	EP7	4.77936	3.91153	G2M
X35sp_body_EC5_sc64	-4.30172	6.05977	VEC	Embryo proper VEC	EP4	7.38814	0.391727	G1
X35sp_body_EC5_sc65	-5.21474	-0.739891	VEC	Embryo proper VEC	EP6	2.35486	6.23492	G2M
X35sp_body_EC5_sc66	-5.51364	-1.51034	VEC	Embryo proper VEC	EP6	1.81744	8.06344	G1
X35sp_body_EC5_sc67	-5.79972	0.0289753	VEC	Embryo proper VEC	EP6	1.5958	6.9463	S
X35sp_body_EC5_sc68	-5.92299	-0.891822	VEC	Embryo proper VEC	EP6	1.68479	6.60995	G2M
X35sp_body_EC5_sc69	-5.25582	-1.07874	VEC	Embryo proper VEC	EP6	1.00992	4.40963	G2M
X35sp_body_EC5_sc70	-4.51699	-1.23905	VEC	Embryo proper VEC	EP6	1.46821	7.65392	S
X35sp_body_EC5_sc72	-4.32887	-1.49043	VEC	Embryo proper VEC	EP6	1.48831	7.95957	S
X35sp_body_EC5_sc73	-5.12271	3.78839	VEC	Embryo proper VEC	EP3	5.82387	0.228432	G1
X35sp_body_EC5_sc75	-6.34436	0.426591	VEC	Embryo proper VEC	EP7	1.5943	6.90304	G2M
X35sp_head_EC5_sc76	-4.78993	3.2449	VEC	Embryo proper VEC	EP3	8.17805	0.851304	G2M
X35sp_head_EC5_sc77	-3.39455	-0.746669	VEC	Embryo proper VEC	EP6	1.71496	5.40549	S
X35sp_head_EC5_sc78	-5.76697	-1.16816	VEC	Embryo proper VEC	EP6	0.827331	6.77701	S
X35sp_head_EC5_sc80	-5.73968	0.119267	VEC	Embryo proper VEC	EP6	2.25298	6.0656	S
X35sp_head_EC5_sc81	-5.0166	3.36622	VEC	Embryo proper VEC	EP3	9.07	0.325864	G1
X35sp_head_EC5_sc82	-5.96773	-0.283834	VEC	Embryo proper VEC	EP6	1.56333	7.04044	G2M
X35sp_head_EC5_sc83	-4.58608	-1.42464	VEC	Embryo proper VEC	EP6	1.65689	7.19429	S
X35sp_head_EC5_sc84	-4.72184	0.183262	VEC	Embryo proper VEC	EP6	2.51658	4.06742	S
X35sp_head_EC5_sc85	-4.88105	3.08585	VEC	Embryo proper VEC	EP3	9.23746	0.0908858	G1
X35sp_head_EC5_sc86	-1.55972	-9.91972	Non-EC	Non-EC	Non-EC	0.675676	1.39963	G1
X35sp_ys_EC5_sc87	3.43595	5.18088	VEC	Yolk sac VEC	YS3	5.26472	2.2822	G1
X35sp_ys_EC5_sc90	3.60287	4.76353	VEC	Yolk sac VEC	YS3	3.57825	6.32573	G1
X35sp_ys_EC5_sc91	2.64291	4.9548	VEC	Yolk sac VEC	YS3	3.63693	5.41672	G2M
X35sp_ys_EC5_sc92	3.12224	4.97949	VEC	Yolk sac VEC	YS3	2.6893	6.25869	G2M
X35sp_ys_EC5_sc93	3.39047	4.99376	VEC	Yolk sac VEC	YS3	4.04929	1.56924	G2M
X35sp_neg_EC5_sc94	1.34509	-11.2022	Non-EC	Non-EC	Non-EC	1.45015	2.7112	S
X35sp_neg_EC6_sc1	-1.29157	-9.17205	Non-EC	Non-EC	Non-EC	1.59347	0.296675	G2M
X35sp_neg_EC6_sc2	1.59537	-11.1009	Non-EC	Non-EC	Non-EC	1.3113	3.2718	G2M
X35sp_neg_EC6_sc3	-1.4033	-9.46755	Non-EC	Non-EC	Non-EC	1.42269	1.95833	S
X35sp_neg_EC6_sc4	-0.00480886	-10.1368	Non-EC	Non-EC	Non-EC	1.40109	3.64532	G2M
X35sp_neg_EC6_sc5	1.83997	-10.8269	Non-EC	Non-EC	Non-EC	0.984351	2.10506	S
X35sp_limb_EC6_sc7	-5.29842	0.661961	VEC	Embryo proper VEC	EP7	5.68324	2.54823	G2M
X35sp_limb_EC6_sc8	-5.32683	-0.572619	VEC	Embryo proper VEC	EP6	2.60091	6.63757	G2M
X35sp_limb_EC6_sc9	-5.17065	2.01706	VEC	Embryo proper VEC	EP7	4.17223	1.17496	G2M
X35sp_ys_EC6_sc10	3.21601	4.898	VEC	Yolk sac VEC	YS3	1.34295	5.06121	G2M
X35sp_ys_EC6_sc11	2.82335	4.89556	VEC	Yolk sac VEC	YS3	2.08102	7.82052	G2M
X35sp_ys_EC6_sc12	2.96312	4.77884	VEC	Yolk sac VEC	YS3	3.03776	4.49701	G2M
X35sp_ys_EC6_sc13	3.88968	4.43403	VEC	Yolk sac VEC	YS3	2.74887	4.8765	S
X35sp_ys_EC6_sc14	3.39255	4.85186	VEC	Yolk sac VEC	YS3	5.13206	5.84195	G1
X35sp_ys_EC6_sc15	2.35121	-10.5171	Non-EC	Non-EC	Non-EC	1.10096	2.52188	G2M
X35sp_ys_EC6_sc16	3.60337	4.63945	VEC	Yolk sac VEC	YS3	3.84932	2.00331	S
X35sp_ys_EC6_sc17	2.66469	4.76756	VEC	Yolk sac VEC	YS3	2.02126	4.76053	G2M
X35sp_head_EC6_sc18	-5.88891	-0.996679	VEC	Embryo proper VEC	EP6	1.81751	8.95418	G2M
X35sp_head_EC6_sc19	-5.1114	0.677225	VEC	Embryo proper VEC	EP7	4.0215	7.69699	S
X35sp_head_EC6_sc20	-5.71118	-0.202498	VEC	Embryo proper VEC	EP6	1.93467	8.05184	S
X35sp_head_EC6_sc21	-5.70664	-0.698324	VEC	Embryo proper VEC	EP6	1.6484	7.74947	S
X35sp_head_EC6_sc22	-6.31283	0.215146	VEC	Embryo proper VEC	EP7	2.63827	5.76758	G2M
X35sp_head_EC6_sc24	-5.30212	0.851807	VEC	Embryo proper VEC	EP7	2.22762	4.56973	G2M
X35sp_head_EC6_sc25	-5.60817	-0.218347	VEC	Embryo proper VEC	EP6	1.91442	8.08089	G2M
X35sp_head_EC6_sc26	-5.97779	0.0995481	VEC	Embryo proper VEC	EP7	4.628	2.88366	G2M
X35sp_head_EC6_sc27	-4.89808	0.523838	VEC	Embryo proper VEC	EP7	3.66809	5.32161	S
X35sp_head_EC6_sc28	-5.48842	0.0242258	VEC	Embryo proper VEC	EP7	4.68852	4.81436	S
X35sp_head_EC6_sc29	-5.94833	1.11667	VEC	Embryo proper VEC	EP7	3.61165	6.21851	G1
X35sp_body_EC6_sc30	-5.55314	-0.992916	VEC	Embryo proper VEC	EP6	2.32154	8.14982	G2M
X35sp_body_EC6_sc33	-5.96467	-0.58459	VEC	Embryo proper VEC	EP6	1.29241	5.38108	G2M
X35sp_body_EC6_sc35	-5.69258	-0.438595	VEC	Embryo proper VEC	EP6	1.85923	7.89122	G2M
X35sp_body_EC6_sc36	-6.00033	-0.933014	VEC	Embryo proper VEC	EP6	2.11216	8.53049	G2M
X35sp_body_EC6_sc37	-5.90952	1.01302	VEC	Embryo proper VEC	EP7	2.05946	4.80942	S
X35sp_body_EC6_sc39	-5.50465	-1.48191	VEC	Embryo proper VEC	EP6_EP7_unclassified	2.98038	10	G1
X35sp_body_EC6_sc40	-5.90259	1.67967	VEC	Embryo proper VEC	EP7	4.522	6.66579	G1
X35sp_body_EC6_sc41	-5.83941	-0.373979	VEC	Embryo proper VEC	EP6	2.17518	2.86827	G2M
X35sp_body_EC6_sc43	0.72851	-11.3021	Non-EC	Non-EC	Non-EC	0.775619	2.95674	S
X35sp_body_EC6_sc44	-5.27739	3.93664	VEC	Embryo proper VEC	EP3	4.54677	0	G1
X35sp_body_EC6_sc45	-4.06303	-1.45579	VEC	Embryo proper VEC	EP6	1.04606	6.08366	G1
X35sp_body_EC6_sc46	-5.52127	-0.881398	VEC	Embryo proper VEC	EP6	1.29983	6.85388	G1
X35sp_body_EC6_sc47	-5.86739	-0.832782	VEC	Embryo proper VEC	EP6	1.94918	6.6625	G2M
X35sp_body_EC6_sc49	-6.10132	0.670833	VEC	Embryo proper VEC	EP6	1.8563	4.8524	S
X35sp_body_EC6_sc51	-5.31194	2.09902	VEC	Embryo proper VEC	EP7	7.81236	0.850171	G1
X35sp_body_EC6_sc52	-6.26067	0.000862813	VEC	Embryo proper VEC	EP6	1.85787	6.74109	S
X35sp_limb_EC7_sc36	3.54972	4.90099	VEC	Yolk sac VEC	YS_EPloc	4.40664	3.94046	G2M
X35sp_limb_EC7_sc37	2.40679	4.97838	VEC	Embryo proper VEC	EP7	4.42655	5.55524	G2M
X35sp_limb_EC7_sc38	3.92541	4.54813	VEC	Yolk sac VEC	YS_EPloc	1.82176	2.50409	G1
X35sp_limb_EC7_sc39	-6.14039	0.895348	VEC	Embryo proper VEC	EP7	3.70364	2.42444	G2M
X35sp_neg_EC7_sc40	-6.1374	0.327044	VEC	VEC_excluded	VEC_excluded	2.767	6.47942	G2M
X35sp_neg_EC7_sc41	-5.96515	1.27685	VEC	VEC_excluded	VEC_excluded	4.07363	3.76066	G1
X35sp_neg_EC7_sc42	-4.87399	0.951623	VEC	VEC_excluded	VEC_excluded	3.76013	3.91471	G2M
X35sp_neg_EC7_sc43	-4.84503	3.26545	VEC	VEC_excluded	VEC_excluded	6.9865	0	G1
X35sp_neg_EC7_sc53	-1.57283	-10.1142	Non-EC	Non-EC	Non-EC	0.713657	1.7942	S
X35sp_ys_EC7_sc54	-5.28005	-0.912876	VEC	Embryo proper VEC	Embryo_proper_VEC_from_Yalk_sac	1.73237	8.24753	G2M
X35sp_ys_EC7_sc55	-3.56125	0.828651	VEC	Embryo proper VEC	Embryo_proper_VEC_from_Yalk_sac	1.08138	5.55034	S
X35sp_ys_EC7_sc56	-5.25985	-0.92934	VEC	Embryo proper VEC	Embryo_proper_VEC_from_Yalk_sac	1.66821	7.44137	G2M
X35sp_ys_EC7_sc57	-5.41527	-0.62134	VEC	Embryo proper VEC	Embryo_proper_VEC_from_Yalk_sac	1.8329	4.70866	G2M
X35sp_ys_EC7_sc58	0.797262	-11.3662	Non-EC	Non-EC	Non-EC	0.863145	2.39862	S
X35sp_ys_EC7_sc59	-6.07849	0.32639	VEC	Embryo proper VEC	Embryo_proper_VEC_from_Yalk_sac	2.07259	5.68025	S
X35sp_ys_EC7_sc60	-5.59046	5.11292	VEC	Embryo proper VEC	Embryo_proper_VEC_from_Yalk_sac	7.33394	0.269862	G1
X35sp_head_EC7_sc61	-4.30106	-1.01521	VEC	Embryo proper VEC	EP6	1.00297	5.64345	S
X35sp_head_EC7_sc62	-6.1206	1.11911	VEC	Embryo proper VEC	EP7	3.07504	5.23065	G1
X35sp_head_EC7_sc63	-5.81315	6.17497	VEC	Embryo proper VEC	EP5	8.37572	0.212594	S
X35sp_head_EC7_sc64	-5.43409	0.642902	VEC	Embryo proper VEC	EP7	4.05956	2.58257	G1
X35sp_head_EC7_sc65	-5.77609	0.641438	VEC	Embryo proper VEC	EP7	3.19873	3.82907	G2M
X35sp_head_EC7_sc66	-5.79849	-0.784518	VEC	Embryo proper VEC	EP6	0.811622	8.03792	S
X35sp_head_EC7_sc67	-6.0672	-0.283319	VEC	Embryo proper VEC	EP6	1.13627	8.34642	G2M
X35sp_head_EC7_sc68	1.3429	-11.2091	Non-EC	Non-EC	Non-EC	0.820103	1.82719	S
X35sp_head_EC7_sc70	-5.24945	1.32918	VEC	Embryo proper VEC	EP6	2.37756	4.94749	S
X35sp_head_EC7_sc71	-5.03825	2.99261	VEC	Embryo proper VEC	EP3	6.45997	0.344015	G1
X35sp_body_EC7_sc73	0.853841	-11.3781	Non-EC	Non-EC	Non-EC	1.46476	2.06536	S
X35sp_body_EC7_sc74	-5.0428	-1.26271	VEC	Embryo proper VEC	EP6	1.81789	8.95691	S
X35sp_body_EC7_sc75	-1.62213	-10.1846	Non-EC	Non-EC	Non-EC	0.731744	1.76246	S
X35sp_body_EC7_sc76	-5.36789	-0.833879	VEC	Embryo proper VEC	EP6	1.70422	8.21625	G2M
X35sp_body_EC7_sc77	-3.57975	0.745692	VEC	Embryo proper VEC	EP6	1.08852	5.54769	S
X35sp_body_EC7_sc78	-5.29909	-0.97657	VEC	Embryo proper VEC	EP6	1.66642	7.47087	G2M
X35sp_body_EC7_sc79	-5.47261	-0.646327	VEC	Embryo proper VEC	EP6	1.82443	4.71225	G2M
X35sp_body_EC7_sc80	0.773867	-11.3391	Non-EC	Non-EC	Non-EC	0.863652	2.38421	S
X35sp_body_EC7_sc81	-6.15442	0.347939	VEC	Embryo proper VEC	EP6	2.13885	5.66994	S
X35sp_body_EC7_sc82	-5.6458	5.09044	VEC	Embryo proper VEC	EP3	7.35094	0.251672	G1
X35sp_body_EC7_sc83	-4.32038	-0.920516	VEC	Embryo proper VEC	EP6	1.00044	5.69486	S
X35sp_body_EC7_sc84	-6.1291	1.15268	VEC	Embryo proper VEC	EP7	3.08023	5.25144	G1
X35sp_body_EC7_sc85	-5.79187	6.23625	VEC	Embryo proper VEC	EP5	8.38218	0.199976	S
X35sp_body_EC7_sc86	-5.47916	0.753874	VEC	Embryo proper VEC	EP7	4.06533	2.59769	G1
X35sp_body_EC7_sc87	-5.7892	0.528995	VEC	Embryo proper VEC	EP7	3.20284	3.82314	G2M
X35sp_body_EC7_sc88	-5.88435	-0.811654	VEC	Embryo proper VEC	EP6	0.808754	8.03617	S
X35sp_body_EC7_sc89	-6.04869	-0.294293	VEC	Embryo proper VEC	EP6	1.13372	8.33445	G2M
X35sp_body_EC7_sc90	1.41338	-11.2353	Non-EC	Non-EC	Non-EC	0.818013	1.82614	S
X35sp_body_EC7_sc92	-5.30793	1.31475	VEC	Embryo proper VEC	EP6	2.37667	4.94077	S
X35sp_body_EC7_sc93	-4.98176	2.98572	VEC	Embryo proper VEC	EP3	6.45388	0.342319	G1
X25sp_body_EC8_sc1	-0.489107	-8.63515	VEC	Embryo proper VEC	EP6	1.10479	4.31681	G2M
X25sp_body_EC8_sc2	-4.48496	0.490078	VEC	Embryo proper VEC	EP7	4.75363	1.92766	G1
X25sp_body_EC8_sc3	-5.59542	-0.818237	VEC	Embryo proper VEC	EP6	2.45615	5.19426	S
X25sp_body_EC8_sc4	11.1214	-0.321127	Hematopoietic cell	Hematopoietic cell	Hematopoietic cell	0.860215	0.29546	G2M
X25sp_body_EC8_sc5	-2.63973	-1.00944	VEC	Embryo proper VEC	EP6	1.59025	5.40667	S
X25sp_body_EC8_sc6	-1.29342	-1.29298	VEC	Embryo proper VEC	EP2	0.749341	3.04981	G2M
X25sp_body_EC8_sc7	-5.65823	1.56584	VEC	Embryo proper VEC	EP7	5.57562	2.29625	G1
X25sp_body_EC8_sc9	-4.16772	4.14301	VEC	Embryo proper VEC	EP3	5.69844	0.150649	S
X25sp_body_EC8_sc10	13.9449	-2.10831	Hematopoietic cell	Hematopoietic cell	Hematopoietic cell	0.824501	0.142971	G1
X25sp_body_EC8_sc11	-4.82632	3.61866	VEC	Embryo proper VEC	EP3	7.39814	0.179577	G2M
X25sp_body_EC8_sc12	-4.39471	5.1955	VEC	Embryo proper VEC	EP2	5.92173	0.12688	G2M
X25sp_body_EC8_sc13	-6.07195	-0.0378132	VEC	Embryo proper VEC	EP6	1.9289	5.87695	S
X25sp_body_EC8_sc15	-5.54	1.07494	VEC	Embryo proper VEC	EP7	3.65269	4.10556	G1
X25sp_body_EC8_sc16	12.9272	-1.91211	Hematopoietic cell	Hematopoietic cell	Hematopoietic cell	0.514305	0	G1
X25sp_body_EC8_sc17	-2.97579	-1.22475	VEC	Embryo proper VEC	EP6	1.40783	6.18003	G2M
X25sp_body_EC8_sc18	-3.10038	-1.1408	VEC	Embryo proper VEC	EP6	2.22256	4.98465	G2M
X25sp_body_EC8_sc19	-2.24945	-0.98678	VEC	Embryo proper VEC	EP6	1.12951	5.41827	S
X25sp_body_EC8_sc20	-5.08048	-0.894313	VEC	Embryo proper VEC	EP6	2.52583	3.95302	G2M
X25sp_body_EC8_sc21	12.5547	-1.24088	Hematopoietic cell	Hematopoietic cell	Hematopoietic cell	0.370459	0.100741	G2M
X25sp_body_EC8_sc22	14.194	-1.47737	Hematopoietic cell	Hematopoietic cell	Hematopoietic cell	0.42881	0.444956	G1
X25sp_body_EC8_sc24	-2.64209	-1.38922	VEC	Embryo proper VEC	EP6	0.702765	6.25636	G2M
X25sp_head_EC8_sc25	13.224	-0.795116	Hematopoietic cell	Hematopoietic cell	Hematopoietic cell	0.52808	0.0651165	G2M
X25sp_head_EC8_sc26	12.7821	-1.40728	Hematopoietic cell	Hematopoietic cell	Hematopoietic cell	0.180286	0.460903	G2M
X25sp_head_EC8_sc27	12.7279	-2.02725	Hematopoietic cell	Hematopoietic cell	Hematopoietic cell	0.680647	0.269953	G1
X25sp_head_EC8_sc28	-4.08196	-1.33117	VEC	Embryo proper VEC	EP6	0.676896	7.59651	G2M
X25sp_head_EC8_sc29	13.7911	-1.81498	Hematopoietic cell	Hematopoietic cell	Hematopoietic cell	0.274444	0.386972	G1
X25sp_head_EC8_sc30	-4.11472	0.00911889	VEC	Embryo proper VEC	EP6	1.91698	7.17997	S
X25sp_head_EC8_sc31	12.0235	-1.38366	Hematopoietic cell	Hematopoietic cell	Hematopoietic cell	0.18787	0.22638	S
X25sp_head_EC8_sc32	12.1575	-1.59978	Hematopoietic cell	Hematopoietic cell	Hematopoietic cell	0.37451	0.838032	G1
X25sp_head_EC8_sc35	12.3684	-1.73593	Hematopoietic cell	Hematopoietic cell	Hematopoietic cell	0.224974	0	G1
X25sp_head_EC8_sc36	14.0369	-1.89923	Hematopoietic cell	Hematopoietic cell	Hematopoietic cell	0.422281	0.294796	G1
X25sp_ys_EC8_sc37	13.3814	-2.26188	Hematopoietic cell	Hematopoietic cell	Hematopoietic cell	0.571568	1.62178	G1
X25sp_ys_EC8_sc38	11.9885	-1.13195	Hematopoietic cell	Hematopoietic cell	Hematopoietic cell	0.219539	0.208244	G2M
X25sp_ys_EC8_sc39	11.668	-0.78061	Hematopoietic cell	Hematopoietic cell	Hematopoietic cell	0.405843	0	G2M
X25sp_ys_EC8_sc40	11.2846	-0.405713	Hematopoietic cell	Hematopoietic cell	Hematopoietic cell	0.353022	0.103373	G2M
X25sp_ys_EC8_sc41	13.1707	-1.48085	Hematopoietic cell	Hematopoietic cell	Hematopoietic cell	0.493096	0.210715	G2M
X25sp_ys_EC8_sc42	10.0505	0.648443	Hematopoietic cell	Hematopoietic cell	Hematopoietic cell	0.113362	0.120419	S
X25sp_ys_EC8_sc43	12.8366	-2.05973	Hematopoietic cell	Hematopoietic cell	Hematopoietic cell	0.496319	0.186275	G1
X25sp_ys_EC8_sc44	10.7178	-0.23016	Hematopoietic cell	Hematopoietic cell	Hematopoietic cell	0.264034	0.138811	S
X25sp_limb_EC8_sc45	-4.4603	0.243583	VEC	Embryo proper VEC	EP7	5.0376	4.71845	S
X25sp_limb_EC8_sc46	-4.82874	1.84666	VEC	Embryo proper VEC	EP7	7.1892	1.49357	S
X25sp_limb_EC8_sc47	-4.96859	1.21259	VEC	Embryo proper VEC	EP7	7.06284	2.73854	G2M
X25sp_neg_EC8_sc48	-0.561093	-9.02963	Non-EC	Non-EC	Non-EC	1.74474	1.88187	G2M
X25sp_neg_EC8_sc50	-1.02967	-9.03528	Non-EC	Non-EC	Non-EC	1.18184	2.26508	G2M
X25sp_neg_EC8_sc51	1.55118	-11.041	Non-EC	Non-EC	Non-EC	1.07197	2.4756	S
X25sp_neg_EC8_sc52	1.46689	-11.16	Non-EC	Non-EC	Non-EC	0.599375	4.19137	S
X25sp_limb_EC9_sc27	-4.48967	0.453934	VEC	Embryo proper VEC	EP7	4.06586	4.21927	G1
X25sp_limb_EC9_sc28	-4.85263	1.29378	VEC	Embryo proper VEC	EP7	6.45366	0	G2M
X25sp_limb_EC9_sc30	-4.8428	1.69611	VEC	Embryo proper VEC	EP7	8.14331	1.00475	G2M
X25sp_neg_EC9_sc31	-1.59295	-9.95092	Non-EC	Non-EC	Non-EC	0.668825	1.70619	G2M
X25sp_neg_EC9_sc32	-0.892419	-8.98982	Non-EC	Non-EC	Non-EC	1.16046	3.41229	G2M
X25sp_neg_EC9_sc33	0.0568663	-9.02561	Non-EC	Non-EC	Non-EC	0.251153	2.32802	G2M
X25sp_neg_EC9_sc35	0.603581	-10.9043	Non-EC	Non-EC	Non-EC	0.74531	3.21844	S
X25sp_body_EC9_sc53	-5.56178	-0.847469	VEC	Embryo proper VEC	EP6	1.2975	7.44027	G2M
X25sp_body_EC9_sc54	-3.83111	-0.298274	VEC	Embryo proper VEC	EP6	2.51599	5.39162	S
X25sp_body_EC9_sc56	11.5156	-0.583785	Hematopoietic cell	Hematopoietic cell	Hematopoietic cell	0.446209	0.185752	G2M
X25sp_body_EC9_sc57	-1.38313	-0.680231	VEC	Embryo proper VEC	EP2	1.86925	6.11934	S
X25sp_body_EC9_sc58	-5.05902	-0.98336	VEC	Embryo proper VEC	EP1	1.26076	5.24902	G2M
X25sp_body_EC9_sc59	-2.29189	-1.29807	VEC	Embryo proper VEC	EP6	1.0784	6.05054	G2M
X25sp_body_EC9_sc60	-2.64825	2.0273	VEC	Embryo proper VEC	EP2	4.5568	3.44733	G2M
X25sp_body_EC9_sc64	-3.96674	2.98928	VEC	Embryo proper VEC	EP2	6.82921	2.26661	S
X25sp_body_EC9_sc65	-4.47162	4.25223	VEC	Embryo proper VEC	EP3	0.960963	0.752848	G2M
X25sp_body_EC9_sc66	13.5636	-1.02072	Hematopoietic cell	Hematopoietic cell	Hematopoietic cell	0.131243	0.323008	G2M
X25sp_body_EC9_sc67	-3.4161	-1.32388	VEC	Embryo proper VEC	EP6	1.25239	4.85158	S
X25sp_body_EC9_sc68	-3.55232	-0.9477	VEC	Embryo proper VEC	EP6	0.973963	5.9849	G2M
X25sp_body_EC9_sc69	-3.19139	-0.868822	VEC	Embryo proper VEC	EP6	1.42077	4.29069	S
X25sp_body_EC9_sc70	13.5393	-2.18764	Hematopoietic cell	Hematopoietic cell	Hematopoietic cell	0.512825	0.497679	G1
X25sp_body_EC9_sc72	13.2553	-2.1776	Hematopoietic cell	Hematopoietic cell	Hematopoietic cell	0.562896	0.184138	G1
X25sp_body_EC9_sc73	-4.77727	-0.813572	VEC	Embryo proper VEC	EP6	1.90233	6.66959	G2M
X25sp_body_EC9_sc74	13.6891	-2.20942	Hematopoietic cell	Hematopoietic cell	Hematopoietic cell	0.147989	0.184846	G1
X25sp_body_EC9_sc75	-2.9793	-1.28317	VEC	Embryo proper VEC	EP6	1.57216	5.66043	S
X25sp_head_EC9_sc76	-4.23351	-0.986932	VEC	Embryo proper VEC	EP6	1.5284	5.8855	G2M
X25sp_head_EC9_sc78	-5.07715	-0.0164304	VEC	Embryo proper VEC	EP6	1.59172	4.55401	S
X25sp_head_EC9_sc79	12.0921	-1.33589	Hematopoietic cell	Hematopoietic cell	Hematopoietic cell	0.483477	0.336999	S
X25sp_head_EC9_sc80	-5.63407	-1.04478	VEC	Embryo proper VEC	EP6	1.16893	8.04486	S
X25sp_head_EC9_sc81	-5.15088	0.940439	VEC	Embryo proper VEC	EP7	4.28671	3.19932	G1
X25sp_head_EC9_sc82	12.8664	-1.96784	Hematopoietic cell	Hematopoietic cell	Hematopoietic cell	0.558744	0.179071	G1
X25sp_head_EC9_sc83	12.6988	-1.82475	Hematopoietic cell	Hematopoietic cell	Hematopoietic cell	0.481786	1.78459	G2M
X25sp_head_EC9_sc84	14.2346	-1.31103	Hematopoietic cell	Hematopoietic cell	Hematopoietic cell	0.211238	0.141627	G1
X25sp_head_EC9_sc85	-4.13584	1.20085	VEC	Embryo proper VEC	EP7	3.3685	7.53812	S
X25sp_head_EC9_sc86	-5.67548	1.35263	VEC	Embryo proper VEC	EP7	4.18542	1.5458	G2M
X25sp_ys_EC9_sc87	11.0691	-0.251385	Hematopoietic cell	Hematopoietic cell	Hematopoietic cell	0.356647	0.364715	G2M
X25sp_ys_EC9_sc88	10.2267	0.473445	Hematopoietic cell	Hematopoietic cell	Hematopoietic cell	0.647436	0.384226	S
X25sp_ys_EC9_sc89	9.82376	0.813773	Hematopoietic cell	Hematopoietic cell	Hematopoietic cell	0.109187	0.0804677	G2M
X25sp_ys_EC9_sc90	10.082	0.443839	Hematopoietic cell	Hematopoietic cell	Hematopoietic cell	0.724436	0.144963	S
X25sp_ys_EC9_sc91	9.75604	0.869134	Hematopoietic cell	Hematopoietic cell	Hematopoietic cell	0.35519	0.357104	G2M
X25sp_ys_EC9_sc92	13.2906	-2.103	Hematopoietic cell	Hematopoietic cell	Hematopoietic cell	0.259084	0.15603	S
X25sp_ys_EC9_sc93	9.88105	0.785152	Hematopoietic cell	Hematopoietic cell	Hematopoietic cell	0.124494	1.3379	G2M
X25sp_neg_EC9_sc94	-1.10759	-9.14078	Non-EC	Non-EC	Non-EC	0.928618	2.28967	G2M
X25sp_neg_EC10_sc1	-1.47186	-9.79138	Non-EC	Non-EC	Non-EC	1.24045	1.94837	G2M
X25sp_neg_EC10_sc2	1.42119	-8.82388	Non-EC	Non-EC	Non-EC	1.31572	1.25458	G2M
X25sp_neg_EC10_sc3	0.38814	-10.2919	Non-EC	Non-EC	Non-EC	0.840564	1.75054	S
X25sp_neg_EC10_sc4	-0.585788	-9.98506	Non-EC	Non-EC	Non-EC	1.70613	4.6391	S
X25sp_neg_EC10_sc5	-1.44192	-9.98042	Non-EC	Non-EC	Non-EC	0.508196	1.70949	G2M
X25sp_limb_EC10_sc6	-4.66128	0.297958	VEC	Embryo proper VEC	EP7	4.96631	5.53726	G2M
X25sp_limb_EC10_sc7	-4.33624	0.180554	VEC	Embryo proper VEC	EP6	2.87899	6.63536	S
X25sp_limb_EC10_sc8	-4.21646	0.492355	VEC	Embryo proper VEC	EP6	3.54786	4.05501	S
X25sp_limb_EC10_sc9	-4.70272	0.38617	VEC	Embryo proper VEC	EP7	4.44552	3.49792	G2M
X25sp_ys_EC10_sc10	14.3753	-1.53711	Hematopoietic cell	Hematopoietic cell	Hematopoietic cell	0.209559	0	G1
X25sp_ys_EC10_sc11	11.2775	-0.390716	Hematopoietic cell	Hematopoietic cell	Hematopoietic cell	1.51696	0.638707	G2M
X25sp_ys_EC10_sc13	3.07898	4.93944	VEC	Yolk sac VEC	YS3	2.60329	4.03679	G2M
X25sp_ys_EC10_sc14	10.1191	0.452442	Hematopoietic cell	Hematopoietic cell	Hematopoietic cell	0.405127	0.492639	G2M
X25sp_ys_EC10_sc15	9.81857	0.782546	Hematopoietic cell	Hematopoietic cell	Hematopoietic cell	0.447964	0.287478	S
X25sp_ys_EC10_sc16	11.807	-0.767664	Hematopoietic cell	Hematopoietic cell	Hematopoietic cell	0.233197	0.61204	G2M
X25sp_ys_EC10_sc17	11.8767	-0.82589	Hematopoietic cell	Hematopoietic cell	Hematopoietic cell	0.435928	0.403599	G2M
X25sp_head_EC10_sc18	12.6363	-1.9279	Hematopoietic cell	Hematopoietic cell	Hematopoietic cell	0.39049	0.389168	S
X25sp_head_EC10_sc19	14.0522	-1.40366	Hematopoietic cell	Hematopoietic cell	Hematopoietic cell	0.638003	0.183245	G1
X25sp_head_EC10_sc20	12.8917	-1.28406	Hematopoietic cell	Hematopoietic cell	Hematopoietic cell	0.208109	0.285883	G2M
X25sp_head_EC10_sc21	12.1781	-0.974848	Hematopoietic cell	Hematopoietic cell	Hematopoietic cell	0.102802	0.0759806	G2M
X25sp_head_EC10_sc22	14.2438	-1.6593	Hematopoietic cell	Hematopoietic cell	Hematopoietic cell	0.552138	0	G1
X25sp_head_EC10_sc24	13.6964	-1.90263	Hematopoietic cell	Hematopoietic cell	Hematopoietic cell	0.337468	0.224828	G1
X25sp_head_EC10_sc25	-0.785304	-8.95522	Non-EC	Non-EC	Non-EC	1.27574	0.181114	G2M
X25sp_head_EC10_sc26	13.6243	-2.17804	Hematopoietic cell	Hematopoietic cell	Hematopoietic cell	0.475295	0.0949324	G1
X25sp_head_EC10_sc27	-4.89306	-0.537616	VEC	Embryo proper VEC	EP6	2.7775	7.31012	S
X25sp_head_EC10_sc28	14.0256	-2.1968	Hematopoietic cell	Hematopoietic cell	Hematopoietic cell	0.459326	0	G1
X25sp_head_EC10_sc29	13.482	-2.27623	Hematopoietic cell	Hematopoietic cell	Hematopoietic cell	0.477758	0.559178	G1
X25sp_body_EC10_sc30	13.3265	-1.73835	Hematopoietic cell	Hematopoietic cell	Hematopoietic cell	0.137459	0.116537	G2M
X25sp_body_EC10_sc31	13.4429	-0.945077	Hematopoietic cell	Hematopoietic cell	Hematopoietic cell	0.453958	0.2059	G2M
X25sp_body_EC10_sc32	-1.83808	-1.26049	VEC	Embryo proper VEC	EP6	0.983274	5.07726	S
X25sp_body_EC10_sc33	-2.3059	-1.15318	VEC	Embryo proper VEC	EP6	0.703116	5.50179	S
X25sp_body_EC10_sc35	-4.80961	-1.04689	VEC	Embryo proper VEC	EP6	1.02579	7.09308	G2M
X25sp_body_EC10_sc36	12.8197	-1.92682	Hematopoietic cell	Hematopoietic cell	Hematopoietic cell	0.512893	0.158091	S
X25sp_body_EC10_sc37	-4.14518	3.85102	VEC	Embryo proper VEC	EP3	6.96623	1.53569	G1
X25sp_body_EC10_sc38	-4.50795	3.01119	VEC	Embryo proper VEC	EP2	7.11542	0.328152	G2M
X25sp_body_EC10_sc39	-0.622385	0.853605	VEC	Embryo proper VEC	EP6_EP7_unclassified	3.08577	0	G2M
X25sp_body_EC10_sc40	-2.54442	-0.877078	VEC	Embryo proper VEC	EP6	0.593729	3.90323	S
X25sp_body_EC10_sc41	-5.17683	0.307151	VEC	Embryo proper VEC	EP7	4.02693	3.62908	S
X25sp_body_EC10_sc42	-3.31493	7.34189	VEC	VEC_excluded	VEC_excluded	0.906989	0.261908	S
X25sp_body_EC10_sc43	-4.31414	2.23902	VEC	Embryo proper VEC	EP3	4.65091	2.60757	G1
X25sp_body_EC10_sc44	-4.35159	-1.3446	VEC	Embryo proper VEC	EP6	1.8581	7.89003	G1
X25sp_body_EC10_sc45	-4.96918	4.36726	VEC	Embryo proper VEC	EP3	7.46206	0.455731	S
X25sp_body_EC10_sc46	12.3938	-1.77735	Hematopoietic cell	Hematopoietic cell	Hematopoietic cell	0.273214	0.131497	G1
X25sp_body_EC10_sc48	-5.67677	1.80273	VEC	Embryo proper VEC	EP7	6.69157	0.201571	G1
X25sp_body_EC10_sc49	14.3529	-1.65991	Hematopoietic cell	Hematopoietic cell	Hematopoietic cell	0.28897	0.230846	G1
X25sp_body_EC10_sc50	13.1504	-2.07594	Hematopoietic cell	Hematopoietic cell	Hematopoietic cell	0.16894	0.0590453	S
X25sp_body_EC10_sc51	14.2045	-1.39441	Hematopoietic cell	Hematopoietic cell	Hematopoietic cell	0.686758	0.163328	G1
X25sp_body_EC10_sc52	-4.96476	-1.43634	VEC	Embryo proper VEC	EP6	1.54036	8.20418	S
X25sp_limb_EC11_sc36	-4.13009	0.565769	VEC	Embryo proper VEC	EP7	4.90595	5.97704	S
X25sp_limb_EC11_sc37	-4.60201	0.812354	VEC	Embryo proper VEC	EP7	5.38265	4.02572	G2M
X25sp_limb_EC11_sc38	-4.69399	1.11679	VEC	Embryo proper VEC	EP7	6.49921	2.78762	G2M
X25sp_limb_EC11_sc39	-4.90252	1.94613	VEC	Embryo proper VEC	EP7	7.7474	0.365455	G1
X25sp_neg_EC11_sc40	0.240758	-10.0992	Non-EC	Non-EC	Non-EC	0.610861	3.89044	S
X25sp_neg_EC11_sc41	9.0504	-2.03258	Hematopoietic cell	Hematopoietic cell	Hematopoietic cell	0.421174	0.13508	S
X25sp_neg_EC11_sc42	0.635568	-9.00602	Non-EC	Non-EC	Non-EC	1.09135	1.5949	S
X25sp_neg_EC11_sc43	-0.212993	-8.97131	Non-EC	Non-EC	Non-EC	1.0934	3.21374	G2M
X25sp_neg_EC11_sc53	1.57836	-10.8891	Non-EC	Non-EC	Non-EC	1.09945	3.85687	G2M
X25sp_ys_EC11_sc54	11.2324	-0.455681	Hematopoietic cell	Hematopoietic cell	Hematopoietic cell	0.350964	0.146868	G2M
X25sp_ys_EC11_sc55	13.0834	-2.06618	Hematopoietic cell	Hematopoietic cell	Hematopoietic cell	0.231381	0	G1
X25sp_ys_EC11_sc56	10.154	0.440775	Hematopoietic cell	Hematopoietic cell	Hematopoietic cell	0.398901	0.20986	S
X25sp_ys_EC11_sc57	11.1882	-0.36402	Hematopoietic cell	Hematopoietic cell	Hematopoietic cell	0.0969742	0.153247	G2M
X25sp_ys_EC11_sc59	12.3883	-1.44621	Hematopoietic cell	Hematopoietic cell	Hematopoietic cell	0.101146	0	G2M
X25sp_ys_EC11_sc60	11.0868	-0.326247	Hematopoietic cell	Hematopoietic cell	Hematopoietic cell	0.319604	0.266756	G2M
X25sp_head_EC11_sc61	13.4404	-2.06562	Hematopoietic cell	Hematopoietic cell	Hematopoietic cell	0.0682151	0.13716	G2M
X25sp_head_EC11_sc62	-5.69455	-0.119817	VEC	Embryo proper VEC	EP6	1.01646	6.54408	G2M
X25sp_head_EC11_sc63	12.1252	-1.42354	Hematopoietic cell	Hematopoietic cell	Hematopoietic cell	0.398391	0.221079	S
X25sp_head_EC11_sc64	11.9773	-0.956079	Hematopoietic cell	Hematopoietic cell	Hematopoietic cell	0.360061	0.270782	G2M
X25sp_head_EC11_sc65	13.6841	-2.13317	Hematopoietic cell	Hematopoietic cell	Hematopoietic cell	0.512262	0	S
X25sp_head_EC11_sc66	12.768	-1.75755	Hematopoietic cell	Hematopoietic cell	Hematopoietic cell	0.303852	0.169948	S
X25sp_head_EC11_sc67	13.8726	-1.3947	Hematopoietic cell	Hematopoietic cell	Hematopoietic cell	0.347863	0.142347	S
X25sp_head_EC11_sc68	12.7956	-1.94436	Hematopoietic cell	Hematopoietic cell	Hematopoietic cell	0.330748	0.219386	G1
X25sp_head_EC11_sc69	-5.52206	-0.473017	VEC	Embryo proper VEC	EP6	2.21305	2.87903	S
X25sp_head_EC11_sc70	14.2888	-1.44778	Hematopoietic cell	Hematopoietic cell	Hematopoietic cell	0.742668	0.259978	G1
X25sp_head_EC11_sc71	13.9025	-1.98441	Hematopoietic cell	Hematopoietic cell	Hematopoietic cell	0.18475	0	G1
X25sp_head_EC11_sc72	13.112	-1.93456	Hematopoietic cell	Hematopoietic cell	Hematopoietic cell	0.0855287	0.106918	S
X25sp_body_EC11_sc73	-4.25681	-0.0597548	VEC	Embryo proper VEC	EP6	1.60614	4.70825	G2M
X25sp_body_EC11_sc75	12.0146	-1.4445	Hematopoietic cell	Hematopoietic cell	Hematopoietic cell	0.110442	0.0748612	S
X25sp_body_EC11_sc76	13.3515	-1.55063	Hematopoietic cell	Hematopoietic cell	Hematopoietic cell	0.25436	0.2066	G2M
X25sp_body_EC11_sc77	-5.03361	-0.550345	VEC	Embryo proper VEC	EP6	2.73593	5.18235	S
X25sp_body_EC11_sc78	13.4737	-0.948313	Hematopoietic cell	Hematopoietic cell	Hematopoietic cell	0.395339	0.0728147	G2M
X25sp_body_EC11_sc79	-3.40946	-1.21216	VEC	Embryo proper VEC	EP6	1.20484	5.69048	G1
X25sp_body_EC11_sc80	-5.20823	0.597081	VEC	Embryo proper VEC	EP7	5.97535	5.22736	G2M
X25sp_body_EC11_sc81	-2.94041	-1.35449	VEC	Embryo proper VEC	EP6	1.20225	5.96393	S
X25sp_body_EC11_sc82	-5.3036	1.96997	VEC	Embryo proper VEC	EP7	6.00426	1.21119	G1
X25sp_body_EC11_sc84	-2.88569	-1.10335	VEC	Embryo proper VEC	EP6	1.07848	5.94362	G2M
X25sp_body_EC11_sc85	-5.95327	-0.471364	VEC	Embryo proper VEC	EP6	1.33631	8.15859	G2M
X25sp_body_EC11_sc86	-4.14882	-0.418245	VEC	Embryo proper VEC	EP6	2.90391	6.23665	S
X25sp_body_EC11_sc87	-5.70573	0.00701568	VEC	Embryo proper VEC	EP6	1.67407	4.69525	S
X25sp_body_EC11_sc88	-5.03055	-1.19668	VEC	Embryo proper VEC	EP6	1.41944	7.68424	G2M
X25sp_body_EC11_sc89	-3.37112	3.08552	VEC	Embryo proper VEC	EP2	6.95408	0.822028	S
X25sp_body_EC11_sc90	-5.59329	1.57986	VEC	Embryo proper VEC	EP7	6.6913	2.08395	S
X25sp_body_EC11_sc91	13.6417	-2.0682	Hematopoietic cell	Hematopoietic cell	Hematopoietic cell	0.350687	0.354298	S
X25sp_body_EC11_sc92	-3.74928	-0.632834	VEC	Embryo proper VEC	EP6	1.80988	6.88648	S
X25sp_body_EC11_sc93	0.0749639	-10.2096	Non-EC	Non-EC	Non-EC	1.50704	3.58596	S
X25sp_body_EC11_sc94	-4.99288	-0.966693	VEC	Embryo proper VEC	EP6	2.15554	6.36617	G2M
X18sp_body_EC12_sc2	-2.74713	2.56101	VEC	Embryo proper VEC	EP2	6.14261	1.47129	S
X18sp_body_EC12_sc3	-0.324989	-1.54704	VEC	Embryo proper VEC	EP1	0.593333	4.79409	S
X18sp_body_EC12_sc4	-5.98489	-0.0664482	VEC	Embryo proper VEC	EP7	3.28603	3.7262	G2M
X18sp_body_EC12_sc5	-1.38292	-1.46246	VEC	Embryo proper VEC	EP1	0.554628	5.56028	S
X18sp_body_EC12_sc6	0.813235	-11.0806	Non-EC	Non-EC	Non-EC	0.833615	2.3905	G2M
X18sp_body_EC12_sc7	-1.7464	-1.0336	VEC	Embryo proper VEC	EP1	1.14259	5.01744	G2M
X18sp_body_EC12_sc8	-5.46615	0.508121	VEC	Embryo proper VEC	EP6	2.40669	2.28822	G2M
X18sp_body_EC12_sc9	13.2852	-1.4429	Hematopoietic cell	Hematopoietic cell	Hematopoietic cell	0.501505	0.351259	G2M
X18sp_body_EC12_sc10	-5.04506	1.90098	VEC	Embryo proper VEC	EP7	8.01095	3.35815	S
X18sp_body_EC12_sc11	-3.63532	0.21225	VEC	Embryo proper VEC	EP6	1.32437	6.04064	S
X18sp_body_EC12_sc12	-4.24149	4.52933	VEC	Embryo proper VEC	EP2	5.57697	2.07938	S
X18sp_body_EC12_sc13	-0.625162	-0.559314	VEC	Embryo proper VEC	EP2	1.72817	4.52433	S
X18sp_body_EC12_sc14	-3.82185	-0.0039753	VEC	Embryo proper VEC	EP6	1.29093	4.99335	S
X18sp_body_EC12_sc15	-4.32075	3.96638	VEC	Embryo proper VEC	EP3	6.56486	0.65931	G2M
X18sp_body_EC12_sc16	-0.0381035	-9.12166	Non-EC	Non-EC	Non-EC	1.48748	2.07422	S
X18sp_body_EC12_sc17	13.3256	-1.77293	Hematopoietic cell	Hematopoietic cell	Hematopoietic cell	0.600508	0.468926	G2M
X18sp_body_EC12_sc18	-0.568436	-1.34925	VEC	Embryo proper VEC	EP1	1.06362	3.41082	S
X18sp_body_EC12_sc19	9.43723	1.18346	Hematopoietic cell	Hematopoietic cell	Hematopoietic cell	0.255297	1.24051	S
X18sp_body_EC12_sc20	-4.60706	3.70878	VEC	Embryo proper VEC	EP2	5.25623	2.16167	G1
X18sp_body_EC12_sc21	-1.82345	-1.24224	VEC	Embryo proper VEC	EP1	1.50977	7.0882	S
X18sp_body_EC12_sc22	-1.5824	-1.00593	VEC	Embryo proper VEC	EP1	1.72442	6.01707	G2M
X18sp_body_EC12_sc24	0.949923	-10.5256	Non-EC	Non-EC	Non-EC	0.603039	4.1207	S
X18sp_head_EC12_sc25	11.9614	-0.947336	Hematopoietic cell	Hematopoietic cell	Hematopoietic cell	0.581313	0.408891	G2M
X18sp_head_EC12_sc26	14.2637	-1.63193	Hematopoietic cell	Hematopoietic cell	Hematopoietic cell	0.602755	0.0954439	G1
X18sp_head_EC12_sc27	-4.47112	0.683484	VEC	Embryo proper VEC	EP6	2.43684	4.6831	S
X18sp_head_EC12_sc28	-4.22459	0.960324	VEC	Embryo proper VEC	EP7	3.39788	6.66882	S
X18sp_head_EC12_sc29	-1.77233	-0.6741	VEC	Embryo proper VEC	EP1	1.65219	3.92985	G2M
X18sp_head_EC12_sc30	12.8182	-1.5555	Hematopoietic cell	Hematopoietic cell	Hematopoietic cell	0.44909	0.317057	G2M
X18sp_head_EC12_sc31	-3.81366	0.556869	VEC	Embryo proper VEC	EP6	2.09927	6.11003	S
X18sp_head_EC12_sc32	11.7854	-0.930413	Hematopoietic cell	Hematopoietic cell	Hematopoietic cell	0.672565	0.38286	G2M
X18sp_head_EC12_sc33	-3.4488	3.16544	VEC	Embryo proper VEC	EP2	6.44701	0.331477	S
X18sp_head_EC12_sc35	-3.67617	1.16023	VEC	Embryo proper VEC	EP7	4.56609	1.65901	S
X18sp_head_EC12_sc36	-6.0808	0.234817	VEC	Embryo proper VEC	EP7	3.8879	3.89583	S
X18sp_ys_EC12_sc37	10.7256	-0.455842	Hematopoietic cell	Hematopoietic cell	Hematopoietic cell	0.530635	0.760176	S
X18sp_ys_EC12_sc38	10.3614	0.265906	Hematopoietic cell	Hematopoietic cell	Hematopoietic cell	0.466224	0.308001	S
X18sp_ys_EC12_sc39	10.2262	0.485766	Hematopoietic cell	Hematopoietic cell	Hematopoietic cell	0.376292	0.363113	G2M
X18sp_ys_EC12_sc40	12.1684	-1.3708	Hematopoietic cell	Hematopoietic cell	Hematopoietic cell	0.443546	0.439907	S
X18sp_ys_EC12_sc41	2.87107	5.01209	VEC	Yolk sac VEC	YS3	5.35664	2.87556	G2M
X18sp_ys_EC12_sc42	12.4365	-1.83324	Hematopoietic cell	Hematopoietic cell	Hematopoietic cell	0.718987	0.494253	S
X18sp_ys_EC12_sc43	12.4121	-1.76183	Hematopoietic cell	Hematopoietic cell	Hematopoietic cell	0.758897	0.355351	S
X18sp_ys_EC12_sc44	12.3051	-1.73382	Hematopoietic cell	Hematopoietic cell	Hematopoietic cell	0.499097	0.693401	S
X18sp_body_EC12_sc45	-2.76552	-0.794331	VEC	Embryo proper VEC	EP1	2.19299	4.82637	G2M
X18sp_body_EC12_sc46	-1.0541	-0.829657	VEC	Embryo proper VEC	EP1	2.44628	5.11065	S
X18sp_head_EC12_sc47	-3.11491	-0.832968	VEC	Embryo proper VEC	EP6	2.66138	6.27319	S
X18sp_neg_EC12_sc48	2.21153	-10.5435	Non-EC	Non-EC	Non-EC	2.48524	3.01776	G2M
X18sp_neg_EC12_sc49	-0.464757	-8.95608	Non-EC	Non-EC	Non-EC	0.769659	1.92818	G2M
X18sp_neg_EC12_sc50	-0.727426	-9.00453	Non-EC	Non-EC	Non-EC	0.626552	2.55473	G2M
X18sp_neg_EC12_sc51	1.43263	-10.7079	Non-EC	Non-EC	Non-EC	1.54327	2.65401	S
X18sp_neg_EC12_sc52	1.30857	-8.99149	Non-EC	Non-EC	Non-EC	1.54752	1.56214	S
X18sp_body_EC13_sc10	-3.64276	2.22377	VEC	Embryo proper VEC	EP2	3.91816	1.01087	G1
X18sp_body_EC13_sc11	-4.47577	3.46584	VEC	Embryo proper VEC	EP2	7.1258	0.513314	G2M
X18sp_head_EC13_sc12	-2.77611	-0.505924	VEC	Embryo proper VEC	EP6	1.40129	6.54209	S
X18sp_head_EC13_sc13	13.6263	-1.36342	Hematopoietic cell	Hematopoietic cell	Hematopoietic cell	0.90415	0.669072	G2M
X18sp_neg_EC13_sc14	9.1597	-2.04429	Hematopoietic cell	Hematopoietic cell	Hematopoietic cell	0.291849	0.699995	S
X18sp_neg_EC13_sc15	2.37714	-10.4686	Non-EC	Non-EC	Non-EC	2.38346	3.34809	G2M
X18sp_neg_EC13_sc16	1.97907	-10.3955	Non-EC	Non-EC	Non-EC	1.41244	4.36064	G2M
X18sp_neg_EC13_sc17	9.09567	-2.07299	Hematopoietic cell	Hematopoietic cell	Hematopoietic cell	0.359662	0.503955	G2M
X18sp_body_EC13_sc53	-3.16164	-0.00442746	VEC	Embryo proper VEC	EP1	3.09658	5.28353	S
X18sp_body_EC13_sc54	-1.1011	-1.3779	VEC	Embryo proper VEC	EP1	0.842145	6.2907	G2M
X18sp_body_EC13_sc55	-1.28574	-1.41789	VEC	Embryo proper VEC	EP1	1.06966	5.72277	S
X18sp_body_EC13_sc56	-2.09254	-0.988751	VEC	Embryo proper VEC	EP1	0.965545	6.95766	S
X18sp_body_EC13_sc57	-1.30274	-1.3509	VEC	Embryo proper VEC	EP1	0.844815	6.09763	S
X18sp_body_EC13_sc58	12.9928	-1.88505	Hematopoietic cell	Hematopoietic cell	Hematopoietic cell	0.198137	0.369279	G2M
X18sp_body_EC13_sc59	0.184813	-1.4083	VEC	Embryo proper VEC	EP1	2.00178	4.66836	G2M
X18sp_body_EC13_sc60	1.17574	-8.26037	VEC	Embryo proper VEC	EP2	6.53246	2.44917	G1
X18sp_body_EC13_sc61	-3.61722	-1.21213	VEC	Embryo proper VEC	EP6	1.6136	7.63667	S
X18sp_body_EC13_sc62	-3.81015	-0.406202	VEC	Embryo proper VEC	EP6	3.2055	4.97339	G2M
X18sp_body_EC13_sc63	-0.862813	0.520148	VEC	Embryo proper VEC	EP1	3.10081	4.55124	G2M
X18sp_body_EC13_sc64	-4.46756	3.02575	VEC	Embryo proper VEC	EP2	6.7107	4.65659	G1
X18sp_body_EC13_sc65	-4.25664	3.56839	VEC	Embryo proper VEC	EP2	7.315	0.58074	G2M
X18sp_body_EC13_sc66	-3.2592	0.565511	VEC	Embryo proper VEC	EP6	1.6336	6.23156	G2M
X18sp_body_EC13_sc67	-3.01757	-0.745635	VEC	Embryo proper VEC	EP6	1.66913	6.91894	G2M
X18sp_body_EC13_sc68	11.94	-1.22835	Hematopoietic cell	Hematopoietic cell	Hematopoietic cell	0.484779	0.282874	G2M
X18sp_body_EC13_sc69	-2.99289	0.618671	VEC	Embryo proper VEC	EP6	1.20741	6.60362	S
X18sp_body_EC13_sc70	-2.75548	-1.21599	VEC	Embryo proper VEC	EP1	1.85216	7.13083	G2M
X18sp_body_EC13_sc71	-1.6802	-0.879941	VEC	Embryo proper VEC	EP1	2.24062	4.65523	S
X18sp_body_EC13_sc72	12.1898	-1.57148	Hematopoietic cell	Hematopoietic cell	Hematopoietic cell	0.548564	0.270535	S
X18sp_body_EC13_sc73	-2.23173	-0.810068	VEC	Embryo proper VEC	EP1	2.41228	5.78815	G2M
X18sp_body_EC13_sc74	-3.99979	3.18867	VEC	Embryo proper VEC	EP2	6.32859	2.65641	G1
X18sp_body_EC13_sc75	-2.51345	-0.848734	VEC	Embryo proper VEC	EP1	2.06557	3.9907	G2M
X18sp_head_EC13_sc76	-2.38462	0.406012	VEC	Embryo proper VEC	EP1	1.64954	5.93761	G2M
X18sp_head_EC13_sc77	13.3079	-1.83477	Hematopoietic cell	Hematopoietic cell	Hematopoietic cell	0.447706	0.498318	G2M
X18sp_head_EC13_sc78	-3.35318	-0.223619	VEC	Embryo proper VEC	EP6	1.35033	6.71387	S
X18sp_head_EC13_sc79	-2.80471	-0.686228	VEC	Embryo proper VEC	EP6	1.25777	6.48605	S
X18sp_head_EC13_sc80	-4.79683	0.774739	VEC	Embryo proper VEC	EP7	4.50148	2.41131	S
X18sp_head_EC13_sc81	-0.813583	-9.03702	Non-EC	Non-EC	Non-EC	1.72801	1.31151	S
X18sp_head_EC13_sc82	-3.10801	-0.749131	VEC	Embryo proper VEC	EP6	1.25167	4.84453	G2M
X18sp_head_EC13_sc83	12.8672	-1.45633	Hematopoietic cell	Hematopoietic cell	Hematopoietic cell	0.2692	0.208024	G2M
X18sp_head_EC13_sc84	-2.91858	-0.594999	VEC	Embryo proper VEC	EP6	1.88548	6.89219	S
X18sp_head_EC13_sc85	-3.78159	0.208179	VEC	Embryo proper VEC	EP6	1.91784	6.33025	G2M
X18sp_head_EC13_sc86	-5.60741	1.32735	VEC	Embryo proper VEC	EP7	5.14456	2.58588	G2M
X18sp_ys_EC13_sc87	12.422	-1.28334	Hematopoietic cell	Hematopoietic cell	Hematopoietic cell	0.647316	1.00005	G2M
X18sp_ys_EC13_sc88	3.15143	5.12696	VEC	Yolk sac VEC	YS3	4.66546	4.07965	G1
X18sp_ys_EC13_sc89	11.1721	-0.362525	Hematopoietic cell	Hematopoietic cell	Hematopoietic cell	0.755754	0.155884	G2M
X18sp_ys_EC13_sc90	10.1454	0.432624	Hematopoietic cell	Hematopoietic cell	Hematopoietic cell	0.141844	0.555941	S
X18sp_ys_EC13_sc91	12.5448	-1.30425	Hematopoietic cell	Hematopoietic cell	Hematopoietic cell	0.254351	0.198666	G2M
X18sp_ys_EC13_sc92	11.5309	-0.607632	Hematopoietic cell	Hematopoietic cell	Hematopoietic cell	0.261664	0.297957	G2M
X18sp_ys_EC13_sc93	10.9545	-0.206272	Hematopoietic cell	Hematopoietic cell	Hematopoietic cell	0.620886	0.864187	S
X18sp_neg_EC13_sc94	1.37964	-8.81396	Non-EC	Non-EC	Non-EC	0.641968	2.34873	S
X18sp_neg_EC14_sc1	0.138445	-10.2308	Non-EC	Non-EC	Non-EC	0.698473	2.93186	S
X18sp_neg_EC14_sc2	0.90275	-11.0474	Non-EC	Non-EC	Non-EC	1.12284	2.02974	S
X18sp_neg_EC14_sc3	-0.473267	-9.07911	Non-EC	Non-EC	Non-EC	1.22047	3.35068	S
X18sp_neg_EC14_sc4	0.407383	-10.228	Non-EC	Non-EC	Non-EC	1.38757	2.70867	G2M
X18sp_neg_EC14_sc5	0.443554	-10.4182	Non-EC	Non-EC	Non-EC	0.883311	2.13529	G2M
X18sp_body_EC14_sc6	9.61232	-1.20916	Hematopoietic cell	Hematopoietic cell	Hematopoietic cell	0.228253	0.0657132	G2M
X18sp_body_EC14_sc7	-2.20042	-0.879774	VEC	Embryo proper VEC	EP1	1.64942	7.26044	G2M
X18sp_body_EC14_sc8	-0.882955	-1.45518	VEC	Embryo proper VEC	EP1	0.765115	4.76969	G2M
X18sp_head_EC14_sc9	-3.25404	1.23116	VEC	Embryo proper VEC	EP6	3.08527	2.74338	S
X18sp_ys_EC14_sc10	9.66647	0.923478	Hematopoietic cell	Hematopoietic cell	Hematopoietic cell	0.616079	0.457245	G2M
X18sp_ys_EC14_sc11	11.3368	-0.741813	Hematopoietic cell	Hematopoietic cell	Hematopoietic cell	0.197497	0.366357	S
X18sp_ys_EC14_sc12	9.52016	1.0792	Hematopoietic cell	Hematopoietic cell	Hematopoietic cell	0.525344	0.914951	S
X18sp_ys_EC14_sc13	-4.75621	3.68039	VEC	Embryo proper VEC	Embryo_proper_VEC_from_Yalk_sac	8.37559	0.384591	G1
X18sp_ys_EC14_sc14	9.79451	0.916632	Hematopoietic cell	Hematopoietic cell	Hematopoietic cell	0.347815	0.510111	S
X18sp_ys_EC14_sc15	13.0887	-2.09427	Hematopoietic cell	Hematopoietic cell	Hematopoietic cell	0.434621	0.423397	G1
X18sp_ys_EC14_sc16	-0.919379	-1.58546	VEC	Embryo proper VEC	Embryo_proper_VEC_from_Yalk_sac	1.37226	5.11486	G2M
X18sp_ys_EC14_sc17	9.41242	1.19642	Hematopoietic cell	Hematopoietic cell	Hematopoietic cell	0.239351	1.03038	S
X18sp_head_EC14_sc18	-3.18556	0.13871	VEC	Embryo proper VEC	EP1	1.62482	7.77206	G2M
X18sp_head_EC14_sc20	-2.55476	-0.336083	VEC	Embryo proper VEC	EP1	2.30219	4.04536	S
X18sp_head_EC14_sc21	-0.809262	-9.35096	Non-EC	Non-EC	Non-EC	0.427186	2.16637	G2M
X18sp_head_EC14_sc22	-0.52839	-9.19085	Non-EC	Non-EC	Non-EC	0.66432	1.01246	S
X18sp_head_EC14_sc24	-2.34549	-0.566629	VEC	Embryo proper VEC	EP1	1.82983	6.89486	G2M
X18sp_head_EC14_sc25	-2.62121	-0.600155	VEC	Embryo proper VEC	EP1	1.33579	6.62079	S
X18sp_head_EC14_sc26	-2.7735	-0.370675	VEC	Embryo proper VEC	EP1	1.58681	7.18942	S
X18sp_head_EC14_sc27	-3.15285	0.31408	VEC	Embryo proper VEC	EP1	2.0358	3.8316	S
X18sp_head_EC14_sc28	-0.456515	-9.05372	Non-EC	Non-EC	Non-EC	0.658684	0.906447	S
X18sp_head_EC14_sc29	-5.87248	-0.0869301	VEC	Embryo proper VEC	EP6	3.28564	8.02791	G2M
X18sp_body_EC14_sc30	-4.78321	3.42163	VEC	Embryo proper VEC	EP3	6.38073	2.97219	G1
X18sp_body_EC14_sc31	-2.74393	2.39779	VEC	Embryo proper VEC	EP2	5.29006	0.123824	S
X18sp_body_EC14_sc32	13.4348	-1.19566	Hematopoietic cell	Hematopoietic cell	Hematopoietic cell	0.793746	0.140463	G2M
X18sp_body_EC14_sc33	-3.40559	2.50213	VEC	Embryo proper VEC	EP2	5.16226	2.48455	S
X18sp_body_EC14_sc35	-0.81494	-0.136071	VEC	Embryo proper VEC	EP2	2.25912	4.12122	S
X18sp_body_EC14_sc36	-1.07043	-1.21177	VEC	Embryo proper VEC	EP1	1.39952	4.81063	G2M
X18sp_body_EC14_sc37	-1.00457	-1.49138	VEC	Embryo proper VEC	EP1	0.512447	3.62139	S
X18sp_body_EC14_sc39	-1.76614	1.63991	VEC	Embryo proper VEC	EP2	5.45566	2.67991	S
X18sp_body_EC14_sc40	-3.74749	1.84366	VEC	Embryo proper VEC	EP2	3.95316	1.92967	G2M
X18sp_body_EC14_sc42	-1.39906	-1.46184	VEC	Embryo proper VEC	EP1	1.04504	5.50955	S
X18sp_body_EC14_sc43	-4.59368	-0.719705	VEC	Embryo proper VEC	EP6	2.96938	4.97024	S
X18sp_body_EC14_sc45	12.1189	-1.36789	Hematopoietic cell	Hematopoietic cell	Hematopoietic cell	0.440053	0.350946	G2M
X18sp_body_EC14_sc46	-1.71617	0.764584	VEC	Embryo proper VEC	EP2	3.14379	1.57255	G2M
X18sp_body_EC14_sc48	-3.24459	2.21056	VEC	Embryo proper VEC	EP2	4.63302	1.0024	S
X18sp_body_EC14_sc49	12.2816	-1.47702	Hematopoietic cell	Hematopoietic cell	Hematopoietic cell	0.380422	0.572353	S
X18sp_body_EC14_sc51	-1.40478	-1.35445	VEC	Embryo proper VEC	EP1	1.71746	6.07594	S
X18sp_body_EC14_sc52	-4.74663	2.25595	VEC	Embryo proper VEC	EP7	6.59008	0.855425	S
X18sp_body_EC15_sc18	-1.25716	-1.33923	VEC	Embryo proper VEC	EP1	1.02319	5.28186	G2M
X18sp_body_EC15_sc20	-4.54331	3.28128	VEC	Embryo proper VEC	EP3	9.21418	0.333686	G1
X18sp_head_EC15_sc21	-4.8412	-1.44044	VEC	Embryo proper VEC	EP6	1.24798	7.65584	G1
X18sp_neg_EC15_sc22	1.90545	-10.527	Non-EC	Non-EC	Non-EC	1.06405	2.21587	G2M
X18sp_neg_EC15_sc24	1.73762	-10.7766	Non-EC	Non-EC	Non-EC	1.18436	3.79407	S
X18sp_neg_EC15_sc25	9.11734	-2.03801	Hematopoietic cell	Hematopoietic cell	Hematopoietic cell	0.399163	0.73763	S
X18sp_neg_EC15_sc26	0.25577	-9.78763	Non-EC	Non-EC	Non-EC	1.10664	4.27946	G2M
X18sp_neg_EC15_sc53	1.38491	-10.9985	Non-EC	Non-EC	Non-EC	0.904434	1.6662	S
X18sp_ys_EC15_sc54	11.3422	-0.576472	Hematopoietic cell	Hematopoietic cell	Hematopoietic cell	0.40856	0.515879	G2M
X18sp_ys_EC15_sc55	11.6525	-0.903416	Hematopoietic cell	Hematopoietic cell	Hematopoietic cell	0.589574	0.347642	G2M
X18sp_ys_EC15_sc56	9.37654	-1.57328	Hematopoietic cell	Hematopoietic cell	Hematopoietic cell	0.253987	0.406469	G2M
X18sp_ys_EC15_sc57	13.4249	-1.49451	Hematopoietic cell	Hematopoietic cell	Hematopoietic cell	0.717785	0.577037	G2M
X18sp_ys_EC15_sc58	10.9536	-0.292181	Hematopoietic cell	Hematopoietic cell	Hematopoietic cell	0.47329	0.241463	G2M
X18sp_ys_EC15_sc59	13.562	-2.0755	Hematopoietic cell	Hematopoietic cell	Hematopoietic cell	0.337371	0.536158	G1
X18sp_ys_EC15_sc60	13.4562	-1.41178	Hematopoietic cell	Hematopoietic cell	Hematopoietic cell	0.441138	0.345904	G2M
X18sp_head_EC15_sc61	-5.57789	0.0202092	VEC	Embryo proper VEC	EP7	3.44095	5.14506	S
X18sp_head_EC15_sc62	12.4361	-1.7375	Hematopoietic cell	Hematopoietic cell	Hematopoietic cell	0.472073	0.627089	S
X18sp_head_EC15_sc63	-3.47097	-1.06701	VEC	Embryo proper VEC	EP6	1.27266	6.81716	S
X18sp_head_EC15_sc64	-0.462084	-9.16702	Non-EC	Non-EC	Non-EC	2.75938	5.53647	S
X18sp_head_EC15_sc65	-2.83377	-0.186541	VEC	Embryo proper VEC	EP1	2.67557	4.99667	S
X18sp_head_EC15_sc66	-0.487684	-9.00824	Non-EC	Non-EC	Non-EC	0.689241	0.645265	S
X18sp_head_EC15_sc67	-5.65016	-0.271167	VEC	Embryo proper VEC	EP7	3.87717	4.73215	G2M
X18sp_head_EC15_sc68	-5.24212	-0.434886	VEC	Embryo proper VEC	EP6	1.41503	7.66368	G2M
X18sp_head_EC15_sc69	12.9341	-1.69923	Hematopoietic cell	Hematopoietic cell	Hematopoietic cell	0.219283	0.240501	G2M
X18sp_head_EC15_sc70	-0.321539	-8.92665	Non-EC	Non-EC	Non-EC	1.14441	1.55283	S
X18sp_head_EC15_sc71	-2.18032	-0.660161	VEC	Embryo proper VEC	EP6	1.00492	7.05695	G2M
X18sp_head_EC15_sc72	-3.00594	-0.183009	VEC	Embryo proper VEC	EP6	1.25717	4.01202	S
X18sp_body_EC15_sc73	-2.17586	-0.160999	VEC	Embryo proper VEC	EP1	3.2481	4.90776	S
X18sp_body_EC15_sc74	-2.14313	-0.684499	VEC	Embryo proper VEC	EP1	0.767161	4.38757	G2M
X18sp_body_EC15_sc75	-1.73304	-0.931532	VEC	Embryo proper VEC	EP1	1.03459	2.55399	S
X18sp_body_EC15_sc76	-4.4881	0.4237	VEC	Embryo proper VEC	EP6	2.59097	4.20834	G2M
X18sp_body_EC15_sc77	-4.42132	-1.17376	VEC	Embryo proper VEC	EP6	1.06624	4.28916	S
X18sp_body_EC15_sc78	-5.64787	0.200517	VEC	Embryo proper VEC	EP7	4.47133	3.26027	G2M
X18sp_body_EC15_sc79	-0.966042	-0.72921	VEC	Embryo proper VEC	EP1	1.21063	4.39134	G2M
X18sp_body_EC15_sc81	-2.32194	1.68791	VEC	Embryo proper VEC	EP2	5.68635	0.892457	G1
X18sp_body_EC15_sc82	-2.37411	-0.725416	VEC	Embryo proper VEC	EP1	0.865241	4.68637	S
X18sp_body_EC15_sc83	-5.64473	1.29439	VEC	Embryo proper VEC	EP7	4.7911	2.28292	G2M
X18sp_body_EC15_sc84	13.3899	-1.16833	Hematopoietic cell	Hematopoietic cell	Hematopoietic cell	0.181098	0.774071	G2M
X18sp_body_EC15_sc85	-2.87302	-0.873513	VEC	Embryo proper VEC	EP1	1.23439	5.20227	S
X18sp_body_EC15_sc86	-2.08309	-1.06341	VEC	Embryo proper VEC	EP1	1.42725	5.00044	S
X18sp_body_EC15_sc87	-2.78204	-1.22515	VEC	Embryo proper VEC	EP6	2.12502	6.27996	S
X18sp_body_EC15_sc88	-2.87386	1.01742	VEC	Embryo proper VEC	EP6_EP7_unclassified	3.93899	1.05793	G2M
X18sp_body_EC15_sc89	-0.680611	-1.42367	VEC	Embryo proper VEC	EP1	1.94629	6.48259	S
X18sp_body_EC15_sc90	-1.18093	-1.07537	VEC	Embryo proper VEC	EP1	0.596439	4.62808	S
X18sp_body_EC15_sc91	-0.99732	-1.45504	VEC	Embryo proper VEC	EP1	1.19306	4.22956	S
X18sp_body_EC15_sc92	-2.56255	2.49077	VEC	Embryo proper VEC	EP2	5.52454	2.12414	G1
X18sp_body_EC15_sc93	-3.11573	2.9309	VEC	Embryo proper VEC	EP2	5.85422	0.692282	S
X18sp_body_EC15_sc94	-3.19974	1.7685	VEC	Embryo proper VEC	EP2	6.07463	0.940279	S
X25sp_body_EC16_sc1	2.00503	4.56851	VEC	Embryo proper VEC	EP6	2.24772	6.48779	G2M
X25sp_body_EC16_sc2	-4.38768	3.83076	VEC	Embryo proper VEC	EP3	8.62298	0.671528	G1
X25sp_body_EC16_sc3	-4.87113	4.18149	VEC	Embryo proper VEC	EP3	5.9048	1.0666	G2M
X25sp_body_EC16_sc4	12.2548	-1.0756	Hematopoietic cell	Hematopoietic cell	Hematopoietic cell	0.562714	0.235749	G2M
X25sp_body_EC16_sc5	-4.52486	4.24158	VEC	Embryo proper VEC	EP3	6.42925	0.255276	G1
X25sp_body_EC16_sc6	13.9952	-1.96336	Hematopoietic cell	Hematopoietic cell	Hematopoietic cell	0.599206	0.136749	G1
X25sp_body_EC16_sc7	-3.52793	-1.19368	VEC	Embryo proper VEC	EP6	2.06716	5.52347	S
X25sp_body_EC16_sc9	-5.53362	-1.47652	VEC	Embryo proper VEC	EP6	1.12862	9.0902	S
X25sp_body_EC16_sc10	-2.32888	-1.15835	VEC	Embryo proper VEC	EP6	1.80918	4.7874	S
X25sp_body_EC16_sc11	-3.54959	1.09221	VEC	Embryo proper VEC	EP6	1.4564	6.73208	G2M
X25sp_body_EC16_sc12	-3.36057	0.277499	VEC	Embryo proper VEC	EP6	1.5163	5.87338	G2M
X25sp_body_EC16_sc13	-4.68833	3.94444	VEC	Embryo proper VEC	EP3	7.84119	0.268662	G1
X25sp_body_EC16_sc14	-5.5549	-1.3836	VEC	Embryo proper VEC	EP6	1.44163	6.56995	G2M
X25sp_body_EC16_sc15	-1.47599	-10.0191	Non-EC	Non-EC	Non-EC	0.48978	2.27139	S
X25sp_body_EC16_sc16	-4.6316	-0.421087	VEC	Embryo proper VEC	EP6	2.2309	5.39627	S
X25sp_body_EC16_sc17	-5.2403	-1.29085	VEC	Embryo proper VEC	EP6	2.1249	7.50724	S
X25sp_body_EC16_sc18	-4.70529	3.72574	VEC	Embryo proper VEC	EP3	9.18359	0.181712	G1
X25sp_body_EC16_sc19	-4.24231	3.86821	VEC	Embryo proper VEC	EP3	6.06951	0.347504	G1
X25sp_body_EC16_sc20	12.7514	-1.30801	Hematopoietic cell	Hematopoietic cell	Hematopoietic cell	0.256579	0.892855	G2M
X25sp_body_EC16_sc21	-3.78701	-0.801208	VEC	Embryo proper VEC	EP6	1.44651	6.46629	S
X25sp_body_EC16_sc22	-2.89876	-0.328978	VEC	Embryo proper VEC	EP6	2.32427	5.82859	S
X25sp_body_EC16_sc24	11.8563	-1.12882	Hematopoietic cell	Hematopoietic cell	Hematopoietic cell	0.683116	0.273982	S
X25sp_head_EC16_sc25	12.7824	-1.55815	Hematopoietic cell	Hematopoietic cell	Hematopoietic cell	0.5413	0.273805	G2M
X25sp_head_EC16_sc26	13.2551	-1.91267	Hematopoietic cell	Hematopoietic cell	Hematopoietic cell	1.08854	0.306586	G2M
X25sp_head_EC16_sc27	11.7201	-0.877928	Hematopoietic cell	Hematopoietic cell	Hematopoietic cell	0.578518	0.346827	G2M
X25sp_head_EC16_sc28	-3.79464	-0.922125	VEC	Embryo proper VEC	EP6	1.56411	5.3122	G2M
X25sp_head_EC16_sc29	14.2788	-1.4812	Hematopoietic cell	Hematopoietic cell	Hematopoietic cell	0.747981	0.667715	G1
X25sp_head_EC16_sc30	13.7019	-1.27447	Hematopoietic cell	Hematopoietic cell	Hematopoietic cell	0.636408	0.242749	G2M
X25sp_head_EC16_sc31	-2.52363	-1.09609	VEC	Embryo proper VEC	EP6	1.2386	5.03399	S
X25sp_head_EC16_sc32	13.3136	-2.0671	Hematopoietic cell	Hematopoietic cell	Hematopoietic cell	0.672189	1.31082	G1
X25sp_head_EC16_sc33	13.2624	-1.72248	Hematopoietic cell	Hematopoietic cell	Hematopoietic cell	0.47873	0.32562	G2M
X25sp_head_EC16_sc35	-5.6988	1.05001	VEC	Embryo proper VEC	EP7	3.77183	3.26331	S
X25sp_head_EC16_sc36	-3.36911	0.555102	VEC	Embryo proper VEC	EP6	0.972388	6.93791	S
X25sp_ys_EC16_sc37	10.7494	-0.295803	Hematopoietic cell	Hematopoietic cell	Hematopoietic cell	0.425154	0.346248	G2M
X25sp_ys_EC16_sc38	12.0367	-0.956692	Hematopoietic cell	Hematopoietic cell	Hematopoietic cell	0.281009	0.135434	G2M
X25sp_ys_EC16_sc39	13.7417	-1.2356	Hematopoietic cell	Hematopoietic cell	Hematopoietic cell	0.720387	0.281415	G2M
X25sp_ys_EC16_sc40	10.3889	0.245604	Hematopoietic cell	Hematopoietic cell	Hematopoietic cell	0.511291	0.317112	G2M
X25sp_ys_EC16_sc41	9.01252	-1.98163	Hematopoietic cell	Hematopoietic cell	Hematopoietic cell	0.531726	0.416675	G2M
X25sp_ys_EC16_sc42	-2.56519	0.183987	VEC	Embryo proper VEC	Embryo_proper_VEC_from_Yalk_sac	1.37833	2.61939	G1
X25sp_ys_EC16_sc43	12.7555	-1.3904	Hematopoietic cell	Hematopoietic cell	Hematopoietic cell	0.538294	0.288397	G2M
X25sp_ys_EC16_sc44	13.7314	-2.26629	Hematopoietic cell	Hematopoietic cell	Hematopoietic cell	0.859588	0.376477	G1
X25sp_limb_EC16_sc45	-4.26547	0.0407617	VEC	Embryo proper VEC	EP7	4.96332	1.03769	G2M
X25sp_limb_EC16_sc46	-4.9872	0.811089	VEC	Embryo proper VEC	EP7	4.05774	6.76934	G1
X25sp_limb_EC16_sc47	-4.09524	0.909712	VEC	Embryo proper VEC	EP7	3.80618	4.28224	G2M
X25sp_neg_EC16_sc48	-0.920272	-9.50234	Non-EC	Non-EC	Non-EC	0.0966047	1.61887	S
X25sp_neg_EC16_sc49	-1.09827	-9.48169	Non-EC	Non-EC	Non-EC	0.764043	1.25332	S
X25sp_neg_EC16_sc50	-0.610324	-9.0961	Non-EC	Non-EC	Non-EC	1.57067	2.8771	S
X25sp_neg_EC16_sc51	9.12481	-2.04029	Hematopoietic cell	Hematopoietic cell	Hematopoietic cell	0.592264	0.396242	S
X25sp_neg_EC16_sc52	1.44282	-11.1501	Non-EC	Non-EC	Non-EC	1.18717	5.20474	G2M
X25sp_limb_EC17_sc27	-3.8661	-0.1363	VEC	Embryo proper VEC	EP6	3.00226	4.55095	G2M
X25sp_limb_EC17_sc28	-3.71852	0.669035	VEC	Embryo proper VEC	EP6	2.29482	5.28872	G2M
X25sp_limb_EC17_sc29	-4.48718	1.48832	VEC	Embryo proper VEC	EP7	5.93459	0.605436	G1
X25sp_limb_EC17_sc30	-3.2195	0.00647912	VEC	Embryo proper VEC	EP6	1.5524	5.4938	S
X25sp_neg_EC17_sc31	-1.08837	-9.08125	Non-EC	Non-EC	Non-EC	0.425463	2.05042	G2M
X25sp_neg_EC17_sc32	-1.14141	-9.58555	Non-EC	Non-EC	Non-EC	0.515501	0	G1
X25sp_neg_EC17_sc33	9.19639	-1.99272	Hematopoietic cell	Hematopoietic cell	Hematopoietic cell	0.639697	0.413605	S
X25sp_neg_EC17_sc35	1.28009	-11.1653	Non-EC	Non-EC	Non-EC	1.31624	2.87947	S
X25sp_body_EC17_sc53	-4.74225	-1.10602	VEC	Embryo proper VEC	EP6	1.40353	6.94268	G2M
X25sp_body_EC17_sc54	13.1078	-0.816198	Hematopoietic cell	Hematopoietic cell	Hematopoietic cell	0.399314	0.148307	G2M
X25sp_body_EC17_sc56	-4.4623	3.921	VEC	Embryo proper VEC	EP3	6.38599	1.21491	G2M
X25sp_body_EC17_sc57	-4.39521	2.2174	VEC	Embryo proper VEC	EP7	7.16915	1.02747	G1
X25sp_body_EC17_sc58	-3.58012	0.495203	VEC	Embryo proper VEC	EP6	2.37726	5.55417	S
X25sp_body_EC17_sc59	11.1449	-0.366321	Hematopoietic cell	Hematopoietic cell	Hematopoietic cell	0.413947	0.30509	G2M
X25sp_body_EC17_sc60	-3.67246	0.351959	VEC	Embryo proper VEC	EP6	1.93365	5.83662	G2M
X25sp_body_EC17_sc62	12.8766	-1.41859	Hematopoietic cell	Hematopoietic cell	Hematopoietic cell	0.590772	0.163546	G2M
X25sp_body_EC17_sc63	-2.56397	-1.2875	VEC	Embryo proper VEC	EP6	1.3778	5.75524	S
X25sp_body_EC17_sc64	13.8859	-1.36549	Hematopoietic cell	Hematopoietic cell	Hematopoietic cell	0.32571	0.566944	S
X25sp_body_EC17_sc65	-4.9349	6.12081	VEC	Embryo proper VEC	EP4	6.12844	0.139336	G2M
X25sp_body_EC17_sc66	-4.85294	4.2084	VEC	Embryo proper VEC	EP3	7.33897	1.72067	G1
X25sp_body_EC17_sc67	-4.4589	2.03734	VEC	Embryo proper VEC	EP7	6.73654	1.36647	G2M
X25sp_body_EC17_sc68	12.7589	-1.33084	Hematopoietic cell	Hematopoietic cell	Hematopoietic cell	0.655642	0.673699	G2M
X25sp_body_EC17_sc69	-4.84799	-0.886452	VEC	Embryo proper VEC	EP6	1.43968	5.62777	S
X25sp_body_EC17_sc71	-3.0859	-1.03141	VEC	Embryo proper VEC	EP6	1.84489	4.84425	G2M
X25sp_body_EC17_sc72	-4.60309	-1.31297	VEC	Embryo proper VEC	EP6	1.07114	3.81924	G2M
X25sp_body_EC17_sc73	-3.46962	-0.513832	VEC	Embryo proper VEC	EP6	2.23245	5.14031	G2M
X25sp_body_EC17_sc74	-4.57228	-0.804307	VEC	Embryo proper VEC	EP6	1.77993	7.25682	G2M
X25sp_body_EC17_sc75	-2.82824	2.39348	VEC	Embryo proper VEC	EP2	5.65956	0.346575	S
X25sp_head_EC17_sc76	10.7828	-0.0876503	Hematopoietic cell	Hematopoietic cell	Hematopoietic cell	0.407408	0.940532	S
X25sp_head_EC17_sc77	13.8758	-2.08573	Hematopoietic cell	Hematopoietic cell	Hematopoietic cell	0.386995	0.27125	G1
X25sp_head_EC17_sc78	11.6482	-0.87127	Hematopoietic cell	Hematopoietic cell	Hematopoietic cell	0.449822	0.129879	S
X25sp_head_EC17_sc79	13.8239	-2.1179	Hematopoietic cell	Hematopoietic cell	Hematopoietic cell	0.490821	0.140542	G1
X25sp_head_EC17_sc80	-5.43046	0.571231	VEC	Embryo proper VEC	EP6	2.15533	5.89174	S
X25sp_head_EC17_sc81	12.9745	-1.56525	Hematopoietic cell	Hematopoietic cell	Hematopoietic cell	0.843169	0.366506	G2M
X25sp_head_EC17_sc82	11.4085	-0.496008	Hematopoietic cell	Hematopoietic cell	Hematopoietic cell	0.292546	0.105649	G2M
X25sp_head_EC17_sc83	13.6585	-1.20888	Hematopoietic cell	Hematopoietic cell	Hematopoietic cell	0.37802	0.0818711	G2M
X25sp_head_EC17_sc84	13.4108	-1.64994	Hematopoietic cell	Hematopoietic cell	Hematopoietic cell	0.658856	0.1768	G2M
X25sp_head_EC17_sc85	-3.6835	1.17007	VEC	Embryo proper VEC	EP6	2.22003	3.6382	G2M
X25sp_head_EC17_sc86	11.4314	-0.558911	Hematopoietic cell	Hematopoietic cell	Hematopoietic cell	0.508954	0.0646307	G2M
X25sp_ys_EC17_sc87	11.4357	-0.642666	Hematopoietic cell	Hematopoietic cell	Hematopoietic cell	0.56589	0.287973	G2M
X25sp_ys_EC17_sc88	-4.57953	3.84292	VEC	Embryo proper VEC	Embryo_proper_VEC_from_Yalk_sac	8.66986	1.02828	G2M
X25sp_ys_EC17_sc89	11.0118	-0.242262	Hematopoietic cell	Hematopoietic cell	Hematopoietic cell	0.202508	0.21732	G2M
X25sp_ys_EC17_sc90	-1.16222	-1.19046	VEC	Embryo proper VEC	Embryo_proper_VEC_from_Yalk_sac	1.32196	3.95557	S
X25sp_ys_EC17_sc91	2.75561	4.97525	VEC	Yolk sac VEC	YS3	3.05075	7.77911	G2M
X25sp_ys_EC17_sc92	13.1842	-1.25305	Hematopoietic cell	Hematopoietic cell	Hematopoietic cell	0.445692	0.275485	G2M
X25sp_ys_EC17_sc93	13.3768	-0.866541	Hematopoietic cell	Hematopoietic cell	Hematopoietic cell	0.26094	0.0510347	G2M
X25sp_neg_EC17_sc94	1.93612	-10.5521	Non-EC	Non-EC	Non-EC	1.58735	2.33933	S
X25sp_neg_EC18_sc1	1.44306	-10.8585	Non-EC	Non-EC	Non-EC	0.927408	4.64406	G2M
X25sp_neg_EC18_sc2	9.11637	-1.98349	Hematopoietic cell	Hematopoietic cell	Hematopoietic cell	0.952616	0.452567	S
X25sp_neg_EC18_sc3	0.264053	-10.4125	Non-EC	Non-EC	Non-EC	0.846442	3.69155	G2M
X25sp_neg_EC18_sc4	-0.70982	-9.42549	Non-EC	Non-EC	Non-EC	0.947848	2.096	G2M
X25sp_neg_EC18_sc5	-0.740159	-9.00884	Non-EC	Non-EC	Non-EC	0.966438	1.70471	S
X25sp_limb_EC18_sc6	-2.9077	-0.847856	VEC	Embryo proper VEC	EP6	1.65679	5.18957	G2M
X25sp_limb_EC18_sc7	-4.89335	-0.384607	VEC	Embryo proper VEC	EP6_EP7_unclassified	3.57493	5.93965	G2M
X25sp_limb_EC18_sc8	-4.8416	0.344677	VEC	Embryo proper VEC	EP7	4.947	4.38863	G2M
X25sp_limb_EC18_sc9	-4.66785	1.7555	VEC	Embryo proper VEC	EP7	7.02238	0.187939	G2M
X25sp_ys_EC18_sc10	14.3256	-1.54629	Hematopoietic cell	Hematopoietic cell	Hematopoietic cell	0.515219	0.105934	G1
X25sp_ys_EC18_sc11	13.7984	-2.19412	Hematopoietic cell	Hematopoietic cell	Hematopoietic cell	0.244569	0.142484	G1
X25sp_ys_EC18_sc12	11.8565	-1.13767	Hematopoietic cell	Hematopoietic cell	Hematopoietic cell	0.469221	0.101912	S
X25sp_ys_EC18_sc13	11.8017	-1.03894	Hematopoietic cell	Hematopoietic cell	Hematopoietic cell	0.639853	0.426737	G2M
X25sp_ys_EC18_sc14	13.0734	-2.09023	Hematopoietic cell	Hematopoietic cell	Hematopoietic cell	0.515172	0.137995	G1
X25sp_ys_EC18_sc15	11.604	-0.678612	Hematopoietic cell	Hematopoietic cell	Hematopoietic cell	0.602213	0.179517	G2M
X25sp_ys_EC18_sc16	10.8279	-0.0868052	Hematopoietic cell	Hematopoietic cell	Hematopoietic cell	0.660803	0.443602	G2M
X25sp_ys_EC18_sc17	12.8189	-1.95584	Hematopoietic cell	Hematopoietic cell	Hematopoietic cell	0.542176	0.278189	S
X25sp_head_EC18_sc18	9.5412	-1.40525	Hematopoietic cell	Hematopoietic cell	Hematopoietic cell	0.260854	0.528142	G2M
X25sp_head_EC18_sc19	10.2008	0.136985	Hematopoietic cell	Hematopoietic cell	Hematopoietic cell	0.342646	0.128669	S
X25sp_head_EC18_sc20	-0.65487	-9.04086	Non-EC	Non-EC	Non-EC	0.875875	2.28654	S
X25sp_head_EC18_sc21	-4.23204	2.05064	VEC	Embryo proper VEC	EP2	4.79449	0.959458	G1
X25sp_head_EC18_sc22	-5.0498	2.04575	VEC	Embryo proper VEC	EP7	7.57418	0	G1
X25sp_head_EC18_sc24	14.086	-1.42632	Hematopoietic cell	Hematopoietic cell	Hematopoietic cell	0.260515	0.404802	G1
X25sp_head_EC18_sc25	-3.99211	0.318824	VEC	Embryo proper VEC	EP6	2.23995	4.20577	S
X25sp_head_EC18_sc26	-4.26173	0.0925816	VEC	Embryo proper VEC	EP6	1.83732	5.57146	G2M
X25sp_head_EC18_sc27	-4.35477	-0.415764	VEC	Embryo proper VEC	EP6	3.18011	6.98577	S
X25sp_head_EC18_sc28	13.3214	-2.04338	Hematopoietic cell	Hematopoietic cell	Hematopoietic cell	0.754349	0.470745	G1
X25sp_head_EC18_sc29	14.0965	-2.05545	Hematopoietic cell	Hematopoietic cell	Hematopoietic cell	0.947418	0.172391	G1
X25sp_body_EC18_sc31	-4.30544	0.113583	VEC	Embryo proper VEC	EP7	3.95282	4.17566	S
X25sp_body_EC18_sc33	-3.59742	0.100299	VEC	Embryo proper VEC	EP6	2.00675	7.19861	G2M
X25sp_body_EC18_sc35	-5.04685	2.67499	VEC	Embryo proper VEC	EP7	7.07488	1.42911	S
X25sp_body_EC18_sc36	11.7336	-1.00414	Hematopoietic cell	Hematopoietic cell	Hematopoietic cell	0.830184	0.433669	G2M
X25sp_body_EC18_sc37	-6.00528	0.361206	VEC	Embryo proper VEC	EP7	3.3491	6.22255	G2M
X25sp_body_EC18_sc38	-3.90436	-1.09623	VEC	Embryo proper VEC	EP6	1.48531	6.37772	G2M
X25sp_body_EC18_sc39	-5.11644	-0.674692	VEC	Embryo proper VEC	EP6	3.19305	6.35936	S
X25sp_body_EC18_sc40	-4.63165	0.327689	VEC	Embryo proper VEC	EP6	1.91544	4.86177	G2M
X25sp_body_EC18_sc41	-4.26326	5.94011	VEC	Embryo proper VEC	EP4	6.91256	0.6835	G2M
X25sp_body_EC18_sc42	13.5757	-1.02612	Hematopoietic cell	Hematopoietic cell	Hematopoietic cell	0.475008	0.168471	G2M
X25sp_body_EC18_sc44	-1.27928	-9.57487	Non-EC	Non-EC	Non-EC	1.62402	3.5031	G1
X25sp_body_EC18_sc45	-5.52136	1.35118	VEC	Embryo proper VEC	EP7	5.68217	4.30487	G2M
X25sp_body_EC18_sc46	-4.48336	3.95999	VEC	Embryo proper VEC	EP3	6.69331	2.49426	G1
X25sp_body_EC18_sc47	-4.54511	0.269467	VEC	Embryo proper VEC	EP7	4.29696	6.69238	S
X25sp_body_EC18_sc48	-2.44993	-1.17684	VEC	Embryo proper VEC	EP6	0.968444	5.66421	G2M
X25sp_body_EC18_sc49	-4.95624	-0.777398	VEC	Embryo proper VEC	EP6	2.39613	7.28711	G2M
X25sp_body_EC18_sc50	-5.39223	0.483634	VEC	Embryo proper VEC	EP7	3.9974	5.28546	G2M
X25sp_body_EC18_sc51	-4.21093	1.8776	VEC	Embryo proper VEC	EP7	5.62196	4.40263	S
X25sp_body_EC18_sc52	13.3852	-2.09359	Hematopoietic cell	Hematopoietic cell	Hematopoietic cell	0.304745	0.0899487	G1
X25sp_limb_EC19_sc36	-4.45868	0.356746	VEC	Embryo proper VEC	EP7	4.31608	4.40882	G1
X25sp_limb_EC19_sc37	-5.33319	0.250738	VEC	Embryo proper VEC	EP7	3.8331	4.32886	G2M
X25sp_limb_EC19_sc38	-3.35155	-0.291219	VEC	Embryo proper VEC	EP6	2.10249	4.36352	G2M
X25sp_limb_EC19_sc39	-4.76849	0.718555	VEC	Embryo proper VEC	EP7	5.54918	2.61615	G2M
X25sp_neg_EC19_sc40	-0.283132	-9.01169	Non-EC	Non-EC	Non-EC	0.888351	1.74921	S
X25sp_neg_EC19_sc42	9.14689	-1.83062	Hematopoietic cell	Hematopoietic cell	Hematopoietic cell	0.475499	0.12638	S
X25sp_neg_EC19_sc53	-0.789361	-9.70146	Non-EC	Non-EC	Non-EC	0.734078	0.745599	S
X25sp_ys_EC19_sc54	13.2832	-1.63884	Hematopoietic cell	Hematopoietic cell	Hematopoietic cell	0.735343	0	G2M
X25sp_ys_EC19_sc55	11.3675	-0.562856	Hematopoietic cell	Hematopoietic cell	Hematopoietic cell	0.34913	0.071421	G2M
X25sp_ys_EC19_sc56	13.8415	-2.24563	Hematopoietic cell	Hematopoietic cell	Hematopoietic cell	0.147629	0.175487	G1
X25sp_ys_EC19_sc57	12.6125	-1.87917	Hematopoietic cell	Hematopoietic cell	Hematopoietic cell	0.460028	0.145572	G1
X25sp_ys_EC19_sc58	11.5976	-0.854576	Hematopoietic cell	Hematopoietic cell	Hematopoietic cell	0.34172	0.195931	G2M
X25sp_ys_EC19_sc59	11.9245	-1.09169	Hematopoietic cell	Hematopoietic cell	Hematopoietic cell	0.417295	0.0646153	G2M
X25sp_ys_EC19_sc60	10.8585	-0.139014	Hematopoietic cell	Hematopoietic cell	Hematopoietic cell	0.45317	0.0956914	S
X25sp_head_EC19_sc61	13.4492	-1.19016	Hematopoietic cell	Hematopoietic cell	Hematopoietic cell	0.761544	0.253225	G2M
X25sp_head_EC19_sc62	14.1243	-1.62416	Hematopoietic cell	Hematopoietic cell	Hematopoietic cell	0.564998	0.616244	G1
X25sp_head_EC19_sc63	-1.0189	-9.07941	Non-EC	Non-EC	Non-EC	1.64268	1.21736	G2M
X25sp_head_EC19_sc64	-4.10762	-1.37849	VEC	Embryo proper VEC	EP6	0.959264	7.55627	G2M
X25sp_head_EC19_sc65	13.9206	-2.13221	Hematopoietic cell	Hematopoietic cell	Hematopoietic cell	0.54592	0.38839	G1
X25sp_head_EC19_sc67	-4.79471	-0.525716	VEC	Embryo proper VEC	EP6	0.733568	6.66319	G2M
X25sp_head_EC19_sc68	13.7879	-2.11995	Hematopoietic cell	Hematopoietic cell	Hematopoietic cell	0.410018	0.167505	G1
X25sp_head_EC19_sc69	-5.27499	4.68669	VEC	Embryo proper VEC	EP3	7.09958	0.187974	G1
X25sp_head_EC19_sc70	14.2999	-1.54059	Hematopoietic cell	Hematopoietic cell	Hematopoietic cell	1.13649	0.928622	G1
X25sp_head_EC19_sc71	14.1249	-1.74396	Hematopoietic cell	Hematopoietic cell	Hematopoietic cell	0.209357	0.274238	G1
X25sp_head_EC19_sc72	-4.83575	0.681397	VEC	Embryo proper VEC	EP6	3.0356	5.27133	G1
X25sp_body_EC19_sc73	14.1255	-1.94501	Hematopoietic cell	Hematopoietic cell	Hematopoietic cell	0.53419	0	G1
X25sp_body_EC19_sc74	-5.13454	0.641278	VEC	Embryo proper VEC	EP6	2.72477	4.46654	G2M
X25sp_body_EC19_sc75	1.67324	-10.7797	Non-EC	Non-EC	Non-EC	1.58541	3.3945	S
X25sp_body_EC19_sc77	-4.88392	-0.10754	VEC	Embryo proper VEC	EP7	3.51715	3.11259	S
X25sp_body_EC19_sc78	-4.77431	3.64447	VEC	Embryo proper VEC	EP3	8.71729	0.155774	G1
X25sp_body_EC19_sc79	-5.72405	-0.948903	VEC	Embryo proper VEC	EP6	1.41944	5.34445	G2M
X25sp_body_EC19_sc80	-3.27172	-0.923924	VEC	Embryo proper VEC	EP6	1.63637	7.83965	S
X25sp_body_EC19_sc81	-4.94752	-0.14454	VEC	Embryo proper VEC	EP7	3.14472	4.01876	G2M
X25sp_body_EC19_sc82	-4.71379	0.366645	VEC	Embryo proper VEC	EP7	4.4837	3.9688	G2M
X25sp_body_EC19_sc83	-2.3706	-1.31641	VEC	Embryo proper VEC	EP6	1.49117	7.70356	S
X25sp_body_EC19_sc84	-5.09606	3.88754	VEC	Embryo proper VEC	EP3	8.19043	0	G1
X25sp_body_EC19_sc85	-2.43985	-1.08057	VEC	Embryo proper VEC	EP6	0.67964	5.77846	G2M
X25sp_body_EC19_sc86	-4.08809	-0.395563	VEC	Embryo proper VEC	EP6	1.99315	4.96023	G2M
X25sp_body_EC19_sc87	-4.71794	4.08647	VEC	Embryo proper VEC	EP3	8.1569	0.599703	G1
X25sp_body_EC19_sc88	-5.10382	-0.757051	VEC	Embryo proper VEC	EP6	1.23772	6.80684	G2M
X25sp_body_EC19_sc89	-5.36824	0.47332	VEC	Embryo proper VEC	EP7	4.36854	3.91595	G2M
X25sp_body_EC19_sc90	-5.04025	-1.51054	VEC	Embryo proper VEC	EP6	1.57065	7.35794	S
X25sp_body_EC19_sc91	-2.62434	-0.999144	VEC	Embryo proper VEC	EP6	1.71483	5.51619	G2M
X25sp_body_EC19_sc92	12.6474	-1.9277	Hematopoietic cell	Hematopoietic cell	Hematopoietic cell	0.409618	0.279546	S
X25sp_body_EC19_sc93	-4.52908	4.46973	VEC	Embryo proper VEC	EP3	7.32702	0.146521	G1
X25sp_body_EC19_sc94	-4.33988	0.48586	VEC	Embryo proper VEC	EP7	4.21814	2.5747	S
X8sp_body_EC20_sc1	-1.4534	1.88379	VEC	Embryo proper VEC	EP2	4.80836	2.31251	G2M
X8sp_body_EC20_sc2	-0.4711	0.0453801	Allantoic VEC	Allantoic VEC	Allantoic VEC	2.65676	2.51792	S
X8sp_body_EC20_sc3	-2.36306	2.55405	VEC	Embryo proper VEC	EP2	6.18247	1.00283	G2M
X8sp_body_EC20_sc4	-0.99645	0.0500728	VEC	Embryo proper VEC	EP2	1.65344	6.02488	G2M
X8sp_body_EC20_sc5	-1.67151	2.12207	VEC	Embryo proper VEC	EP2	6.27503	1.22608	G2M
X8sp_body_EC20_sc6	-1.39579	-0.210263	VEC	Embryo proper VEC	EP1	1.30494	5.91343	S
X8sp_body_EC20_sc7	0.408837	-0.953997	Allantoic VEC	Allantoic VEC	Allantoic VEC	3.7038	5.8828	S
X8sp_body_EC20_sc8	-0.975579	1.42444	VEC	Embryo proper VEC	EP2	4.79498	3.36273	S
X8sp_body_EC20_sc9	0.406853	-1.194	Allantoic VEC	Allantoic VEC	Allantoic VEC	2.07561	4.14205	S
X8sp_body_EC20_sc10	-1.78006	2.17111	VEC	Embryo proper VEC	EP2	5.63928	1.55294	G1
X8sp_body_EC20_sc11	-2.49834	-0.327911	VEC	Embryo proper VEC	EP1	2.77458	4.27698	S
X8sp_body_EC20_sc12	-1.90187	1.82584	VEC	Embryo proper VEC	EP2	4.99633	2.893	S
X8sp_body_EC20_sc13	0.352338	-1.27171	Allantoic VEC	Allantoic VEC	Allantoic VEC	0.815655	4.28601	S
X8sp_body_EC20_sc14	-1.68143	2.18314	VEC	Embryo proper VEC	EP2	5.08926	3.60573	G2M
X8sp_body_EC20_sc15	-1.19381	1.61812	VEC	Embryo proper VEC	EP2	5.97576	1.58964	S
X8sp_body_EC20_sc16	-2.05379	-0.105792	VEC	Embryo proper VEC	EP1	1.60181	5.24273	G2M
X8sp_body_EC20_sc17	-1.16239	1.54615	VEC	Embryo proper VEC	EP2	3.9014	2.70521	S
X8sp_body_EC20_sc18	-1.27052	1.38702	VEC	Embryo proper VEC	EP1	4.64921	3.34585	G2M
X8sp_body_EC20_sc19	-1.29516	1.84048	VEC	Embryo proper VEC	EP2	4.5698	3.0664	G2M
X8sp_body_EC20_sc20	-1.3819	-0.332536	VEC	Embryo proper VEC	EP1	1.3956	6.15936	G2M
X8sp_body_EC20_sc21	-2.03207	-0.127805	VEC	Embryo proper VEC	EP1	2.35496	3.60966	G2M
X8sp_body_EC20_sc22	-1.24706	1.42267	VEC	Embryo proper VEC	EP2	3.91863	2.09256	S
X8sp_body_EC20_sc24	0.43609	-0.360456	Allantoic VEC	Allantoic VEC	Allantoic VEC	2.75809	4.46394	G2M
X8sp_head_EC20_sc25	-1.39485	-0.275914	VEC	Embryo proper VEC	EP1	1.74108	6.86239	G2M
X8sp_head_EC20_sc26	-1.83084	2.33516	VEC	Embryo proper VEC	EP2	4.83391	3.16138	G2M
X8sp_head_EC20_sc27	-1.48261	-0.270122	VEC	Embryo proper VEC	EP1	1.37361	6.80351	S
X8sp_head_EC20_sc28	-4.0822	2.6964	VEC	Embryo proper VEC	EP2	7.36528	1.79964	G1
X8sp_head_EC20_sc29	-2.16604	2.51761	VEC	Embryo proper VEC	EP2	5.87733	1.52455	S
X8sp_head_EC20_sc30	-1.81344	-0.192629	VEC	Embryo proper VEC	EP1	1.0573	6.563	S
X8sp_head_EC20_sc31	-1.57558	-0.397175	VEC	Embryo proper VEC	EP1	1.73666	6.03312	S
X8sp_ys_EC20_sc32	1.79345	2.56066	VEC	Yolk sac VEC	Yolk sac VEC	1.67904	4.47176	G2M
X8sp_ys_EC20_sc33	2.15511	3.79446	VEC	Yolk sac VEC	Yolk sac VEC	2.70396	5.29571	G2M
X8sp_ys_EC20_sc35	0.4869	-1.43642	Allantoic VEC	Allantoic VEC	Allantoic VEC	1.32789	2.46552	S
X8sp_ys_EC20_sc36	9.41541	-1.03036	Hematopoietic cell	Hematopoietic cell	Hematopoietic cell	0.349595	0.323185	G2M
X8sp_ys_EC20_sc37	9.59103	-1.12822	Hematopoietic cell	Hematopoietic cell	Hematopoietic cell	0.346842	0.277225	S
X8sp_ys_EC20_sc38	1.80628	2.40182	VEC	Yolk sac VEC	Yolk sac VEC	1.4297	2.88392	S
X8sp_ys_EC20_sc39	10.0293	-0.248262	Hematopoietic cell	Hematopoietic cell	Hematopoietic cell	0.340528	0.214348	S
X8sp_ys_EC20_sc40	9.26758	1.02148	Hematopoietic cell	Hematopoietic cell	Hematopoietic cell	0.604019	1.89365	G2M
X8sp_ys_EC20_sc41	0.282589	-0.802528	Allantoic VEC	Allantoic VEC	Allantoic VEC	1.47303	5.65905	G2M
X8sp_ys_EC20_sc42	9.11347	1.12994	Hematopoietic cell	Hematopoietic cell	Hematopoietic cell	0.631645	1.37505	S
X8sp_neg_EC20_sc43	1.40306	-8.79473	Non-EC	Non-EC	Non-EC	0.652581	0.230707	G2M
X8sp_neg_EC20_sc44	0.93518	-8.89629	Non-EC	Non-EC	Non-EC	1.06016	0.81269	S
X8sp_body_EC20_sc45	-0.134289	-0.143395	Allantoic VEC	Allantoic VEC	Allantoic VEC	4.21646	3.46727	G2M
X8sp_body_EC20_sc46	-1.05875	-0.392783	VEC	Embryo proper VEC	EP1	2.82517	3.89355	S
X8sp_body_EC20_sc47	-2.11386	2.20697	VEC	Embryo proper VEC	EP2	6.59395	0.477468	S
X8sp_neg_EC20_sc48	1.45386	-8.82792	Non-EC	Non-EC	Non-EC	1.33239	1.45634	S
X8sp_neg_EC20_sc49	0.902505	-10.4672	Non-EC	Non-EC	Non-EC	1.80584	3.83674	S
X8sp_neg_EC20_sc50	1.03905	-10.7106	Non-EC	Non-EC	Non-EC	1.63372	3.61923	G2M
X8sp_neg_EC20_sc51	0.937026	-8.91211	Non-EC	Non-EC	Non-EC	0.736673	1.62488	G2M
X8sp_neg_EC20_sc52	0.723858	-1.54342	Allantoic VEC	Allantoic VEC	Allantoic VEC	1.37737	4.61492	G2M
X8sp_body_EC21_sc10	-1.45799	2.09003	VEC	Embryo proper VEC	EP2	4.58678	3.53579	S
X8sp_body_EC21_sc11	0.151456	-1.07573	Allantoic VEC	Allantoic VEC	Allantoic VEC	1.65285	4.09283	S
X8sp_neg_EC21_sc12	1.11588	-10.0999	Non-EC	Non-EC	Non-EC	1.43125	4.04877	G2M
X8sp_neg_EC21_sc13	1.86079	-10.2783	Non-EC	Non-EC	Non-EC	2.00063	3.91364	S
X8sp_neg_EC21_sc14	-0.246021	-9.03136	Non-EC	Non-EC	Non-EC	1.03474	0.559946	G2M
X8sp_neg_EC21_sc15	1.32128	-9.38741	Non-EC	Non-EC	Non-EC	1.82372	3.7907	G2M
X8sp_neg_EC21_sc16	0.806701	-10.6837	Non-EC	Non-EC	Non-EC	1.30107	2.98393	S
X8sp_neg_EC21_sc17	1.48077	-8.70967	Non-EC	Non-EC	Non-EC	0.719735	1.89063	S
X8sp_body_EC21_sc53	-0.188775	-1.28621	Allantoic VEC	Allantoic VEC	Allantoic VEC	1.57245	4.71438	S
X8sp_body_EC21_sc54	1.53084	1.93175	VEC	Yolk sac VEC	YS_EPloc	2.06037	3.82063	G2M
X8sp_body_EC21_sc55	-1.73518	-0.0359915	VEC	Embryo proper VEC	EP1	1.58433	5.48642	G2M
X8sp_body_EC21_sc56	-1.81086	1.31484	VEC	Embryo proper VEC	EP2	3.34786	2.07855	S
X8sp_body_EC21_sc57	-0.705793	1.29418	VEC	Embryo proper VEC	EP2	4.73812	3.31066	S
X8sp_body_EC21_sc58	-1.62564	-0.138189	VEC	Embryo proper VEC	EP1	1.64795	6.81297	G2M
X8sp_body_EC21_sc59	-1.61041	2.25495	VEC	Embryo proper VEC	EP2	6.32953	1.3221	G1
X8sp_body_EC21_sc60	-1.77497	1.65952	VEC	Embryo proper VEC	EP2	4.46454	0.560181	G1
X8sp_body_EC21_sc61	-1.10546	1.34894	VEC	Embryo proper VEC	EP2	4.35954	2.60051	G2M
X8sp_body_EC21_sc62	0.103553	-0.930911	Allantoic VEC	Allantoic VEC	Allantoic VEC	1.44536	5.25646	S
X8sp_body_EC21_sc63	-1.65982	-0.885292	VEC	Embryo proper VEC	EP6	1.92736	6.14739	S
X8sp_body_EC21_sc64	-0.954857	0.907778	VEC	Embryo proper VEC	EP2	3.84498	4.01464	G2M
X8sp_body_EC21_sc65	-2.26846	2.31556	VEC	Embryo proper VEC	EP2	5.54938	2.80691	S
X8sp_body_EC21_sc66	0.157934	-1.0773	Allantoic VEC	Allantoic VEC	Allantoic VEC	1.60384	5.35383	S
X8sp_body_EC21_sc67	-1.89437	1.73893	VEC	Embryo proper VEC	EP2	3.92977	2.56521	G1
X8sp_body_EC21_sc68	-0.64868	1.54069	VEC	Embryo proper VEC	EP2	4.12356	1.89992	S
X8sp_body_EC21_sc69	0.694983	-1.18774	Allantoic VEC	Allantoic VEC	Allantoic VEC	1.6661	5.53595	G2M
X8sp_body_EC21_sc70	-1.87985	2.28735	VEC	Embryo proper VEC	EP2	5.42013	3.87058	G2M
X8sp_body_EC21_sc71	-1.46987	1.771	VEC	Embryo proper VEC	EP2	2.73518	3.71734	S
X8sp_body_EC21_sc73	-1.83246	1.89956	VEC	Embryo proper VEC	EP2	3.78148	1.62457	S
X8sp_body_EC21_sc74	0.0883795	-0.743952	Allantoic VEC	Allantoic VEC	Allantoic VEC	1.25365	4.95887	G2M
X8sp_body_EC21_sc75	-0.904441	-0.391659	VEC	Embryo proper VEC	EP2	1.94626	5.9765	S
X8sp_body_EC21_sc76	-2.83799	2.70836	VEC	Embryo proper VEC	EP2	4.56097	3.48279	S
X8sp_body_EC21_sc77	-1.41029	-0.352097	VEC	Embryo proper VEC	EP1	1.97798	5.43681	S
X8sp_head_EC21_sc78	-1.9728	-0.0537189	VEC	Embryo proper VEC	EP1	1.75963	5.78818	G2M
X8sp_head_EC21_sc79	-2.26907	2.56502	VEC	Embryo proper VEC	EP2	6.1067	3.95231	G2M
X8sp_head_EC21_sc80	-1.82877	-0.51732	VEC	Embryo proper VEC	EP1	1.29545	6.11792	G2M
X8sp_head_EC21_sc81	-2.64215	2.71498	VEC	Embryo proper VEC	EP2	8.28337	0.784367	G2M
X8sp_head_EC21_sc82	-1.30595	-0.415911	VEC	Embryo proper VEC	EP1	0.541403	6.63182	S
X8sp_head_EC21_sc83	-2.17157	-0.150529	VEC	Embryo proper VEC	EP1	2.14666	6.04969	G2M
X8sp_head_EC21_sc84	-1.85107	2.5091	VEC	Embryo proper VEC	EP2	5.72697	1.30232	G2M
X8sp_ys_EC21_sc85	1.73657	2.99595	VEC	Yolk sac VEC	Yolk sac VEC	4.45541	4.22194	S
X8sp_ys_EC21_sc86	9.33596	-1.24135	Hematopoietic cell	Hematopoietic cell	Hematopoietic cell	0.315043	0.457366	S
X8sp_ys_EC21_sc87	9.26823	-1.32511	Hematopoietic cell	Hematopoietic cell	Hematopoietic cell	0.182816	0.263929	S
X8sp_ys_EC21_sc88	9.40837	-1.22119	Hematopoietic cell	Hematopoietic cell	Hematopoietic cell	0.229537	0.331298	S
X8sp_ys_EC21_sc89	9.48361	-1.19991	Hematopoietic cell	Hematopoietic cell	Hematopoietic cell	0.256785	0.629738	S
X8sp_ys_EC21_sc90	9.59489	0.827736	Hematopoietic cell	Hematopoietic cell	Hematopoietic cell	0.542245	1.16672	S
X8sp_ys_EC21_sc91	9.27619	-1.25399	Hematopoietic cell	Hematopoietic cell	Hematopoietic cell	0.215177	0.384048	G2M
X8sp_ys_EC21_sc92	2.16554	2.45642	VEC	Yolk sac VEC	Yolk sac VEC	2.54054	3.58347	G2M
X8sp_ys_EC21_sc93	1.67405	1.97863	VEC	Yolk sac VEC	Yolk sac VEC	1.72906	4.3701	S
X8sp_ys_EC21_sc94	2.31753	2.89818	VEC	Yolk sac VEC	Yolk sac VEC	2.06405	4.85407	S
X8sp_body_EC22_sc18	-1.28046	2.02459	VEC	Embryo proper VEC	EP2	5.18474	4.66759	G2M
X8sp_body_EC22_sc19	-0.774216	-0.303375	VEC	Embryo proper VEC	EP2	2.31301	3.27403	S
X8sp_body_EC22_sc20	-1.5357	-0.228104	VEC	Embryo proper VEC	EP1	1.50747	4.78839	S
X8sp_body_EC22_sc21	-1.63262	2.04124	VEC	Embryo proper VEC	EP2	5.84287	2.73617	G1
X8sp_body_EC22_sc22	-0.705761	0.0765443	VEC	Embryo proper VEC	EP2	2.08915	3.30524	S
X8sp_body_EC22_sc24	-1.65761	1.30496	VEC	Embryo proper VEC	EP2	4.28877	2.54376	G2M
X8sp_body_EC22_sc25	0.565623	-1.42491	Allantoic VEC	Allantoic VEC	Allantoic VEC	2.47676	3.53154	S
X8sp_body_EC22_sc26	-1.39943	2.2316	VEC	Embryo proper VEC	EP2	4.80376	1.03185	G1
X8sp_neg_EC22_sc53	0.771303	-1.512	Allantoic VEC	Allantoic VEC	Allantoic VEC	1.76133	3.80302	G2M
X8sp_neg_EC22_sc54	1.31064	-8.77278	Non-EC	Non-EC	Non-EC	1.16129	2.1463	G2M
X8sp_neg_EC22_sc55	1.40882	-8.87055	Non-EC	Non-EC	Non-EC	1.06309	0.126562	G2M
X8sp_neg_EC22_sc56	0.963114	-8.86941	Non-EC	Non-EC	Non-EC	0.541412	0.939147	S
X8sp_neg_EC22_sc57	2.13662	-10.4517	Non-EC	Non-EC	Non-EC	1.83771	2.1889	G2M
X8sp_neg_EC22_sc58	1.44425	-8.78174	Non-EC	Non-EC	Non-EC	0.618602	1.4746	G2M
X8sp_neg_EC22_sc59	1.30088	-9.30812	Non-EC	Non-EC	Non-EC	0.814904	2.9776	G2M
X8sp_ys_EC22_sc60	10.1375	-0.428713	Hematopoietic cell	Hematopoietic cell	Hematopoietic cell	0.324	0.827247	G2M
X8sp_ys_EC22_sc61	0.54754	-0.671357	Allantoic VEC	Allantoic VEC	Allantoic VEC	0.964216	4.59077	G2M
X8sp_ys_EC22_sc62	10.3466	-0.540794	Hematopoietic cell	Hematopoietic cell	Hematopoietic cell	0.404713	0.290127	G2M
X8sp_ys_EC22_sc63	2.20256	2.14955	VEC	Yolk sac VEC	Yolk sac VEC	1.19006	3.82657	G2M
X8sp_ys_EC22_sc64	9.5477	-1.07323	Hematopoietic cell	Hematopoietic cell	Hematopoietic cell	0.399799	0.419392	G2M
X8sp_ys_EC22_sc65	1.90221	3.06039	VEC	Yolk sac VEC	Yolk sac VEC	1.62159	5.35017	S
X8sp_ys_EC22_sc66	0.0528317	-1.24391	Allantoic VEC	Allantoic VEC	Allantoic VEC	1.46228	4.47205	S
X8sp_ys_EC22_sc67	8.98166	1.20515	Hematopoietic cell	Hematopoietic cell	Hematopoietic cell	1.44861	2.21433	G2M
X8sp_ys_EC22_sc68	9.61846	-1.00117	Hematopoietic cell	Hematopoietic cell	Hematopoietic cell	0.222262	0.246892	G2M
X8sp_ys_EC22_sc69	-0.0164265	-1.1916	Allantoic VEC	Allantoic VEC	Allantoic VEC	0.649888	4.22964	S
X8sp_head_EC22_sc70	-1.50748	1.50197	VEC	Embryo proper VEC	EP1	3.56329	4.15118	S
X8sp_head_EC22_sc71	-1.10219	-0.322314	VEC	Embryo proper VEC	EP1	0.657021	5.4846	S
X8sp_head_EC22_sc72	-5.58925	-0.180293	VEC	Embryo proper VEC	EP6	1.29123	6.64681	S
X8sp_head_EC22_sc74	-1.59521	2.24463	VEC	Embryo proper VEC	EP2	5.12563	2.34184	G1
X8sp_head_EC22_sc75	-1.22111	-0.396857	VEC	Embryo proper VEC	EP1	1.21359	6.27236	S
X8sp_body_EC22_sc76	-0.988088	1.89358	VEC	Embryo proper VEC	EP2	4.19273	5.82231	G2M
X8sp_body_EC22_sc77	-1.21065	1.54491	VEC	Embryo proper VEC	EP2	4.4643	2.60995	S
X8sp_body_EC22_sc78	0.304941	-0.773573	Allantoic VEC	Allantoic VEC	Allantoic VEC	1.64412	3.76045	S
X8sp_body_EC22_sc79	0.35732	-0.864989	Allantoic VEC	Allantoic VEC	Allantoic VEC	1.97238	3.35255	S
X8sp_body_EC22_sc80	0.329228	-0.575366	Allantoic VEC	Allantoic VEC	Allantoic VEC	4.85443	3.87371	S
X8sp_body_EC22_sc81	-0.903073	1.13772	VEC	Embryo proper VEC	EP2	4.62555	3.41575	G2M
X8sp_body_EC22_sc82	-0.215528	-0.642852	VEC	Embryo proper VEC	EP2	2.77795	4.02547	S
X8sp_body_EC22_sc83	0.206738	-0.731469	Allantoic VEC	Allantoic VEC	Allantoic VEC	2.18004	4.31164	G2M
X8sp_body_EC22_sc84	-0.3763	-0.177112	VEC	Embryo proper VEC	EP1	2.11557	6.4723	G2M
X8sp_body_EC22_sc85	0.474724	-1.44178	Allantoic VEC	Allantoic VEC	Allantoic VEC	1.0444	3.66175	G2M
X8sp_body_EC22_sc86	-0.10163	-0.386336	Allantoic VEC	Allantoic VEC	Allantoic VEC	1.57533	5.37564	S
X8sp_body_EC22_sc87	-1.97424	2.39534	VEC	Embryo proper VEC	EP2	6.19013	2.5363	G2M
X8sp_body_EC22_sc88	-1.97991	-0.157545	VEC	Embryo proper VEC	EP1	1.14872	3.85367	G2M
X8sp_body_EC22_sc89	-1.91315	2.41492	VEC	Embryo proper VEC	EP2	6.90128	3.60758	S
X8sp_body_EC22_sc90	-1.36428	-0.17486	VEC	Embryo proper VEC	EP1	1.67947	5.01419	G2M
X8sp_body_EC22_sc91	-0.352494	0.223135	Allantoic VEC	Allantoic VEC	Allantoic VEC	3.5927	3.39806	S
X8sp_body_EC22_sc92	0.260793	-0.501689	Allantoic VEC	Allantoic VEC	Allantoic VEC	1.00129	6.5146	G2M
X8sp_body_EC22_sc93	0.37221	-1.15552	Allantoic VEC	Allantoic VEC	Allantoic VEC	0.898651	4.36634	S
X8sp_body_EC22_sc94	-0.878719	0.96013	VEC	Embryo proper VEC	EP2	5.29115	2.57713	G2M
X8sp_body_EC27_sc2	-0.449428	-0.216992	VEC	Embryo proper VEC	EP2	1.70451	5.95763	G2M
X8sp_body_EC27_sc3	-1.67274	2.20672	VEC	Embryo proper VEC	EP2	4.97083	4.12976	G2M
X8sp_body_EC27_sc4	0.638798	-1.11364	Allantoic VEC	Allantoic VEC	Allantoic VEC	1.6064	4.0578	G2M
X8sp_body_EC27_sc5	0.456744	-1.14775	Allantoic VEC	Allantoic VEC	Allantoic VEC	2.16158	3.33297	S
X8sp_body_EC27_sc6	10.0871	-0.219333	Hematopoietic cell	Hematopoietic cell	Hematopoietic cell	0.163861	0.159114	G2M
X8sp_body_EC27_sc7	1.60327	2.99123	VEC	Yolk sac VEC	YS_EPloc	3.4752	4.51733	G2M
X8sp_body_EC27_sc8	1.46103	2.49466	VEC	Yolk sac VEC	YS_EPloc	1.43279	6.32163	S
X8sp_body_EC27_sc9	0.605312	-0.461665	Allantoic VEC	Allantoic VEC	Allantoic VEC	3.45135	3.72797	G2M
X8sp_body_EC27_sc10	0.382561	-1.1182	Allantoic VEC	Allantoic VEC	Allantoic VEC	3.15132	2.61264	S
X8sp_body_EC27_sc11	0.146078	-0.740124	Allantoic VEC	Allantoic VEC	Allantoic VEC	1.74039	4.37079	S
X8sp_body_EC27_sc12	-3.80649	2.14421	VEC	Embryo proper VEC	EP2	5.90437	1.30362	G2M
X8sp_body_EC27_sc13	1.00758	1.64695	VEC	Embryo proper VEC	EP0	1.73609	4.47325	G2M
X8sp_body_EC27_sc14	-1.01058	-0.265509	VEC	Embryo proper VEC	EP1	2.54826	5.32757	S
X8sp_body_EC27_sc15	-0.883147	2.1872	VEC	Embryo proper VEC	EP2	6.25985	1.63875	S
X8sp_body_EC27_sc16	-1.04075	1.17123	VEC	Embryo proper VEC	EP2	3.59123	2.22747	G2M
X8sp_body_EC27_sc18	-1.96124	0.245109	VEC	Embryo proper VEC	EP1	1.68151	3.42353	S
X8sp_body_EC27_sc19	-0.198195	0.601481	VEC	Embryo proper VEC	EP0	3.92521	2.20673	S
X8sp_body_EC27_sc20	0.677194	-1.07892	Allantoic VEC	Allantoic VEC	Allantoic VEC	1.07475	3.41493	G2M
X8sp_body_EC27_sc21	-1.05928	1.36672	VEC	Embryo proper VEC	EP2	4.70817	2.02311	G2M
X8sp_body_EC27_sc22	1.25797	2.31511	VEC	Yolk sac VEC	YS_EPloc	1.9334	6.57915	S
X8sp_body_EC27_sc24	-1.99221	2.32051	VEC	Embryo proper VEC	EP2	5.80744	0.238118	G1
X8sp_head_EC27_sc32	-0.379428	0.297414	VEC	Embryo proper VEC	EP2	3.84191	3.51405	S
X8sp_head_EC27_sc33	1.56809	1.76617	VEC	Yolk sac VEC	YS_EPloc	1.2629	3.13894	S
X8sp_head_EC27_sc35	9.42077	-1.12525	Hematopoietic cell	Hematopoietic cell	Hematopoietic cell	0.798598	0.379457	S
X8sp_head_EC27_sc36	-1.76512	2.12318	VEC	Embryo proper VEC	EP2	5.19112	2.01929	S
X8sp_head_EC27_sc37	-1.71955	1.55662	VEC	Embryo proper VEC	EP1	3.98029	3.56964	G1
X8sp_ys_EC27_sc41	9.35432	-1.11704	Hematopoietic cell	Hematopoietic cell	Hematopoietic cell	0.576509	0.416069	G2M
X8sp_ys_EC27_sc42	9.0431	1.11132	Hematopoietic cell	Hematopoietic cell	Hematopoietic cell	4.28652	2.30146	G2M
X8sp_ys_EC27_sc43	10.2645	0.189414	Hematopoietic cell	Hematopoietic cell	Hematopoietic cell	0.561214	0.3033	S
X8sp_ys_EC27_sc44	10.382	-0.110517	Hematopoietic cell	Hematopoietic cell	Hematopoietic cell	0.366878	0.380074	S
X8sp_ys_EC27_sc45	1.92804	3.37343	VEC	Yolk sac VEC	Yolk sac VEC	1.90195	4.91332	G2M
X8sp_ys_EC27_sc46	9.63273	-0.846472	Hematopoietic cell	Hematopoietic cell	Hematopoietic cell	0.449834	0.367332	G2M
X8sp_neg_EC27_sc48	-0.787908	-8.96918	Non-EC	Non-EC	Non-EC	1.19196	1.53764	G2M
X8sp_neg_EC27_sc49	9.19431	-1.5759	Hematopoietic cell	Hematopoietic cell	Hematopoietic cell	0.606509	0.643526	S
X8sp_neg_EC27_sc50	9.2635	-1.32279	Hematopoietic cell	Hematopoietic cell	Hematopoietic cell	0.314397	0.35627	S
X8sp_neg_EC27_sc51	1.31306	-8.92901	Non-EC	Non-EC	Non-EC	1.25756	0.113761	S
X8sp_neg_EC27_sc52	0.715946	-10.5202	Non-EC	Non-EC	Non-EC	0.794364	2.65975	G2M
X8sp_ys_EC28_sc10	9.59605	-0.932481	Hematopoietic cell	Hematopoietic cell	Hematopoietic cell	0.286137	0.710677	S
X8sp_ys_EC28_sc11	9.34791	0.934678	Hematopoietic cell	Hematopoietic cell	Hematopoietic cell	0.27209	0.812615	G2M
X8sp_ys_EC28_sc12	9.2585	0.972161	Hematopoietic cell	Hematopoietic cell	Hematopoietic cell	0.740864	2.83736	S
X8sp_neg_EC28_sc13	1.44463	-8.81062	Non-EC	Non-EC	Non-EC	1.40518	0.373273	G2M
X8sp_neg_EC28_sc14	1.01017	-0.787571	VEC	VEC_excluded	VEC_excluded	0.290472	0.799442	G2M
X8sp_neg_EC28_sc15	1.2126	-8.77399	Non-EC	Non-EC	Non-EC	0.73801	0.762779	G2M
X8sp_neg_EC28_sc16	1.35242	-9.71234	Non-EC	Non-EC	Non-EC	1.53038	2.46969	S
X8sp_neg_EC28_sc17	2.1169	-10.5255	Non-EC	Non-EC	Non-EC	1.44778	2.34884	G2M
X8sp_body_EC28_sc25	-0.410531	0.170092	VEC	Embryo proper VEC	EP2	1.16213	4.50689	S
X8sp_body_EC28_sc26	-0.8006	0.89159	VEC	Embryo proper VEC	EP1	4.18427	3.99693	G2M
X8sp_body_EC28_sc27	-1.21964	0.631229	VEC	Embryo proper VEC	EP2	0.689862	5.05872	G2M
X8sp_body_EC28_sc28	0.567358	-0.802713	Allantoic VEC	Allantoic VEC	Allantoic VEC	1.40202	5.1054	G2M
X8sp_body_EC28_sc29	0.108836	0.531478	VEC	Embryo proper VEC	EP0	2.51654	3.37574	G2M
X8sp_body_EC28_sc31	1.94878	2.28696	VEC	Yolk sac VEC	YS_EPloc	1.69571	3.26219	G2M
X8sp_head_EC28_sc38	-2.38139	-0.331009	VEC	Embryo proper VEC	EP1	2.91569	6.53529	G2M
X8sp_head_EC28_sc39	-2.25978	-0.197769	VEC	Embryo proper VEC	EP1	1.27957	5.5349	G2M
X8sp_head_EC28_sc40	-2.09434	0.00414035	VEC	Embryo proper VEC	EP1	0.368671	4.61569	G2M
X8sp_body_EC28_sc53	-0.865479	0.650746	VEC	Embryo proper VEC	EP2	2.80857	3.53183	S
X8sp_body_EC28_sc54	0.629385	-1.20724	Allantoic VEC	Allantoic VEC	Allantoic VEC	1.35339	2.68664	G2M
X8sp_body_EC28_sc55	0.643849	-1.17149	Allantoic VEC	Allantoic VEC	Allantoic VEC	3.17324	2.8244	G2M
X8sp_body_EC28_sc56	0.506421	-1.29929	Allantoic VEC	Allantoic VEC	Allantoic VEC	1.49165	2.85038	S
X8sp_body_EC28_sc57	0.6793	-0.622636	Allantoic VEC	Allantoic VEC	Allantoic VEC	1.66816	5.24362	G2M
X8sp_body_EC28_sc58	0.673768	-1.3542	Allantoic VEC	Allantoic VEC	Allantoic VEC	1.36604	3.84352	S
X8sp_body_EC28_sc59	1.52786	2.38082	VEC	Yolk sac VEC	YS_EPloc	3.58968	4.07775	G2M
X8sp_body_EC28_sc60	-0.687749	0.987957	VEC	Embryo proper VEC	EP2	2.9849	5.25538	G2M
X8sp_body_EC28_sc61	-1.56522	2.42599	VEC	Embryo proper VEC	EP2	5.3666	4.19203	G1
X8sp_body_EC28_sc64	0.399303	-0.782721	Allantoic VEC	Allantoic VEC	Allantoic VEC	1.04531	4.86372	S
X8sp_body_EC28_sc65	0.692539	-1.32968	Allantoic VEC	Allantoic VEC	Allantoic VEC	0.868764	2.79017	G2M
X8sp_body_EC28_sc66	0.504121	-1.35984	Allantoic VEC	Allantoic VEC	Allantoic VEC	1.98101	3.01599	S
X8sp_body_EC28_sc67	-1.52951	1.00776	VEC	Embryo proper VEC	EP2	2.74219	1.64419	S
X8sp_body_EC28_sc68	0.722896	-1.37599	Allantoic VEC	Allantoic VEC	Allantoic VEC	1.46428	3.93083	G2M
X8sp_ys_EC28_sc90	1.69635	2.85392	VEC	Yolk sac VEC	Yolk sac VEC	1.03324	3.10326	S
X8sp_ys_EC28_sc91	9.54281	0.91164	Hematopoietic cell	Hematopoietic cell	Hematopoietic cell	0.527907	1.33986	G2M
X8sp_ys_EC28_sc92	1.30296	0.924074	VEC	Embryo proper VEC	Embryo_proper_VEC_from_Yalk_sac	1.69063	1.63594	S
X8sp_ys_EC28_sc93	10.0453	0.544252	Hematopoietic cell	Hematopoietic cell	Hematopoietic cell	0.126912	0.463468	G2M
X8sp_ys_EC28_sc94	9.22323	1.11804	Hematopoietic cell	Hematopoietic cell	Hematopoietic cell	1.31643	2.25634	G2M
X35sp_body_EC29_sc1	-3.2811	0.67799	VEC	Embryo proper VEC	EP6	1.88142	5.51228	S
X35sp_body_EC29_sc2	-0.0341756	-10.1305	Non-EC	Non-EC	Non-EC	1.52483	3.77361	S
X35sp_body_EC29_sc4	-3.8677	1.2454	VEC	Embryo proper VEC	EP7	3.26	5.57448	G2M
X35sp_body_EC29_sc5	-4.74512	2.75748	VEC	Embryo proper VEC	EP7	6.78628	0.786665	G1
X35sp_body_EC29_sc6	-4.10825	-0.399857	VEC	Embryo proper VEC	EP6	0.849046	5.88847	G2M
X35sp_body_EC29_sc7	-5.94823	0.58227	VEC	Embryo proper VEC	EP6	2.04625	3.64734	G1
X35sp_body_EC29_sc8	-4.04575	0.650409	VEC	Embryo proper VEC	EP6	2.13989	4.77349	G1
X35sp_body_EC29_sc12	-3.87552	0.384803	VEC	Embryo proper VEC	EP6	2.18908	4.63847	S
X35sp_body_EC29_sc13	-4.43542	-1.50007	VEC	Embryo proper VEC	EP6	1.46731	8.09418	S
X35sp_body_EC29_sc14	-3.49222	-0.992691	VEC	Embryo proper VEC	EP6	1.3655	2.47229	S
X35sp_body_EC29_sc15	1.71207	-10.6765	Non-EC	Non-EC	Non-EC	1.2064	4.26526	S
X35sp_body_EC29_sc16	-5.63423	0.852451	VEC	Embryo proper VEC	EP6	0.996525	4.75212	S
X35sp_body_EC29_sc17	-4.48301	2.30917	VEC	Embryo proper VEC	EP7	6.8035	0.716931	G2M
X35sp_body_EC29_sc18	-5.22237	1.72365	VEC	Embryo proper VEC	EP7	4.43908	4.34047	G1
X35sp_body_EC29_sc19	-4.18679	-1.37381	VEC	Embryo proper VEC	EP6	1.20343	6.66042	S
X35sp_body_EC29_sc20	-5.53903	0.159473	VEC	Embryo proper VEC	EP7	4.48326	6.92393	G2M
X35sp_body_EC29_sc21	-5.93406	1.29488	VEC	Embryo proper VEC	EP7	4.08697	3.00563	G1
X35sp_body_EC29_sc22	-4.20767	1.50542	VEC	Embryo proper VEC	EP7	5.34712	1.94656	G2M
X35sp_head_EC29_sc25	-5.02196	1.73986	VEC	Embryo proper VEC	EP7	5.26607	3.95521	S
X35sp_head_EC29_sc26	-5.34133	0.422188	VEC	Embryo proper VEC	EP7	4.20099	5.66758	G2M
X35sp_head_EC29_sc27	-5.12709	-0.756543	VEC	Embryo proper VEC	EP6	2.54318	7.81175	G2M
X35sp_head_EC29_sc28	-5.43221	-0.362604	VEC	Embryo proper VEC	EP6	2.43191	7.359	S
X35sp_head_EC29_sc29	1.58892	-11.0253	Non-EC	Non-EC	Non-EC	1.73507	3.51312	G2M
X35sp_head_EC29_sc30	9.05756	-2.11264	Hematopoietic cell	Hematopoietic cell	Hematopoietic cell	0.843088	1.19804	S
X35sp_head_EC29_sc31	-4.26951	0.76097	VEC	Embryo proper VEC	EP6	3.12234	6.80909	G2M
X35sp_head_EC29_sc32	-5.04992	0.651738	VEC	Embryo proper VEC	EP7	3.9104	6.41797	G2M
X35sp_head_EC29_sc33	-4.37555	-0.881791	VEC	Embryo proper VEC	EP6	2.0405	7.06207	G1
X35sp_head_EC29_sc35	-5.73986	0.0649388	VEC	Embryo proper VEC	EP6	2.77897	6.76757	G2M
X35sp_head_EC29_sc36	-5.18724	1.11857	VEC	Embryo proper VEC	EP7	5.82552	5.78196	G2M
X35sp_ys_EC29_sc38	3.86745	5.22955	VEC	Yolk sac VEC	YS3	2.65023	6.25207	G2M
X35sp_ys_EC29_sc39	2.38029	-10.4788	Non-EC	Non-EC	Non-EC	1.91233	3.56916	G2M
X35sp_ys_EC29_sc40	3.8945	4.99735	VEC	Yolk sac VEC	YS3	2.09847	5.9821	S
X35sp_ys_EC29_sc41	3.38731	4.67575	VEC	Yolk sac VEC	YS3	3.08325	3.35446	G2M
X35sp_ys_EC29_sc42	2.43593	-10.4648	Non-EC	Non-EC	Non-EC	1.46787	2.49052	G1
X35sp_ys_EC29_sc43	4.00699	4.93782	VEC	Yolk sac VEC	YS3	2.83102	3.39375	G2M
X35sp_ys_EC29_sc44	3.37415	4.73857	VEC	Yolk sac VEC	YS3	3.51386	2.95121	G2M
X35sp_limb_EC29_sc45	-4.70309	1.02758	VEC	Embryo proper VEC	EP7	5.15253	4.40854	G1
X35sp_limb_EC29_sc46	-4.81465	2.55992	VEC	Embryo proper VEC	EP7	7.77658	0.677495	G1
X35sp_limb_EC29_sc47	-5.05015	1.29358	VEC	Embryo proper VEC	EP7	4.21544	5.07112	S
X35sp_neg_EC29_sc48	1.66455	-11.2568	Non-EC	Non-EC	Non-EC	1.64391	0.795085	G2M
X35sp_neg_EC29_sc49	-1.61355	-10.1003	Non-EC	Non-EC	Non-EC	1.25112	1.37127	G1
X35sp_neg_EC29_sc50	1.73512	-10.5816	Non-EC	Non-EC	Non-EC	0.55582	3.72635	S
X35sp_neg_EC29_sc51	-1.16498	-9.29017	Non-EC	Non-EC	Non-EC	1.1334	2.24859	S
X35sp_neg_EC29_sc52	-1.44737	-9.84623	Non-EC	Non-EC	Non-EC	0.592191	0.682437	G1
X35sp_limb_EC30_sc1	-4.37093	0.0439434	VEC	Embryo proper VEC	EP7	4.10287	5.50125	G2M
X35sp_limb_EC30_sc2	-4.58417	2.43827	VEC	Embryo proper VEC	EP7	5.6627	1.94558	G1
X35sp_limb_EC30_sc3	1.40109	-11.0658	Non-EC	Non-EC	Non-EC	0.947517	2.30079	S
X35sp_limb_EC30_sc4	-4.48328	-0.217966	VEC	Embryo proper VEC	EP6	2.20744	6.6999	G2M
X35sp_neg_EC30_sc5	1.01905	-11.0562	Non-EC	Non-EC	Non-EC	1.39642	2.18014	S
X35sp_neg_EC30_sc6	-0.851063	-9.61986	Non-EC	Non-EC	Non-EC	0.454615	3.91775	S
X35sp_neg_EC30_sc7	1.68205	-11.0249	Non-EC	Non-EC	Non-EC	1.27768	3.33481	G2M
X35sp_neg_EC30_sc8	1.3671	-11.1528	Non-EC	Non-EC	Non-EC	1.18862	2.3764	S
X35sp_body_EC30_sc53	-4.2202	-0.785957	VEC	Embryo proper VEC	EP6	1.84523	6.89423	S
X35sp_body_EC30_sc54	-3.64032	0.796119	VEC	Embryo proper VEC	EP6	1.5225	4.4027	G2M
X35sp_body_EC30_sc55	-3.13208	0.542827	VEC	Embryo proper VEC	EP6	1.40163	3.60201	S
X35sp_body_EC30_sc56	-4.86458	-0.50865	VEC	Embryo proper VEC	EP6	3.25419	4.84542	S
X35sp_body_EC30_sc57	-4.93357	-1.55856	VEC	Embryo proper VEC	EP6	1.93436	7.55791	G2M
X35sp_body_EC30_sc58	-5.78691	0.971681	VEC	Embryo proper VEC	EP7	3.57445	5.88727	G1
X35sp_body_EC30_sc60	-5.7726	1.30686	VEC	Embryo proper VEC	EP7	3.63611	2.45153	G1
X35sp_body_EC30_sc62	-4.57052	1.06501	VEC	Embryo proper VEC	EP6	1.81604	6.77587	G1
X35sp_body_EC30_sc63	-5.98488	0.252311	VEC	Embryo proper VEC	EP6	1.95802	5.96948	G2M
X35sp_body_EC30_sc64	-4.38041	5.86046	VEC	Embryo proper VEC	EP4	5.51262	0.679635	G2M
X35sp_body_EC30_sc65	-3.99075	-1.29752	VEC	Embryo proper VEC	EP6	1.35237	5.78683	S
X35sp_body_EC30_sc66	-5.49067	-0.583059	VEC	Embryo proper VEC	EP6	2.27886	2.46536	G2M
X35sp_body_EC30_sc67	-3.56119	0.951392	VEC	Embryo proper VEC	EP6	2.14932	4.49481	S
X35sp_body_EC30_sc69	-5.07834	-0.827274	VEC	Embryo proper VEC	EP6	1.53597	6.98252	G2M
X35sp_body_EC30_sc70	-5.39442	-1.42835	VEC	Embryo proper VEC	EP6	1.49849	7.36579	G1
X35sp_body_EC30_sc71	-3.96684	-0.784195	VEC	Embryo proper VEC	EP6	1.31742	6.56467	G2M
X35sp_body_EC30_sc72	-4.76065	-0.123134	VEC	Embryo proper VEC	EP6	2.6841	5.88447	G2M
X35sp_body_EC30_sc73	-4.91533	5.58751	VEC	Embryo proper VEC	EP3	6.7555	0.383797	G2M
X35sp_body_EC30_sc74	3.52339	3.876	VEC	Embryo proper VEC	EP6	2.59058	4.23813	G1
X35sp_body_EC30_sc75	-4.46555	2.52882	VEC	Embryo proper VEC	EP7	5.5391	1.17677	G1
X35sp_head_EC30_sc76	-1.33106	-9.67528	Non-EC	Non-EC	Non-EC	1.25229	1.35289	S
X35sp_head_EC30_sc77	-1.30914	-9.31012	Non-EC	Non-EC	Non-EC	1.96822	0.442103	G2M
X35sp_head_EC30_sc78	-5.76396	0.60935	VEC	VEC_excluded	VEC_excluded	1.5068	5.75248	S
X35sp_head_EC30_sc79	-5.26408	0.601807	VEC	VEC_excluded	VEC_excluded	5.4357	3.8379	G2M
X35sp_head_EC30_sc80	-3.76973	1.19052	VEC	Embryo proper VEC	EP6	2.56323	6.5511	S
X35sp_head_EC30_sc81	1.80758	-11.0653	Non-EC	Non-EC	Non-EC	0.843828	3.31779	S
X35sp_head_EC30_sc82	-1.00501	-9.47877	Non-EC	Non-EC	Non-EC	1.67107	1.53006	S
X35sp_head_EC30_sc83	-1.24178	-9.36126	Non-EC	Non-EC	Non-EC	1.3349	0.0564996	S
X35sp_head_EC30_sc84	-5.86744	1.03028	VEC	Embryo proper VEC	EP7	2.95748	1.91267	G1
X35sp_head_EC30_sc85	-1.46001	-9.49017	Non-EC	Non-EC	Non-EC	1.75677	0	G2M
X35sp_head_EC30_sc86	-1.06494	-9.50084	Non-EC	Non-EC	Non-EC	1.59203	0.213605	S
X35sp_ys_EC30_sc87	2.45985	4.82489	VEC	Yolk sac VEC	YS3	3.91842	5.8594	G2M
X35sp_ys_EC30_sc89	3.41253	4.79254	VEC	Yolk sac VEC	YS3	3.31253	7.9797	G1
X35sp_ys_EC30_sc90	2.97932	4.63666	VEC	Yolk sac VEC	YS3	1.58172	4.91474	S
X35sp_ys_EC30_sc91	2.3889	-10.4935	Non-EC	Non-EC	Non-EC	2.28612	3.17852	S
X35sp_ys_EC30_sc92	3.37368	4.92766	VEC	Yolk sac VEC	YS3	2.71836	3.92373	G2M
X35sp_ys_EC30_sc93	3.43529	5.17832	VEC	Yolk sac VEC	YS3	6.05289	4.36661	G2M
X35sp_neg_EC30_sc94	1.53174	-11.2139	Non-EC	Non-EC	Non-EC	1.55175	3.15174	G2M
X35sp_neg_EC31_sc1	0.106431	-10.4754	Non-EC	Non-EC	Non-EC	1.42336	3.79127	S
X35sp_neg_EC31_sc2	0.0851253	-10.2279	Non-EC	Non-EC	Non-EC	1.73206	3.7205	S
X35sp_neg_EC31_sc3	-1.37178	-9.74322	Non-EC	Non-EC	Non-EC	1.49942	0.531508	S
X35sp_neg_EC31_sc4	1.6906	-11.208	Non-EC	Non-EC	Non-EC	1.66264	4.91511	G1
X35sp_neg_EC31_sc5	1.73076	-11.0955	Non-EC	Non-EC	Non-EC	1.76819	1.34914	G2M
X35sp_limb_EC31_sc6	1.5549	-11.1915	Non-EC	Non-EC	Non-EC	1.76068	4.04388	S
X35sp_limb_EC31_sc7	-4.22119	2.00196	VEC	Embryo proper VEC	EP7	6.38931	4.53357	G1
X35sp_limb_EC31_sc8	-4.58486	1.72004	VEC	Embryo proper VEC	EP7	4.39799	5.39314	G1
X35sp_limb_EC31_sc9	-3.90041	1.23101	VEC	Embryo proper VEC	EP7	4.08877	4.47009	G2M
X35sp_ys_EC31_sc10	3.73811	5.08669	VEC	Yolk sac VEC	YS3	3.27893	4.59816	S
X35sp_ys_EC31_sc11	3.75769	5.30053	VEC	Yolk sac VEC	YS3	8.37934	2.27621	G1
X35sp_ys_EC31_sc12	2.38503	-10.4938	Non-EC	Non-EC	Non-EC	1.76826	4.811	G2M
X35sp_ys_EC31_sc13	4.07524	4.47569	VEC	Yolk sac VEC	YS3	2.97964	5.21404	G1
X35sp_ys_EC31_sc14	2.93873	4.91718	VEC	Yolk sac VEC	YS2	2.9251	7.55818	G2M
X35sp_ys_EC31_sc15	-4.99743	4.3465	VEC	Embryo proper VEC	Embryo_proper_VEC_from_Yalk_sac	7.61711	0.321731	G2M
X35sp_ys_EC31_sc16	3.0621	4.99534	VEC	Yolk sac VEC	YS3	3.47679	5.31988	G2M
X35sp_ys_EC31_sc17	3.19373	5.55101	VEC	Yolk sac VEC	YS3	7.97533	1.67871	S
X35sp_head_EC31_sc18	-4.95227	0.201942	VEC	Embryo proper VEC	EP6	1.60456	5.33232	S
X35sp_head_EC31_sc19	-1.36164	-9.31363	Non-EC	Non-EC	Non-EC	1.954	1.73272	G2M
X35sp_head_EC31_sc20	-4.63831	-0.22396	VEC	Embryo proper VEC	EP6	3.21126	6.3002	G2M
X35sp_head_EC31_sc21	-4.90499	0.301395	VEC	Embryo proper VEC	EP6	1.56511	5.80538	S
X35sp_head_EC31_sc22	-3.53505	1.08246	VEC	Embryo proper VEC	EP6	1.92874	7.3608	G2M
X35sp_head_EC31_sc24	-1.2978	-9.27051	Non-EC	Non-EC	Non-EC	1.43722	5.10814	G2M
X35sp_head_EC31_sc25	-3.66235	0.785327	VEC	Embryo proper VEC	EP6	1.8978	4.73962	G2M
X35sp_head_EC31_sc26	-4.94724	1.43302	VEC	Embryo proper VEC	EP7	4.83289	3.11132	G1
X35sp_head_EC31_sc27	-4.72982	1.24989	VEC	Embryo proper VEC	EP7	5.67925	4.6297	G1
X35sp_head_EC31_sc28	-6.03159	1.09931	VEC	Embryo proper VEC	EP7	2.92195	3.70952	S
X35sp_body_EC31_sc31	-4.18929	-0.247858	VEC	Embryo proper VEC	EP6	2.99356	5.20943	S
X35sp_body_EC31_sc33	-4.42103	1.55343	VEC	Embryo proper VEC	EP7	5.95532	3.73253	S
X35sp_body_EC31_sc35	-5.83765	1.29675	VEC	Embryo proper VEC	EP7	3.07634	3.08932	G2M
X35sp_body_EC31_sc36	-4.82559	-0.634899	VEC	Embryo proper VEC	EP6	1.80372	4.67581	G2M
X35sp_body_EC31_sc37	-3.46509	0.968111	VEC	Embryo proper VEC	EP6	1.69286	4.03353	S
X35sp_body_EC31_sc38	-4.27958	-0.855579	VEC	Embryo proper VEC	EP6	1.59091	6.35462	S
X35sp_body_EC31_sc39	-3.41148	1.04732	VEC	Embryo proper VEC	EP6	2.00518	4.43565	G2M
X35sp_body_EC31_sc40	-4.43707	-0.0228043	VEC	Embryo proper VEC	EP6	2.01332	7.49599	S
X35sp_body_EC31_sc41	-4.13306	-0.252406	VEC	Embryo proper VEC	EP6	1.54577	3.77896	S
X35sp_body_EC31_sc42	-3.4621	0.921575	VEC	Embryo proper VEC	EP6	1.84972	5.50747	G2M
X35sp_body_EC31_sc43	3.2618	3.52752	VEC	Embryo proper VEC	EP6	2.48845	5.67815	S
X35sp_body_EC31_sc44	-5.45326	4.83211	VEC	Embryo proper VEC	EP3	7.24987	1.13781	S
X35sp_body_EC31_sc45	-4.23389	-1.22931	VEC	Embryo proper VEC	EP6	1.70705	7.06722	S
X35sp_body_EC31_sc46	-4.25561	-1.08006	VEC	Embryo proper VEC	EP6	3.38247	7.12172	S
X35sp_body_EC31_sc47	-3.902	-1.19153	VEC	Embryo proper VEC	EP6	2.05977	6.41522	S
X35sp_body_EC31_sc48	-6.30161	0.226395	VEC	Embryo proper VEC	EP6	1.26965	4.85864	G2M
X35sp_body_EC31_sc49	-4.45526	2.75847	VEC	Embryo proper VEC	EP7	6.16017	0.305415	G1
X35sp_body_EC31_sc50	-4.43722	0.65802	VEC	Embryo proper VEC	EP7	3.53327	3.86934	S
X35sp_body_EC31_sc51	-0.0701809	-10.0425	Non-EC	Non-EC	Non-EC	1.50122	3.73289	G2M
X35sp_body_EC31_sc52	-4.29019	1.15986	VEC	Embryo proper VEC	EP6	2.13174	4.17946	S
X35sp_limb_EC32_sc9	-3.94727	1.038	VEC	Embryo proper VEC	EP6	3.55737	6.01234	S
X35sp_limb_EC32_sc44	-4.09122	-0.48784	VEC	Embryo proper VEC	EP6	2.29801	5.91843	S
X35sp_limb_EC32_sc45	-4.69848	-0.223633	VEC	Embryo proper VEC	EP6	1.68535	5.48224	S
X35sp_limb_EC32_sc46	-4.2916	0.17403	VEC	Embryo proper VEC	EP6	2.21387	5.28967	S
X35sp_neg_EC32_sc4047	-1.5172	-10.1454	Non-EC	Non-EC	Non-EC	1.6938	4.88811	G2M
X35sp_neg_EC32_sc48	1.62732	-11.1304	Non-EC	Non-EC	Non-EC	1.32534	1.70012	S
X35sp_neg_EC32_sc49	-1.63303	-10.1499	Non-EC	Non-EC	Non-EC	1.41933	3.38724	G1
X35sp_neg_EC32_sc50	9.11778	-2.01723	Hematopoietic cell	Hematopoietic cell	Hematopoietic cell	0.842041	1.06698	S
X35sp_neg_EC32_sc53	1.49392	-11.2023	Non-EC	Non-EC	Non-EC	1.59154	2.63213	G2M
X35sp_ys_EC32_sc54	3.59204	4.53373	VEC	Yolk sac VEC	YS3	2.6511	3.26161	G1
X35sp_ys_EC32_sc55	3.71643	4.687	VEC	Yolk sac VEC	YS3	1.97933	3.42322	S
X35sp_ys_EC32_sc56	3.43063	4.66956	VEC	Yolk sac VEC	YS3	2.99865	4.51658	S
X35sp_ys_EC32_sc57	3.68788	5.2924	VEC	Yolk sac VEC	YS3	8.5375	2.77961	G2M
X35sp_ys_EC32_sc58	3.44867	5.27151	VEC	Yolk sac VEC	YS3	6.02221	2.82911	G1
X35sp_ys_EC32_sc59	3.13007	4.59877	VEC	Yolk sac VEC	YS3	3.26837	4.59969	S
X35sp_ys_EC32_sc60	3.83481	4.91308	VEC	Yolk sac VEC	YS3	1.98413	5.84448	S
X35sp_head_EC32_sc61	-1.60025	-10.1006	Non-EC	Non-EC	Non-EC	1.21137	0.418425	G1
X35sp_head_EC32_sc62	-4.70551	0.14616	VEC	Embryo proper VEC	EP7	3.27775	7.31478	G1
X35sp_head_EC32_sc63	-4.02881	0.765122	VEC	Embryo proper VEC	EP6	2.99411	5.97873	S
X35sp_head_EC32_sc64	-4.31364	-1.08804	VEC	Embryo proper VEC	EP6	1.8841	7.33994	S
X35sp_head_EC32_sc66	1.33031	-11.1349	Non-EC	Non-EC	Non-EC	0.742939	0.652104	S
X35sp_head_EC32_sc67	-1.36957	-9.25553	Non-EC	Non-EC	Non-EC	2.10964	0.414075	G2M
X35sp_head_EC32_sc68	-5.35364	1.46513	VEC	Embryo proper VEC	EP7	4.76144	2.1017	G2M
X35sp_head_EC32_sc69	-5.90742	1.576	VEC	Embryo proper VEC	EP7	4.71221	3.75917	S
X35sp_head_EC32_sc70	-3.7908	0.17623	VEC	Embryo proper VEC	EP6	1.82607	7.62169	G2M
X35sp_head_EC32_sc71	-1.32751	-9.2338	Non-EC	Non-EC	Non-EC	1.75617	0.839317	G2M
X35sp_head_EC32_sc72	-4.17925	-0.235398	VEC	Embryo proper VEC	EP6	2.47147	4.43002	S
X35sp_body_EC32_sc73	-5.55071	0.594322	VEC	Embryo proper VEC	EP7	2.94337	2.75169	G2M
X35sp_body_EC32_sc75	-4.33193	-1.23219	VEC	Embryo proper VEC	EP6	1.86102	7.37627	S
X35sp_body_EC32_sc76	-5.75219	1.69649	VEC	Embryo proper VEC	EP7	7.82279	1.79113	G1
X35sp_body_EC32_sc77	-5.14734	0.723791	VEC	Embryo proper VEC	EP6	1.61839	6.57166	G2M
X35sp_body_EC32_sc78	-3.52496	1.00855	VEC	Embryo proper VEC	EP6	1.28081	7.09012	S
X35sp_body_EC32_sc79	-4.6652	3.38693	VEC	Embryo proper VEC	EP3	9.22815	0.506912	G1
X35sp_body_EC32_sc80	-4.47966	-0.265784	VEC	Embryo proper VEC	EP6	2.04895	5.02538	G2M
X35sp_body_EC32_sc81	-6.21242	5.78489	VEC	Embryo proper VEC	EP3	4.272	2.38908	G2M
X35sp_body_EC32_sc82	-4.10737	-1.18672	VEC	Embryo proper VEC	EP6	1.53921	5.86976	S
X35sp_body_EC32_sc83	-4.03519	1.47348	VEC	Embryo proper VEC	EP7	5.60929	4.31229	S
X35sp_body_EC32_sc84	-4.27081	-1.34252	VEC	Embryo proper VEC	EP6	1.57843	6.27019	S
X35sp_body_EC32_sc85	-5.95733	0.27103	VEC	Embryo proper VEC	EP6	2.04698	6.66521	S
X35sp_body_EC32_sc86	-5.09336	0.0506881	VEC	Embryo proper VEC	EP7	2.83479	6.18162	G2M
X35sp_body_EC32_sc87	-6.29705	6.00797	VEC	Embryo proper VEC	EP5	6.5767	0.380629	G1
X35sp_body_EC32_sc88	-5.06558	2.51969	VEC	Embryo proper VEC	EP7	7.40175	2.45351	G1
X35sp_body_EC32_sc89	0.0438686	-10.159	Non-EC	Non-EC	Non-EC	1.24155	4.02378	G2M
X35sp_body_EC32_sc90	1.63658	-10.9264	Non-EC	Non-EC	Non-EC	2.04183	5.12973	S
X35sp_body_EC32_sc91	-4.88833	-0.714952	VEC	Embryo proper VEC	EP6	1.70083	6.5944	G2M
X35sp_body_EC32_sc92	-4.65442	0.820182	VEC	Embryo proper VEC	EP6	1.47312	6.9529	G1
X35sp_body_EC32_sc93	-4.29982	6.27262	VEC	Embryo proper VEC	EP4	5.68879	0.175907	S
X35sp_body_EC32_sc94	-4.13897	-0.130032	VEC	Embryo proper VEC	EP6	1.73381	6.11456	G2M
X18sp17_body_EC33_sc1	-2.15688	-0.324118	VEC	Embryo proper VEC	EP1	1.89211	7.39445	S
X18sp17_body_EC33_sc2	-0.870403	-1.38819	VEC	Embryo proper VEC	EP1	1.3448	5.40975	S
X18sp17_body_EC33_sc3	0.443638	-11.0698	Non-EC	Non-EC	Non-EC	0.766503	3.7988	S
X18sp17_body_EC33_sc4	-1.74902	0.138353	VEC	Embryo proper VEC	EP1	2.85974	2.55699	G2M
X18sp17_body_EC33_sc5	-2.36521	1.70495	VEC	Embryo proper VEC	EP2	4.7592	0.880928	G2M
X18sp17_body_EC33_sc6	-4.14998	2.27579	VEC	Embryo proper VEC	EP2	6.21532	0.358375	S
X18sp17_body_EC33_sc7	-3.69111	0.0848051	VEC	Embryo proper VEC	EP1	1.80544	6.14715	G2M
X18sp17_body_EC33_sc8	-3.47852	0.310443	VEC	Embryo proper VEC	EP6	1.87941	4.18855	G2M
X18sp17_body_EC33_sc9	-1.05896	-1.34163	VEC	Embryo proper VEC	EP1	1.43509	3.93611	S
X18sp17_body_EC33_sc10	-1.95795	-0.819785	VEC	Embryo proper VEC	EP1	1.47054	4.41231	G2M
X18sp17_body_EC33_sc11	-0.572738	-0.853111	VEC	Embryo proper VEC	EP1	0.757724	3.66931	S
X18sp17_body_EC33_sc12	0.452031	-10.8166	Non-EC	Non-EC	Non-EC	1.13858	5.66261	S
X18sp17_body_EC33_sc13	-4.10761	3.43591	VEC	Embryo proper VEC	EP3	8.18324	0.200417	G1
X18sp17_body_EC33_sc14	-0.789171	0.427017	VEC	Embryo proper VEC	EP2	2.52055	3.79723	G2M
X18sp17_body_EC33_sc15	0.49445	-10.776	Non-EC	Non-EC	Non-EC	0.559736	1.52175	G2M
X18sp17_body_EC33_sc16	0.473491	-11.0264	Non-EC	Non-EC	Non-EC	0.658095	2.39497	S
X18sp17_body_EC33_sc17	0.544014	-11.1078	Non-EC	Non-EC	Non-EC	1.11552	2.38269	S
X18sp17_body_EC33_sc18	0.517708	-10.9414	Non-EC	Non-EC	Non-EC	1.09716	4.13094	S
X18sp17_body_EC33_sc19	-1.73556	1.12276	VEC	Embryo proper VEC	EP2	4.00472	1.94842	S
X18sp17_body_EC33_sc20	0.2615	-10.1048	Non-EC	Non-EC	Non-EC	0.571821	2.41267	G2M
X18sp17_body_EC33_sc21	-0.932833	-1.01471	VEC	Embryo proper VEC	EP1	1.01395	5.29673	S
X18sp17_body_EC33_sc22	-0.608859	-0.144171	VEC	Embryo proper VEC	EP1	1.14852	4.27528	S
X18sp17_body_EC33_sc24	-3.38192	2.16111	VEC	Embryo proper VEC	EP2	4.65175	3.20248	S
X18sp17_head_EC33_sc25	-2.08512	-0.521711	VEC	Embryo proper VEC	EP1	1.00609	5.69891	G2M
X18sp17_head_EC33_sc26	-0.562468	-8.70114	VEC	Embryo proper VEC	EP1	0.805903	4.65246	S
X18sp17_head_EC33_sc27	0.211467	-10.3682	Non-EC	Non-EC	Non-EC	1.14298	4.23665	G2M
X18sp17_head_EC33_sc30	-5.49368	-0.339125	VEC	Embryo proper VEC	EP6	3.14582	2.92472	G2M
X18sp17_head_EC33_sc32	-2.23295	-1.11662	VEC	Embryo proper VEC	EP1	0.863571	3.16301	S
X18sp17_head_EC33_sc33	-2.62485	-0.235954	VEC	Embryo proper VEC	EP1	1.30054	2.21524	S
X18sp17_head_EC33_sc35	-4.38591	3.4236	VEC	Embryo proper VEC	EP3	7.11382	1.37377	G1
X18sp17_head_EC33_sc36	-3.95299	3.25605	VEC	Embryo proper VEC	EP2	6.9804	2.55614	G1
X18sp17_ys_EC33_sc37	2.36551	4.14201	VEC	Yolk sac VEC	YS2	2.46573	4.6358	G2M
X18sp17_ys_EC33_sc38	2.45741	4.23514	VEC	Yolk sac VEC	YS2	3.50269	2.65529	G2M
X18sp17_ys_EC33_sc39	-0.525868	-1.16881	VEC	Embryo proper VEC	Embryo_proper_VEC_from_Yalk_sac	0.808538	5.06586	G2M
X18sp17_ys_EC33_sc40	2.58808	4.10958	VEC	Yolk sac VEC	YS2	1.34262	4.25992	G2M
X18sp17_ys_EC33_sc41	9.13246	1.38445	Hematopoietic cell	Hematopoietic cell	Hematopoietic cell	0.894342	1.3319	S
X18sp17_ys_EC33_sc42	10.3126	0.322911	Hematopoietic cell	Hematopoietic cell	Hematopoietic cell	0.220476	0.141496	S
X18sp17_ys_EC33_sc43	-0.765684	-1.48932	VEC	Embryo proper VEC	Embryo_proper_VEC_from_Yalk_sac	0.915413	5.25717	S
X18sp17_ys_EC33_sc44	9.50812	1.13399	Hematopoietic cell	Hematopoietic cell	Hematopoietic cell	0.506606	0.261245	S
X18sp17_body_EC33_sc46	-0.776796	-1.31021	VEC	Embryo proper VEC	EP1	2.10607	5.1759	G2M
X18sp17_body_EC33_sc47	-4.36362	1.67241	VEC	Embryo proper VEC	EP7	4.91253	3.53459	G2M
X18sp17_neg_EC33_sc48	0.87124	-8.99783	Non-EC	Non-EC	Non-EC	0.247537	1.85826	S
X18sp17_neg_EC33_sc49	0.384325	-10.5156	Non-EC	Non-EC	Non-EC	1.243	1.9074	S
X18sp17_neg_EC33_sc50	0.397429	-8.99711	Non-EC	Non-EC	Non-EC	0.479466	1.48078	G2M
X18sp17_neg_EC33_sc51	1.66262	-10.1178	Non-EC	Non-EC	Non-EC	0.93369	2.63863	S
X18sp17_neg_EC33_sc52	1.04465	-9.74427	Non-EC	Non-EC	Non-EC	1.26939	2.42117	S
X18sp17_body_EC34_sc27	-2.77515	2.72743	VEC	Embryo proper VEC	EP2	7.28621	4.10668	G1
X18sp17_body_EC34_sc28	-4.17421	2.13505	VEC	Embryo proper VEC	EP2	5.43706	2.33277	G2M
X18sp17_body_EC34_sc29	-2.14829	1.84407	VEC	Embryo proper VEC	EP6	1.25968	1.04138	G2M
X18sp17_body_EC34_sc30	-1.90259	0.0533293	VEC	Embryo proper VEC	EP1	1.214	5.40576	S
X18sp17_neg_EC34_sc31	0.564539	-11.0412	Non-EC	Non-EC	Non-EC	1.67047	2.69779	S
X18sp17_neg_EC34_sc32	2.17667	-10.4132	Non-EC	Non-EC	Non-EC	1.86553	2.85944	G2M
X18sp17_neg_EC34_sc33	-0.867647	-9.4642	Non-EC	Non-EC	Non-EC	0.81725	1.00564	G2M
X18sp17_neg_EC34_sc35	-1.30648	-9.79813	Non-EC	Non-EC	Non-EC	1.21995	2.06646	G1
X18sp17_body_EC34_sc53	0.557607	-10.9453	Non-EC	Non-EC	Non-EC	0.900556	3.59016	G2M
X18sp17_body_EC34_sc55	-0.635415	-8.99439	Non-EC	Non-EC	Non-EC	1.62017	0.512424	S
X18sp17_body_EC34_sc56	0.457565	-11.0852	Non-EC	Non-EC	Non-EC	1.07407	3.30944	G2M
X18sp17_body_EC34_sc57	-3.51438	2.92005	VEC	Embryo proper VEC	EP2	6.75658	1.30669	G2M
X18sp17_body_EC34_sc58	-5.03502	0.650206	VEC	Embryo proper VEC	EP7	3.85641	2.15258	S
X18sp17_body_EC34_sc59	-0.59381	-1.16099	VEC	Embryo proper VEC	EP1	1.1136	2.93285	S
X18sp17_body_EC34_sc60	-3.29878	2.54486	VEC	Embryo proper VEC	EP2	5.37043	1.25545	S
X18sp17_body_EC34_sc61	-4.43982	3.56096	VEC	Embryo proper VEC	EP2	6.04963	1.45256	G2M
X18sp17_body_EC34_sc62	-0.794517	-1.38765	VEC	Embryo proper VEC	EP1	0.571905	3.91897	S
X18sp17_body_EC34_sc63	-0.481522	-9.0492	Non-EC	Non-EC	Non-EC	1.0164	1.36347	S
X18sp17_body_EC34_sc64	-1.78747	-1.33251	VEC	Embryo proper VEC	EP1	1.67542	6.16333	S
X18sp17_body_EC34_sc65	-1.2905	-0.768188	VEC	Embryo proper VEC	EP1	3.18914	3.1348	G2M
X18sp17_body_EC34_sc66	0.155135	-11.2434	Non-EC	Non-EC	Non-EC	1.82955	0.118212	S
X18sp17_body_EC34_sc67	0.136009	-11.2995	Non-EC	Non-EC	Non-EC	2.71011	0.825054	G2M
X18sp17_body_EC34_sc68	-1.60243	1.1203	VEC	Embryo proper VEC	EP2	5.07289	3.11493	G2M
X18sp17_body_EC34_sc69	0.0993988	-11.3209	Non-EC	Non-EC	Non-EC	2.8864	0.271086	G2M
X18sp17_body_EC34_sc70	-0.4562	-0.904575	VEC	Embryo proper VEC	EP1	2.17973	1.91443	S
X18sp17_body_EC34_sc71	0.19564	-11.3517	Non-EC	Non-EC	Non-EC	1.95709	1.69616	G2M
X18sp17_body_EC34_sc72	0.147652	-11.2866	Non-EC	Non-EC	Non-EC	2.43387	0.613766	G2M
X18sp17_body_EC34_sc73	0.18066	-11.2667	Non-EC	Non-EC	Non-EC	2.94271	1.81677	G2M
X18sp17_body_EC34_sc74	-3.25206	3.08002	VEC	Embryo proper VEC	EP2	6.1022	0.277592	S
X18sp17_body_EC34_sc75	-3.52153	2.69239	VEC	Embryo proper VEC	EP2	6.77327	1.0021	G1
X18sp17_head_EC34_sc77	-2.9008	0.184169	VEC	Embryo proper VEC	EP6	1.6768	5.97021	S
X18sp17_head_EC34_sc78	-0.714829	-9.17861	Non-EC	Non-EC	Non-EC	1.27541	3.14917	S
X18sp17_head_EC34_sc79	-3.32574	-0.103857	VEC	Embryo proper VEC	EP6	3.14694	4.9286	G2M
X18sp17_head_EC34_sc80	0.2723	-10.4163	Non-EC	Non-EC	Non-EC	0.745454	3.06948	G2M
X18sp17_head_EC34_sc81	-0.915425	-9.24139	Non-EC	Non-EC	Non-EC	0.803988	1.25259	G2M
X18sp17_head_EC34_sc82	-0.713151	-9.15876	Non-EC	Non-EC	Non-EC	0.521271	2.1653	G2M
X18sp17_head_EC34_sc83	-2.10221	0.000977969	VEC	Embryo proper VEC	EP1	1.17153	4.44046	S
X18sp17_head_EC34_sc84	-3.87283	3.43392	VEC	Embryo proper VEC	EP3	7.67181	0	G1
X18sp17_ys_EC34_sc87	11.8724	-1.06871	Hematopoietic cell	Hematopoietic cell	Hematopoietic cell	0.646588	0.209629	G2M
X18sp17_ys_EC34_sc88	2.76164	3.51777	VEC	Yolk sac VEC	YS2	1.72297	4.14183	S
X18sp17_ys_EC34_sc89	3.25974	3.34388	VEC	Yolk sac VEC	YS2	2.39693	4.61955	S
X18sp17_ys_EC34_sc90	2.6176	2.5382	VEC	Yolk sac VEC	Yolk sac VEC	1.10813	3.38027	G2M
X18sp17_ys_EC34_sc91	0.203643	-1.36848	VEC	Embryo proper VEC	Embryo_proper_VEC_from_Yalk_sac	0.915446	5.00702	G2M
X18sp17_ys_EC34_sc92	3.42226	3.55065	VEC	Yolk sac VEC	YS2	2.02516	4.85437	G2M
X18sp17_ys_EC34_sc93	2.8181	3.18476	VEC	Yolk sac VEC	YS2	1.61416	5.36878	G1
X18sp17_neg_EC34_sc94	1.46906	-9.69112	Non-EC	Non-EC	Non-EC	0.996498	1.81631	G2M
X18sp17_neg_EC35_sc1	9.10286	-1.98991	Hematopoietic cell	Hematopoietic cell	Hematopoietic cell	0.621444	0.260896	S
X18sp17_neg_EC35_sc2	1.45162	-8.9432	Non-EC	Non-EC	Non-EC	0.985036	1.45362	G2M
X18sp17_neg_EC35_sc3	2.20565	-10.5038	Non-EC	Non-EC	Non-EC	1.28755	4.00015	S
X18sp17_neg_EC35_sc4	1.34917	-9.87802	Non-EC	Non-EC	Non-EC	1.37708	1.22219	G2M
X18sp17_neg_EC35_sc5	1.11326	-10.0766	Non-EC	Non-EC	Non-EC	0.950619	3.80069	G2M
X18sp17_body_EC35_sc6	-0.833308	-1.23038	VEC	Embryo proper VEC	EP1	0.813979	4.92823	S
X18sp17_body_EC35_sc7	-4.80033	-1.51228	VEC	Embryo proper VEC	EP6	0.998364	6.68562	G2M
X18sp17_body_EC35_sc8	-0.777151	-0.994449	VEC	Embryo proper VEC	EP1	1.48716	4.37874	S
X18sp17_body_EC35_sc9	-2.75645	2.02634	VEC	Embryo proper VEC	EP2	4.72099	2.04283	G1
X18sp17_ys_EC35_sc10	3.4674	3.77831	VEC	Yolk sac VEC	YS2	3.24247	3.32685	G1
X18sp17_ys_EC35_sc11	2.67998	3.7445	VEC	Yolk sac VEC	YS2	2.21839	3.73711	G2M
X18sp17_ys_EC35_sc12	3.26291	3.45858	VEC	Yolk sac VEC	YS2	1.19991	5.49729	S
X18sp17_ys_EC35_sc13	9.45743	1.13787	Hematopoietic cell	Hematopoietic cell	Hematopoietic cell	0.582309	0.167389	S
X18sp17_ys_EC35_sc14	3.31802	4.03888	VEC	Yolk sac VEC	YS2	2.47983	5.83669	S
X18sp17_ys_EC35_sc15	9.70367	0.910895	Hematopoietic cell	Hematopoietic cell	Hematopoietic cell	0.628736	0.206481	G2M
X18sp17_ys_EC35_sc17	3.07924	3.14988	VEC	Yolk sac VEC	YS2	1.557	2.77967	S
X18sp17_head_EC35_sc18	-4.02629	2.44491	VEC	Embryo proper VEC	EP2	6.08338	0.915237	G1
X18sp17_head_EC35_sc20	-5.18962	1.36403	VEC	Embryo proper VEC	EP7	5.7666	0	G2M
X18sp17_head_EC35_sc22	-2.60759	-0.51948	VEC	Embryo proper VEC	EP1	0.63708	3.54289	S
X18sp17_head_EC35_sc24	-3.40811	-0.00208583	VEC	Embryo proper VEC	EP1	4.28625	2.66305	S
X18sp17_head_EC35_sc25	-4.22705	2.19591	VEC	Embryo proper VEC	EP2	5.24393	1.74093	S
X18sp17_head_EC35_sc26	-4.20514	2.69679	VEC	Embryo proper VEC	EP2	7.53631	1.16643	G1
X18sp17_head_EC35_sc27	-4.36542	0.0808419	VEC	Embryo proper VEC	EP6	1.62075	5.69365	S
X18sp17_head_EC35_sc28	-4.41663	-1.36328	VEC	Embryo proper VEC	EP6	0.758788	6.87262	S
X18sp17_head_EC35_sc29	-1.33246	2.13334	VEC	Embryo proper VEC	EP2	1.64378	0.175267	G1
X18sp17_body_EC35_sc30	-2.46378	-0.526802	VEC	Embryo proper VEC	EP6	0.787194	6.16867	S
X18sp17_body_EC35_sc31	-1.06801	1.67865	VEC	Embryo proper VEC	EP2	6.18442	1.58395	G2M
X18sp17_body_EC35_sc32	-3.92734	3.57408	VEC	Embryo proper VEC	EP3	7.32216	0.628831	S
X18sp17_body_EC35_sc33	-4.07809	3.35936	VEC	Embryo proper VEC	EP3	8.84344	0.221319	G1
X18sp17_body_EC35_sc35	0.245666	-11.1687	Non-EC	Non-EC	Non-EC	2.12956	2.03927	G2M
X18sp17_body_EC35_sc36	-2.23968	-0.932444	VEC	Embryo proper VEC	EP6	1.12983	6.01623	S
X18sp17_body_EC35_sc37	-3.48036	2.6346	VEC	Embryo proper VEC	EP2	5.85218	0.311743	S
X18sp17_body_EC35_sc38	0.215219	-11.2068	Non-EC	Non-EC	Non-EC	3.08598	2.30894	G1
X18sp17_body_EC35_sc39	-3.24805	0.0375827	VEC	Embryo proper VEC	EP6	2.92375	3.6738	G2M
X18sp17_body_EC35_sc40	1.93902	-10.6432	Non-EC	Non-EC	Non-EC	2.06622	0.564793	G2M
X18sp17_body_EC35_sc41	-4.65122	3.76821	VEC	Embryo proper VEC	EP3	5.04049	0.449275	G1
X18sp17_body_EC35_sc42	-4.01131	-0.963498	VEC	Embryo proper VEC	EP6	1.57368	6.44403	G2M
X18sp17_body_EC35_sc43	-1.63992	1.55162	VEC	Embryo proper VEC	EP2	4.84013	2.11387	S
X18sp17_body_EC35_sc44	-0.791095	-0.972093	VEC	Embryo proper VEC	EP1	0.785471	2.71496	S
X18sp17_body_EC35_sc45	0.168259	-11.2111	Non-EC	Non-EC	Non-EC	2.36827	1.26484	S
X18sp17_body_EC35_sc46	0.0892386	-11.1527	Non-EC	Non-EC	Non-EC	1.74988	0.159595	S
X18sp17_body_EC35_sc47	-0.409168	-1.11611	VEC	Embryo proper VEC	EP1	1.32144	4.38699	S
X18sp17_body_EC35_sc48	-0.692085	-0.806617	VEC	Embryo proper VEC	EP1	2.5039	3.8916	S
X18sp17_body_EC35_sc49	0.174714	-11.2237	Non-EC	Non-EC	Non-EC	2.75181	2.0794	G1
X18sp17_body_EC35_sc50	-3.3952	2.50448	VEC	Embryo proper VEC	EP2	5.59192	0.480317	S
X18sp17_body_EC35_sc51	-4.65593	3.68114	VEC	Embryo proper VEC	EP3	7.24756	0	S
X18sp17_body_EC35_sc52	-3.39643	2.67345	VEC	VEC_excluded	VEC_excluded	5.51196	0.383216	G1
X18sp17_body_EC36_sc36	0.0450089	-1.27206	VEC	Embryo proper VEC	EP1	0.618808	5.97236	S
X18sp17_body_EC36_sc37	-1.44963	-1.17167	VEC	Embryo proper VEC	EP1	1.82083	5.27199	S
X18sp17_body_EC36_sc38	-0.581825	-1.36874	VEC	Embryo proper VEC	EP1	1.15507	3.81197	S
X18sp17_body_EC36_sc39	-5.21805	-0.634555	VEC	Embryo proper VEC	EP7	3.93605	5.49165	G2M
X18sp17_neg_EC36_sc40	-0.272983	-9.08595	Non-EC	Non-EC	Non-EC	0.817049	2.09605	S
X18sp17_neg_EC36_sc41	1.42995	-8.8174	Non-EC	Non-EC	Non-EC	1.03382	0.49889	S
X18sp17_neg_EC36_sc42	0.67164	-11.0303	Non-EC	Non-EC	Non-EC	0.471598	1.7055	S
X18sp17_neg_EC36_sc43	0.279365	-9.94517	Non-EC	Non-EC	Non-EC	1.47184	2.40451	G2M
X18sp17_neg_EC36_sc53	1.23198	-10.8223	Non-EC	Non-EC	Non-EC	1.57268	1.61734	S
X18sp17_ys_EC36_sc54	3.22339	3.29599	VEC	Yolk sac VEC	YS2	1.57543	4.26029	G1
X18sp17_ys_EC36_sc55	3.02145	3.52594	VEC	Yolk sac VEC	YS2	2.23689	2.12365	G2M
X18sp17_ys_EC36_sc56	9.26968	1.26144	Hematopoietic cell	Hematopoietic cell	Hematopoietic cell	0.137397	0.45431	S
X18sp17_ys_EC36_sc58	9.63404	0.999382	Hematopoietic cell	Hematopoietic cell	Hematopoietic cell	0.368989	0.413366	S
X18sp17_ys_EC36_sc59	3.74452	4.20098	VEC	Yolk sac VEC	YS3	2.79931	2.88215	S
X18sp17_ys_EC36_sc60	3.19664	4.14283	VEC	Yolk sac VEC	YS2	3.35619	5.99314	S
X18sp17_head_EC36_sc61	-3.80076	3.40723	VEC	Embryo proper VEC	EP2	6.4104	1.4291	G1
X18sp17_head_EC36_sc62	-2.12949	-0.0698579	VEC	Embryo proper VEC	EP1	0.995319	4.46992	S
X18sp17_head_EC36_sc63	-1.25424	-0.493932	VEC	Embryo proper VEC	EP1	1.65105	5.69457	G2M
X18sp17_head_EC36_sc64	-4.12984	1.46354	VEC	Embryo proper VEC	EP7	4.43098	2.71298	S
X18sp17_head_EC36_sc65	-2.91979	0.544199	VEC	Embryo proper VEC	EP6	0.981978	5.07031	S
X18sp17_head_EC36_sc66	-3.48415	3.1265	VEC	Embryo proper VEC	EP2	6.79713	0.971308	G1
X18sp17_head_EC36_sc67	-3.99414	0.111785	VEC	Embryo proper VEC	EP6	2.45064	5.38893	G2M
X18sp17_head_EC36_sc68	-3.27738	0.208288	VEC	Embryo proper VEC	EP6	1.8998	4.41735	S
X18sp17_head_EC36_sc69	-0.58754	-8.93433	Non-EC	Non-EC	Non-EC	0.181365	1.56327	S
X18sp17_head_EC36_sc70	-2.5362	-0.00754919	VEC	Embryo proper VEC	EP2	1.10566	5.16085	G2M
X18sp17_head_EC36_sc71	-2.48841	0.460074	VEC	Embryo proper VEC	EP1	1.04735	5.33451	G2M
X18sp17_head_EC36_sc72	-0.941275	-0.561641	VEC	Embryo proper VEC	EP1	1.41252	3.19479	S
X18sp17_body_EC36_sc73	-1.77852	1.92863	VEC	Embryo proper VEC	EP2	4.44844	1.96198	G2M
X18sp17_body_EC36_sc74	0.123279	-11.2234	Non-EC	Non-EC	Non-EC	2.28388	1.85659	S
X18sp17_body_EC36_sc75	-4.21909	3.88424	VEC	Embryo proper VEC	EP2	6.04848	0.630146	G2M
X18sp17_body_EC36_sc76	-0.929145	-1.05848	VEC	Embryo proper VEC	EP1	1.33072	5.02947	S
X18sp17_body_EC36_sc77	-0.650415	-1.12159	VEC	Embryo proper VEC	EP1	1.05499	4.18189	S
X18sp17_body_EC36_sc80	-0.796911	-1.30331	VEC	Embryo proper VEC	EP1	1.37224	5.24	S
X18sp17_body_EC36_sc81	-2.0395	1.2361	VEC	Embryo proper VEC	EP2	5.59285	2.8077	S
X18sp17_body_EC36_sc82	-3.65514	6.3291	VEC	Embryo proper VEC	EP2	4.27348	1.01152	G1
X18sp17_body_EC36_sc83	-1.91992	0.86853	VEC	Embryo proper VEC	EP2	2.89491	3.68025	S
X18sp17_body_EC36_sc84	1.77688	-10.8267	Non-EC	Non-EC	Non-EC	2.06033	1.51162	S
X18sp17_body_EC36_sc85	-0.773844	-0.740852	VEC	Embryo proper VEC	EP1	1.89833	3.72596	S
X18sp17_body_EC36_sc86	-1.19283	-1.17273	VEC	Embryo proper VEC	EP1	1.28967	4.22028	S
X18sp17_body_EC36_sc87	-1.86923	-1.06552	VEC	Embryo proper VEC	EP1	1.0974	5.61439	G2M
X18sp17_body_EC36_sc88	-3.267	-0.740322	VEC	Embryo proper VEC	EP2	2.22036	6.27403	S
X18sp17_body_EC36_sc89	-3.16096	2.50649	VEC	Embryo proper VEC	EP2	4.15507	0.211632	G2M
X18sp17_body_EC36_sc90	-1.51222	-1.24926	VEC	Embryo proper VEC	EP1	0.811273	5.67141	S
X18sp17_body_EC36_sc91	-1.06213	-0.710309	VEC	Embryo proper VEC	EP1	0.771228	4.6687	S
X18sp17_body_EC36_sc92	-3.35125	-0.619744	VEC	Embryo proper VEC	EP6	1.71199	4.55047	S
X18sp17_body_EC36_sc93	-2.31823	2.34972	VEC	Embryo proper VEC	EP2	6.18998	0.47559	S
X18sp17_body_EC36_sc94	-0.852035	-1.40145	VEC	Embryo proper VEC	EP1	0.868917	5.56286	S
X8sp_body_EC37_sc1	-1.14614	0.305828	VEC	Embryo proper VEC	EP1	2.82307	4.86429	G2M
X8sp_body_EC37_sc2	-0.612749	0.796297	VEC	Embryo proper VEC	EP2	1.57319	3.95923	S
X8sp_body_EC37_sc3	-1.84248	1.42729	VEC	Embryo proper VEC	EP2	3.32211	0.114493	S
X8sp_body_EC37_sc4	-2.60648	2.52221	VEC	Embryo proper VEC	EP2	6.00198	1.00218	G1
X8sp_body_EC37_sc5	-2.04535	1.17518	VEC	Embryo proper VEC	EP1	2.48554	2.04039	S
X8sp_body_EC37_sc6	-0.0494846	-1.061	Allantoic VEC	Allantoic VEC	Allantoic VEC	0.727315	3.70238	S
X8sp_body_EC37_sc7	-3.14275	2.92582	VEC	Embryo proper VEC	EP2	6.29672	1.05323	G1
X8sp_body_EC37_sc8	-1.12426	0.362639	VEC	Embryo proper VEC	EP1	1.95267	4.38562	G2M
X8sp_body_EC37_sc9	-1.91885	-0.0105359	VEC	Embryo proper VEC	EP1	2.32853	2.63712	G2M
X8sp_body_EC37_sc10	-1.68622	1.24871	VEC	Embryo proper VEC	EP2	3.77924	2.67815	S
X8sp_body_EC37_sc11	-1.07414	1.20331	VEC	Embryo proper VEC	EP2	4.34819	1.51444	S
X8sp_body_EC37_sc12	-2.1138	2.02319	VEC	Embryo proper VEC	EP2	5.31985	2.83021	G2M
X8sp_body_EC37_sc13	0.446285	-1.02995	Allantoic VEC	Allantoic VEC	Allantoic VEC	2.46049	3.78313	G2M
X8sp_body_EC37_sc14	-0.781493	0.144814	VEC	Embryo proper VEC	EP2	1.13181	2.21457	G2M
X8sp_body_EC37_sc15	-0.124612	-1.18127	Allantoic VEC	Allantoic VEC	Allantoic VEC	1.1913	2.81624	S
X8sp_body_EC37_sc16	-1.41785	1.12778	VEC	Embryo proper VEC	EP2	3.58786	3.61515	G2M
X8sp_body_EC37_sc17	-0.881743	0.836919	VEC	Embryo proper VEC	EP2	1.50277	4.09911	S
X8sp_body_EC37_sc18	-1.34736	1.41968	VEC	Embryo proper VEC	EP1	3.79525	2.67934	G2M
X8sp_body_EC37_sc19	-1.07165	1.61216	VEC	Embryo proper VEC	EP2	4.22125	2.80173	G2M
X8sp_body_EC37_sc20	-0.620202	-0.206612	VEC	Embryo proper VEC	EP1	1.28749	4.28179	G2M
X8sp_body_EC37_sc21	-0.00956328	1.13087	VEC	Embryo proper VEC	EP2	3.32835	1.32363	S
X8sp_body_EC37_sc22	-0.46721	1.41439	VEC	Embryo proper VEC	EP2	0.869066	3.9791	G2M
X8sp_body_EC37_sc23	1.9094	2.96777	VEC	Yolk sac VEC	YS_EPloc	5.58029	3.43164	G2M
X8sp_body_EC37_sc25	-2.07713	1.52201	VEC	Embryo proper VEC	EP2	3.34367	0.109183	S
X8sp_head_EC37_sc26	-0.843781	0.0170537	VEC	Embryo proper VEC	EP1	1.0812	4.33997	S
X8sp_head_EC37_sc27	-1.75937	-0.222165	VEC	Embryo proper VEC	EP1	1.136	3.69319	S
X8sp_head_EC37_sc28	-2.34972	-0.356645	VEC	Embryo proper VEC	EP1	0.687171	5.49321	G2M
X8sp_head_EC37_sc29	-2.13335	-0.136711	VEC	Embryo proper VEC	EP1	0.89695	5.65546	S
X8sp_head_EC37_sc30	-2.08714	-0.300543	VEC	Embryo proper VEC	EP1	1.81154	5.63693	G2M
X8sp_head_EC37_sc31	-1.18812	-0.349034	VEC	Embryo proper VEC	EP1	0.695178	5.03553	S
X8sp_head_EC37_sc32	-0.743999	-0.551168	VEC	Embryo proper VEC	EP1	0.707622	3.90035	S
X8sp_head_EC37_sc33	-2.05365	-0.474193	VEC	Embryo proper VEC	EP1	1.88004	6.96178	G2M
X8sp_head_EC37_sc35	-2.69444	1.68627	VEC	Embryo proper VEC	EP2	5.08369	4.45148	G2M
X8sp_head_EC37_sc36	-2.15889	0.204959	VEC	Embryo proper VEC	EP1	1.02449	5.77729	S
X8sp_ys_EC37_sc37	9.43472	0.950286	Hematopoietic cell	Hematopoietic cell	Hematopoietic cell	0.233641	0.305676	S
X8sp_ys_EC37_sc38	1.91175	2.63075	VEC	Yolk sac VEC	Yolk sac VEC	2.09511	4.95127	G2M
X8sp_ys_EC37_sc39	10.5931	-0.0959304	Hematopoietic cell	Hematopoietic cell	Hematopoietic cell	0.375444	0.0841971	G2M
X8sp_ys_EC37_sc40	1.80554	1.77836	VEC	Yolk sac VEC	Yolk sac VEC	1.81648	3.3614	G1
X8sp_ys_EC37_sc41	10.383	0.0664028	Hematopoietic cell	Hematopoietic cell	Hematopoietic cell	0.249714	0.134005	S
X8sp_ys_EC37_sc42	10.4005	0.0735159	Hematopoietic cell	Hematopoietic cell	Hematopoietic cell	0.0816879	0.338761	S
X8sp_ys_EC37_sc43	9.2712	-1.20178	Hematopoietic cell	Hematopoietic cell	Hematopoietic cell	0.240801	0.556505	S
X8sp_ys_EC37_sc44	1.72785	1.87732	VEC	Yolk sac VEC	Yolk sac VEC	1.58109	4.88428	S
X8sp_body_EC37_sc46	-1.33465	1.2633	VEC	Embryo proper VEC	EP2	4.75229	2.6994	S
X8sp_body_EC37_sc47	0.188808	0.877975	VEC	Embryo proper VEC	EP0	2.14808	4.59217	G2M
X8sp_neg_EC37_sc49	1.35391	-8.88273	Non-EC	Non-EC	Non-EC	0.389537	1.00152	G2M
X8sp_neg_EC37_sc50	0.870989	-10.9099	Non-EC	Non-EC	Non-EC	0.9503	3.83193	G2M
X8sp_neg_EC37_sc51	1.39679	-10.0251	Non-EC	Non-EC	Non-EC	0.746338	3.54383	G2M
X8sp_neg_EC37_sc52	1.37865	-8.87489	Non-EC	Non-EC	Non-EC	0.744555	0.56377	S
X8sp_body_EC38_sc10	0.412732	-1.40761	Allantoic VEC	Allantoic VEC	Allantoic VEC	1.54858	3.84314	S
X8sp_body_EC38_sc11	-0.498528	0.146808	VEC	Embryo proper VEC	EP2	4.57165	3.17076	S
X8sp_body_EC38_sc12	0.0456801	-0.83609	Allantoic VEC	Allantoic VEC	Allantoic VEC	3.01772	3.03934	S
X8sp_body_EC38_sc13	-0.829226	0.344246	VEC	Embryo proper VEC	EP1	2.49081	2.60485	S
X8sp_neg_EC38_sc14	1.23266	-8.79152	Non-EC	Non-EC	Non-EC	0.869651	1.17396	G2M
X8sp_neg_EC38_sc15	1.27939	-9.86138	Non-EC	Non-EC	Non-EC	1.80072	3.54593	S
X8sp_neg_EC38_sc16	0.752668	-10.8139	Non-EC	Non-EC	Non-EC	1.89939	0.0976585	S
X8sp_neg_EC38_sc17	0.804681	-8.91828	Non-EC	Non-EC	Non-EC	0.245057	1.92018	S
X8sp_body_EC38_sc53	-1.70562	1.02679	VEC	Embryo proper VEC	EP2	3.16037	4.38309	S
X8sp_body_EC38_sc54	2.14846	2.40358	VEC	Yolk sac VEC	YS_EPloc	1.36293	2.40359	G2M
X8sp_body_EC38_sc55	-1.15707	1.81447	VEC	Embryo proper VEC	EP2	2.89709	2.94425	S
X8sp_body_EC38_sc56	-0.623068	0.42429	VEC	Embryo proper VEC	EP2	0.870468	3.46434	S
X8sp_body_EC38_sc57	-2.43791	2.23194	VEC	Embryo proper VEC	EP2	4.16109	3.56706	G2M
X8sp_body_EC38_sc58	-0.0777614	0.408087	VEC	Embryo proper VEC	EP0	1.67588	2.98844	G2M
X8sp_body_EC38_sc59	-0.65271	-0.522984	VEC	Embryo proper VEC	EP2	1.239	3.99972	S
X8sp_body_EC38_sc60	-0.0856672	-1.38644	Allantoic VEC	Allantoic VEC	Allantoic VEC	0.931324	3.81722	S
X8sp_body_EC38_sc61	-0.350581	-1.02566	Allantoic VEC	Allantoic VEC	Allantoic VEC	1.28992	3.7452	S
X8sp_body_EC38_sc62	-0.327468	-0.0983773	VEC	Embryo proper VEC	EP2	1.34555	2.1934	S
X8sp_body_EC38_sc63	-1.51194	0.336748	VEC	Embryo proper VEC	EP1	1.20678	3.77769	G2M
X8sp_body_EC38_sc64	0.408021	-0.672461	Allantoic VEC	Allantoic VEC	Allantoic VEC	0.828905	3.55347	G2M
X8sp_body_EC38_sc65	-1.75332	-0.0748428	VEC	Embryo proper VEC	EP1	1.94663	5.3321	G2M
X8sp_body_EC38_sc66	-1.9819	-1.23181	VEC	Embryo proper VEC	EP6	1.68344	5.79427	S
X8sp_body_EC38_sc67	-0.219615	-0.81079	Allantoic VEC	Allantoic VEC	Allantoic VEC	1.32156	3.49793	S
X8sp_body_EC38_sc68	2.23869	3.05881	VEC	Yolk sac VEC	YS_EPloc	2.36985	4.07526	S
X8sp_body_EC38_sc69	-0.0101603	-0.295371	Allantoic VEC	Allantoic VEC	Allantoic VEC	3.27	3.39227	S
X8sp_body_EC38_sc70	-2.78642	2.69656	VEC	Embryo proper VEC	EP2	6.02591	2.33889	G2M
X8sp_body_EC38_sc71	-0.548845	2.15371	VEC	Embryo proper VEC	EP2	6.1954	1.88101	S
X8sp_body_EC38_sc72	-1.45035	2.22277	VEC	Embryo proper VEC	EP2	5.42188	2.02312	S
X8sp_body_EC38_sc73	-0.582161	1.58407	VEC	Embryo proper VEC	EP2	3.61648	4.5931	S
X8sp_body_EC38_sc74	-0.00203903	-0.978262	Allantoic VEC	Allantoic VEC	Allantoic VEC	1.79257	5.04517	S
X8sp_body_EC38_sc75	-0.225027	0.889302	VEC	Embryo proper VEC	EP2	3.51223	2.219	G2M
X8sp_body_EC38_sc76	-1.84918	1.95883	VEC	Embryo proper VEC	EP2	3.19412	1.05328	G2M
X8sp_head_EC38_sc77	-2.05468	-0.790183	VEC	Embryo proper VEC	EP1	1.48438	6.63109	S
X8sp_head_EC38_sc78	-2.12565	-0.104791	VEC	Embryo proper VEC	EP1	0.971447	4.53664	S
X8sp_head_EC38_sc79	-2.20835	2.47561	VEC	Embryo proper VEC	EP2	4.93566	1.89654	G2M
X8sp_head_EC38_sc80	-1.29278	-0.265769	VEC	Embryo proper VEC	EP1	1.47917	5.689	G2M
X8sp_head_EC38_sc81	-2.06343	-0.391935	VEC	Embryo proper VEC	EP1	1.56996	6.46394	G2M
X8sp_head_EC38_sc82	-3.28196	2.96705	VEC	Embryo proper VEC	EP2	7.14767	0.725811	S
X8sp_head_EC38_sc83	-1.77021	-0.339154	VEC	Embryo proper VEC	EP1	1.20396	6.59719	S
X8sp_head_EC38_sc84	-1.96155	-0.0145085	VEC	Embryo proper VEC	EP1	0.650523	4.02209	G2M
X8sp_head_EC38_sc86	-1.78234	2.23619	VEC	Embryo proper VEC	EP2	4.45797	2.44971	G2M
X8sp_ys_EC38_sc87	9.85406	0.783035	Hematopoietic cell	Hematopoietic cell	Hematopoietic cell	0.468456	0.0950587	S
X8sp_ys_EC38_sc88	2.34996	3.78859	VEC	Yolk sac VEC	Yolk sac VEC	4.18522	4.43463	G2M
X8sp_ys_EC38_sc89	10.3171	0.253527	Hematopoietic cell	Hematopoietic cell	Hematopoietic cell	0.516677	0.255932	G2M
X8sp_ys_EC38_sc90	2.29643	2.4724	VEC	Yolk sac VEC	Yolk sac VEC	1.77436	1.89854	S
X8sp_ys_EC38_sc91	9.18249	1.21058	Hematopoietic cell	Hematopoietic cell	Hematopoietic cell	0.966593	1.25051	G2M
X8sp_ys_EC38_sc92	9.41555	1.13748	Hematopoietic cell	Hematopoietic cell	Hematopoietic cell	0.159885	0.701963	S
X8sp_ys_EC38_sc93	9.37164	0.909583	Hematopoietic cell	Hematopoietic cell	Hematopoietic cell	0.239059	0.504714	S
X8sp_neg_EC38_sc94	-0.270643	-9.10953	Non-EC	Non-EC	Non-EC	1.07517	0.750552	S
X8sp_neg_EC39_sc1	1.05376	-8.79653	Non-EC	Non-EC	Non-EC	0.607208	0.0633548	S
X8sp_neg_EC39_sc2	1.25652	-9.51808	Non-EC	Non-EC	Non-EC	1.86873	0.48942	G2M
X8sp_neg_EC39_sc3	-0.208392	-9.05145	Non-EC	Non-EC	Non-EC	0.938561	1.24943	G2M
X8sp_neg_EC39_sc4	0.145408	-9.65372	Non-EC	Non-EC	Non-EC	0.443084	0.957882	G2M
X8sp_neg_EC39_sc5	0.688428	-10.8078	Non-EC	Non-EC	Non-EC	1.14375	5.6033	S
X8sp_body_EC39_sc6	-0.295854	-0.760898	Allantoic VEC	Allantoic VEC	Allantoic VEC	1.84841	2.38058	S
X8sp_body_EC39_sc7	-0.725008	1.26307	VEC	Embryo proper VEC	EP2	3.82826	1.86159	G2M
X8sp_body_EC39_sc8	-1.95671	2.25295	VEC	Embryo proper VEC	EP2	3.8757	2.18214	G2M
X8sp_body_EC39_sc9	0.349048	-1.14705	Allantoic VEC	Allantoic VEC	Allantoic VEC	1.93162	4.68208	S
X8sp_ys_EC39_sc10	9.26177	-1.16858	Hematopoietic cell	Hematopoietic cell	Hematopoietic cell	0.141021	0.155652	S
X8sp_ys_EC39_sc11	9.78477	-0.867441	Hematopoietic cell	Hematopoietic cell	Hematopoietic cell	0.153071	0.0876453	G2M
X8sp_ys_EC39_sc12	9.77523	-0.728517	Hematopoietic cell	Hematopoietic cell	Hematopoietic cell	0.195246	0.300426	S
X8sp_ys_EC39_sc13	9.35698	1.17606	Hematopoietic cell	Hematopoietic cell	Hematopoietic cell	0.660007	0.602973	G2M
X8sp_ys_EC39_sc14	9.67422	-1.02056	Hematopoietic cell	Hematopoietic cell	Hematopoietic cell	0.129833	0.192495	S
X8sp_ys_EC39_sc15	1.60462	2.93227	VEC	Yolk sac VEC	Yolk sac VEC	2.69782	3.31781	G2M
X8sp_ys_EC39_sc16	10.5508	0.0554735	Hematopoietic cell	Hematopoietic cell	Hematopoietic cell	0.401118	0.108409	S
X8sp_ys_EC39_sc17	0.46794	1.09476	VEC	Embryo proper VEC	Embryo_proper_VEC_from_Yalk_sac	1.763	4.66149	G2M
X8sp_head_EC39_sc18	-1.85703	-0.0339717	VEC	Embryo proper VEC	EP1	1.47743	5.39784	G2M
X8sp_head_EC39_sc19	0.38772	-10.1513	Non-EC	Non-EC	Non-EC	1.02132	3.84479	G2M
X8sp_head_EC39_sc20	-1.51877	-0.397812	VEC	Embryo proper VEC	EP1	1.21155	5.35801	G2M
X8sp_head_EC39_sc21	-1.34226	1.93283	VEC	Embryo proper VEC	EP2	3.91764	2.04816	S
X8sp_head_EC39_sc22	-1.54201	-0.478345	VEC	Embryo proper VEC	EP1	1.49098	5.18835	G2M
X8sp_head_EC39_sc24	-1.59355	-0.472631	VEC	Embryo proper VEC	EP1	0.875649	4.85419	G2M
X8sp_head_EC39_sc25	-1.0629	0.00715718	VEC	Embryo proper VEC	EP1	0.931037	4.4411	G2M
X8sp_head_EC39_sc26	-2.02747	-0.264322	VEC	Embryo proper VEC	EP1	1.20576	5.05244	S
X8sp_head_EC39_sc27	-1.40208	0.273853	VEC	Embryo proper VEC	EP1	4.15173	3.31087	G2M
X8sp_head_EC39_sc28	-2.66877	2.60367	VEC	Embryo proper VEC	EP2	6.51037	1.18812	G1
X8sp_body_EC39_sc29	0.0312633	-0.627153	Allantoic VEC	Allantoic VEC	Allantoic VEC	2.45373	2.54553	S
X8sp_body_EC39_sc30	0.0288346	0.385127	VEC	Embryo proper VEC	EP2	3.49291	1.18394	G2M
X8sp_body_EC39_sc31	-3.46375	2.80283	VEC	Embryo proper VEC	EP2	6.67227	2.40328	G1
X8sp_body_EC39_sc32	-2.93468	2.71573	VEC	Embryo proper VEC	EP2	5.73595	1.5385	G2M
X8sp_body_EC39_sc33	-3.27782	2.63326	VEC	Embryo proper VEC	EP2	5.41414	1.9976	G1
X8sp_body_EC39_sc35	-1.47152	1.52116	VEC	Embryo proper VEC	EP2	3.8883	2.56969	S
X8sp_body_EC39_sc36	-3.00778	2.1742	VEC	Embryo proper VEC	EP2	4.38387	2.74481	G2M
X8sp_body_EC39_sc37	0.313607	-0.943367	Allantoic VEC	Allantoic VEC	Allantoic VEC	0.94461	4.07751	G2M
X8sp_body_EC39_sc38	-0.259464	-0.556687	Allantoic VEC	Allantoic VEC	Allantoic VEC	1.00362	3.0852	S
X8sp_body_EC39_sc39	2.45138	2.41817	VEC	Yolk sac VEC	YS_EPloc	1.38305	5.85936	G2M
X8sp_body_EC39_sc40	1.73317	2.96513	VEC	Yolk sac VEC	YS_EPloc	0.671683	2.97287	G2M
X8sp_body_EC39_sc41	-1.36432	1.09691	VEC	Embryo proper VEC	EP2	3.95493	2.06497	S
X8sp_body_EC39_sc42	-0.0693603	-1.11561	Allantoic VEC	Allantoic VEC	Allantoic VEC	0.940951	4.48747	S
X8sp_body_EC39_sc43	-0.293528	-0.368397	VEC	Embryo proper VEC	EP1	3.43894	2.17523	G2M
X8sp_body_EC39_sc44	-1.72613	-0.225426	VEC	Embryo proper VEC	EP1	1.8729	6.32167	G2M
X8sp_body_EC39_sc45	-1.7183	2.19072	VEC	Embryo proper VEC	EP2	4.43623	1.91472	S
X8sp_body_EC39_sc46	-1.1378	1.93391	VEC	Embryo proper VEC	EP2	4.72247	1.59722	G2M
X8sp_body_EC39_sc47	-1.18917	1.9962	VEC	Embryo proper VEC	EP2	2.77784	2.66802	G2M
X8sp_body_EC39_sc48	-1.15225	1.47109	VEC	Embryo proper VEC	EP2	3.27904	2.99148	G2M
X8sp_body_EC39_sc49	-0.517344	-1.10551	Allantoic VEC	Allantoic VEC	Allantoic VEC	1.06551	3.86051	G2M
X8sp_body_EC39_sc50	-1.04846	0.60318	VEC	Embryo proper VEC	EP1	3.56588	4.41441	S
X8sp_body_EC39_sc51	-1.41341	1.97784	VEC	Embryo proper VEC	EP2	4.99989	3.66821	G2M
X8sp_body_EC39_sc52	-0.963601	0.573569	VEC	Embryo proper VEC	EP1	3.5794	2.57274	G2M
X8sp_body_EC40_sc18	-2.06772	2.39904	VEC	Embryo proper VEC	EP2	4.8479	4.60621	G2M
X8sp_body_EC40_sc19	-0.75843	0.378221	VEC	Embryo proper VEC	EP2	1.0379	3.78156	G2M
X8sp_body_EC40_sc20	-4.55663	2.54421	VEC	Embryo proper VEC	EP2	7.14733	0	G1
X8sp_body_EC40_sc21	-0.265929	-1.24616	Allantoic VEC	Allantoic VEC	Allantoic VEC	0.820114	4.55299	S
X8sp_neg_EC40_sc22	-0.362022	-9.23187	Non-EC	Non-EC	Non-EC	0.711054	0.423363	S
X8sp_neg_EC40_sc24	0.972435	-8.98708	Non-EC	Non-EC	Non-EC	0.560036	1.8875	S
X8sp_neg_EC40_sc25	-0.170312	-9.22236	Non-EC	Non-EC	Non-EC	1.05824	1.19399	S
X8sp_neg_EC40_sc26	1.26046	-8.92234	Non-EC	Non-EC	Non-EC	1.15574	1.97326	S
X8sp_neg_EC40_sc53	1.32331	-8.99397	Non-EC	Non-EC	Non-EC	0.322701	0.908982	G2M
X8sp_ys_EC40_sc54	11.1803	-0.523971	Hematopoietic cell	Hematopoietic cell	Hematopoietic cell	0.717443	0.321598	G2M
X8sp_ys_EC40_sc56	9.5392	1.0708	Hematopoietic cell	Hematopoietic cell	Hematopoietic cell	0.306544	0	S
X8sp_ys_EC40_sc57	10.5102	-0.0961472	Hematopoietic cell	Hematopoietic cell	Hematopoietic cell	0.552511	0.136047	S
X8sp_ys_EC40_sc58	8.92805	1.30666	Hematopoietic cell	Hematopoietic cell	Hematopoietic cell	1.7979	1.10948	G2M
X8sp_ys_EC40_sc59	9.51953	-1.12448	Hematopoietic cell	Hematopoietic cell	Hematopoietic cell	0.206595	0.252327	S
X8sp_ys_EC40_sc60	1.6316	2.8518	VEC	Yolk sac VEC	Yolk sac VEC	2.38776	2.9702	G2M
X8sp_head_EC40_sc61	-5.07015	-0.417011	VEC	Embryo proper VEC	EP7	3.5498	4.90618	S
X8sp_head_EC40_sc62	-3.2556	-0.700708	VEC	Embryo proper VEC	EP1	2.16936	8.12497	S
X8sp_head_EC40_sc63	-2.28667	1.94046	VEC	Embryo proper VEC	EP2	3.55497	0.211503	G1
X8sp_head_EC40_sc64	-2.13346	2.4521	VEC	Embryo proper VEC	EP2	4.96295	1.9129	G2M
X8sp_head_EC40_sc65	-2.04149	1.12001	VEC	Embryo proper VEC	EP1	1.44093	5.16243	S
X8sp_head_EC40_sc66	-1.65842	-0.342369	VEC	Embryo proper VEC	EP1	1.57383	5.70496	G2M
X8sp_head_EC40_sc67	-1.87472	-0.536777	VEC	Embryo proper VEC	EP1	1.12327	7.33583	G2M
X8sp_head_EC40_sc68	-2.26877	0.488434	VEC	Embryo proper VEC	EP1	1.22111	4.081	G2M
X8sp_head_EC40_sc69	-2.70194	-0.542125	VEC	Embryo proper VEC	EP1	1.76555	6.72348	S
X8sp_head_EC40_sc70	-3.50488	0.0905086	VEC	Embryo proper VEC	EP7	3.87974	4.61125	S
X8sp_body_EC40_sc71	-1.92741	2.3433	VEC	Embryo proper VEC	EP2	4.13186	1.52499	G2M
X8sp_body_EC40_sc72	2.07076	1.96737	VEC	Yolk sac VEC	YS_EPloc	0.826401	3.29391	S
X8sp_body_EC40_sc73	-1.10248	1.72362	VEC	Embryo proper VEC	EP2	2.71337	4.22758	S
X8sp_body_EC40_sc74	-2.07677	2.43284	VEC	Embryo proper VEC	EP2	4.55319	1.7687	G2M
X8sp_body_EC40_sc75	-1.15726	2.1486	VEC	Embryo proper VEC	EP2	3.5251	2.87985	S
X8sp_body_EC40_sc76	-0.272749	-0.914011	Allantoic VEC	Allantoic VEC	Allantoic VEC	1.73465	3.31538	S
X8sp_body_EC40_sc77	-1.18083	2.15471	VEC	Embryo proper VEC	EP2	3.67896	2.05517	G2M
X8sp_body_EC40_sc78	-1.61351	0.132323	VEC	Embryo proper VEC	EP1	1.80472	3.74251	G2M
X8sp_body_EC40_sc79	-1.82945	0.298449	VEC	Embryo proper VEC	EP1	0.781926	4.55678	S
X8sp_body_EC40_sc80	-1.90785	1.96191	VEC	Embryo proper VEC	EP2	3.84226	2.9819	G2M
X8sp_body_EC40_sc82	-0.435579	0.952982	VEC	Embryo proper VEC	EP2	2.2139	5.21982	G1
X8sp_body_EC40_sc83	-1.38139	0.36166	VEC	Embryo proper VEC	EP1	1.92735	3.11167	G2M
X8sp_body_EC40_sc84	-4.68052	1.92968	VEC	Embryo proper VEC	EP7	6.57008	1.81004	S
X8sp_body_EC40_sc85	-0.893142	-0.14171	VEC	Embryo proper VEC	EP2	1.8145	4.8182	S
X8sp_body_EC40_sc86	-1.8613	1.51064	VEC	Embryo proper VEC	EP2	4.01574	4.22542	S
X8sp_body_EC40_sc87	-2.78366	2.1926	VEC	Embryo proper VEC	EP2	4.95934	0.565953	G1
X8sp_body_EC40_sc88	-1.97438	0.986741	VEC	Embryo proper VEC	EP2	3.1371	1.67877	G2M
X8sp_body_EC40_sc89	0.861204	1.05077	VEC	Embryo proper VEC	EP0	1.99754	5.2286	G2M
X8sp_body_EC40_sc90	-0.650669	0.546816	VEC	Embryo proper VEC	EP2	4.44991	1.70428	G2M
X8sp_body_EC40_sc91	9.29098	1.10854	Hematopoietic cell	Hematopoietic cell	Hematopoietic cell	0.146401	0.125125	S
X8sp_body_EC40_sc92	-2.42622	2.06568	VEC	Embryo proper VEC	EP2	5.06888	0.960296	S
X8sp_body_EC40_sc93	0.440564	-0.922554	Allantoic VEC	Allantoic VEC	Allantoic VEC	2.1615	6.51811	G2M
X8sp_body_EC40_sc94	0.390979	-0.966144	Allantoic VEC	Allantoic VEC	Allantoic VEC	2.56565	3.82415	G2M
X35sp_ys_EC41_sc2	3.82138	4.499	VEC	Yolk sac VEC	YS3	2.15355	3.72472	G2M
X35sp_ys_EC41_sc3	3.75061	4.70279	VEC	Yolk sac VEC	YS3	3.78791	1.98098	G1
X35sp_ys_EC41_sc4	-4.61929	-1.43785	VEC	Embryo proper VEC	Embryo_proper_VEC_from_Yalk_sac	1.69755	7.15355	G1
X35sp_ys_EC41_sc5	4.23379	4.64968	VEC	Yolk sac VEC	YS3	2.92758	3.04916	S
X35sp_ys_EC41_sc6	3.71386	5.09202	VEC	Yolk sac VEC	YS3	5.90499	2.44549	G2M
X35sp_ys_EC41_sc7	3.74261	4.57995	VEC	Yolk sac VEC	YS3	3.17227	3.84634	G1
X35sp_ys_EC41_sc9	-4.38041	3.9785	VEC	Embryo proper VEC	Embryo_proper_VEC_from_Yalk_sac	7.40569	0.145228	G1
X35sp_ys_EC41_sc11	3.76614	4.83634	VEC	Yolk sac VEC	YS3	2.3508	2.36729	G1
X35sp_ys_EC41_sc12	3.01643	4.91951	VEC	Yolk sac VEC	YS3	3.2495	4.46155	G2M
X35sp_ys_EC41_sc13	2.75249	4.53431	VEC	Yolk sac VEC	YS2	1.84772	0.924261	G2M
X35sp_ys_EC41_sc15	4.04376	4.4534	VEC	Yolk sac VEC	YS3	3.59057	2.49575	G1
X35sp_ys_EC41_sc16	4.1181	4.44994	VEC	Yolk sac VEC	YS3	2.98151	4.10477	G2M
X35sp_ys_EC41_sc18	3.59509	4.92883	VEC	Yolk sac VEC	YS3	4.23813	2.71841	G1
X35sp_ys_EC41_sc19	-3.30462	0.840837	VEC	Embryo proper VEC	Embryo_proper_VEC_from_Yalk_sac	1.73971	6.07432	G1
X35sp_ys_EC41_sc20	4.16004	4.63993	VEC	Yolk sac VEC	YS3	1.32205	4.32889	S
X35sp34_ys_EC41_sc21	9.40302	1.19458	Hematopoietic cell	Hematopoietic cell	Hematopoietic cell	0.591995	0.26567	G2M
X35sp34_ys_EC41_sc22	9.30254	1.32931	Hematopoietic cell	Hematopoietic cell	Hematopoietic cell	1.08555	0.594841	S
X35sp34_ys_EC41_sc24	3.92601	5.28799	VEC	Yolk sac VEC	YS3	8.07636	1.5359	G1
X35sp34_ys_EC41_sc25	3.99404	4.63924	VEC	Yolk sac VEC	YS3	3.54621	2.19288	S
X35sp34_ys_EC41_sc26	-3.03271	0.78493	VEC	Embryo proper VEC	Embryo_proper_VEC_from_Yalk_sac	1.47653	3.24523	G2M
X35sp34_ys_EC41_sc27	4.24129	4.64306	VEC	Yolk sac VEC	YS3	3.28986	2.33811	S
X35sp34_ys_EC41_sc28	3.65995	4.58085	VEC	Yolk sac VEC	YS3	3.53102	3.83936	G1
X35sp34_ys_EC41_sc29	4.24345	4.74404	VEC	Yolk sac VEC	YS3	4.18725	3.80163	S
X35sp34_ys_EC41_sc31	3.75593	4.39361	VEC	Yolk sac VEC	YS3	3.00662	5.69167	G1
X35sp34_ys_EC41_sc32	3.3623	3.92012	VEC	Yolk sac VEC	YS2	1.67735	4.95914	G2M
X35sp34_ys_EC41_sc33	4.15281	4.81696	VEC	Yolk sac VEC	YS3	4.10974	4.54048	G1
X35sp34_ys_EC41_sc36	4.06697	4.82998	VEC	Yolk sac VEC	YS3	3.75033	2.99682	S
X35sp34_ys_EC41_sc37	3.84499	4.81895	VEC	Yolk sac VEC	YS3	2.80288	1.6568	G1
X35sp34_ys_EC41_sc38	-3.70386	6.98045	VEC	Embryo proper VEC	Embryo_proper_VEC_from_Yalk_sac	3.07614	1.44184	S
X35sp34_ys_EC41_sc40	4.14756	4.75627	VEC	Yolk sac VEC	YS3	3.8831	6.03738	G2M
X35sp34_ys_EC41_sc41	4.09289	4.44613	VEC	Yolk sac VEC	YS3	1.865	5.5494	G1
X35sp34_ys_EC41_sc42	4.09261	4.63627	VEC	Yolk sac VEC	YS3	2.80613	2.29835	G1
X25sp_head_EC42_sc45	-5.00002	1.07114	VEC	Embryo proper VEC	EP7	4.78134	2.42461	S
X25sp_head_EC42_sc46	-4.36557	0.371665	VEC	Embryo proper VEC	EP6	2.59488	5.8645	S
X25sp_head_EC42_sc47	-4.19742	-0.234371	VEC	Embryo proper VEC	EP6	2.36592	6.12463	G2M
X25sp_head_EC42_sc48	-5.88753	0.846432	VEC	Embryo proper VEC	EP7	2.81408	5.4841	G2M
X25sp_head_EC42_sc49	-4.42238	0.500243	VEC	Embryo proper VEC	EP6	2.03984	3.16792	S
X25sp_head_EC42_sc50	-3.66666	-0.293548	VEC	Embryo proper VEC	EP6	2.13935	6.63573	S
X25sp_head_EC42_sc51	-3.17422	-0.637211	VEC	Embryo proper VEC	EP6	1.7293	5.65468	S
X25sp_head_EC42_sc52	-2.88408	-0.845479	VEC	Embryo proper VEC	EP6	1.36079	6.46815	S
X25sp_head_EC42_sc53	-4.98838	0.393943	VEC	Embryo proper VEC	EP6	1.81809	5.5767	S
X25sp_head_EC42_sc54	-4.56638	0.981982	VEC	Embryo proper VEC	EP6	1.94284	5.1445	S
X25sp_head_EC42_sc55	-3.14088	-0.7025	VEC	Embryo proper VEC	EP6	0.85343	5.24192	G2M
X25sp_head_EC42_sc56	-4.78051	0.681615	VEC	Embryo proper VEC	EP7	4.00557	5.28447	S
X25sp_head_EC42_sc57	-4.79286	1.94822	VEC	Embryo proper VEC	EP7	6.59433	2.20143	G1
X25sp_head_EC42_sc58	-3.99769	-0.113549	VEC	Embryo proper VEC	EP6	2.87202	6.33731	S
X25sp_head_EC42_sc59	-4.42495	0.484393	VEC	Embryo proper VEC	EP6	2.75021	4.9612	S
X25sp_head_EC42_sc60	-3.96053	0.93335	VEC	Embryo proper VEC	EP6	1.95615	3.36004	S
X25sp_head_EC42_sc61	-1.08996	-9.19088	Non-EC	Non-EC	Non-EC	1.53081	1.26968	G2M
X25sp_head_EC42_sc62	-5.15575	-0.265973	VEC	Embryo proper VEC	EP6	2.76652	7.69838	G2M
X25sp_head_EC42_sc63	-4.01334	0.870028	VEC	Embryo proper VEC	EP6	2.44313	5.2381	S
X25sp_head_EC42_sc64	-4.24544	0.860998	VEC	Embryo proper VEC	EP7	3.46217	4.74189	S
X25sp_ys_EC42_sc65	3.38715	3.71622	VEC	Yolk sac VEC	YS2	2.22379	4.95369	S
X25sp_ys_EC42_sc66	3.30746	4.55619	VEC	Yolk sac VEC	YS3	3.25578	4.0149	S
X25sp_ys_EC42_sc67	3.52322	4.442	VEC	Yolk sac VEC	YS3	3.57866	6.04848	S
X25sp_ys_EC42_sc68	3.13556	5.11477	VEC	Yolk sac VEC	YS3	5.61514	2.37488	G2M
X25sp_ys_EC42_sc69	-4.54649	3.54657	VEC	Embryo proper VEC	Embryo_proper_VEC_from_Yalk_sac	7.713	0.657288	G1
X25sp_ys_EC42_sc70	2.67876	4.63137	VEC	Yolk sac VEC	YS3	2.40304	2.8833	S
X25sp_ys_EC42_sc71	3.27781	5.30525	VEC	Yolk sac VEC	YS3	5.9419	0.484637	G2M
X25sp_ys_EC42_sc72	2.42154	4.70333	VEC	Yolk sac VEC	YS3	3.95563	6.79205	G2M
X25sp_ys_EC42_sc74	1.64845	-11.0259	VEC	Embryo proper VEC	Embryo_proper_VEC_from_Yalk_sac	1.18191	0.357827	S
X25sp_ys_EC42_sc75	9.18946	-2.08452	Hematopoietic cell	Hematopoietic cell	Hematopoietic cell	0.794554	1.40232	S
X25sp_ys_EC42_sc78	2.85413	4.87307	VEC	Yolk sac VEC	YS3	2.18937	4.95991	G2M
X25sp_ys_EC42_sc79	3.37606	4.35037	VEC	Yolk sac VEC	YS3	3.56261	4.19254	G2M
X25sp_ys_EC42_sc80	3.00056	4.50678	VEC	Yolk sac VEC	YS3	3.00897	5.68029	G2M
X25sp_ys_EC42_sc81	3.2363	4.26207	VEC	Yolk sac VEC	YS3	3.12222	5.09723	S
X25sp_ys_EC42_sc82	2.45341	4.71575	VEC	Yolk sac VEC	YS3	2.9741	3.71989	S
X25sp_ys_EC42_sc83	3.20175	5.30542	VEC	Yolk sac VEC	YS3	6.09547	1.09075	G1
X25sp_ys_EC42_sc84	-4.47926	3.95317	VEC	Embryo proper VEC	Embryo_proper_VEC_from_Yalk_sac	7.81435	0.676932	G1
X25sp_ys_EC42_sc86	2.54729	4.64816	VEC	Yolk sac VEC	YS3	3.67323	5.18345	S
X25sp_ys_EC42_sc87	3.40346	4.14123	VEC	Yolk sac VEC	YS3	1.98436	4.0956	G1
X25sp_ys_EC42_sc88	3.13555	3.37987	VEC	Yolk sac VEC	YS2	2.07107	6.73342	G1
X25sp_ys_EC42_sc89	9.10697	-2.06033	Hematopoietic cell	Hematopoietic cell	Hematopoietic cell	0.737438	0.96648	G2M
X25sp_ys_EC42_sc90	3.31799	4.28009	VEC	Yolk sac VEC	YS3	3.2175	2.35249	S
X25sp_ys_EC42_sc91	3.1186	4.49712	VEC	Yolk sac VEC	YS3	3.90011	3.31162	G2M
X25sp_ys_EC42_sc92	2.72305	4.5888	VEC	Yolk sac VEC	YS3	4.00408	4.55074	S
X25sp_ys_EC42_sc93	9.32963	1.22793	Hematopoietic cell	Hematopoietic cell	Hematopoietic cell	0.55134	0.39356	S
X25sp_ys_EC42_sc94	9.41368	1.1773	Hematopoietic cell	Hematopoietic cell	Hematopoietic cell	0.553451	1.56899	S
X25sp_head_EC43_sc45	-3.46701	-0.287106	VEC	Embryo proper VEC	EP6	1.37211	3.71733	G2M
X25sp_head_EC43_sc46	-3.30922	-0.07923	VEC	Embryo proper VEC	EP6	1.78472	4.68882	G2M
X25sp_head_EC43_sc47	-3.67245	-0.338328	VEC	Embryo proper VEC	EP6	1.92916	6.55049	S
X25sp_head_EC43_sc48	-3.92158	0.226979	VEC	Embryo proper VEC	EP6	2.4378	6.07417	G2M
X25sp_head_EC43_sc49	-4.04831	0.575578	VEC	Embryo proper VEC	EP6	2.19225	5.04983	S
X25sp_head_EC43_sc50	-4.40791	-0.457826	VEC	Embryo proper VEC	EP6	2.36797	5.51533	G2M
X25sp_head_EC43_sc51	-3.70931	-0.308224	VEC	Embryo proper VEC	EP6	1.81877	4.59477	S
X25sp_head_EC43_sc52	-3.5431	-0.443681	VEC	Embryo proper VEC	EP6	1.55434	4.67436	S
X25sp_head_EC43_sc53	-5.5386	0.989031	VEC	Embryo proper VEC	EP7	4.30074	5.4621	S
X25sp_head_EC43_sc54	-3.71734	0.0494237	VEC	Embryo proper VEC	EP6_EP7_unclassified	3.49251	3.95399	S
X25sp_head_EC43_sc55	-4.13531	0.285691	VEC	Embryo proper VEC	EP6	1.73739	4.20021	G2M
X25sp_head_EC43_sc57	-3.75931	0.120046	VEC	Embryo proper VEC	EP6	2.21437	6.14486	S
X25sp_head_EC43_sc58	-4.0351	2.76398	VEC	Embryo proper VEC	EP2	6.16932	2.86752	G1
X25sp_head_EC43_sc59	-3.98528	-0.281312	VEC	Embryo proper VEC	EP6	2.5197	5.18468	G2M
X25sp_head_EC43_sc60	-0.348855	-9.1058	Non-EC	Non-EC	Non-EC	1.46393	2.58094	S
X25sp_head_EC43_sc61	-5.07249	0.4843	VEC	Embryo proper VEC	EP6	2.49462	4.47928	G2M
X25sp_head_EC43_sc62	-4.59092	1.85388	VEC	Embryo proper VEC	EP7	4.81885	2.42832	G1
X25sp_head_EC43_sc63	-3.93613	-0.573776	VEC	Embryo proper VEC	EP6	1.49649	6.16493	S
X25sp_head_EC43_sc64	-4.26625	2.81849	VEC	Embryo proper VEC	EP3	8.19828	0.395028	G1
X25sp_ys_EC43_sc65	3.06943	3.2544	VEC	Yolk sac VEC	YS2	1.35619	6.5099	G2M
X25sp_ys_EC43_sc66	3.73193	5.04096	VEC	Yolk sac VEC	YS3	3.77095	2.88505	G1
X25sp_ys_EC43_sc67	3.10773	4.51902	VEC	Yolk sac VEC	YS2	1.44313	4.29653	G2M
X25sp_ys_EC43_sc68	3.32933	3.50119	VEC	Yolk sac VEC	YS2	1.55328	3.50313	G2M
X25sp_ys_EC43_sc69	3.17191	4.00718	VEC	Yolk sac VEC	YS2	1.71235	3.02786	G2M
X25sp_ys_EC43_sc70	2.57928	4.66497	VEC	Yolk sac VEC	YS3	3.58401	4.11525	G2M
X25sp_ys_EC43_sc71	2.78215	4.62444	VEC	Yolk sac VEC	YS3	3.88853	1.95595	S
X25sp_ys_EC43_sc72	3.80542	4.93263	VEC	Yolk sac VEC	YS3	2.38008	5.606	G2M
X25sp_ys_EC43_sc73	-4.22167	5.70667	VEC	Embryo proper VEC	Embryo_proper_VEC_from_Yalk_sac	4.18784	0.25025	G1
X25sp_ys_EC43_sc74	3.5358	4.31343	VEC	Yolk sac VEC	YS3	4.59571	3.09248	S
X25sp_ys_EC43_sc75	3.57479	5.18088	VEC	Yolk sac VEC	YS3	5.93058	1.29824	G1
X25sp_ys_EC43_sc77	3.38365	3.89065	VEC	Yolk sac VEC	YS2	2.36024	2.99085	G2M
X25sp_ys_EC43_sc78	3.18032	4.10265	VEC	Yolk sac VEC	YS2	2.31178	5.24829	G2M
X25sp_ys_EC43_sc79	3.37326	5.36954	VEC	Yolk sac VEC	YS3	8.57532	3.06387	G2M
X25sp_ys_EC43_sc80	3.52366	4.11487	VEC	Yolk sac VEC	YS3	1.71784	2.71157	G1
X25sp_ys_EC43_sc81	3.11458	3.83325	VEC	Yolk sac VEC	YS2	2.33486	5.03537	G2M
X25sp_ys_EC43_sc82	2.56396	4.78055	VEC	Yolk sac VEC	YS3	3.11836	4.70052	G1
X25sp_ys_EC43_sc83	3.00786	4.48614	VEC	Yolk sac VEC	YS2	1.65583	6.97335	G2M
X25sp_ys_EC43_sc84	3.41997	5.22154	VEC	Yolk sac VEC	YS3	6.39288	0.928105	G2M
X25sp_ys_EC43_sc85	3.58902	4.36318	VEC	Yolk sac VEC	YS3	5.24148	3.67095	S
X25sp_ys_EC43_sc86	3.8233	5.28874	VEC	Yolk sac VEC	YS3	8.25194	1.43374	G1
X25sp_ys_EC43_sc87	3.41195	5.19854	VEC	Yolk sac VEC	YS3	4.56237	0.752733	G2M
X25sp_ys_EC43_sc88	3.68659	4.14805	VEC	Yolk sac VEC	YS3	1.82344	6.58508	S
X25sp_ys_EC43_sc89	3.26799	5.05147	VEC	Yolk sac VEC	YS3	5.28178	2.68365	G2M
X25sp_ys_EC43_sc90	2.45255	4.72866	VEC	Yolk sac VEC	YS3	2.67361	9.54792	S
X25sp_ys_EC43_sc91	3.51294	5.22092	VEC	Yolk sac VEC	YS3	5.70849	3.23425	G1
X25sp_ys_EC43_sc92	3.60712	4.62705	VEC	Yolk sac VEC	YS3	6.39034	3.22434	G1
X25sp_ys_EC43_sc93	3.65614	4.52703	VEC	Yolk sac VEC	YS3	4.69685	3.06176	S
X25sp_ys_EC43_sc94	3.23937	4.46726	VEC	Yolk sac VEC	YS2	3.48193	4.39152	G2M
X8sp_ys_EC44_sc1	1.89208	2.10086	VEC	Yolk sac VEC	Yolk sac VEC	1.59042	2.32354	S
X8sp_ys_EC44_sc2	9.10867	1.22412	Hematopoietic cell	Hematopoietic cell	Hematopoietic cell	1.13352	1.66649	G2M
X8sp_ys_EC44_sc3	1.90095	3.11004	VEC	Yolk sac VEC	Yolk sac VEC	1.43851	3.10426	G2M
X8sp_ys_EC44_sc4	9.21713	-1.43969	Hematopoietic cell	Hematopoietic cell	Hematopoietic cell	0.155215	0.244039	S
X8sp_ys_EC44_sc5	2.18307	2.71502	VEC	Yolk sac VEC	Yolk sac VEC	1.27587	2.63075	S
X8sp_ys_EC44_sc6	0.511198	1.19509	VEC	Embryo proper VEC	Embryo_proper_VEC_from_Yalk_sac	1.10996	2.76923	S
X8sp_ys_EC44_sc7	1.70774	2.99791	VEC	Yolk sac VEC	Yolk sac VEC	1.82657	2.58327	G2M
X8sp_ys_EC44_sc8	1.85944	1.93965	VEC	Yolk sac VEC	Yolk sac VEC	1.3153	2.90767	S
X8sp_ys_EC44_sc9	2.57737	2.73376	VEC	Yolk sac VEC	Yolk sac VEC	1.62192	3.16816	G2M
X8sp_ys_EC44_sc10	2.16087	2.27629	VEC	Yolk sac VEC	Yolk sac VEC	1.16859	2.17244	S
X8sp_ys_EC44_sc11	1.50076	2.95965	VEC	Yolk sac VEC	Yolk sac VEC	2.63435	3.20274	G2M
X8sp_ys_EC44_sc12	1.82688	2.198	VEC	Yolk sac VEC	Yolk sac VEC	1.70331	3.8639	G2M
X8sp_ys_EC44_sc13	1.77247	2.37152	VEC	Yolk sac VEC	Yolk sac VEC	1.74599	4.64068	S
X8sp_ys_EC44_sc14	2.12549	1.95826	VEC	Yolk sac VEC	Yolk sac VEC	0.646505	3.50031	S
X8sp_ys_EC44_sc15	2.01848	2.00381	VEC	Yolk sac VEC	Yolk sac VEC	0.656202	1.64955	G2M
X8sp_ys_EC44_sc16	-0.131583	1.26057	VEC	Embryo proper VEC	Embryo_proper_VEC_from_Yalk_sac	2.94858	4.43541	S
X8sp_ys_EC44_sc17	1.98206	2.69167	VEC	Yolk sac VEC	Yolk sac VEC	0.989369	4.01533	S
X8sp_ys_EC44_sc18	1.97136	2.70107	VEC	Yolk sac VEC	Yolk sac VEC	1.06629	2.74405	S
X8sp_ys_EC44_sc19	2.01905	2.37108	VEC	Yolk sac VEC	Yolk sac VEC	1.45289	3.98432	S
X8sp_ys_EC44_sc20	1.61904	2.36209	VEC	Yolk sac VEC	Yolk sac VEC	3.65524	2.32236	S
X8sp_ys_EC44_sc21	1.45856	2.21618	VEC	Yolk sac VEC	Yolk sac VEC	3.11609	4.12731	S
X8sp_ys_EC44_sc22	2.03394	2.60659	VEC	Yolk sac VEC	Yolk sac VEC	3.57293	3.05779	S
X8sp_ys_EC44_sc24	1.13358	1.34846	VEC	Yolk sac VEC	Yolk sac VEC	1.83773	3.54062	S
X8sp_ys_EC44_sc25	2.04317	2.04694	VEC	Yolk sac VEC	Yolk sac VEC	0.853927	1.64836	S
X8sp_ys_EC44_sc26	1.51855	2.9686	VEC	Yolk sac VEC	Yolk sac VEC	1.45716	3.03404	G2M
X8sp_ys_EC44_sc27	1.36413	1.21334	VEC	Yolk sac VEC	Yolk sac VEC	1.72669	0.642202	S
X8sp_ys_EC44_sc28	9.34728	-1.1911	Hematopoietic cell	Hematopoietic cell	Hematopoietic cell	0.179045	0.289872	S
X8sp_ys_EC44_sc29	2.23621	-10.4562	Non-EC	Non-EC	Non-EC	1.87011	3.18887	S
X8sp_ys_EC44_sc30	1.94989	3.60448	VEC	Yolk sac VEC	Yolk sac VEC	1.87501	6.64599	G2M
X8sp_ys_EC44_sc31	0.989138	1.88143	VEC	Yolk sac VEC	Yolk sac VEC	1.42111	5.39409	S
X8sp_ys_EC44_sc32	1.3295	2.03694	VEC	Yolk sac VEC	Yolk sac VEC	1.53739	3.36224	G1
X8sp_ys_EC44_sc33	1.74594	2.78043	VEC	Yolk sac VEC	Yolk sac VEC	1.52985	2.07754	G2M
X8sp_ys_EC44_sc35	1.76895	2.995	VEC	Yolk sac VEC	Yolk sac VEC	1.97053	3.64512	S
X8sp_ys_EC44_sc36	1.65985	2.06248	VEC	Yolk sac VEC	Yolk sac VEC	2.3833	2.88738	G1
X8sp_ys_EC44_sc37	-0.03251	-1.19856	Allantoic VEC	Allantoic VEC	Allantoic VEC	1.03886	1.85841	S
X8sp_ys_EC44_sc38	1.56756	2.27651	VEC	Yolk sac VEC	Yolk sac VEC	1.47595	3.47882	S
X8sp_ys_EC44_sc39	0.339942	-1.33649	Allantoic VEC	Allantoic VEC	Allantoic VEC	1.93806	2.70144	G2M
X8sp_ys_EC44_sc40	-0.0123372	-1.15101	Allantoic VEC	Allantoic VEC	Allantoic VEC	0.770274	4.56496	S
X8sp_ys_EC44_sc41	1.63229	2.79221	VEC	Yolk sac VEC	Yolk sac VEC	1.58176	4.05772	G2M
X8sp_ys_EC44_sc42	0.00140242	0.608493	VEC	Embryo proper VEC	Embryo_proper_VEC_from_Yalk_sac	1.8178	3.75442	G2M
X8sp_ys_EC44_sc43	2.31393	2.30466	VEC	Yolk sac VEC	Yolk sac VEC	0.71475	3.38561	G2M
X8sp_ys_EC44_sc44	9.31805	-1.13225	Hematopoietic cell	Hematopoietic cell	Hematopoietic cell	0.318994	0.303886	S
X8sp_ys_EC44_sc45	0.577137	-1.11505	Allantoic VEC	Allantoic VEC	Allantoic VEC	0.803795	3.68727	G2M
X8sp_ys_EC44_sc46	1.44403	1.94511	VEC	Yolk sac VEC	Yolk sac VEC	1.48913	4.1099	S
X8sp_ys_EC44_sc47	-1.16059	2.09608	VEC	Embryo proper VEC	Embryo_proper_VEC_from_Yalk_sac	7.15212	3.74191	S
X8sp_ys_EC44_sc48	-0.253678	1.01109	VEC	Embryo proper VEC	Embryo_proper_VEC_from_Yalk_sac	1.41661	5.53007	S
X8sp_ys_EC44_sc49	2.12938	2.73135	VEC	Yolk sac VEC	Yolk sac VEC	2.42779	3.28665	G2M
X8sp_ys_EC44_sc50	1.57454	2.70027	VEC	Yolk sac VEC	Yolk sac VEC	3.05299	3.9862	S
X8sp_ys_EC44_sc51	1.82304	2.01628	VEC	Yolk sac VEC	Yolk sac VEC	2.3907	3.32403	S
X8sp_ys_EC44_sc52	1.60381	2.77022	VEC	Yolk sac VEC	Yolk sac VEC	2.0759	3.55673	G2M
X8sp_ys_EC44_sc53	2.10018	2.75359	VEC	Yolk sac VEC	Yolk sac VEC	1.53729	4.62996	S
X8sp_ys_EC44_sc54	1.51898	2.54775	VEC	Yolk sac VEC	Yolk sac VEC	3.58955	2.28028	S
X8sp_ys_EC44_sc55	1.95872	2.01297	VEC	Yolk sac VEC	Yolk sac VEC	2.86448	3.52015	G2M
X8sp_ys_EC44_sc56	1.95805	2.90979	VEC	Yolk sac VEC	Yolk sac VEC	1.35731	3.73045	S
X8sp_ys_EC44_sc57	1.50664	2.18018	VEC	Yolk sac VEC	Yolk sac VEC	1.289	2.85624	S
X8sp_ys_EC44_sc58	1.7802	2.43044	VEC	Yolk sac VEC	Yolk sac VEC	0.805699	3.74967	G2M
X8sp_ys_EC44_sc59	1.68933	2.04194	VEC	Yolk sac VEC	Yolk sac VEC	0.78175	5.05137	S
X8sp_ys_EC44_sc60	0.492935	0.710531	VEC	Embryo proper VEC	Embryo_proper_VEC_from_Yalk_sac	2.85911	2.42245	S
X8sp_ys_EC44_sc61	1.56021	2.96197	VEC	Yolk sac VEC	Yolk sac VEC	1.6163	3.56689	G2M
X8sp_ys_EC44_sc62	-0.868811	1.84242	VEC	Embryo proper VEC	Embryo_proper_VEC_from_Yalk_sac	5.37187	3.09829	S
X18sp17_ys_EC45_sc1	2.56138	4.32957	VEC	Yolk sac VEC	YS2	2.35005	3.91724	G2M
X18sp17_ys_EC45_sc2	2.55793	4.37923	VEC	Yolk sac VEC	YS2	0.803686	4.4164	S
X18sp17_ys_EC45_sc3	-4.49877	4.58108	VEC	Embryo proper VEC	Embryo_proper_VEC_from_Yalk_sac	5.69738	2.11679	G2M
X18sp17_ys_EC45_sc4	2.98553	3.31223	VEC	Yolk sac VEC	YS2	1.39796	5.24816	S
X18sp17_ys_EC45_sc5	2.92544	3.53235	VEC	Yolk sac VEC	YS2	2.95951	3.5139	G2M
X18sp17_ys_EC45_sc6	2.60827	3.23158	VEC	Yolk sac VEC	YS2	1.56159	4.79112	G2M
X18sp17_ys_EC45_sc7	-4.30197	4.1171	VEC	Embryo proper VEC	Embryo_proper_VEC_from_Yalk_sac	7.42194	1.1011	G2M
X18sp17_ys_EC45_sc8	3.10416	3.40201	VEC	Yolk sac VEC	YS2	2.14492	4.82921	S
X18sp17_ys_EC45_sc9	2.5042	4.30113	VEC	Yolk sac VEC	YS2	2.85072	4.90521	G2M
X18sp17_ys_EC45_sc11	2.75039	3.18843	VEC	Yolk sac VEC	YS2	1.31011	4.33016	S
X18sp17_ys_EC45_sc12	2.99375	3.1127	VEC	Yolk sac VEC	YS2	2.29497	3.63409	G2M
X18sp17_ys_EC45_sc13	2.68626	4.06901	VEC	Yolk sac VEC	YS2	1.55028	5.44722	G2M
X18sp17_ys_EC45_sc14	2.59007	3.45486	VEC	Yolk sac VEC	YS2	2.13702	2.93626	G2M
X18sp17_ys_EC45_sc15	3.2787	3.43228	VEC	Yolk sac VEC	YS2	1.24633	3.92342	S
X18sp17_ys_EC45_sc16	2.61024	4.11439	VEC	Yolk sac VEC	YS2	2.84342	4.01955	G2M
X18sp17_ys_EC45_sc17	3.24782	3.83855	VEC	Yolk sac VEC	YS2	5.17645	3.14844	S
X18sp17_ys_EC45_sc18	2.41319	3.52293	VEC	Yolk sac VEC	Yolk sac VEC	1.96465	6.25527	G2M
X18sp17_ys_EC45_sc20	2.5064	3.67811	VEC	Yolk sac VEC	YS2	2.36549	4.9205	S
X18sp17_ys_EC45_sc21	2.50419	3.05352	VEC	Yolk sac VEC	Yolk sac VEC	1.68812	5.62067	G2M
X18sp17_ys_EC45_sc22	2.96178	3.60783	VEC	Yolk sac VEC	YS2	2.24172	4.22389	S
X18sp17_ys_EC45_sc24	2.69393	3.87102	VEC	Yolk sac VEC	YS2	2.16965	4.80384	G2M
X18sp17_ys_EC45_sc25	2.5332	4.68967	VEC	Yolk sac VEC	YS3	1.34229	5.53556	G1
X18sp17_ys_EC45_sc26	-1.85936	0.517027	VEC	Embryo proper VEC	Embryo_proper_VEC_from_Yalk_sac	3.52284	4.51818	S
X18sp17_ys_EC45_sc27	-0.855582	-1.43507	VEC	Embryo proper VEC	Embryo_proper_VEC_from_Yalk_sac	1.9502	4.43173	G2M
X18sp17_ys_EC45_sc28	3.34523	3.62831	VEC	Yolk sac VEC	YS2	1.89441	4.68312	S
X18sp17_ys_EC45_sc29	2.38789	4.5501	VEC	Yolk sac VEC	YS3	1.65975	3.22068	G2M
X18sp17_ys_EC45_sc30	3.01844	3.43778	VEC	Yolk sac VEC	YS2	1.91617	4.3435	G2M
X18sp17_ys_EC45_sc32	2.57151	3.00057	VEC	Yolk sac VEC	Yolk sac VEC	1.45742	3.60347	G2M
X18sp17_ys_EC45_sc33	9.12473	1.08797	Hematopoietic cell	Hematopoietic cell	Hematopoietic cell	1.24856	0.377377	S
X18sp17_ys_EC45_sc35	2.45679	3.126	VEC	Yolk sac VEC	YS2	1.61478	5.41152	S
X18sp17_ys_EC45_sc36	2.628	4.13369	VEC	Yolk sac VEC	YS2	3.52691	2.50754	G2M
X18sp17_ys_EC45_sc37	2.45068	4.23218	VEC	Yolk sac VEC	YS2	4.27171	4.32706	S
X18sp17_ys_EC45_sc38	2.33339	4.56027	VEC	Yolk sac VEC	YS2	2.96368	5.26488	G2M
X18sp17_ys_EC45_sc39	3.10131	4.05877	VEC	Yolk sac VEC	YS2	3.73951	2.32951	G2M
X18sp17_ys_EC45_sc40	2.88621	3.72052	VEC	Yolk sac VEC	YS2	2.02027	3.33094	G2M
X18sp17_ys_EC45_sc41	2.98625	3.30892	VEC	Yolk sac VEC	Yolk sac VEC	2.19159	4.36083	G2M
X18sp17_ys_EC45_sc42	3.17354	3.21599	VEC	Yolk sac VEC	YS2	1.25368	5.35061	S
X18sp17_ys_EC45_sc43	2.82133	3.465	VEC	Yolk sac VEC	YS2	1.42933	5.3731	S
X18sp17_ys_EC45_sc44	2.80967	4.1789	VEC	Yolk sac VEC	YS3	3.85331	3.47887	G2M
X18sp17_ys_EC45_sc45	3.24339	3.34619	VEC	Yolk sac VEC	YS2	1.97193	3.59192	S
X18sp17_ys_EC45_sc46	3.30977	4.05141	VEC	Yolk sac VEC	YS2	2.50724	4.80323	S
X18sp17_ys_EC45_sc48	2.96258	3.95424	VEC	Yolk sac VEC	YS2	3.76618	5.14125	S
X18sp17_ys_EC45_sc50	2.70528	4.0967	VEC	Yolk sac VEC	YS2	3.79365	3.98382	G2M
X18sp17_ys_EC45_sc51	2.48783	2.84094	VEC	Yolk sac VEC	Yolk sac VEC	1.1406	4.10713	S
X18sp17_ys_EC45_sc52	3.30045	3.36896	VEC	Yolk sac VEC	YS2	1.74866	1.94049	G1
X18sp17_ys_EC45_sc63	2.58527	3.86777	VEC	Yolk sac VEC	YS2	1.80254	4.52257	G2M
X18sp17_ys_EC45_sc64	2.96081	3.22738	VEC	Yolk sac VEC	YS2	1.46111	5.30591	S
X18sp17_ys_EC45_sc65	2.91173	3.53356	VEC	Yolk sac VEC	YS2	4.63585	1.12376	S
X18sp17_ys_EC45_sc66	2.70957	3.59948	VEC	Yolk sac VEC	YS2	4.09931	4.28409	S
X18sp17_ys_EC45_sc67	3.23728	3.59035	VEC	Yolk sac VEC	YS2	4.47265	1.76331	S
X18sp17_ys_EC45_sc68	2.70751	3.25492	VEC	Yolk sac VEC	YS2	2.35801	3.56399	S
X18sp17_ys_EC45_sc69	2.74162	3.75929	VEC	Yolk sac VEC	YS2	0.99885	3.86404	G2M
X18sp17_ys_EC45_sc70	3.42967	4.16744	VEC	Yolk sac VEC	YS2	2.49166	2.3629	G1
X18sp17_ys_EC45_sc71	2.75514	3.16871	VEC	Yolk sac VEC	YS2	1.21952	5.6106	S
X18sp17_ys_EC45_sc72	3.28829	3.45714	VEC	Yolk sac VEC	YS2	2.28077	3.19715	S
X31sp_DA_EC46_sc3	-3.56283	-0.886058	VEC	Embryo proper VEC	EP6	1.13664	5.48506	S
X31sp_DA_EC46_sc4	-4.05442	6.77884	VEC	Embryo proper VEC	EP4	3.56205	0.149775	S
X31sp_DA_EC46_sc5	-4.75424	4.97626	VEC	Embryo proper VEC	EP3	7.63553	0	G1
X31sp_DA_EC46_sc6	-3.95633	6.52381	VEC	Embryo proper VEC	EP4	5.69466	0	G1
X31sp_DA_EC46_sc7	-4.33381	6.12734	VEC	Embryo proper VEC	EP4	5.34732	0.899508	G1
X31sp_DA_EC46_sc8	-4.68846	5.03817	VEC	Embryo proper VEC	EP3	6.54234	0.469122	G1
X31sp_DA_EC46_sc9	-4.34556	2.85693	VEC	Embryo proper VEC	EP7	6.80417	3.13713	G1
X31sp_DA_EC46_sc10	-5.01577	4.6966	VEC	Embryo proper VEC	EP3	6.91981	0.178822	G1
X31sp_DA_EC46_sc11	-3.69128	6.82111	VEC	Embryo proper VEC	EP4	3.87073	0.207326	G1
X31sp_DA_EC46_sc12	-3.29193	7.38792	VEC	Embryo proper VEC	EP4	1.28663	0.103805	S
X31sp_DA_EC46_sc18	-3.93023	6.54198	VEC	Embryo proper VEC	EP4	3.93024	0.127197	G2M
X31sp_DA_EC46_sc19	-5.01233	4.92007	VEC	Embryo proper VEC	EP3	6.31001	0	G1
X31sp_DA_EC46_sc20	-2.4517	-1.06849	VEC	Embryo proper VEC	EP6	1.59096	5.61197	S
X31sp_DA_EC46_sc22	-4.17399	6.19016	VEC	Embryo proper VEC	EP4	6.7114	0.0967075	S
X31sp_DA_EC46_sc24	-4.88187	4.57549	VEC	Embryo proper VEC	EP3	3.42495	0.219531	G2M
X31sp_DA_EC46_sc25	-3.46791	7.24258	VEC	Embryo proper VEC	EP4	2.14497	0.14458	G1
X31sp_DA_EC46_sc26	-4.95345	4.84962	VEC	Embryo proper VEC	EP3	7.92693	0.117942	S
X31sp_DA_EC46_sc53	-3.43209	0.365668	VEC	Embryo proper VEC	EP6	1.92952	5.5737	S
X31sp_DA_EC46_sc54	-3.69202	6.82191	VEC	Embryo proper VEC	EP4	3.03217	0.171429	S
X31sp_DA_EC46_sc55	-3.75069	-0.0560471	VEC	Embryo proper VEC	EP6	3.04001	3.67524	S
X31sp_DA_EC46_sc56	-3.36229	7.16931	VEC	Embryo proper VEC	EP4	2.72053	0.21484	S
X31sp_DA_EC46_sc58	-3.47454	7.25071	VEC	VEC_excluded	VEC_excluded	1.20591	0.102652	S
X31sp_DA_EC46_sc59	-3.57166	7.25189	VEC	Embryo proper VEC	EP4	1.39048	0.164904	S
X31sp_DA_EC46_sc60	-3.907	6.4624	VEC	Embryo proper VEC	EP4	4.03885	0.313236	S
X31sp_DA_EC46_sc61	-3.52286	7.4898	VEC	Embryo proper VEC	EP4	2.22643	0.637898	G2M
X31sp_DA_EC46_sc62	-3.43088	7.39013	VEC	Embryo proper VEC	EP4	1.54978	0.254901	S
X31sp_DA_EC46_sc63	-4.003	6.41292	VEC	Embryo proper VEC	EP4	4.27553	0.650661	G1
X31sp_DA_EC46_sc64	-3.6718	7.24982	VEC	Embryo proper VEC	EP4	2.40965	0.750865	G2M
X31sp_DA_EC46_sc65	-3.24549	7.17929	VEC	Embryo proper VEC	EP4	2.4338	0.0825289	S
X31sp_DA_EC46_sc66	-5.34738	5.71931	VEC	Embryo proper VEC	EP3	6.02312	0.0668447	G1
X31sp_DA_EC46_sc67	-4.68992	-0.886949	VEC	Embryo proper VEC	EP6	1.9795	6.64483	G2M
X31sp_DA_EC46_sc68	-4.20403	6.44068	VEC	Embryo proper VEC	EP4	3.77042	0.982319	G2M
X31sp_DA_EC46_sc69	-3.69253	7.04451	VEC	Embryo proper VEC	EP4	3.17887	0	S
X31sp_DA_EC46_sc70	-4.07988	6.40384	VEC	Embryo proper VEC	EP4	6.13245	0.703451	S
X31sp_DA_EC46_sc71	-3.32159	0.000916219	VEC	Embryo proper VEC	EP6	1.43386	5.55814	S
X31sp_DA_EC46_sc72	-4.76513	4.83836	VEC	Embryo proper VEC	EP3	7.09016	0.243952	S
X31sp_DA_EC46_sc73	-3.87438	6.84346	VEC	Embryo proper VEC	EP4	4.7811	0	G2M
X31sp_DA_EC46_sc74	-4.5247	-1.14256	VEC	Embryo proper VEC	EP6	0.669214	7.91138	S
X31sp_DA_EC46_sc75	-5.1176	4.43883	VEC	Embryo proper VEC	EP3	7.45261	0.155774	G1
X31sp_DA_EC46_sc76	-3.58916	7.45943	VEC	Embryo proper VEC	EP4	1.81679	0.427223	G2M
X31sp_DA_EC46_sc77	-3.79403	6.63366	VEC	Embryo proper VEC	EP4	2.38652	0.1694	G1
X31sp_DA_EC46_sc78	-3.47703	7.11005	VEC	Embryo proper VEC	EP4	2.38015	0.0978635	S
X31sp_DA_EC46_sc79	-4.74409	4.11739	VEC	Embryo proper VEC	EP3	8.68755	0.135304	G1
X31sp_DA_EC46_sc80	-3.56145	-0.388506	VEC	Embryo proper VEC	EP6	1.75126	3.80471	S
X31sp_DA_EC46_sc81	-4.40129	-0.952108	VEC	Embryo proper VEC	EP6	3.2487	7.60707	S
X31sp_DA_EC46_sc82	-4.76521	4.687	VEC	Embryo proper VEC	EP3	6.76927	0.175946	G1
X31sp_DA_EC46_sc83	-4.38539	2.8203	VEC	Embryo proper VEC	EP7	4.91745	2.32295	G1
X31sp_DA_EC46_sc84	-3.80645	6.64862	VEC	Embryo proper VEC	EP4	4.746	0	S
X31sp_DA_EC46_sc85	-4.99811	4.91814	VEC	Embryo proper VEC	EP3	7.59568	0	G1
X31sp_DA_EC46_sc86	-3.68346	7.35096	VEC	VEC_excluded	VEC_excluded	1.70216	0.244988	G2M
X31sp_DA_EC46_sc87	-4.20135	6.39828	VEC	Embryo proper VEC	EP4	3.58612	1.23272	G2M
X31sp_DA_EC46_sc88	-3.42209	7.13573	VEC	Embryo proper VEC	EP4	1.80414	0	G1
X31sp_DA_EC46_sc89	-4.09725	6.80795	VEC	Embryo proper VEC	EP4	3.82711	0.288123	S
X31sp_DA_EC46_sc90	-3.58778	7.3576	VEC	Embryo proper VEC	EP4	2.46907	0.0602576	G2M
X31sp_DA_EC46_sc91	-3.50191	7.26639	VEC	Embryo proper VEC	EP4	2.76441	0.676777	S
X31sp_DA_EC46_sc92	-3.54969	7.03207	VEC	VEC_excluded	VEC_excluded	3.83521	0.0618698	G1
X31sp_DA_EC46_sc93	-3.84718	6.49414	VEC	VEC_excluded	VEC_excluded	4.57886	0	G1
X31sp_DA_EC46_sc94	-4.70048	4.89015	VEC	Embryo proper VEC	EP3	7.48551	1.11184	S
X31sp32_DA_EC47_sc1	-3.82079	7.02781	VEC	Embryo proper VEC	EP4	3.56768	0.0307138	G2M
X31sp32_DA_EC47_sc2	-4.47857	3.28539	VEC	Embryo proper VEC	EP3	6.67986	0.186085	G1
X31sp32_DA_EC47_sc3	-4.99231	4.63596	VEC	Embryo proper VEC	EP3	8.49033	0.0711033	G1
X31sp32_DA_EC47_sc4	-3.7904	6.83942	VEC	Embryo proper VEC	EP4	3.48203	0.0263523	S
X31sp32_DA_EC47_sc5	-4.81588	4.75238	VEC	Embryo proper VEC	EP3	7.88928	0.0815918	S
X31sp32_DA_EC47_sc6	-3.44612	7.44676	VEC	Embryo proper VEC	EP4	2.09162	0	G2M
X31sp32_DA_EC47_sc7	-5.4286	5.51338	VEC	Embryo proper VEC	EP3	6.85511	0	G1
X31sp32_DA_EC47_sc8	-4.76537	5.07195	VEC	Embryo proper VEC	EP3	7.06473	0	G1
X31sp32_DA_EC47_sc9	-5.09958	5.794	VEC	Embryo proper VEC	EP3	6.60733	0	S
X31sp32_DA_EC47_sc10	-5.04295	4.92602	VEC	Embryo proper VEC	EP3	7.41416	0.0609836	G1
X31sp32_DA_EC47_sc11	-4.00581	6.66529	VEC	Embryo proper VEC	EP4	4.81649	0	G1
X31sp32_DA_EC47_sc12	-5.16336	4.74731	VEC	Embryo proper VEC	EP3	8.90594	0.174138	G1
X31sp32_DA_EC47_sc13	-4.77008	4.76955	VEC	Embryo proper VEC	EP3	7.62727	0.217074	G2M
X31sp32_DA_EC47_sc14	-5.12624	5.30197	VEC	Embryo proper VEC	EP3	7.64501	0.743025	G1
X31sp32_DA_EC47_sc15	-4.80646	5.10959	VEC	Embryo proper VEC	EP3	7.36081	0.07181	G1
X31sp32_DA_EC47_sc16	-5.01753	5.21422	VEC	Embryo proper VEC	EP3	6.77913	1.02149	G1
X31sp32_DA_EC47_sc17	-4.15186	6.37684	VEC	Embryo proper VEC	EP4	5.43551	0	S
X31sp32_DA_EC47_sc18	-4.01063	6.76827	VEC	Embryo proper VEC	EP4	3.87563	0	S
X31sp32_DA_EC47_sc19	-3.45879	7.3698	VEC	VEC_excluded	VEC_excluded	2.71674	0.106554	S
X31sp32_DA_EC47_sc20	-5.18134	4.88163	VEC	Embryo proper VEC	EP3	8.01895	0.186452	G1
X31sp32_DA_EC47_sc21	-4.22392	6.25276	VEC	Embryo proper VEC	EP4	4.94192	1.33491	S
X31sp32_DA_EC47_sc22	-3.36129	7.34484	VEC	Embryo proper VEC	EP4	2.41183	0.147906	S
X31sp32_DA_EC47_sc24	-3.30095	0.711422	VEC	Embryo proper VEC	EP6	2.69707	4.80568	G2M
X31sp32_DA_EC47_sc25	-3.77448	6.91091	VEC	Embryo proper VEC	EP4	3.8669	1.26669	S
X31sp32_DA_EC47_sc26	-4.53664	5.92762	VEC	Embryo proper VEC	EP4	3.71886	0	G2M
X31sp32_DA_EC47_sc27	-4.97577	4.78232	VEC	Embryo proper VEC	EP3	8.09587	0.111709	G2M
X31sp32_DA_EC47_sc28	-5.14269	4.89801	VEC	Embryo proper VEC	EP3	8.12014	0.164493	G1
X31sp32_DA_EC47_sc30	-3.52037	7.38346	VEC	Embryo proper VEC	EP4	2.17497	0.0619106	S
X31sp32_DA_EC47_sc31	-5.27555	4.5288	VEC	Embryo proper VEC	EP3	8.7414	0	G1
X31sp32_DA_EC47_sc32	-3.32282	7.32791	VEC	Embryo proper VEC	EP4	2.74644	0.0881833	S
X31sp32_DA_EC47_sc33	1.71836	-10.9835	Non-EC	Non-EC	Non-EC	2.3589	2.30606	S
X31sp32_DA_EC47_sc35	-4.90945	4.4002	VEC	Embryo proper VEC	EP3	8.99665	0.372297	G1
X31sp32_DA_EC47_sc36	-4.78091	4.95058	VEC	Embryo proper VEC	EP3	6.53481	1.89825	G1
X31sp32_DA_EC47_sc37	-4.87604	4.90038	VEC	Embryo proper VEC	EP3	6.65147	0.122563	G1
X31sp32_DA_EC47_sc38	-4.28286	3.90247	VEC	Embryo proper VEC	EP3	6.75938	0	G1
X31sp32_DA_EC47_sc39	-3.9856	6.4341	VEC	Embryo proper VEC	EP4	5.17025	0.131955	G1
X31sp32_DA_EC47_sc40	-5.28503	6.08836	VEC	Embryo proper VEC	EP4	7.52784	0	G2M
X31sp32_DA_EC47_sc41	-3.92927	6.95566	VEC	Embryo proper VEC	EP4	4.85701	0.0252492	G2M
X31sp32_DA_EC47_sc42	-3.70199	7.07462	VEC	Embryo proper VEC	EP4	4.06701	0.118653	G2M
X31sp32_DA_EC47_sc43	-4.70011	5.05261	VEC	Embryo proper VEC	EP3	7.3607	0.0748366	G1
X31sp32_DA_EC47_sc44	-4.79408	4.79589	VEC	Embryo proper VEC	EP3	7.43802	0.0611264	S
X31sp32_DA_EC47_sc45	-4.56097	6.02411	VEC	Embryo proper VEC	EP4	5.59953	0.0614108	G1
X31sp32_DA_EC47_sc46	-4.7328	4.72358	VEC	Embryo proper VEC	EP3	8.24172	0	G1
X31sp32_DA_EC47_sc47	-3.36517	7.30919	VEC	Embryo proper VEC	EP4	2.42454	0.298046	S
X31sp32_DA_EC47_sc48	-4.91836	3.64096	VEC	Embryo proper VEC	EP3	9.68451	0.232836	G1
X31sp32_DA_EC47_sc50	-5.05865	4.55476	VEC	Embryo proper VEC	EP3	7.64751	0	G2M
X31sp32_DA_EC47_sc51	-3.74964	6.81479	VEC	Embryo proper VEC	EP4	3.5623	0.0503033	S
X31sp32_DA_EC47_sc52	-4.71853	5.46513	VEC	Embryo proper VEC	EP3	6.87903	0.911396	G1
X37sp_DA_EC63_sc41	-5.60413	5.00116	VEC	Embryo proper VEC	EP3	7.82034	0.427342	G1
X37sp_DA_EC63_sc42	-3.6918	7.03293	VEC	Embryo proper VEC	EP4	3.07659	0	S
X37sp_DA_EC63_sc44	-5.70761	6.24764	VEC	Embryo proper VEC	EP5	8.84717	0.367343	G2M
X37sp_DA_EC63_sc45	-5.81679	5.61649	VEC	Embryo proper VEC	EP5	6.92644	0	G1
X37sp_DA_EC63_sc46	-6.15114	6.02474	VEC	Embryo proper VEC	EP5	8.61547	0	G1
X37sp_DA_EC63_sc47	-6.45049	5.25625	VEC	Embryo proper VEC	EP5	7.54015	0	G1
X37sp_DA_EC63_sc48	-6.31975	5.47249	VEC	Embryo proper VEC	EP5	7.60512	0.236583	G1
X37sp_DA_EC63_sc49	-4.20063	6.37754	VEC	Embryo proper VEC	EP4	5.83127	0	G2M
X37sp_DA_EC63_sc50	-5.41499	5.52351	VEC	Embryo proper VEC	EP5	7.96281	0.194353	G1
X37sp_DA_EC63_sc51	-3.8926	6.70351	VEC	VEC_excluded	VEC_excluded	5.14904	0	G1
X37sp_DA_EC63_sc52	-6.22406	5.88763	VEC	Embryo proper VEC	EP5	7.68472	0	G2M
X37sp_DA_EC63_sc53	-5.893	6.35375	VEC	Embryo proper VEC	EP5	7.19668	0	G1
X37sp_DA_EC63_sc54	-5.77109	6.22062	VEC	Embryo proper VEC	EP5	8.75386	0	G1
X37sp_DA_EC63_sc55	-6.37868	5.57396	VEC	Embryo proper VEC	EP5	7.80596	0	G1
X37sp_DA_EC63_sc56	-5.39777	6.11842	VEC	Embryo proper VEC	EP5	7.44657	0	G2M
X37sp_DA_EC63_sc57	-5.65311	5.33317	VEC	Embryo proper VEC	EP5	6.58304	0.123367	S
X37sp_DA_EC63_sc58	-6.16358	6.08046	VEC	Embryo proper VEC	EP5	8.1193	0.132643	G1
X37sp_DA_EC63_sc59	-6.30751	5.56058	VEC	Embryo proper VEC	EP5	7.41753	0	G1
X37sp_DA_EC63_sc60	-5.94124	6.10961	VEC	Embryo proper VEC	EP5	9.00245	0.207528	G1
X37sp_DA_EC63_sc61	-5.7514	4.90361	VEC	Embryo proper VEC	EP5	6.77954	0.221539	G1
X37sp_DA_EC63_sc62	-6.0696	4.87049	VEC	Embryo proper VEC	EP5	7.12536	0	G1
X37sp_DA_EC63_sc63	-6.35413	5.70222	VEC	Embryo proper VEC	EP5	8.05543	0.0713194	G1
X37sp_DA_EC63_sc64	-6.27485	5.91402	VEC	Embryo proper VEC	EP5	8.47693	0.279422	G1
X37sp_DA_EC63_sc65	-3.65807	7.27916	VEC	Embryo proper VEC	EP4	2.52924	0	G2M
X37sp_DA_EC63_sc67	-6.08729	6.1663	VEC	Embryo proper VEC	EP5	9.59372	0	G1
X37sp_DA_EC63_sc68	0.317301	-11.1255	Non-EC	Non-EC	Non-EC	2.40109	1.80079	G2M
X37sp_DA_EC63_sc69	-5.89624	4.76245	VEC	Embryo proper VEC	EP5	6.48598	0.142856	G1
X37sp_DA_EC63_sc70	-5.84981	6.18527	VEC	Embryo proper VEC	EP5	8.58174	0	G1
X37sp_DA_EC63_sc71	-5.8546	4.92647	VEC	Embryo proper VEC	EP3	7.5548	0	G1
X37sp_DA_EC63_sc72	-5.98161	4.79617	VEC	Embryo proper VEC	EP5	7.27505	0	S
X37sp_DA_EC63_sc73	-6.1589	6.08978	VEC	Embryo proper VEC	EP5	8.21009	0	G1
X37sp_DA_EC63_sc74	-5.918	5.76429	VEC	Embryo proper VEC	EP5	8.46506	0	G1
X37sp_DA_EC63_sc75	-5.72696	4.89708	VEC	Embryo proper VEC	EP5	6.79607	0.96144	G1
X37sp_DA_EC63_sc76	-6.21055	5.5738	VEC	Embryo proper VEC	EP5	8.11105	0.150358	G1
X37sp_DA_EC63_sc77	-3.35974	7.305	VEC	Embryo proper VEC	EP4	1.9018	0	S
X37sp_DA_EC63_sc79	-3.79753	7.14748	VEC	VEC_excluded	VEC_excluded	3.96776	0	G2M
X37sp_DA_EC63_sc80	-6.13778	5.87532	VEC	Embryo proper VEC	EP5	9.12701	0	G1
X37sp_DA_EC63_sc81	-6.19328	5.28304	VEC	Embryo proper VEC	EP5	8.10801	0.122158	G1
X37sp_DA_EC63_sc82	-3.60648	7.00918	VEC	Embryo proper VEC	EP4	3.68185	0.0852659	S
X37sp_DA_EC63_sc83	-5.0363	4.96488	VEC	Embryo proper VEC	EP3	7.11595	0	G1
X37sp_DA_EC63_sc84	-5.69311	5.97867	VEC	Embryo proper VEC	EP5	7.59395	0.0505668	G1
X37sp_DA_EC63_sc85	-6.2658	5.43706	VEC	Embryo proper VEC	EP5	8.0712	0	G1
X37sp_DA_EC63_sc86	-6.18319	5.89028	VEC	Embryo proper VEC	EP5	7.18459	0	G1
X37sp_DA_EC63_sc87	-5.97079	5.41921	VEC	Embryo proper VEC	EP5	6.49581	0.116329	G1
X37sp_DA_EC63_sc89	-5.94108	5.73071	VEC	Embryo proper VEC	EP5	7.03357	0.159834	G1
X37sp_DA_EC63_sc90	-4.13839	6.78196	VEC	Embryo proper VEC	EP4	4.54728	0	G2M
X37sp_DA_EC63_sc91	-5.36809	4.75585	VEC	Embryo proper VEC	EP3	8.38648	0	S
X37sp_DA_EC63_sc92	-5.0008	6.20394	VEC	Embryo proper VEC	EP4	6.07992	0.24446	G2M
X37sp_DA_EC63_sc93	-5.98107	5.58512	VEC	Embryo proper VEC	EP5	7.67876	0.348157	G1
X37sp_DA_EC63_sc94	-4.18531	6.29682	VEC	Embryo proper VEC	EP4	5.68425	0.120132	S
X37sp_DA_EC63_sc95	-5.63602	5.31748	VEC	Embryo proper VEC	EP5	7.28727	0	G1
X37sp_DA_EC63_sc96	-6.20123	6.14614	VEC	Embryo proper VEC	EP5	7.06539	0	G1
X43sp_DA_EC64_sc2	-6.01473	5.94205	VEC	Embryo proper VEC	EP5	7.72319	0	G1
X43sp_DA_EC64_sc3	-6.01472	5.16364	VEC	Embryo proper VEC	EP5	6.80468	0.138321	G1
X43sp_DA_EC64_sc4	-6.0692	4.97504	VEC	Embryo proper VEC	EP5	7.34803	0	G1
X43sp_DA_EC64_sc5	-5.95861	5.13479	VEC	Embryo proper VEC	EP5	8.23133	0	G1
X43sp_DA_EC64_sc6	-5.84829	5.1585	VEC	Embryo proper VEC	EP5	8.35369	0	G1
X43sp_DA_EC64_sc7	-6.31309	5.8195	VEC	Embryo proper VEC	EP5	7.74318	0.0842737	G1
X43sp_DA_EC64_sc9	-6.31334	5.69937	VEC	Embryo proper VEC	EP5	7.92531	0.178696	G1
X43sp_DA_EC64_sc10	-5.72421	4.91246	VEC	Embryo proper VEC	EP5	7.90469	0	G1
X43sp_DA_EC64_sc11	-5.8612	5.71298	VEC	Embryo proper VEC	EP5	6.13283	0	G1
X43sp_DA_EC64_sc12	-6.21358	5.16968	VEC	Embryo proper VEC	EP5	7.43403	0	G1
X43sp_DA_EC64_sc13	-5.2825	5.60502	VEC	Embryo proper VEC	EP4	6.32473	0.134302	G1
X43sp_DA_EC64_sc14	-6.17311	5.58104	VEC	Embryo proper VEC	EP5	6.85746	0.199273	G1
X43sp_DA_EC64_sc15	-5.92339	6.09622	VEC	Embryo proper VEC	EP5	9.23084	0.260751	G1
X43sp_DA_EC64_sc17	-5.94957	5.54025	VEC	Embryo proper VEC	EP5	7.04921	0	G1
X43sp_DA_EC64_sc18	-6.11517	5.06054	VEC	Embryo proper VEC	EP5	6.33087	0	G1
X43sp_DA_EC64_sc19	-6.23331	5.40479	VEC	Embryo proper VEC	EP5	8.42893	0.23158	G1
X43sp_DA_EC64_sc20	-6.17937	5.0475	VEC	Embryo proper VEC	EP5	7.09806	0	G1
X43sp_DA_EC64_sc22	-5.76036	4.99962	VEC	Embryo proper VEC	EP5	8.57961	0.136573	G1
X43sp_DA_EC64_sc25	-6.26595	5.24607	VEC	Embryo proper VEC	EP5	7.75896	0.162012	G1
X43sp_DA_EC64_sc26	-5.81657	5.44646	VEC	Embryo proper VEC	EP5	7.09604	0.302304	G1
X43sp_DA_EC64_sc27	-5.61626	5.01544	VEC	Embryo proper VEC	EP5	6.47741	0.246306	G1
X43sp_DA_EC64_sc28	-5.69371	5.11753	VEC	Embryo proper VEC	EP5	5.85163	0.231684	G1
X43sp_DA_EC64_sc29	-5.25348	5.40401	VEC	Embryo proper VEC	EP3	6.71404	0	G1
X43sp_DA_EC64_sc30	-5.84212	5.3027	VEC	Embryo proper VEC	EP5	7.29937	0.215697	G2M
X43sp_DA_EC64_sc31	-5.66459	5.57107	VEC	Embryo proper VEC	EP5	7.38073	0	G1
X43sp_DA_EC64_sc32	-6.28839	5.08347	VEC	Embryo proper VEC	EP5	7.59887	0	G1
X43sp_DA_EC64_sc33	-6.32833	5.36118	VEC	Embryo proper VEC	EP5	7.13894	0.20993	G1
X43sp_DA_EC64_sc35	-6.23537	5.09205	VEC	Embryo proper VEC	EP5	7.74669	0	G1
X43sp_DA_EC64_sc36	-6.22747	5.25835	VEC	Embryo proper VEC	EP5	7.07964	0.291771	G1
X43sp_DA_EC64_sc37	-5.35051	5.71288	VEC	Embryo proper VEC	EP4	6.29611	0.438146	G1
X43sp_DA_EC64_sc38	-5.45136	4.67377	VEC	Embryo proper VEC	EP5	8.34397	0	G1
X43sp_DA_EC64_sc39	-5.53372	5.58986	VEC	Embryo proper VEC	EP3	7.50508	0.317757	G1
X43sp_DA_EC64_sc41	-5.98698	5.28199	VEC	Embryo proper VEC	EP5	7.71407	0.173484	G1
X43sp_DA_EC64_sc42	-6.34038	5.58173	VEC	Embryo proper VEC	EP5	7.55981	0	G1
X43sp_DA_EC64_sc43	-6.19343	5.86264	VEC	Embryo proper VEC	EP5	8.88813	0	G1
X43sp_DA_EC64_sc44	-4.83753	-0.803477	VEC	Embryo proper VEC	EP6	3.55692	5.81975	G2M
X43sp_DA_EC64_sc45	-6.16632	5.15988	VEC	Embryo proper VEC	EP5	7.46117	0	G1
X43sp_DA_EC64_sc46	-5.30592	4.76918	VEC	Embryo proper VEC	EP3	8.90569	0.292686	G1
X43sp_DA_EC64_sc47	-5.6803	5.34727	VEC	Embryo proper VEC	EP5	6.74336	0	G1
X43sp_DA_EC64_sc48	-4.45906	6.17135	VEC	Embryo proper VEC	EP4	6.32792	0.481364	G2M
X43sp_DA_EC64_sc49	-6.32922	5.59542	VEC	Embryo proper VEC	EP5	8.55526	0	G1
X43sp_DA_EC64_sc50	-6.26497	5.53055	VEC	Embryo proper VEC	EP5	7.87418	0	G1
X43sp_DA_EC64_sc51	-6.22731	5.96323	VEC	Embryo proper VEC	EP5	8.57486	0.139381	G1
X43sp_DA_EC64_sc52	-6.05502	6.01254	VEC	Embryo proper VEC	EP5	7.85915	0.149323	G1
X43sp_DA_EC64_sc53	-6.01735	5.79835	VEC	Embryo proper VEC	EP5	8.99739	0.120942	G1
X43sp_DA_EC64_sc54	-6.13232	5.87472	VEC	Embryo proper VEC	EP5	6.96068	0.191144	G1
X43sp_DA_EC64_sc55	-6.4109	5.82766	VEC	Embryo proper VEC	EP5	7.18399	0	G1
X43sp_DA_EC64_sc56	-5.72161	6.04488	VEC	Embryo proper VEC	EP5	9.08509	0.156649	G1
X4sp_ys_41neg_EC75_sc1	1.72305	1.81857	VEC	Yolk sac VEC	Yolk sac VEC	1.30338	2.7943	S
X4sp_ys_41neg_EC75_sc2	0.921653	1.22267	VEC	Embryo proper VEC	Embryo_proper_VEC_from_Yalk_sac	0.455209	3.61284	G2M
X4sp_ys_41neg_EC75_sc3	0.652703	0.639319	VEC	Embryo proper VEC	Embryo_proper_VEC_from_Yalk_sac	2.74458	2.71134	G2M
X4sp_ys_41neg_EC75_sc4	1.5358	1.55106	VEC	Embryo proper VEC	Embryo_proper_VEC_from_Yalk_sac	0.809511	4.03904	S
X4sp_ys_41neg_EC75_sc5	0.294257	0.248498	VEC	Embryo proper VEC	Embryo_proper_VEC_from_Yalk_sac	1.53486	3.72184	G2M
X4sp_ys_41neg_EC75_sc6	9.47914	-0.884854	Hematopoietic cell	Hematopoietic cell	Hematopoietic cell	0.182901	0	S
X4sp_ys_41neg_EC75_sc7	1.33937	1.30806	VEC	Embryo proper VEC	Embryo_proper_VEC_from_Yalk_sac	1.02341	3.34384	S
X4sp_ys_41neg_EC75_sc8	0.940828	0.897159	VEC	Embryo proper VEC	Embryo_proper_VEC_from_Yalk_sac	1.31548	3.22266	G2M
X4sp_ys_41neg_EC75_sc9	1.45677	1.95159	VEC	Yolk sac VEC	Yolk sac VEC	1.53396	3.53546	G2M
X4sp_ys_41neg_EC75_sc10	1.09919	0.87978	VEC	Embryo proper VEC	Embryo_proper_VEC_from_Yalk_sac	1.05476	2.86301	S
X4sp_ys_41neg_EC75_sc11	1.11017	0.528642	VEC	Embryo proper VEC	Embryo_proper_VEC_from_Yalk_sac	0.570636	2.55541	S
X4sp_ys_41neg_EC75_sc12	0.813824	0.691531	VEC	Embryo proper VEC	Embryo_proper_VEC_from_Yalk_sac	1.31423	3.23223	G2M
X4sp_ys_41neg_EC75_sc13	1.39386	1.41519	VEC	Yolk sac VEC	Yolk sac VEC	0.611034	3.47061	S
X4sp_ys_41neg_EC75_sc14	1.13209	0.437022	VEC	Embryo proper VEC	Embryo_proper_VEC_from_Yalk_sac	0.853197	2.28858	G2M
X4sp_ys_41neg_EC75_sc15	1.01512	1.06187	VEC	Embryo proper VEC	Embryo_proper_VEC_from_Yalk_sac	1.38616	3.99723	S
X4sp_ys_41neg_EC75_sc16	0.84357	0.64572	VEC	Embryo proper VEC	Embryo_proper_VEC_from_Yalk_sac	1.41597	3.40328	G2M
X4sp_ys_41neg_EC75_sc17	1.71324	1.83312	VEC	Yolk sac VEC	Yolk sac VEC	1.46869	2.77261	S
X4sp_ys_41neg_EC75_sc18	0.729201	0.0662797	VEC	Embryo proper VEC	Embryo_proper_VEC_from_Yalk_sac	1.56149	3.8419	G2M
X4sp_ys_41neg_EC75_sc19	1.51378	1.63142	VEC	Yolk sac VEC	Yolk sac VEC	0.866005	1.76681	G2M
X4sp_ys_41neg_EC75_sc20	1.47608	1.45477	VEC	Yolk sac VEC	Yolk sac VEC	1.14739	4.44267	G2M
X4sp_ys_41neg_EC75_sc21	0.592277	0.712572	VEC	Embryo proper VEC	Embryo_proper_VEC_from_Yalk_sac	1.11128	2.7969	S
X4sp_ys_41neg_EC75_sc22	1.26793	1.06612	VEC	Embryo proper VEC	Embryo_proper_VEC_from_Yalk_sac	0.788951	2.60795	S
X4sp_ys_41neg_EC75_sc24	1.13043	0.304529	VEC	Embryo proper VEC	Embryo_proper_VEC_from_Yalk_sac	0.941641	0.52591	S
X4sp_neg_EC75_sc25	1.22338	-8.74681	Non-EC	Non-EC	Non-EC	0.740451	0.810571	G2M
X4sp_neg_EC75_sc26	0.48017	-9.13168	Non-EC	Non-EC	Non-EC	0	0	S
X4sp_neg_EC75_sc27	1.06315	-8.83405	Non-EC	Non-EC	Non-EC	1.07881	0.475487	S
X4sp_neg_EC75_sc28	-0.00227435	-0.806592	Allantoic VEC	Allantoic VEC	Allantoic VEC	0.698771	3.82646	S
[truncated: 67 more rows]

## Sheet: EP clusters
Cell_ID	UMAP_1	UMAP_2	Cluster	Pseudotime	Branches	Arterial	Venous	ep6Module1	ep7Module1	notchScore1	tipModule1
X35sp_body_EC4_sc2	1.11719	-3.44682	EP6	8.27089		1.50479	3.81031	0.0996567	-0.849451	0.0273328	0.309042
X35sp_body_EC4_sc3	-5.56284	1.30894	EP3	9.21689	Artery	5.88589	0.0744382	-0.087167	0.564675	0.317233	-0.432076
X35sp_body_EC4_sc4	-3.37953	0.295468	EP3	7.94221	Artery	9.26523	0.543963	-0.514932	2.61545	0.984638	0.0561319
X35sp_body_EC4_sc6	-1.60842	-3.00333	EP7	9.91933	Plexus	5.09651	0	-0.386023	1.34273	0.588119	0.348883
X35sp_body_EC4_sc7	-0.872322	-3.14496	EP7	9.84357	Plexus	5.81262	2.14714	-1.53863	1.03257	-0.204866	0.219298
X35sp_body_EC4_sc9	0.643454	-1.76085	EP6	7.24521	Plexus	2.56045	5.53215	0.635378	-0.491062	-0.0407591	0.627321
X35sp_body_EC4_sc10	0.192606	-4.46113	EP6	9.00957	Plexus	1.66191	8.44818	1.6189	-0.689408	-0.392952	0.216676
X35sp_body_EC4_sc11	-1.52591	-3.20429	EP6	9.84121	Plexus	1.84962	3.91055	-0.41167	-0.630739	0.613226	0.397038
X35sp_body_EC4_sc12	0.333705	-3.94428	EP6	8.51489	Plexus	2.45047	5.74194	0.537936	-0.242002	0.0595069	0.0929634
X35sp_body_EC4_sc13	-2.87787	-0.0416854	EP3	8.28601	Artery	8.62265	1.05451	-1.20263	1.61423	1.00626	-0.208892
X35sp_body_EC4_sc15	0.799952	-3.9364	EP6	8.27093		1.22628	6.67161	1.50563	-1.12232	-0.0353325	0.311211
X35sp_body_EC4_sc16	-0.600425	-3.43426	EP7	9.31929	Plexus	4.86318	7.35696	0.0395049	1.23346	0.0406104	-0.0766194
X35sp_body_EC4_sc17	-2.87697	0.123364	EP3	8.35094	Artery	9.28054	0.151009	-0.938406	2.15117	0.086369	-0.0914952
X35sp_body_EC4_sc18	-1.60173	-2.46228	EP7	10.9699	Plexus	2.23868	5.6002	-0.508241	-0.751	0.235073	-0.0723809
X35sp_body_EC4_sc21	-0.0980734	-4.13479	EP6	9.00961	Plexus	1.34336	8.41461	0.388307	-1.05137	0.122713	0.0910021
X35sp_body_EC4_sc24	-0.949317	-3.52003	EP6	9.85017	Plexus	2.15453	5.77362	0.221885	-0.820491	-0.148277	0.0133294
X35sp_head_EC4_sc25	0.241256	-1.77161	EP6	7.17785	Plexus	1.78272	5.56152	-0.12059	-0.825526	0.0100708	-0.0420539
X35sp_head_EC4_sc26	-3.98037	0.613868	EP3	7.94607	Artery	10	0.213536	-0.62891	2.1076	0.826847	-0.0529751
X35sp_head_EC4_sc27	0.966419	-1.88258	EP6	7.1547	Plexus	1.35692	5.73525	0.230716	-0.785559	-0.567647	0.302368
X35sp_head_EC4_sc28	-2.10969	-1.93562	EP7	11.0307	Plexus	5.21737	3.74799	-0.85993	0.82753	0.65661	1.02912
X35sp_head_EC4_sc29	-0.45506	-4.21293	EP6	9.00965	Plexus	2.04584	9.98874	1.63681	-0.501055	0.012849	-0.063582
X35sp_head_EC4_sc30	0.548089	-3.20282	EP6	8.06253	Plexus	2.57804	6.72332	0.192128	-0.265536	0.0803418	0.330507
X35sp_head_EC4_sc35	-2.56331	-0.766604	EP7	11.0307	Plexus	9.66745	0.315874	-1.05387	3.02387	0.844495	0.0731098
X35sp_head_EC4_sc36	-0.838561	-3.74331	EP6	9.85214	Plexus	3.01172	3.41388	-0.321169	0.251741	0.615114	0.072226
X35sp_limb_EC4_sc45	-1.48984	-1.07188	EP7	11.0307	Plexus	5.36661	5.04469	-0.917236	1.12998	-0.212828	0.262783
X35sp_limb_EC4_sc46	-2.66609	-0.134573	EP7	7.69913	Artery	8.05832	0	-1.27344	1.84398	0.773188	-0.140546
X35sp_limb_EC4_sc47	-0.443296	-2.92965	EP7	9.84782	Plexus	4.31612	7.04412	0.18085	0.0122537	-0.196286	0.51544
X35sp_limb_EC5_sc27	-0.269972	-2.68034	EP7	10.7441	Plexus	3.52924	3.09682	-0.933567	0.332184	0.0843882	1.07106
X35sp_limb_EC5_sc28	-1.28855	-3.24835	EP7	9.84124	Plexus	4.38302	5.36355	0.278858	1.43606	0.257519	0.451182
X35sp_limb_EC5_sc29	-0.981709	-3.28571	EP7	9.84437	Plexus	5.15148	4.66966	-0.582685	1.42151	0.344338	0.969898
X35sp_limb_EC5_sc30	-1.83814	-1.02701	EP7	11.0308	Plexus	6.09458	2.41142	-1.26938	1.52314	-0.189605	-0.197259
X35sp_body_EC5_sc53	-2.3101	-0.38415	EP7	11.0308	Plexus	7.53342	1.64741	-1.4073	1.59768	0.705243	0.359769
X35sp_body_EC5_sc54	-2.44158	-1.37669	EP7	11.0308	Plexus	7.58638	2.26931	-0.820021	1.87326	0.441849	0.403272
X35sp_body_EC5_sc55	0.114317	-4.43955	EP6	9.00968	Plexus	0.706206	6.37904	1.26966	-1.21359	-0.496604	-0.173772
X35sp_body_EC5_sc57	1.38463	-3.53984	EP6	8.27096		2.20926	2.5969	0.147941	-0.926911	-0.170477	-0.0766646
X35sp_body_EC5_sc59	-2.22416	-1.94182	EP7	11.0309	Plexus	3.73948	6.44757	-0.0535323	0.131421	0.0393121	0.0788014
X35sp_body_EC5_sc62	1.02278	-3.69938	EP6	8.271		1.61736	7.40672	1.52319	-1.0853	-0.254675	-0.0160197
X35sp_body_EC5_sc63	-1.14348	-1.63216	EP7	10.9963	Plexus	4.77936	3.91153	-0.559575	1.32969	0.256205	0.833345
X35sp_body_EC5_sc65	0.283399	-2.991	EP6	8.28798	Plexus	2.35486	6.23492	0.362846	-0.867251	0.150364	-0.121998
X35sp_body_EC5_sc66	0.268234	-4.47959	EP6	9.00972	Plexus	1.81744	8.06344	1.85696	-0.706903	0.276364	0.151895
X35sp_body_EC5_sc67	1.01299	-3.82672	EP6	8.27104		1.5958	6.9463	0.635891	-0.901913	-0.424405	0.27076
X35sp_body_EC5_sc68	-0.128326	-4.01928	EP6	9.00975	Plexus	1.68479	6.60995	1.78895	-0.322508	-0.157186	0.0345284
X35sp_body_EC5_sc69	0.479182	-3.70307	EP6	8.25385	Plexus	1.00992	4.40963	0.768082	-1.18475	0.144964	0.0958074
X35sp_body_EC5_sc70	1.62914	-3.105	EP6	8.40163	Plexus	1.46821	7.65392	0.832843	-1.15403	-0.633523	0.0288827
X35sp_body_EC5_sc72	2.26729	-3.06712	EP6	8.40166	Plexus	1.48831	7.95957	0.863266	-1.31908	-0.231349	-0.0955545
X35sp_body_EC5_sc73	-3.52432	0.612584	EP3	7.94225	Artery	5.82387	0.228432	-0.44845	1.49304	0.936625	0.188287
X35sp_body_EC5_sc75	-1.43689	-3.07003	EP7	9.85338	Plexus	1.5943	6.90304	-0.612318	-1.03592	0.155561	0.247704
X35sp_head_EC5_sc76	-3.16666	0.236822	EP3	8.04735	Artery	8.17805	0.851304	-0.643096	2.14935	0.199899	0.68302
X35sp_head_EC5_sc77	2.22288	-1.77358	EP6	5.0508	Plexus	1.71496	5.40549	-0.168798	-0.74774	0.179034	0.179264
X35sp_head_EC5_sc78	-0.0883025	-4.21358	EP6	9.00979	Plexus	0.827331	6.77701	0.0574612	-1.13413	0.0501362	0.191408
X35sp_head_EC5_sc80	-0.562382	-2.56027	EP6	10.6337	Plexus	2.25298	6.0656	-0.269138	-0.394029	-0.164924	-0.157223
X35sp_head_EC5_sc81	-3.29788	0.390898	EP3	7.94959	Artery	9.07	0.325864	-0.689468	2.56096	0.807852	0.0433985
X35sp_head_EC5_sc82	0.00360879	-3.94681	EP6	8.97678	Plexus	1.56333	7.04044	0.46112	-0.661071	0.7219	0.307451
X35sp_head_EC5_sc83	1.94475	-3.49831	EP6	8.27107		1.65689	7.19429	0.639652	-0.880877	-0.303765	-0.169687
X35sp_head_EC5_sc84	0.460029	-2.81053	EP6	7.74329	Plexus	2.51658	4.06742	-0.318096	-0.423226	-0.159298	0.257722
X35sp_head_EC5_sc85	-3.0706	0.301068	EP3	8.1874	Artery	9.23746	0.0908858	-0.862735	2.21162	-0.0344181	0.203216
X35sp_limb_EC6_sc7	-0.815149	-3.03112	EP7	9.89764	Plexus	5.68324	2.54823	-1.23428	1.82966	0.389958	0.1841
X35sp_limb_EC6_sc8	-0.276121	-3.23867	EP6	9.19786	Plexus	2.60091	6.63757	0.0335303	-0.368556	0.0472007	0.0871881
X35sp_limb_EC6_sc9	-2.04731	-1.25659	EP7	11.0309	Plexus	4.17223	1.17496	0.156048	1.14434	1.14991	0.238895
X35sp_head_EC6_sc18	-0.2973	-4.17561	EP6	9.00983	Plexus	1.81751	8.95418	1.16715	-0.699704	0.279637	-0.170433
X35sp_head_EC6_sc19	-0.786113	-3.01144	EP7	9.91774	Plexus	4.0215	7.69699	0.35723	0.575627	-0.0180388	0.789477
X35sp_head_EC6_sc20	0.101289	-3.44042	EP6	8.61012	Plexus	1.93467	8.05184	0.476508	-0.474723	0.0185192	0.142415
X35sp_head_EC6_sc21	0.271327	-4.01266	EP6	8.70427	Plexus	1.6484	7.74947	0.938759	-0.63594	-0.169319	-0.182914
X35sp_head_EC6_sc22	-0.990639	-3.7114	EP7	9.85217	Plexus	2.63827	5.76758	0.0626714	-0.063223	0.64516	0.285495
X35sp_head_EC6_sc24	-0.170644	-1.58064	EP7	7.26479	Plexus	2.22762	4.56973	-0.940071	-0.673803	-0.203122	-0.0274231
X35sp_head_EC6_sc25	-0.548614	-3.60228	EP6	9.25393	Plexus	1.91442	8.08089	0.116323	-0.680019	0.494813	0.0909647
X35sp_head_EC6_sc26	-0.339908	-3.6528	EP7	9.20604	Plexus	4.628	2.88366	-0.830984	0.954244	0.714518	-0.0929692
X35sp_head_EC6_sc27	-0.126429	-2.52206	EP7	10.5703	Plexus	3.66809	5.32161	-0.615685	0.153517	-0.244196	0.368155
X35sp_head_EC6_sc28	0.140789	-3.34573	EP7	8.52864	Plexus	4.68852	4.81436	0.0973297	0.283415	0.222912	0.164461
X35sp_head_EC6_sc29	-1.8718	-1.90957	EP7	11.0309	Plexus	3.61165	6.21851	0.249627	-0.208725	-0.961288	0.280844
X35sp_body_EC6_sc30	0.253404	-3.71183	EP6	8.52666	Plexus	2.32154	8.14982	1.56616	-0.863889	0.236283	-0.128547
X35sp_body_EC6_sc33	-0.234981	-3.77875	EP6	9.00986	Plexus	1.29241	5.38108	-0.335415	-1.13243	0.9434	0.118874
X35sp_body_EC6_sc35	-0.352052	-3.6908	EP6	9.20682	Plexus	1.85923	7.89122	0.552	-0.392471	-0.541569	0.340452
X35sp_body_EC6_sc36	-0.468933	-4.1564	EP6	9.0099	Plexus	2.11216	8.53049	1.46945	-0.634661	0.273737	0.0882099
X35sp_body_EC6_sc37	-1.51255	-2.32591	EP7	10.972	Plexus	2.05946	4.80942	-0.287646	-0.852489	-0.033936	-0.0260494
X35sp_body_EC6_sc40	-2.2747	-1.80658	EP7	11.031	Plexus	4.522	6.66579	-0.0162645	0.662664	1.28947	0.108832
X35sp_body_EC6_sc41	-0.532947	-3.36665	EP6	9.29073	Plexus	2.17518	2.86827	-0.360272	0.0897885	0.48304	0.12384
X35sp_body_EC6_sc44	-3.73611	0.594276	EP3	7.94229	Artery	4.54677	0	0.138709	1.10802	0.62176	-0.0968522
X35sp_body_EC6_sc45	2.09563	-3.24167	EP6	8.27111		1.04606	6.08366	0.997034	-1.46375	-0.721312	0.0238436
X35sp_body_EC6_sc46	0.931517	-3.83469	EP6	8.27114		1.29983	6.85388	1.42353	-1.05584	-0.0583562	-0.0120372
X35sp_body_EC6_sc47	-0.41094	-4.06223	EP6	9.00994	Plexus	1.94918	6.6625	0.279154	-0.861811	-0.460411	0.282823
X35sp_body_EC6_sc49	-1.44866	-2.42829	EP6	10.9492	Plexus	1.8563	4.8524	0.166095	-0.944408	0.0605226	-0.0829137
X35sp_body_EC6_sc51	-2.0046	-1.41423	EP7	11.031	Plexus	7.81236	0.850171	-0.974944	2.92109	0.497795	0.831878
X35sp_body_EC6_sc52	-0.251131	-3.56748	EP6	9.20597	Plexus	1.85787	6.74109	0.809238	-0.591453	0.646504	0.0296212
X35sp_limb_EC7_sc37	-0.643584	-3.26784	EP7	9.85108	Plexus	4.42655	5.55524	0.531179	0.932789	0.452267	0.48548
X35sp_limb_EC7_sc39	-1.62986	-2.42139	EP7	10.9794	Plexus	3.70364	2.42444	-1.12592	0.75817	-0.419709	-0.151901
X35sp_head_EC7_sc61	1.73841	-3.09354	EP6	8.4017	Plexus	1.00297	5.64345	0.638964	-1.2122	-0.0957998	0.329132
X35sp_head_EC7_sc62	-2.13038	-2.07102	EP7	11.0311	Plexus	3.07504	5.23065	-0.108898	0.246171	0.841757	0.107879
X35sp_head_EC7_sc63	-5.44566	2.9317	EP5	11.0512	Artery	8.37572	0.212594	-0.659669	1.73457	0.705774	0.0687395
X35sp_head_EC7_sc64	-0.50983	-1.51515	EP7	10.5061	Plexus	4.05956	2.58257	-1.2557	0.540823	-0.0121375	-0.0349544
X35sp_head_EC7_sc65	-1.01464	-2.89001	EP7	10.0384	Plexus	3.19873	3.82907	-0.852119	-0.251492	0.251585	0.192293
X35sp_head_EC7_sc66	0.417061	-4.05906	EP6	8.45686	Plexus	0.811622	8.03792	1.46296	-1.12359	-0.162422	0.081937
X35sp_head_EC7_sc67	-0.618558	-3.86433	EP6	9.2045	Plexus	1.13627	8.34642	0.587328	-0.835378	-0.263422	0.117871
X35sp_head_EC7_sc70	-1.67763	-1.70649	EP6	11.0311	Plexus	2.37756	4.94749	-0.653606	-1.0027	0.0997592	0.0279183
X35sp_head_EC7_sc71	-3.26966	0.26641	EP3	7.94232	Artery	6.45997	0.344015	-0.909486	1.59092	1.15583	0.182009
X35sp_body_EC7_sc74	0.89283	-3.8939	EP6	8.27118		1.81789	8.95691	1.23657	-0.400182	-0.249136	0.00973684
X35sp_body_EC7_sc76	0.0352865	-3.258	EP6	8.62293	Plexus	1.70422	8.21625	0.520139	-1.06618	0.0142346	0.253185
X35sp_body_EC7_sc77	-0.133663	0.069168	EP6	5.09452	Artery	1.08852	5.54769	0.501281	-1.55897	-0.580131	0.124728
X35sp_body_EC7_sc78	0.25463	-3.36392	EP6	8.39918	Plexus	1.66642	7.47087	1.11893	-1.16633	-0.496942	-0.0221629
X35sp_body_EC7_sc79	-0.502108	-3.49575	EP6	9.2461	Plexus	1.82443	4.71225	-0.714745	-0.692282	0.18511	0.195486
X35sp_body_EC7_sc81	-0.740839	-3.42308	EP6	9.85221	Plexus	2.13885	5.66994	-0.148156	-0.799084	-0.554688	-0.00447282
X35sp_body_EC7_sc82	-6.06252	2.15887	EP3	10.7461	Artery	7.35094	0.251672	-0.469922	1.25679	1.01379	-0.182788
X35sp_body_EC7_sc83	1.7612	-3.20074	EP6	8.40174	Plexus	1.00044	5.69486	0.637989	-1.21585	-0.0946063	0.327033
X35sp_body_EC7_sc84	-2.16445	-2.13941	EP7	11.0311	Plexus	3.08023	5.25144	-0.0939422	0.244128	0.833963	0.107053
X35sp_body_EC7_sc85	-5.43066	2.80989	EP5	11.0512	Artery	8.38218	0.199976	-0.665919	1.73143	0.71525	0.0737347
X35sp_body_EC7_sc86	-0.513487	-1.62212	EP7	10.5062	Plexus	4.06533	2.59769	-1.24408	0.538818	-0.0128525	-0.0376378
X35sp_body_EC7_sc87	-0.941698	-2.73078	EP7	10.833	Plexus	3.20284	3.82314	-0.855055	-0.248958	0.25264	0.192731
X35sp_body_EC7_sc88	0.479624	-4.08841	EP6	8.27122		0.808754	8.03617	1.45875	-1.12599	-0.165657	0.0826726
X35sp_body_EC7_sc89	-0.695666	-3.85705	EP6	9.29487	Plexus	1.13372	8.33445	0.584519	-0.836829	-0.266077	0.121202
X35sp_body_EC7_sc92	-1.62778	-1.69317	EP6	11.0312	Plexus	2.37667	4.94077	-0.656355	-1.00334	0.0979052	0.0287451
X35sp_body_EC7_sc93	-3.30433	0.19464	EP3	7.94236	Artery	6.45388	0.342319	-0.91048	1.58751	1.15537	0.182596
X25sp_body_EC8_sc1	2.15831	-0.0180016	EP6	3.89022	Plexus	1.10479	4.31681	0.460351	-1.38751	-0.904361	-0.241258
X25sp_body_EC8_sc2	0.713693	-2.12095	EP7	6.85564	Plexus	4.75363	1.92766	-0.975272	0.651739	-0.203746	0.28747
X25sp_body_EC8_sc3	0.297358	-3.93668	EP6	8.55562	Plexus	2.45615	5.19426	0.619976	-0.358797	0.241973	0.254578
X25sp_body_EC8_sc5	2.26311	-1.39779	EP6	4.85285	Plexus	1.59025	5.40667	0.778933	-1.3576	-0.698608	0.061589
X25sp_body_EC8_sc6	3.0097	-0.403323	EP2	4.65473	Plexus	0.749341	3.04981	0.125609	-1.89141	0.00870416	-0.380097
X25sp_body_EC8_sc7	-1.94417	-1.6097	EP7	11.0312	Plexus	5.57562	2.29625	-1.35151	1.13221	0.188019	0.252334
X25sp_body_EC8_sc9	-3.03812	1.67231	EP3	7.30239	Artery	5.69844	0.150649	-0.325637	0.534124	0.0358021	-0.0573579
X25sp_body_EC8_sc11	-3.51943	0.542756	EP3	7.94239	Artery	7.39814	0.179577	-0.460999	1.65075	0.217886	-0.242979
X25sp_body_EC8_sc12	-4.0689	1.77488	EP2	8.40264	Artery	5.92173	0.12688	-0.474725	0.475838	0.160144	-0.273456
X25sp_body_EC8_sc13	0.0565701	-3.78307	EP6	8.80302	Plexus	1.9289	5.87695	-0.565113	-1.14574	-0.407674	-0.0794277
X25sp_body_EC8_sc15	-1.38063	-1.7474	EP7	11.0209	Plexus	3.65269	4.10556	-0.69983	-0.0600627	-0.173184	-0.153978
X25sp_body_EC8_sc17	2.8368	-2.16598	EP6	4.85288	Plexus	1.40783	6.18003	0.806777	-1.31864	-0.327108	-0.26847
X25sp_body_EC8_sc18	2.54202	-1.61182	EP6	4.85292	Plexus	2.22256	4.98465	0.0751519	-1.02222	0.285158	-0.0895615
X25sp_body_EC8_sc19	2.43057	-0.963929	EP6	4.26683	Plexus	1.12951	5.41827	0.757179	-1.69044	-1.00819	-0.210029
X25sp_body_EC8_sc20	1.07703	-3.24672	EP6	8.2345	Plexus	2.52583	3.95302	0.168707	-0.539552	-0.0850392	0.164553
X25sp_body_EC8_sc24	2.12961	-1.39442	EP6	4.85444	Plexus	0.702765	6.25636	0.559482	-1.64692	-0.553517	-0.155287
X25sp_head_EC8_sc28	2.31484	-2.32901	EP6	5.13566	Plexus	0.676896	7.59651	0.679392	-1.72556	-0.416759	-0.121027
X25sp_head_EC8_sc30	0.723511	-1.3888	EP6	6.5287	Plexus	1.91698	7.17997	0.100386	-1.25748	0.0784758	0.131929
X25sp_limb_EC8_sc45	1.96864	-1.91376	EP7	5.13569	Plexus	5.0376	4.71845	-0.329861	0.368401	0.0200214	0.00225179
X25sp_limb_EC8_sc46	-1.7147	-0.80517	EP7	11.0312	Plexus	7.1892	1.49357	-1.2967	1.50066	-0.209753	0.0355609
X25sp_limb_EC8_sc47	-0.895121	-2.33073	EP7	10.5204	Plexus	7.06284	2.73854	-1.10947	1.4838	0.393188	0.501716
X25sp_limb_EC9_sc27	-0.152636	-1.9669	EP7	10.5062	Plexus	4.06586	4.21927	-0.796632	0.521795	-0.0711538	0.456527
X25sp_limb_EC9_sc28	-0.748591	-2.42644	EP7	10.5062	Plexus	6.45366	0	-1.16051	1.41375	0.2696	0.24726
X25sp_limb_EC9_sc30	-1.03465	-2.23702	EP7	10.6179	Plexus	8.14331	1.00475	-1.21132	1.51344	0.202453	0.0053679
X25sp_body_EC9_sc53	-0.347397	-3.72968	EP6	9.20808	Plexus	1.2975	7.44027	0.216968	-1.1682	-0.625792	-0.34622
X25sp_body_EC9_sc54	1.56676	-1.57833	EP6	6.19515	Plexus	2.51599	5.39162	-0.395789	-0.65814	-0.576498	-0.0540187
X25sp_body_EC9_sc57	1.99982	3.43991	EP2	2.11615	Artery	1.86925	6.11934	0.381137	-1.19586	-0.298561	-0.0538048
X25sp_body_EC9_sc58	0.923362	-2.86094	EP1	7.62263	Plexus	1.26076	5.24902	0.257474	-1.36523	-0.191234	-0.240848
X25sp_body_EC9_sc59	2.70234	-1.22534	EP6	4.37954	Plexus	1.0784	6.05054	-0.0119012	-1.50234	-0.335151	-0.235507
X25sp_body_EC9_sc60	0.66985	1.35466	EP2	4.63855	Artery	4.5568	3.44733	-0.244943	-0.0307207	-0.333037	-0.265671
X25sp_body_EC9_sc64	-2.37061	0.756103	EP2	6.81676	Artery	6.82921	2.26661	-0.661181	1.20409	-0.151304	0.077619
X25sp_body_EC9_sc65	-3.8556	1.71003	EP3	8.36642	Artery	0.960963	0.752848	0.0629455	-0.682434	-0.50897	0.0799651
X25sp_body_EC9_sc67	2.7362	-1.95439	EP6	4.85296	Plexus	1.25239	4.85158	0.538672	-1.28371	0.0520591	-0.136857
X25sp_body_EC9_sc68	2.5228	-1.99084	EP6	4.88188	Plexus	0.973963	5.9849	0.546219	-1.47856	-0.460864	-0.162133
X25sp_body_EC9_sc69	2.38806	-1.57153	EP6	4.85299	Plexus	1.42077	4.29069	0.0530348	-1.39427	-0.521201	0.145523
X25sp_body_EC9_sc73	0.776116	-2.32892	EP6	6.89154	Plexus	1.90233	6.66959	0.449201	-0.945147	-0.201274	-0.052704
X25sp_body_EC9_sc75	3.16383	-1.65789	EP6	4.542	Plexus	1.57216	5.66043	1.0207	-1.24522	-0.321763	-0.0679134
X25sp_head_EC9_sc76	1.49899	-2.54899	EP6	7.65546	Plexus	1.5284	5.8855	0.33145	-1.43195	-0.634787	-0.0313163
X25sp_head_EC9_sc78	0.718174	-3.30152	EP6	8.35515	Plexus	1.59172	4.55401	-0.139828	-1.05328	-0.555296	0.0167702
X25sp_head_EC9_sc80	0.524557	-3.87318	EP6	8.27125		1.16893	8.04486	0.357988	-1.2937	-0.699278	0.324599
X25sp_head_EC9_sc81	-0.618747	-1.32147	EP7	10.5724	Plexus	4.28671	3.19932	-1.1401	0.10666	0.443344	0.0791839
X25sp_head_EC9_sc85	-0.471098	-0.411112	EP7	7.26482	Plexus	3.3685	7.53812	-0.132244	-0.334014	0.380635	-0.0909776
X25sp_head_EC9_sc86	-1.46038	-1.88277	EP7	11.0174	Plexus	4.18542	1.5458	-1.00793	0.321278	-0.331564	0.0121088
X25sp_limb_EC10_sc6	0.15564	-2.08225	EP7	6.82159	Plexus	4.96631	5.53726	-0.625215	0.408723	0.352018	0.232518
X25sp_limb_EC10_sc7	1.20423	-1.62418	EP6	6.83931	Plexus	2.87899	6.63536	0.355077	-0.46156	0.0494714	0.112117
X25sp_limb_EC10_sc8	-0.0884346	-1.3822	EP6	7.26486	Plexus	3.54786	4.05501	-0.852205	-0.246984	0.00440314	0.741467
X25sp_limb_EC10_sc9	-0.174452	-2.30888	EP7	10.5063	Plexus	4.44552	3.49792	-0.920582	0.205485	-0.0929105	0.609899
X25sp_head_EC10_sc27	1.04984	-3.08107	EP6	8.40177	Plexus	2.7775	7.31012	0.162609	-0.49289	-0.545541	-0.00389367
X25sp_body_EC10_sc32	2.81198	-1.12806	EP6	4.37958	Plexus	0.983274	5.07726	0.111624	-1.61763	-0.63724	-0.246744
X25sp_body_EC10_sc33	2.19168	-0.73598	EP6	4.03935	Plexus	0.703116	5.50179	0.60249	-1.6519	-0.754631	-0.341272
X25sp_body_EC10_sc35	1.14494	-2.86821	EP6	7.57308	Plexus	1.02579	7.09308	0.636383	-1.56217	-0.334664	-0.0481557
X25sp_body_EC10_sc37	-3.0226	1.60444	EP3	7.31847	Artery	6.96623	1.53569	-0.753105	0.66583	-0.0210834	-0.21277
X25sp_body_EC10_sc38	-2.24632	0.661715	EP2	6.9422	Artery	7.11542	0.328152	-1.14895	1.2102	0.393015	-0.14999
X25sp_body_EC10_sc40	2.06123	-0.56976	EP6	4.01384	Plexus	0.593729	3.90323	0.239611	-1.50053	-0.65838	0.163169
X25sp_body_EC10_sc41	0.228217	-2.59655	EP7	7.2315	Plexus	4.02693	3.62908	-0.946132	-0.0707735	-0.117825	0.0462883
X25sp_body_EC10_sc43	-2.63243	0.453416	EP3	6.97828	Artery	4.65091	2.60757	-0.767486	0.251511	-0.0638476	0.0306371
X25sp_body_EC10_sc44	1.79954	-3.41277	EP6	8.27129		1.8581	7.89003	1.11099	-1.20423	-0.465834	-0.0576956
X25sp_body_EC10_sc45	-3.82191	1.25191	EP3	8.00999	Artery	7.46206	0.455731	0.115808	0.79252	-0.000996466	-0.366745
X25sp_body_EC10_sc48	-2.21265	-1.49015	EP7	11.0313	Plexus	6.69157	0.201571	-1.44806	1.20994	0.334567	0.236856
X25sp_body_EC10_sc52	1.59267	-3.63085	EP6	8.27132		1.54036	8.20418	1.21385	-1.33554	-0.364705	-0.0166645
X25sp_limb_EC11_sc36	0.597197	-0.885985	EP7	6.84341	Plexus	4.90595	5.97704	-0.272931	0.414799	-0.198734	0.0489736
X25sp_limb_EC11_sc37	-0.543107	-2.32622	EP7	10.5063	Plexus	5.38265	4.02572	-0.781513	0.879453	0.159412	0.13847
X25sp_limb_EC11_sc38	-0.503	-2.17964	EP7	10.5063	Plexus	6.49921	2.78762	-1.24833	1.48266	0.286765	0.439593
X25sp_limb_EC11_sc39	-1.98175	-0.754648	EP7	11.0313	Plexus	7.7474	0.365455	-1.54945	1.60042	0.125517	0.0974243
X25sp_head_EC11_sc62	0.190744	-3.44312	EP6	8.50415	Plexus	1.01646	6.54408	0.47536	-1.19732	-0.0539787	-0.158141
X25sp_head_EC11_sc69	0.65297	-3.49777	EP6	8.32354	Plexus	2.21305	2.87903	-0.753501	-0.51911	-0.0863221	0.191419
X25sp_body_EC11_sc73	0.549624	-1.683	EP6	7.2649	Plexus	1.60614	4.70825	-0.657678	-0.856803	-0.250928	-0.00509448
X25sp_body_EC11_sc77	1.10124	-2.8041	EP6	7.61344	Plexus	2.73593	5.18235	0.031462	-0.323332	0.155225	-0.162513
X25sp_body_EC11_sc79	2.43972	-1.80108	EP6	4.82511	Plexus	1.20484	5.69048	0.672308	-1.55031	-0.388121	-0.120521
X25sp_body_EC11_sc80	-0.685005	-2.74812	EP7	10.8374	Plexus	5.97535	5.22736	-0.912156	0.920474	-0.435993	0.408164
X25sp_body_EC11_sc81	2.93334	-1.73672	EP6	4.79414	Plexus	1.20225	5.96393	0.461624	-1.43728	0.224837	-0.0812424
X25sp_body_EC11_sc82	-2.21447	-1.00803	EP7	11.0313	Plexus	6.00426	1.21119	-1.12863	1.12406	0.451505	0.00515118
X25sp_body_EC11_sc84	2.27824	-1.14102	EP6	4.54162	Plexus	1.07848	5.94362	1.00504	-1.45228	-0.579118	-0.513476
X25sp_body_EC11_sc85	-0.240913	-3.95165	EP6	9.00997	Plexus	1.33631	8.15859	0.175612	-1.11986	0.139091	-0.181386
X25sp_body_EC11_sc86	1.98262	-2.18582	EP6	5.13573	Plexus	2.90391	6.23665	0.446303	-0.43343	-0.524956	0.791642
X25sp_body_EC11_sc87	0.466299	-3.3466	EP6	8.22455	Plexus	1.67407	4.69525	0.2163	-0.98726	-0.208457	-0.113068
X25sp_body_EC11_sc88	0.733186	-2.68935	EP6	7.74578	Plexus	1.41944	7.68424	1.14149	-1.52832	-0.692203	-0.217465
X25sp_body_EC11_sc89	-1.94355	1.69822	EP2	6.25617	Artery	6.95408	0.822028	-0.80724	1.35377	-0.0593161	-0.0770802
X25sp_body_EC11_sc90	-1.81915	-1.68585	EP7	11.0314	Plexus	6.6913	2.08395	-1.42215	1.23887	0.222973	0.514696
X25sp_body_EC11_sc92	1.79668	-1.93874	EP6	5.04308	Plexus	1.80988	6.88648	1.07785	-0.982655	-0.39588	0.276269
X25sp_body_EC11_sc94	0.613139	-2.64456	EP6	7.23154	Plexus	2.15554	6.36617	0.669184	-1.13006	-0.237907	-0.258433
X18sp_body_EC12_sc2	-0.769144	1.66487	EP2	5.14893	Artery	6.14261	1.47129	-0.54704	0.878151	-0.0316689	-0.167736
X18sp_body_EC12_sc3	4.20215	-0.227053	EP1	2.2814	Plexus	0.593333	4.79409	0.361902	-1.97732	-0.680316	-0.527762
X18sp_body_EC12_sc4	-0.726412	-3.51977	EP7	9.3805	Plexus	3.28603	3.7262	-0.881714	-0.00717506	0.575058	0.322627
X18sp_body_EC12_sc5	4.02284	-0.45513	EP1	4.65477	Plexus	0.554628	5.56028	0.739894	-1.90328	-0.507247	-0.336795
X18sp_body_EC12_sc7	2.17094	0.158949	EP1	3.17332	Plexus	1.14259	5.01744	0.155199	-1.56796	-0.744487	-0.180432
X18sp_body_EC12_sc8	0.320379	-1.62293	EP6	7.26493	Plexus	2.40669	2.28822	-0.144634	-0.731753	-0.539304	-0.13385
X18sp_body_EC12_sc10	-1.97853	-2.41751	EP7	11.0314	Plexus	8.01095	3.35815	-0.813603	2.12299	0.881253	0.191735
X18sp_body_EC12_sc11	0.725001	-0.721727	EP6	7.00277	Plexus	1.32437	6.04064	0.648275	-1.72201	-0.242475	0.522973
X18sp_body_EC12_sc12	-2.33441	1.73965	EP2	6.92525	Artery	5.57697	2.07938	-0.276061	0.291191	-0.0512834	-0.289567
X18sp_body_EC12_sc13	2.33832	3.31886	EP2	0.000469236	Artery	1.72817	4.52433	0.438214	-1.32376	-0.492275	-0.0345917
X18sp_body_EC12_sc14	1.67246	-1.01118	EP6	5.25875	Plexus	1.29093	4.99335	0.388813	-1.4364	-0.689022	0.0718262
X18sp_body_EC12_sc15	-2.62811	1.60117	EP3	6.94937	Artery	6.56486	0.65931	-0.90787	0.438729	-0.352974	-0.41583
X18sp_body_EC12_sc18	4.19615	-0.0969926	EP1	2.28143	Plexus	1.06362	3.41082	-0.189887	-1.66082	-0.582773	-0.111555
X18sp_body_EC12_sc20	-3.19921	0.875816	EP2	8.25538	Artery	5.25623	2.16167	0.0646493	0.516291	0.269285	0.078047
X18sp_body_EC12_sc21	4.08574	-0.538785	EP1	4.6548	Plexus	1.50977	7.0882	1.03555	-1.39349	-0.571143	-0.152558
X18sp_body_EC12_sc22	2.98602	0.271068	EP1	2.93175	Plexus	1.72442	6.01707	0.389859	-1.22188	-0.447205	-0.0752574
X18sp_head_EC12_sc27	0.229823	-1.0409	EP6	7.26497	Plexus	2.43684	4.6831	-0.288865	-0.828291	-0.72709	-0.188668
X18sp_head_EC12_sc28	1.13061	-0.400867	EP7	5.89107	Plexus	3.39788	6.66882	0.209409	-0.394231	-0.0977549	0.0139117
X18sp_head_EC12_sc29	3.16477	0.341963	EP1	2.99988	Plexus	1.65219	3.92985	-0.431516	-1.18909	-0.633866	-0.272219
X18sp_head_EC12_sc31	0.419843	-0.640912	EP6	6.87106	Plexus	2.09927	6.11003	0.190897	-0.931396	-0.430376	0.0635308
X18sp_head_EC12_sc33	-2.08747	1.92173	EP2	7.20078	Artery	6.44701	0.331477	-0.763749	0.926619	0.0965241	-0.375544
X18sp_head_EC12_sc35	0.250628	0.204287	EP7	5.09455	Artery	4.56609	1.65901	-1.06067	0.283121	-0.116752	0.121882
X18sp_head_EC12_sc36	-0.430497	-3.47829	EP7	9.19861	Plexus	3.8879	3.89583	-0.696322	0.15138	0.362711	0.132476
X18sp_body_EC12_sc45	3.39981	-0.297098	EP1	4.65484	Plexus	2.19299	4.82637	0.0747275	-0.906365	-0.172917	0.0506112
X18sp_body_EC12_sc46	4.24886	0.441918	EP1	1.93747	Plexus	2.44628	5.11065	0.0560037	-0.912516	-0.0467444	0.0699749
X18sp_head_EC12_sc47	3.12331	-1.08555	EP6	4.37962	Plexus	2.66138	6.27319	-0.555285	-0.735319	-0.144847	0.254178
X18sp_body_EC13_sc10	-1.1532	1.13064	EP2	5.56891	Artery	3.91816	1.01087	-0.677115	-0.0457444	-0.0280483	0.70659
X18sp_body_EC13_sc11	-2.06424	1.08308	EP2	7.16579	Artery	7.1258	0.513314	-0.955001	1.38256	0.661884	-0.137539
X18sp_head_EC13_sc12	2.45546	-1.05243	EP6	4.35185	Plexus	1.40129	6.54209	1.21174	-1.53883	-0.371277	-0.296463
X18sp_body_EC13_sc53	2.8841	-0.540224	EP1	4.6371	Plexus	3.09658	5.28353	-0.545763	-0.285005	-0.15487	0.326948
X18sp_body_EC13_sc54	3.35578	-0.21769	EP1	3.59699	Plexus	0.842145	6.2907	0.447828	-1.69855	-0.287476	-0.0891315
X18sp_body_EC13_sc55	3.97915	-0.681779	EP1	4.65488	Plexus	1.06966	5.72277	1.11477	-1.51003	-0.499599	-0.292721
X18sp_body_EC13_sc56	3.55954	-1.13919	EP1	4.37965	Plexus	0.965545	6.95766	0.992513	-1.51209	-0.246575	0.410558
X18sp_body_EC13_sc57	3.93959	-0.839891	EP1	4.65491	Plexus	0.844815	6.09763	0.740274	-1.72513	-0.459711	-0.17813
X18sp_body_EC13_sc59	3.79618	-0.317727	EP1	4.65495	Plexus	2.00178	4.66836	0.405228	-1.1216	-0.765339	-0.45317
X18sp_body_EC13_sc60	-1.08288	1.54473	EP2	5.43615	Artery	6.53246	2.44917	-0.0557752	0.759184	-0.530887	-0.0964284
X18sp_body_EC13_sc61	2.75859	-0.597622	EP6	4.4647	Plexus	1.6136	7.63667	1.01057	-0.954509	-0.175517	-0.0147431
X18sp_body_EC13_sc62	1.66452	-0.118203	EP6	4.04541	Plexus	3.2055	4.97339	-0.367523	-0.255197	-0.773319	0.238985
X18sp_body_EC13_sc63	2.29007	1.30839	EP1	1.19887	Artery	3.10081	4.55124	-0.398329	-0.596557	-0.451246	0.2045
X18sp_body_EC13_sc64	-2.61552	1.15853	EP2	6.94592	Artery	6.7107	4.65659	-0.235697	1.20095	0.0659695	0.161043
X18sp_body_EC13_sc65	-2.3236	1.43635	EP2	6.91513	Artery	7.315	0.58074	-0.671243	0.871744	0.329673	-0.00552118
X18sp_body_EC13_sc66	0.752159	-0.301479	EP6	7.0028	Plexus	1.6336	6.23156	0.543652	-1.4908	-0.0500917	-0.18821
X18sp_body_EC13_sc67	3.42146	-0.789126	EP6	4.65498	Plexus	1.66913	6.91894	0.552909	-1.0834	-0.472098	0.152114
X18sp_body_EC13_sc69	1.03454	0.078282	EP6	5.85843	Plexus	1.20741	6.60362	1.07174	-1.51464	-0.623282	-0.293388
X18sp_body_EC13_sc70	2.54894	-0.489575	EP1	4.4022	Plexus	1.85216	7.13083	0.957457	-0.724212	-0.123595	0.0830468
X18sp_body_EC13_sc71	3.55871	-0.467517	EP1	4.65502	Plexus	2.24062	4.65523	0.427589	-0.977923	-0.423464	0.125921
X18sp_body_EC13_sc73	3.54833	-0.141967	EP1	3.64465	Plexus	2.41228	5.78815	0.246116	-0.734518	0.018935	0.179332
X18sp_body_EC13_sc74	-1.62997	0.944621	EP2	5.94236	Artery	6.32859	2.65641	-0.39532	0.527023	-0.548291	-0.0182358
X18sp_body_EC13_sc75	3.18127	-0.764331	EP1	4.64732	Plexus	2.06557	3.9907	0.230767	-1.06086	-0.345666	0.0147206
X18sp_head_EC13_sc76	0.822767	-0.106963	EP1	7.00284	Plexus	1.64954	5.93761	0.409792	-1.1785	-0.568028	-0.0794168
X18sp_head_EC13_sc78	1.81162	-1.3625	EP6	5.153	Plexus	1.35033	6.71387	1.22722	-1.55158	0.0184568	0.100018
X18sp_head_EC13_sc79	2.9451	-1.09731	EP6	4.37969	Plexus	1.25777	6.48605	0.647672	-1.55042	-0.641434	0.178455
X18sp_head_EC13_sc80	0.0787383	-2.50795	EP7	7.21953	Plexus	4.50148	2.41131	-0.860916	0.802655	0.518683	0.302825
X18sp_head_EC13_sc82	2.23321	-1.26122	EP6	4.71483	Plexus	1.25167	4.84453	0.434961	-1.70412	-0.920893	-0.252916
X18sp_head_EC13_sc84	2.45191	-0.733129	EP6	4.04924	Plexus	1.88548	6.89219	1.02524	-1.22482	-0.333255	-0.093126
X18sp_head_EC13_sc85	0.44891	-1.07117	EP6	6.51584	Plexus	1.91784	6.33025	0.836345	-0.828868	-0.040562	0.22166
X18sp_head_EC13_sc86	-1.40946	-1.92226	EP7	11.0043	Plexus	5.14456	2.58588	-1.02639	0.726671	-0.132231	-0.0718878
X18sp_body_EC14_sc7	2.48855	0.697639	EP1	2.56304	Plexus	1.64942	7.26044	0.221913	-1.24301	0.0088079	0.161304
X18sp_body_EC14_sc8	3.93375	-0.0499621	EP1	2.28147	Plexus	0.765115	4.76969	0.518626	-2.00209	-0.707847	-0.102882
X18sp_head_EC14_sc9	0.130561	0.46783	EP6	5.09459	Artery	3.08527	2.74338	-0.973187	-0.792997	0.157586	0.230139
X18sp_head_EC14_sc18	0.948905	-0.196961	EP1	7.00288	Plexus	1.62482	7.77206	1.33958	-1.27572	-0.522707	-0.027988
X18sp_head_EC14_sc20	1.51277	0.0949709	EP1	3.17335	Plexus	2.30219	4.04536	-0.46097	-0.403404	-0.262522	0.185146
X18sp_head_EC14_sc24	2.36776	0.772949	EP1	2.56308	Plexus	1.82983	6.89486	0.744415	-1.09276	-0.635647	0.166337
X18sp_head_EC14_sc25	2.75442	-0.306001	EP1	3.57862	Plexus	1.33579	6.62079	0.903615	-1.54636	-0.234468	0.0558717
X18sp_head_EC14_sc26	2.51839	-0.106634	EP1	3.77704	Plexus	1.58681	7.18942	0.477705	-1.25674	-0.687682	-0.245813
X18sp_head_EC14_sc27	2.1166	-0.0475052	EP1	3.86841	Plexus	2.0358	3.8316	0.080175	-0.724295	0.408445	0.426768
X18sp_head_EC14_sc29	-0.177154	-3.63446	EP6	8.97916	Plexus	3.28564	8.02791	-0.22986	-0.347457	0.00465913	0.16867
X18sp_body_EC14_sc30	-3.2972	0.827971	EP3	8.11937	Artery	6.38073	2.97219	-0.0879054	0.925366	0.319055	-0.103409
X18sp_body_EC14_sc31	-0.237189	1.44627	EP2	5.43454	Artery	5.29006	0.123824	-0.350828	0.271587	-0.771892	-0.319934
X18sp_body_EC14_sc33	-1.38948	1.38324	EP2	6.18434	Artery	5.16226	2.48455	-0.650138	0.412648	0.227344	0.0877192
X18sp_body_EC14_sc35	1.74916	3.48506	EP2	2.12585	Artery	2.25912	4.12122	0.15937	-0.878132	-0.498527	-0.426219
X18sp_body_EC14_sc36	2.719	0.571866	EP1	2.63834	Plexus	1.39952	4.81063	0.30905	-1.45786	-0.534637	-0.250378
X18sp_body_EC14_sc37	3.66184	-0.116804	EP1	3.6556	Plexus	0.512447	3.62139	0.137211	-1.81996	-0.814141	-0.224611
X18sp_body_EC14_sc39	0.664273	1.47655	EP2	4.63859	Artery	5.45566	2.67991	-0.679625	0.639253	-0.415429	0.173677
X18sp_body_EC14_sc40	0.335871	0.813593	EP2	5.33071	Artery	3.95316	1.92967	-0.968649	-0.0177691	-0.00624115	0.224168
X18sp_body_EC14_sc42	3.89273	-0.20793	EP1	4.65506	Plexus	1.04504	5.50955	0.407229	-1.65091	-0.595043	0.0231413
X18sp_body_EC14_sc43	2.15068	-2.44354	EP6	5.13576	Plexus	2.96938	4.97024	0.328198	-0.110824	-0.236122	0.390921
X18sp_body_EC14_sc46	1.58645	1.13714	EP2	1.32186	Artery	3.14379	1.57255	-0.927414	-0.203766	-0.460158	0.175155
X18sp_body_EC14_sc48	-0.734585	1.21165	EP2	5.0956	Artery	4.63302	1.0024	-0.922096	0.458586	-0.00753817	0.409281
X18sp_body_EC14_sc51	4.2168	-0.476502	EP1	4.65509	Plexus	1.71746	6.07594	0.387299	-1.11353	-0.178786	0.0377414
X18sp_body_EC14_sc52	-2.1878	-0.474224	EP7	11.0315	Plexus	6.59008	0.855425	-0.926109	1.11916	0.29289	-0.026829
X18sp_body_EC15_sc18	3.56667	-0.953961	EP1	4.65513	Plexus	1.02319	5.28186	0.80408	-1.67944	-0.714398	-0.247525
X18sp_body_EC15_sc20	-3.0397	0.678606	EP3	8.37048	Artery	9.21418	0.333686	-0.568441	2.13761	0.655414	0.218498
X18sp_head_EC15_sc21	1.96818	-0.520907	EP6	4.01387	Plexus	1.24798	7.65584	1.47523	-1.02825	0.274494	-0.324873
X18sp_head_EC15_sc61	-0.0679587	-3.34307	EP7	8.65216	Plexus	3.44095	5.14506	-0.712288	-0.0116536	0.405423	0.201273
X18sp_head_EC15_sc63	3.01134	-0.692903	EP6	4.57875	Plexus	1.27266	6.81716	1.37686	-1.28621	-0.105666	-0.0228103
X18sp_head_EC15_sc65	2.55892	0.0597552	EP1	3.91914	Plexus	2.67557	4.99667	0.0630797	-0.572962	0.0352989	0.0544702
X18sp_head_EC15_sc67	-0.300355	-2.671	EP7	10.7359	Plexus	3.87717	4.73215	-0.887477	0.165648	0.525904	0.0417406
X18sp_head_EC15_sc68	0.945579	-2.90971	EP6	7.59418	Plexus	1.41503	7.66368	0.638553	-1.24385	-0.857931	0.0134905
X18sp_head_EC15_sc71	3.31434	-0.887629	EP6	4.62647	Plexus	1.00492	7.05695	0.958632	-1.61916	-0.764331	-0.121434
X18sp_head_EC15_sc72	2.57119	-0.388135	EP6	4.53359	Plexus	1.25717	4.01202	0.30962	-1.2844	-0.375314	0.202511
X18sp_body_EC15_sc73	2.93591	-0.263561	EP1	3.59807	Plexus	3.2481	4.90776	0.271548	-0.39531	-0.198978	0.0806559
X18sp_body_EC15_sc74	3.14805	-0.200095	EP1	3.63295	Plexus	0.767161	4.38757	1.0428	-1.51189	-0.589231	0.047834
X18sp_body_EC15_sc75	3.49626	-0.0127943	EP1	3.76319	Plexus	1.03459	2.55399	-0.0805818	-1.66726	-0.515247	0.0658914
X18sp_body_EC15_sc76	1.30484	-1.10548	EP6	5.97592	Plexus	2.59097	4.20834	-0.389058	-0.453662	-0.651957	0.502625
X18sp_body_EC15_sc77	2.02399	-2.82657	EP6	8.40181	Plexus	1.06624	4.28916	0.378997	-0.904836	-0.240191	0.619212
X18sp_body_EC15_sc78	-0.0939011	-2.81857	EP7	9.1979	Plexus	4.47133	3.26027	-0.723218	0.645713	0.0436453	0.270923
X18sp_body_EC15_sc79	3.32115	-0.950457	EP1	4.56292	Plexus	1.21063	4.39134	0.594884	-0.863066	-0.507883	-0.0271056
X18sp_body_EC15_sc81	-0.0687436	1.11705	EP2	5.25557	Artery	5.68635	0.892457	-0.568834	0.672924	-0.590027	0.192283
X18sp_body_EC15_sc82	2.81795	-0.403449	EP1	4.65516	Plexus	0.865241	4.68637	1.23413	-1.53793	-0.545606	0.271455
X18sp_body_EC15_sc83	-0.834323	-2.23478	EP7	10.5064	Plexus	4.7911	2.28292	-1.25833	0.803537	0.805155	-0.193135
X18sp_body_EC15_sc85	3.24902	-0.713978	EP1	4.6552	Plexus	1.23439	5.20227	0.712804	-1.44746	-0.827987	0.0545948
X18sp_body_EC15_sc86	3.56509	-0.729611	EP1	4.65524	Plexus	1.42725	5.00044	0.7112	-1.2077	-0.504887	0.197544
X18sp_body_EC15_sc87	3.33327	-1.14821	EP6	4.37972	Plexus	2.12502	6.27996	0.823666	-0.764538	-0.226603	0.392973
X18sp_body_EC15_sc89	3.78272	-0.735099	EP1	4.65527	Plexus	1.94629	6.48259	0.792483	-1.26587	-0.443529	0.149923
X18sp_body_EC15_sc90	3.71883	-0.679219	EP1	4.65531	Plexus	0.596439	4.62808	0.538295	-1.87537	-0.771676	-0.0250367
X18sp_body_EC15_sc91	3.70569	-0.606511	EP1	4.65535	Plexus	1.19306	4.22956	0.392147	-1.56648	-0.467988	0.0882196
X18sp_body_EC15_sc92	-0.560138	1.47527	EP2	5.15372	Artery	5.52454	2.12414	-0.265509	0.396129	-0.115578	-0.0033375
X18sp_body_EC15_sc93	-1.36228	1.57417	EP2	6.24641	Artery	5.85422	0.692282	-0.658806	0.636534	0.120253	0.183595
X18sp_body_EC15_sc94	-0.94725	1.36223	EP2	5.31059	Artery	6.07463	0.940279	-0.730979	0.606067	0.431041	0.0107616
X25sp_body_EC16_sc1	0.0548783	-3.54127	EP6	8.641	Plexus	2.24772	6.48779	0.559466	-0.85097	-0.249169	0.348752
X25sp_body_EC16_sc2	-3.50505	1.38404	EP3	8.08508	Artery	8.62298	0.671528	-0.345767	1.56928	0.431898	-0.316616
X25sp_body_EC16_sc3	-4.04408	1.39929	EP3	8.35902	Artery	5.9048	1.0666	-0.511636	0.690488	0.0264827	-0.425114
X25sp_body_EC16_sc5	-3.61737	1.1736	EP3	7.94502	Artery	6.42925	0.255276	-0.0579978	1.3394	-0.0875975	-0.35732
X25sp_body_EC16_sc7	2.67709	-1.98738	EP6	4.85303	Plexus	2.06716	5.52347	0.793511	-0.993924	-0.177895	-0.00986578
X25sp_body_EC16_sc9	0.0217029	-4.2544	EP6	9.01001	Plexus	1.12862	9.0902	0.706227	-0.636488	0.229352	-0.193429
X25sp_body_EC16_sc10	2.33283	-1.21811	EP6	4.59514	Plexus	1.80918	4.7874	0.255877	-1.21862	-0.0339841	-0.328697
X25sp_body_EC16_sc11	0.0577837	-0.332876	EP6	6.75447	Plexus	1.4564	6.73208	0.143766	-1.41879	-0.0107156	-0.101688
X25sp_body_EC16_sc12	0.920733	-0.372492	EP6	7.00291	Plexus	1.5163	5.87338	0.645394	-1.58479	-0.127821	-0.183417
X25sp_body_EC16_sc13	-3.64416	1.17598	EP3	7.95232	Artery	7.84119	0.268662	-0.508346	1.28744	0.0575059	0.125661
X25sp_body_EC16_sc14	0.0466333	-4.14533	EP6	9.01004	Plexus	1.44163	6.56995	0.753865	-1.16252	-0.0943439	-0.301102
X25sp_body_EC16_sc16	1.96341	-2.1083	EP6	5.1358	Plexus	2.2309	5.39627	-0.215282	-0.836132	0.294268	0.468223
X25sp_body_EC16_sc17	1.19454	-3.63751	EP6	8.27136		2.1249	7.50724	1.13145	-0.608442	-0.0368154	0.0578244
X25sp_body_EC16_sc18	-3.63291	1.05225	EP3	7.94243	Artery	9.18359	0.181712	-0.614759	2.04533	-0.0702118	0.123609
X25sp_body_EC16_sc19	-3.27838	1.58494	EP3	7.6373	Artery	6.06951	0.347504	-0.615827	0.753962	0.0984413	0.0653612
X25sp_body_EC16_sc21	2.15809	-2.06294	EP6	5.13584	Plexus	1.44651	6.46629	-0.0737829	-1.22564	-0.356441	0.433947
X25sp_body_EC16_sc22	1.84875	-0.74449	EP6	4.03087	Plexus	2.32427	5.82859	0.379523	-0.702272	-0.422846	0.181217
X25sp_head_EC16_sc28	2.24116	-1.95588	EP6	5.13587	Plexus	1.56411	5.3122	0.974163	-1.39589	-0.643119	-0.159393
X25sp_head_EC16_sc31	2.48058	-1.6959	EP6	4.85306	Plexus	1.2386	5.03399	0.588823	-1.52447	-0.514215	-0.242998
X25sp_head_EC16_sc35	-1.18768	-1.70206	EP7	10.995	Plexus	3.77183	3.26331	-1.14466	0.415797	0.37172	0.229336
X25sp_head_EC16_sc36	0.820829	-0.437637	EP6	7.00295	Plexus	0.972388	6.93791	0.37274	-1.43829	-0.477471	0.201378
X25sp_limb_EC16_sc45	0.733492	-1.81123	EP7	7.20179	Plexus	4.96332	1.03769	-0.694536	0.90895	-0.51307	0.572922
X25sp_limb_EC16_sc46	-0.822151	-1.7683	EP7	10.5949	Plexus	4.05774	6.76934	-0.177025	0.422162	0.173396	0.347524
X25sp_limb_EC16_sc47	-0.0808195	-0.696717	EP7	7.265	Plexus	3.80618	4.28224	-0.30861	0.128974	-0.186246	-0.00665609
X25sp_limb_EC17_sc27	1.09742	-1.38259	EP6	6.94046	Plexus	3.00226	4.55095	-0.440868	-0.478715	-0.477481	0.0275426
X25sp_limb_EC17_sc28	0.668778	-0.64255	EP6	7.00298	Plexus	2.29482	5.28872	-0.272071	-0.837059	-0.0189791	0.195822
X25sp_limb_EC17_sc29	-1.30154	-0.825315	EP7	11.0315	Plexus	5.93459	0.605436	-1.34575	1.03508	-0.340184	0.360652
X25sp_limb_EC17_sc30	1.61154	-0.968002	EP6	5.25878	Plexus	1.5524	5.4938	-0.0977478	-1.1154	-0.402728	0.0309028
X25sp_body_EC17_sc53	1.01239	-2.66178	EP6	7.70134	Plexus	1.40353	6.94268	0.812153	-1.39353	0.0566841	0.295439
X25sp_body_EC17_sc56	-3.58117	1.39321	EP3	7.97179	Artery	6.38599	1.21491	-0.746739	0.886637	-0.0195153	-0.242805
X25sp_body_EC17_sc57	-1.78936	-0.185116	EP7	6.03811	Artery	7.16915	1.02747	-0.268947	1.31036	0.497519	0.767573
X25sp_body_EC17_sc58	0.453121	-0.724128	EP6	6.83233	Plexus	2.37726	5.55417	-0.241721	-0.652408	-0.214677	0.426054
X25sp_body_EC17_sc60	0.678768	-0.886327	EP6	6.9317	Plexus	1.93365	5.83662	0.43616	-1.13408	-0.545975	0.119257
X25sp_body_EC17_sc63	2.64755	-1.2926	EP6	4.46613	Plexus	1.3778	5.75524	0.454851	-1.41318	-0.402649	-0.0804796
X25sp_body_EC17_sc66	-3.89233	1.27662	EP3	8.03195	Artery	7.33897	1.72067	-0.184302	1.31764	-0.0271658	0.0986343
X25sp_body_EC17_sc67	-1.52462	-2.83138	EP7	10.9469	Plexus	6.73654	1.36647	-0.970883	1.13113	0.727135	0.275901
X25sp_body_EC17_sc69	1.41819	-2.94416	EP6	8.40184	Plexus	1.43968	5.62777	0.12564	-1.12515	0.022939	0.107418
X25sp_body_EC17_sc71	2.50289	-1.41669	EP6	4.71263	Plexus	1.84489	4.84425	0.457292	-1.3223	-0.322725	0.128779
X25sp_body_EC17_sc72	1.59992	-2.70605	EP6	8.40188	Plexus	1.07114	3.81924	0.200945	-0.896357	-0.0742003	-0.323486
X25sp_body_EC17_sc73	1.94234	-1.55429	EP6	5.04097	Plexus	2.23245	5.14031	-0.0480659	-0.714952	-0.419546	0.357443
X25sp_body_EC17_sc74	1.26349	-2.68543	EP6	7.63774	Plexus	1.77993	7.25682	0.45741	-1.08062	-0.461005	0.0219906
X25sp_body_EC17_sc75	-2.15755	1.6565	EP2	7.10737	Artery	5.65956	0.346575	-0.660892	0.458803	-0.250604	-0.119579
X25sp_head_EC17_sc80	0.256669	-1.47886	EP6	7.26504	Plexus	2.15533	5.89174	-0.500511	-0.963634	-0.330176	-0.281305
X25sp_head_EC17_sc85	-0.12841	-0.284663	EP6	6.59562	Plexus	2.22003	3.6382	-0.430104	-1.06697	-0.294036	0.283677
X25sp_limb_EC18_sc6	2.21895	-1.42432	EP6	4.77629	Plexus	1.65679	5.18957	-0.255942	-1.23078	-0.261768	-0.0231383
X25sp_limb_EC18_sc8	-0.0754704	-2.39485	EP7	7.11932	Plexus	4.947	4.38863	-0.839763	0.487521	-0.0364602	0.66798
X25sp_limb_EC18_sc9	-1.44884	-0.829798	EP7	11.0315	Plexus	7.02238	0.187939	-1.48672	1.32089	0.115836	0.0728932
X25sp_head_EC18_sc21	-1.51292	-0.111662	EP2	5.9424	Artery	4.79449	0.959458	-0.867536	0.880404	-0.236754	0.776847
X25sp_head_EC18_sc22	-2.02435	-0.914898	EP7	11.0316	Plexus	7.57418	0	-1.27383	1.90257	-0.083962	0.355424
X25sp_head_EC18_sc25	0.26856	-1.26679	EP6	7.26508	Plexus	2.23995	4.20577	-0.878252	-0.749817	-0.514917	0.312347
X25sp_head_EC18_sc26	0.710981	-1.42363	EP6	6.4837	Plexus	1.83732	5.57146	-0.547728	-1.30142	-0.400877	-0.0577377
X25sp_head_EC18_sc27	1.56478	-2.28188	EP6	6.7944	Plexus	3.18011	6.98577	0.400516	-0.144761	-0.2186	0.243883
X25sp_body_EC18_sc31	1.47467	-2.13097	EP7	6.94941	Plexus	3.95282	4.17566	-0.62759	0.507536	-0.379643	0.597701
X25sp_body_EC18_sc33	0.927974	-0.751148	EP6	7.00302	Plexus	2.00675	7.19861	0.642272	-1.08092	-0.567872	-0.0943848
X25sp_body_EC18_sc35	-2.99331	-0.108756	EP7	8.12168	Artery	7.07488	1.42911	-0.978958	1.35373	0.417885	0.35678
X25sp_body_EC18_sc37	-1.09156	-3.33295	EP7	9.84306	Plexus	3.3491	6.22255	-0.461574	0.188841	0.439405	0.330497
X25sp_body_EC18_sc38	1.98146	-2.45606	EP6	5.13591	Plexus	1.48531	6.37772	1.09921	-1.27611	-0.930605	-0.150875
X25sp_body_EC18_sc39	0.754092	-3.18065	EP6	8.09247	Plexus	3.19305	6.35936	0.293834	-0.044289	0.284072	0.261183
X25sp_body_EC18_sc40	0.310889	-1.51502	EP6	7.26511	Plexus	1.91544	4.86177	-0.336746	-1.04802	0.345655	-0.00278067
X25sp_body_EC18_sc45	-1.70062	-2.06533	EP7	11.0316	Plexus	5.68217	4.30487	-0.466833	0.887386	0.28431	0.170706
X25sp_body_EC18_sc46	-3.32693	1.49146	EP3	8.34025	Artery	6.69331	2.49426	-0.600578	0.925335	0.212198	0.119644
X25sp_body_EC18_sc47	0.455411	-2.33676	EP7	6.95815	Plexus	4.29696	6.69238	-0.413226	0.620702	-0.322043	0.365608
X25sp_body_EC18_sc48	2.76142	-1.24217	EP6	4.37976	Plexus	0.968444	5.66421	0.408239	-1.60236	-0.497835	0.0588018
X25sp_body_EC18_sc49	1.01103	-3.00364	EP6	8.40192	Plexus	2.39613	7.28711	0.914588	-1.08269	0.346915	0.139848
X25sp_body_EC18_sc50	0.0669871	-2.34301	EP7	7.03509	Plexus	3.9974	5.28546	-0.686098	-0.0620881	0.266534	-0.110731
X25sp_body_EC18_sc51	-1.38249	-0.358347	EP7	11.0316	Plexus	5.62196	4.40263	-0.694287	0.999825	-0.275168	0.619832
X25sp_limb_EC19_sc36	1.00827	-1.85213	EP7	6.42144	Plexus	4.31608	4.40882	-0.911703	0.310562	-0.243434	0.655476
X25sp_limb_EC19_sc37	-0.418095	-2.94686	EP7	9.30242	Plexus	3.8331	4.32886	-1.1393	0.239154	0.3612	0.539663
X25sp_limb_EC19_sc38	2.18101	-1.1749	EP6	4.64875	Plexus	2.10249	4.36352	-0.36805	-0.919183	-0.464931	0.0521561
X25sp_limb_EC19_sc39	-0.216154	-2.4193	EP7	10.5064	Plexus	5.54918	2.61615	-1.16167	0.924391	-0.157284	-0.0448024
X25sp_head_EC19_sc64	2.28598	-2.20722	EP6	5.13594	Plexus	0.959264	7.55627	0.295825	-1.53943	-0.492036	-0.123511
X25sp_head_EC19_sc67	0.814935	-2.43876	EP6	7.00887	Plexus	0.733568	6.66319	-0.0678652	-1.40564	-0.216006	0.00944433
X25sp_head_EC19_sc69	-4.92194	2.60351	EP3	9.90076	Artery	7.09958	0.187974	-0.431456	1.12447	0.357123	0.147675
X25sp_head_EC19_sc72	-0.249099	-1.49375	EP6	7.26515	Plexus	3.0356	5.27133	-0.539259	0.0156246	-0.0869583	0.454248
X25sp_body_EC19_sc74	0.538412	-1.30918	EP6	6.39901	Plexus	2.72477	4.46654	-0.530287	-0.520643	0.315827	-0.0551546
X25sp_body_EC19_sc77	0.415985	-2.6414	EP7	7.23157	Plexus	3.51715	3.11259	-0.272652	0.499611	0.122694	0.411082
X25sp_body_EC19_sc78	-3.71085	1.30765	EP3	7.99083	Artery	8.71729	0.155774	-0.467471	1.89725	0.529081	-0.177623
X25sp_body_EC19_sc79	-0.346777	-3.84945	EP6	9.01008	Plexus	1.41944	5.34445	0.465045	-1.33895	-0.250459	0.0958622
X25sp_body_EC19_sc80	2.20822	-1.56833	EP6	4.90365	Plexus	1.63637	7.83965	1.21596	-1.03824	0.0250581	0.716779
X25sp_body_EC19_sc81	0.390908	-2.59067	EP7	7.23161	Plexus	3.14472	4.01876	0.210396	-0.0116028	-0.0454177	0.537885
X25sp_body_EC19_sc82	0.139659	-1.91192	EP7	7.0083	Plexus	4.4837	3.9688	-0.546851	0.467054	0.0959691	0.108825
X25sp_body_EC19_sc83	2.83626	-1.9608	EP6	4.8531	Plexus	1.49117	7.70356	1.5905	-1.41207	-0.586615	0.0960596
X25sp_body_EC19_sc84	-3.93236	0.830276	EP3	7.96924	Artery	8.19043	0	-0.306958	1.72303	0.109816	-0.101899
X25sp_body_EC19_sc85	2.13722	-0.746977	EP6	4.04718	Plexus	0.67964	5.77846	0.553957	-1.67984	-0.445997	-0.112112
X25sp_body_EC19_sc86	0.768343	-1.81608	EP6	7.20118	Plexus	1.99315	4.96023	0.0809209	-0.903223	-0.656574	0.264734
X25sp_body_EC19_sc87	-3.61985	1.20793	EP3	7.95132	Artery	8.1569	0.599703	-0.968616	1.89744	0.385612	0.0541154
X25sp_body_EC19_sc88	0.666113	-3.02624	EP6	8.2153	Plexus	1.23772	6.80684	0.368531	-1.03505	0.174278	-0.0111897
X25sp_body_EC19_sc89	-0.425137	-2.66389	EP7	10.7351	Plexus	4.36854	3.91595	-1.24865	0.714628	-0.184566	0.203417
X25sp_body_EC19_sc90	1.8674	-3.67236	EP6	8.2714		1.57065	7.35794	1.02408	-1.0989	-0.0312839	-0.0979008
X25sp_body_EC19_sc91	2.40869	-0.903597	EP6	4.20862	Plexus	1.71483	5.51619	0.184597	-1.04289	-0.740941	-0.123061
X25sp_body_EC19_sc93	-3.51449	1.41864	EP3	8.08717	Artery	7.32702	0.146521	-0.11706	0.911131	0.559401	-0.358273
X25sp_body_EC19_sc94	1.20873	-1.39818	EP7	5.82255	Plexus	4.21814	2.5747	-1.05196	0.569746	-0.0123347	0.307502
X8sp_body_EC20_sc1	1.28471	1.9812	EP2	1.44534	Artery	4.80836	2.31251	-0.654507	0.224405	-0.176625	-0.357679
X8sp_body_EC20_sc3	-0.0313324	2.50621	EP2	4.44733	Artery	6.18247	1.00283	-0.775643	1.00181	0.153412	-0.155573
X8sp_body_EC20_sc4	2.43194	2.35564	EP2	0.604096	Artery	1.65344	6.02488	0.49076	-1.37018	-0.698118	-0.209438
X8sp_body_EC20_sc5	0.950708	2.14668	EP2	3.12484	Artery	6.27503	1.22608	-0.434367	0.871396	0.362289	-0.281274
X8sp_body_EC20_sc6	3.33015	0.866636	EP1	2.04527	Plexus	1.30494	5.91343	0.66789	-1.58881	-0.458362	-0.157092
X8sp_body_EC20_sc8	2.188	2.74956	EP2	2.09391	Artery	4.79498	3.36273	-0.342591	0.329977	-0.228455	-0.482008
X8sp_body_EC20_sc10	0.00943717	1.9163	EP2	4.41299	Artery	5.63928	1.55294	-0.513781	0.5805	0.196178	-0.429837
X8sp_body_EC20_sc11	2.87467	0.103174	EP1	3.92622	Plexus	2.77458	4.27698	0.267824	-0.639639	-0.523039	-0.143885
X8sp_body_EC20_sc12	0.575025	1.66519	EP2	4.63863	Artery	4.99633	2.893	-0.250731	0.42928	-0.0890968	0.163785
X8sp_body_EC20_sc14	1.55794	2.73923	EP2	2.11941	Artery	5.08926	3.60573	-0.720867	0.709742	-0.135574	-0.115516
X8sp_body_EC20_sc15	0.871617	2.43727	EP2	3.09064	Artery	5.97576	1.58964	-0.430205	0.494996	-0.24409	-0.119506
X8sp_body_EC20_sc16	1.93563	0.605695	EP1	2.73499	Plexus	1.60181	5.24273	0.0218382	-1.05749	-0.436296	-0.0329159
X8sp_body_EC20_sc17	0.662251	2.02329	EP2	3.24151	Artery	3.9014	2.70521	-0.497335	-0.0115082	-0.0987189	0.197143
X8sp_body_EC20_sc18	1.81361	1.89326	EP1	1.2963	Artery	4.64921	3.34585	-0.614734	0.304188	-0.0496641	-0.267818
X8sp_body_EC20_sc19	1.1098	2.69372	EP2	3.17588	Artery	4.5698	3.0664	-0.61382	0.297571	0.213572	-0.355488
X8sp_body_EC20_sc20	2.5236	1.536	EP1	1.15838	Artery	1.3956	6.15936	0.82363	-1.43778	-0.550482	-0.291237
X8sp_body_EC20_sc21	1.89266	0.86714	EP1	2.56312	Plexus	2.35496	3.60966	0.623983	-0.811175	-0.253269	-0.159163
X8sp_body_EC20_sc22	0.504166	1.81277	EP2	4.63866	Artery	3.91863	2.09256	-0.377895	-0.147032	-0.00906122	-0.10313
X8sp_head_EC20_sc25	2.26846	1.39612	EP1	1.18142	Artery	1.74108	6.86239	0.432026	-1.3891	-0.475869	-0.205703
X8sp_head_EC20_sc26	0.686395	2.34825	EP2	3.76367	Artery	4.83391	3.16138	-0.272634	0.134631	-0.221123	-0.342766
X8sp_head_EC20_sc27	2.97084	0.674422	EP1	2.92845	Plexus	1.37361	6.80351	0.403556	-1.48229	-0.797774	-0.167778
X8sp_head_EC20_sc28	-1.9158	0.813124	EP2	6.19666	Artery	7.36528	1.79964	-1.19113	1.80298	0.227811	0.134656
X8sp_head_EC20_sc29	-0.187923	2.35164	EP2	4.25857	Artery	5.87733	1.52455	-1.02382	0.784907	-0.0673355	-0.211843
X8sp_head_EC20_sc30	2.70522	0.551436	EP1	2.66383	Plexus	1.0573	6.563	0.653225	-1.69592	-0.503714	-0.121203
X8sp_head_EC20_sc31	3.02844	0.746611	EP1	3.03337	Plexus	1.73666	6.03312	0.503648	-1.20025	-0.444291	-0.0477281
X8sp_body_EC20_sc46	3.40424	0.980309	EP1	1.86066	Plexus	2.82517	3.89355	-0.53184	-0.53335	-0.323003	0.224285
X8sp_body_EC20_sc47	-0.31506	1.94252	EP2	4.6244	Artery	6.59395	0.477468	-0.742412	0.742598	-0.0988187	0.0105724
X8sp_body_EC21_sc10	1.05598	2.82376	EP2	3.253	Artery	4.58678	3.53579	-0.0719106	0.137347	-0.514175	-0.157772
X8sp_body_EC21_sc55	3.1169	0.936136	EP1	2.10484	Plexus	1.58433	5.48642	-0.243436	-1.32709	-0.469815	-0.22251
X8sp_body_EC21_sc56	0.546253	1.48399	EP2	4.6387	Artery	3.34786	2.07855	-0.56703	-0.481735	-0.154655	-0.276209
X8sp_body_EC21_sc57	1.68417	2.917	EP2	2.11456	Artery	4.73812	3.31066	-0.138635	0.174374	-0.16886	0.0383911
X8sp_body_EC21_sc58	2.36438	1.24356	EP1	2.56315	Plexus	1.64795	6.81297	0.938166	-1.36652	0.473927	-0.111251
X8sp_body_EC21_sc59	1.29937	2.87877	EP2	2.46604	Artery	6.32953	1.3221	-0.727562	1.04497	0.0510804	-0.0935052
X8sp_body_EC21_sc60	0.493582	1.80314	EP2	4.63873	Artery	4.46454	0.560181	-0.760063	0.0563749	-0.10642	0.0473689
X8sp_body_EC21_sc61	1.1309	2.31733	EP2	2.90343	Artery	4.35954	2.60051	-0.664355	0.174574	-0.141459	-0.231499
X8sp_body_EC21_sc63	3.87816	0.738183	EP6	1.83236	Plexus	1.92736	6.14739	0.715258	-1.11695	-0.110816	0.0932337
X8sp_body_EC21_sc64	1.76737	2.10841	EP2	1.36708	Artery	3.84498	4.01464	-0.84555	-0.0388392	-0.504265	-0.0829594
X8sp_body_EC21_sc65	0.155216	2.32452	EP2	4.0224	Artery	5.54938	2.80691	-0.704111	0.682245	-0.131773	-0.109942
X8sp_body_EC21_sc67	0.230184	1.74103	EP2	4.63362	Artery	3.92977	2.56521	-0.934808	-0.0177908	0.0254471	0.136096
X8sp_body_EC21_sc68	1.5423	2.63968	EP2	2.10655	Artery	4.12356	1.89992	-0.610239	0.0638287	-0.525738	0.340346
X8sp_body_EC21_sc70	0.448377	2.70748	EP2	3.535	Artery	5.42013	3.87058	-0.570262	0.705295	-0.116001	-0.0181268
X8sp_body_EC21_sc71	1.00744	2.43524	EP2	2.92778	Artery	2.73518	3.71734	-0.316965	-0.603138	-0.331807	0.275839
X8sp_body_EC21_sc73	0.221661	1.97445	EP2	4.63877	Artery	3.78148	1.62457	-0.724897	0.0571607	-0.0845448	0.015868
X8sp_body_EC21_sc75	2.63855	3.00029	EP2	0.000433141	Artery	1.94626	5.9765	0.490021	-1.04443	-0.342433	-0.18769
X8sp_body_EC21_sc76	-1.30163	2.1117	EP2	5.60241	Artery	4.56097	3.48279	-0.311333	0.423347	-0.0141781	-0.167029
X8sp_body_EC21_sc77	3.34906	1.00165	EP1	1.87212	Plexus	1.97798	5.43681	0.676885	-1.27671	-0.234097	-0.125311
X8sp_head_EC21_sc78	1.73419	0.713687	EP1	2.64776	Plexus	1.75963	5.78818	-0.133315	-1.40166	-0.563708	0.0579656
X8sp_head_EC21_sc79	-0.0248093	2.66007	EP2	4.27172	Artery	6.1067	3.95231	0.0119109	0.618301	0.195768	-0.454929
X8sp_head_EC21_sc80	2.39616	1.16955	EP1	2.56319	Plexus	1.29545	6.11792	0.283327	-1.38573	-0.453772	-0.0757586
X8sp_head_EC21_sc81	-0.613621	2.36793	EP2	4.61603	Artery	8.28337	0.784367	-0.858956	1.26536	0.712757	-0.193305
X8sp_head_EC21_sc82	3.21515	0.876553	EP1	2.11017	Plexus	0.541403	6.63182	0.393158	-1.8134	-0.295712	-0.0334081
X8sp_head_EC21_sc83	2.0418	1.05989	EP1	2.56322	Plexus	2.14666	6.04969	0.151148	-1.00704	-0.285906	0.0395065
X8sp_head_EC21_sc84	0.466471	3.0638	EP2	4.45999	Artery	5.72697	1.30232	-0.555781	0.576803	0.347733	-0.215745
X8sp_body_EC22_sc18	1.05681	3.38657	EP2	3.32862	Artery	5.18474	4.66759	0.0631474	0.34488	-0.0385049	-0.533786
X8sp_body_EC22_sc19	2.80063	2.74044	EP2	0.000397046	Artery	2.31301	3.27403	0.37508	-0.861444	-0.143325	-0.282096
X8sp_body_EC22_sc20	3.45499	0.803621	EP1	2.03689	Plexus	1.50747	4.78839	0.281992	-1.32982	-0.659475	-0.0688042
X8sp_body_EC22_sc21	0.112848	1.92835	EP2	4.52905	Artery	5.84287	2.73617	-0.708007	0.827153	0.312966	-0.156141
X8sp_body_EC22_sc22	2.61508	2.88725	EP2	0.00460537	Artery	2.08915	3.30524	0.115251	-0.921203	-0.332979	-0.158959
X8sp_body_EC22_sc24	1.20849	2.0722	EP2	1.53464	Artery	4.28877	2.54376	-0.401849	0.0641065	-0.0125719	-0.18873
X8sp_body_EC22_sc26	1.11461	3.32114	EP2	3.32866	Artery	4.80376	1.03185	-1.08243	-0.151271	-0.320031	-0.17718
X8sp_head_EC22_sc70	1.91363	1.70599	EP1	1.33342	Artery	3.56329	4.15118	-0.422942	-0.148548	-0.000375082	-0.121079
X8sp_head_EC22_sc71	3.09793	1.18361	EP1	1.82318	Plexus	0.657021	5.4846	0.437839	-2.0351	-0.653303	-0.122807
X8sp_head_EC22_sc72	0.436759	-3.49357	EP6	8.32507	Plexus	1.29123	6.64681	0.0284332	-1.04998	-0.297061	0.201079
X8sp_head_EC22_sc74	0.602788	3.11678	EP2	3.56593	Artery	5.12563	2.34184	-0.36126	0.452858	0.0765389	-0.172199
X8sp_head_EC22_sc75	3.44627	0.982241	EP1	1.83026	Plexus	1.21359	6.27236	0.224887	-1.43382	-0.194025	0.0520928
X8sp_body_EC22_sc76	1.16911	3.23506	EP2	3.32869	Artery	4.19273	5.82231	0.0352926	-0.302854	-0.0248011	-0.478105
X8sp_body_EC22_sc77	0.74267	1.94006	EP2	3.24154	Artery	4.4643	2.60995	-0.406375	0.116178	-0.217931	-0.0464356
X8sp_body_EC22_sc81	3.13853	2.79825	EP2	0.0359784	Artery	4.62555	3.41575	0.268899	0.411216	-0.30849	-0.136125
X8sp_body_EC22_sc82	2.46014	2.84929	EP2	0.191502	Artery	2.77795	4.02547	-0.438309	-0.749772	-0.379334	-0.261191
X8sp_body_EC22_sc84	2.5736	1.98734	EP1	1.33046	Artery	2.11557	6.4723	0.00370386	-0.927502	-0.333067	-0.397381
X8sp_body_EC22_sc87	0.30356	2.62164	EP2	4.46002	Artery	6.19013	2.5363	-0.655045	0.721928	-0.499782	0.140991
X8sp_body_EC22_sc88	1.84442	0.578603	EP1	2.78119	Plexus	1.14872	3.85367	0.0328593	-1.39332	-0.662292	-0.114273
X8sp_body_EC22_sc89	0.0154005	2.11645	EP2	4.44653	Artery	6.90128	3.60758	-0.6114	0.929329	-0.189606	0.199509
X8sp_body_EC22_sc90	2.5167	1.43355	EP1	1.11664	Artery	1.67947	5.01419	0.287271	-1.2172	-0.326651	-0.0509734
X8sp_body_EC22_sc94	1.95476	1.97265	EP2	1.27436	Artery	5.29115	2.57713	-0.607337	0.514895	-0.133447	-0.0193153
X8sp_body_EC27_sc2	2.50065	3.01273	EP2	0.000360951	Artery	1.70451	5.95763	0.452003	-1.3112	-0.796999	-0.217534
X8sp_body_EC27_sc3	2.04296	2.641	EP2	2.09395	Artery	4.97083	4.12976	-0.222927	0.539836	-0.116736	0.0721596
X8sp_body_EC27_sc12	0.122692	1.74512	EP2	4.51525	Artery	5.90437	1.30362	-1.218	1.03652	0.259503	0.146487
X8sp_body_EC27_sc13	2.44496	2.02795	EP0	1.22616	Artery	1.73609	4.47325	-0.221657	-1.51093	-0.540216	-0.483709
X8sp_body_EC27_sc14	3.32037	1.10388	EP1	1.76963	Plexus	2.54826	5.32757	-0.0286978	-0.666946	-0.304289	0.125251
X8sp_body_EC27_sc15	0.348091	2.13282	EP2	3.94907	Artery	6.25985	1.63875	-0.99413	0.966544	-0.00693082	0.333225
X8sp_body_EC27_sc16	2.01312	2.13761	EP2	1.12197	Artery	3.59123	2.22747	-0.885981	-0.276268	-0.37043	-0.16793
X8sp_body_EC27_sc18	1.54403	0.433613	EP1	2.99628	Plexus	1.68151	3.42353	-0.0466389	-0.91878	-0.564016	-0.0744602
X8sp_body_EC27_sc19	2.80181	3.09835	EP0	0.000324856	Artery	3.92521	2.20673	-0.280602	0.0214048	0.398664	-0.100664
X8sp_body_EC27_sc21	1.70592	2.13281	EP2	1.63466	Artery	4.70817	2.02311	-0.516631	0.0674158	-0.0740977	-0.462187
X8sp_body_EC27_sc24	-0.0347261	2.17037	EP2	4.3983	Artery	5.80744	0.238118	-1.05966	0.553308	0.462809	0.0925148
X8sp_head_EC27_sc32	2.0607	3.16932	EP2	2.05236	Artery	3.84191	3.51405	-0.382769	-0.0397192	-0.0849527	-0.0369255
X8sp_head_EC27_sc36	0.484594	2.45283	EP2	3.60637	Artery	5.19112	2.01929	-0.755209	0.171838	0.0221246	0.0185133
X8sp_head_EC27_sc37	1.1769	1.04262	EP1	1.44538	Artery	3.98029	3.56964	-0.625939	0.144175	0.186573	-0.0651598
X8sp_body_EC28_sc25	2.48558	2.7891	EP2	0.230447	Artery	1.16213	4.50689	0.350057	-1.68654	-0.668609	-0.233565
X8sp_body_EC28_sc26	1.93748	1.81197	EP1	1.33345	Artery	4.18427	3.99693	-0.560243	-0.24535	0.0130809	0.019385
X8sp_body_EC28_sc27	1.81733	1.72184	EP2	1.26323	Artery	0.689862	5.05872	0.979044	-1.67516	-0.745683	-0.271206
X8sp_body_EC28_sc29	2.76467	2.69875	EP0	0.0601304	Artery	2.51654	3.37574	-0.102142	-0.911211	-0.192711	-0.166468
X8sp_head_EC28_sc38	2.22788	1.07244	EP1	2.56326	Plexus	2.91569	6.53529	-0.212475	-0.360922	-0.143215	-0.0453417
X8sp_head_EC28_sc39	1.87327	0.659695	EP1	2.6848	Plexus	1.27957	5.5349	0.582629	-1.37117	-0.704169	0.231286
X8sp_head_EC28_sc40	1.84001	0.575575	EP1	2.7854	Plexus	0.368671	4.61569	0.030341	-1.44417	-0.211611	-0.121122
X8sp_body_EC28_sc53	2.41547	3.04691	EP2	0.026845	Artery	2.80857	3.53183	0.174085	-0.654564	-0.564469	-0.0452787
X8sp_body_EC28_sc60	1.93066	2.93022	EP2	2.04758	Artery	2.9849	5.25538	0.3246	-0.562438	-0.310376	-0.206726
X8sp_body_EC28_sc61	0.927567	3.28034	EP2	3.32873	Artery	5.3666	4.19203	-0.471858	0.317726	0.524826	-0.212139
X8sp_body_EC28_sc67	1.09486	1.67885	EP2	1.44541	Artery	2.74219	1.64419	-0.739937	-0.355305	-0.529101	-0.0365221
X35sp_body_EC29_sc1	0.537778	-0.282399	EP6	7.00306	Plexus	1.88142	5.51228	0.694548	-1.13174	-0.415179	-0.0249719
X35sp_body_EC29_sc4	-0.632516	-0.461729	EP7	11.0317	Plexus	3.26	5.57448	-0.513642	-0.176846	0.0604867	0.0957144
X35sp_body_EC29_sc5	-2.693	-0.336593	EP7	8.39375	Artery	6.78628	0.786665	-0.995858	1.34296	0.283208	0.0292216
X35sp_body_EC29_sc6	0.900473	-1.86577	EP6	7.16428	Plexus	0.849046	5.88847	0.849121	-1.33978	-0.560042	0.23142
X35sp_body_EC29_sc7	-0.580965	-3.68368	EP6	9.25796	Plexus	2.04625	3.64734	-0.260937	-0.373159	0.248377	0.527121
X35sp_body_EC29_sc8	-0.168009	-0.878157	EP6	7.26518	Plexus	2.13989	4.77349	-0.572247	-0.93496	0.00569405	0.147922
X35sp_body_EC29_sc12	0.643945	-0.956138	EP6	6.83105	Plexus	2.18908	4.63847	-0.157728	-0.812544	0.148921	0.249769
X35sp_body_EC29_sc13	2.01308	-3.35192	EP6	8.27143		1.46731	8.09418	0.822776	-1.15605	-0.422721	-0.314356
X35sp_body_EC29_sc14	2.19287	-1.48855	EP6	4.85742	Plexus	1.3655	2.47229	0.596444	-0.471906	-0.00275565	0.212007
X35sp_body_EC29_sc16	-1.74397	-2.26487	EP6	11.017	Plexus	0.996525	4.75212	-0.221841	-1.23325	-0.39345	0.32599
X35sp_body_EC29_sc17	-1.73981	-0.312584	EP7	11.0317	Plexus	6.8035	0.716931	-0.917541	1.27385	0.523702	0.0822927
X35sp_body_EC29_sc18	-1.74244	-1.38881	EP7	11.0317	Plexus	4.43908	4.34047	-0.830578	1.00975	0.487968	0.192862
X35sp_body_EC29_sc19	1.93412	-3.27709	EP6	8.27147		1.20343	6.66042	1.18202	-1.12087	-0.19993	0.17499
X35sp_body_EC29_sc20	-0.667732	-3.37389	EP7	9.37288	Plexus	4.48326	6.92393	-0.0522438	0.569407	0.0171432	0.243395
X35sp_body_EC29_sc21	-1.96377	-1.99797	EP7	11.0318	Plexus	4.08697	3.00563	-0.954841	0.179146	0.0602168	-0.130341
X35sp_body_EC29_sc22	-0.923912	-0.395193	EP7	11.0318	Plexus	5.34712	1.94656	-1.03206	0.682841	0.0527183	0.150877
X35sp_head_EC29_sc25	-1.78535	-1.05931	EP7	11.0318	Plexus	5.26607	3.95521	-1.06634	1.07779	0.0644262	0.0358818
X35sp_head_EC29_sc26	-0.595324	-3.09767	EP7	9.84833	Plexus	4.20099	5.66758	-0.634816	0.332328	0.295428	0.331477
X35sp_head_EC29_sc27	1.09314	-3.08324	EP6	8.40195	Plexus	2.54318	7.81175	0.935162	-0.370518	-0.13535	0.18004
X35sp_head_EC29_sc28	1.10902	-3.19628	EP6	8.31607	Plexus	2.43191	7.359	0.895536	-0.801028	-0.0811261	0.204665
X35sp_head_EC29_sc31	-0.508025	-0.993161	EP6	10.5777	Plexus	3.12234	6.80909	0.1635	-0.377577	0.18332	-0.0064373
X35sp_head_EC29_sc32	-0.312554	-2.63759	EP7	10.7015	Plexus	3.9104	6.41797	0.0386836	0.417926	0.101635	0.343158
X35sp_head_EC29_sc33	1.90777	-3.31548	EP6	8.2715		2.0405	7.06207	0.612278	-1.03209	-0.449895	-0.0547476
X35sp_head_EC29_sc35	-0.776014	-3.28597	EP6	9.84869	Plexus	2.77897	6.76757	-0.0223144	-0.243704	0.458647	0.117913
X35sp_head_EC29_sc36	-0.868164	-2.8856	EP7	10.044	Plexus	5.82552	5.78196	-0.758268	1.12719	0.20128	0.179225
X35sp_limb_EC29_sc45	-0.979864	-1.17478	EP7	11.0254	Plexus	5.15253	4.40854	-1.11448	0.779059	0.133967	0.422771
X35sp_limb_EC29_sc46	-2.51648	-0.327578	EP7	7.69796	Artery	7.77658	0.677495	-1.07654	1.71301	0.633737	0.0808143
X35sp_limb_EC29_sc47	-1.30618	-1.45407	EP7	11.0319	Plexus	4.21544	5.07112	-0.630587	0.507112	0.191722	0.637599
X35sp_limb_EC30_sc1	0.463025	-2.13919	EP7	6.80081	Plexus	4.10287	5.50125	-0.579118	0.13633	-0.258987	0.195167
X35sp_limb_EC30_sc2	-2.42002	-0.159211	EP7	6.77728	Artery	5.6627	1.94558	-0.967122	1.03784	-0.0573455	0.258015
X35sp_limb_EC30_sc4	1.4145	-2.8921	EP6	8.40199	Plexus	2.20744	6.6999	0.375161	-0.596718	0.239949	0.289757
X35sp_body_EC30_sc53	1.6867	-2.77587	EP6	8.40203	Plexus	1.84523	6.89423	0.794189	-0.784296	-0.353502	0.19764
X35sp_body_EC30_sc54	0.276703	-0.33242	EP6	6.99282	Plexus	1.5225	4.4027	0.0169677	-1.32508	-0.158987	0.317356
X35sp_body_EC30_sc55	0.584357	-0.266292	EP6	7.00309	Plexus	1.40163	3.60201	0.173751	-1.4143	-0.504636	-0.203848
X35sp_body_EC30_sc56	1.08369	-3.04175	EP6	8.40206	Plexus	3.25419	4.84542	-0.209244	0.0693445	0.042438	0.519965
X35sp_body_EC30_sc57	1.3885	-3.81426	EP6	8.27154		1.93436	7.55791	1.39887	-0.98889	0.0844567	-0.150141
X35sp_body_EC30_sc58	-1.9031	-2.07222	EP7	11.0319	Plexus	3.57445	5.88727	-0.215033	-0.0789929	0.0601248	-0.0015037
X35sp_body_EC30_sc60	-1.86074	-1.80842	EP7	11.032	Plexus	3.63611	2.45153	-1.09605	0.116856	0.281349	-0.0327682
X35sp_body_EC30_sc62	-0.5298	-1.00899	EP6	10.5866	Plexus	1.81604	6.77587	-0.0407567	-1.25679	0.276015	-0.0830955
X35sp_body_EC30_sc63	-1.13383	-3.30505	EP6	9.84157	Plexus	1.95802	5.96948	-0.196188	-0.534651	0.223943	0.0766777
X35sp_body_EC30_sc65	2.16889	-2.71133	EP6	5.13598	Plexus	1.35237	5.78683	1.45398	-1.22315	-0.594127	-0.0348185
X35sp_body_EC30_sc66	-0.33117	-3.29881	EP6	9.19793	Plexus	2.27886	2.46536	-0.188712	0.39658	0.12024	0.561406
X35sp_body_EC30_sc67	-0.0130056	-0.182057	EP6	6.81312	Plexus	2.14932	4.49481	0.063597	-0.973521	-0.101169	0.44854
X35sp_body_EC30_sc69	0.842078	-3.04903	EP6	8.30834	Plexus	1.53597	6.98252	0.494457	-0.437513	0.344406	0.335725
X35sp_body_EC30_sc70	0.152352	-4.41237	EP6	9.01012	Plexus	1.49849	7.36579	0.74796	-0.86455	-0.562032	-0.384116
X35sp_body_EC30_sc71	1.07954	-2.26305	EP6	6.76252	Plexus	1.31742	6.56467	0.783689	-1.4475	-0.547405	0.0197577
X35sp_body_EC30_sc72	0.0991512	-2.62875	EP6	7.23164	Plexus	2.6841	5.88447	-0.297341	-0.454696	-0.181933	0.262463
X35sp_body_EC30_sc73	-4.86072	1.91291	EP3	9.99858	Artery	6.7555	0.383797	-0.256125	0.867356	0.0969197	-0.432802
X35sp_body_EC30_sc74	1.07164	-1.48064	EP6	6.8242	Plexus	2.59058	4.23813	-0.325409	-0.785982	-0.332417	0.265688
X35sp_body_EC30_sc75	-2.31306	-0.34535	EP7	11.032	Plexus	5.5391	1.17677	-0.784231	0.829003	0.251424	-0.113098
X35sp_head_EC30_sc80	-0.445461	-0.446299	EP6	7.26522	Plexus	2.56323	6.5511	-0.153755	-0.491529	-0.261473	0.277899
X35sp_head_EC30_sc84	-1.66305	-1.86624	EP7	11.032	Plexus	2.95748	1.91267	-0.658718	0.222314	0.231203	0.858016
X35sp_limb_EC31_sc7	-1.66425	-0.243768	EP7	5.94243	Artery	6.38931	4.53357	-0.548348	1.37204	0.30387	0.590321
X35sp_limb_EC31_sc8	-1.32795	-0.537642	EP7	11.0321	Plexus	4.39799	5.39314	-0.704664	0.560171	-0.0981016	0.404487
X35sp_limb_EC31_sc9	-0.529781	-0.337536	EP7	7.26526	Plexus	4.08877	4.47009	-0.383621	0.258572	0.179693	0.471098
X35sp_head_EC31_sc18	0.415669	-1.60526	EP6	7.26529	Plexus	1.60456	5.33232	-0.218318	-1.25798	-0.726434	-0.112464
X35sp_head_EC31_sc20	0.44024	-2.32289	EP6	6.94516	Plexus	3.21126	6.3002	-0.277952	-0.449616	-0.537343	0.136834
X35sp_head_EC31_sc21	1.15155	-2.18213	EP6	6.84812	Plexus	1.56511	5.80538	0.22945	-1.11012	-0.518152	0.304255
X35sp_head_EC31_sc22	-0.1036	-0.207271	EP6	6.69207	Plexus	1.92874	7.3608	0.693615	-0.97334	0.352025	0.157511
X35sp_head_EC31_sc25	0.171841	-0.410055	EP6	6.80896	Plexus	1.8978	4.73962	-0.174978	-0.97853	-0.496443	-0.0752842
X35sp_head_EC31_sc26	-1.59009	-1.20852	EP7	11.0321	Plexus	4.83289	3.11132	-0.860368	0.611536	0.566226	0.609387
X35sp_head_EC31_sc27	-1.27179	-0.904122	EP7	11.0321	Plexus	5.67925	4.6297	-0.585008	1.18348	0.433848	0.80938
X35sp_head_EC31_sc28	-1.91963	-2.16243	EP7	11.0322	Plexus	2.92195	3.70952	-0.678134	-0.492253	-0.000572128	0.154655
X35sp_body_EC31_sc31	1.43014	-2.20055	EP6	6.86614	Plexus	2.99356	5.20943	0.128841	-0.366059	-0.269346	-0.056703
X35sp_body_EC31_sc33	-1.22137	-0.598776	EP7	11.0322	Plexus	5.95532	3.73253	-0.6452	1.05242	0.229879	0.739439
X35sp_body_EC31_sc35	-1.84123	-2.22602	EP7	11.0322	Plexus	3.07634	3.08932	-1.24587	-0.321943	-0.0636959	-0.041623
X35sp_body_EC31_sc36	0.627739	-2.5556	EP6	7.17469	Plexus	1.80372	4.67581	-0.550131	-1.0316	-0.13504	0.205406
X35sp_body_EC31_sc37	0.0703741	-0.23872	EP6	6.85292	Plexus	1.69286	4.03353	0.173102	-1.07613	-0.54121	0.225919
X35sp_body_EC31_sc38	2.08651	-2.91166	EP6	8.4021	Plexus	1.59091	6.35462	1.10482	-1.08849	-0.481685	0.043958
X35sp_body_EC31_sc39	0.11079	-0.0303396	EP6	7.00313	Plexus	2.00518	4.43565	-0.0959176	-1.28755	-0.7065	-0.127872
X35sp_body_EC31_sc40	1.43721	-2.54191	EP6	7.67173	Plexus	2.01332	7.49599	0.0568249	-0.9432	0.0214317	-0.148898
X35sp_body_EC31_sc41	1.37677	-2.22928	EP6	6.82688	Plexus	1.54577	3.77896	0.0142995	-1.3405	-0.627021	0.0514727
X35sp_body_EC31_sc42	0.194325	-0.253585	EP6	6.97418	Plexus	1.84972	5.50747	-0.0988614	-1.22238	-0.0906928	-0.0775723
X35sp_body_EC31_sc43	1.6241	-0.512706	EP6	4.01391	Plexus	2.48845	5.67815	0.279249	-0.80108	-0.12625	-0.0881817
X35sp_body_EC31_sc44	-5.39693	1.93525	EP3	9.92685	Artery	7.24987	1.13781	-0.227811	0.812449	0.2047	-0.0101767
X35sp_body_EC31_sc45	1.95735	-2.50175	EP6	5.13602	Plexus	1.70705	7.06722	0.539054	-0.91656	-0.668579	0.166393
X35sp_body_EC31_sc46	2.05172	-2.70103	EP6	5.13605	Plexus	3.38247	7.12172	1.03727	-0.425826	-0.285361	0.108932
X35sp_body_EC31_sc47	2.22851	-2.62794	EP6	5.13609	Plexus	2.05977	6.41522	0.93729	-1.02615	0.0678396	0.079785
X35sp_body_EC31_sc48	-1.30549	-3.26449	EP6	9.84128	Plexus	1.26965	4.85864	-0.0702721	-0.918178	0.46477	-0.065721
X35sp_body_EC31_sc49	-2.10693	0.137927	EP7	7.05309	Artery	6.16017	0.305415	-0.603565	1.38327	-0.167233	0.388512
X35sp_body_EC31_sc50	-0.54289	-1.21181	EP7	10.5523	Plexus	3.53327	3.86934	-0.824332	0.190137	0.0974305	0.448687
X35sp_body_EC31_sc52	-0.853534	-0.948783	EP6	11.0323	Plexus	2.13174	4.17946	-0.394786	-0.780766	-0.172822	0.167612
X35sp_limb_EC32_sc9	-0.368005	-0.536557	EP6	7.26533	Plexus	3.55737	6.01234	-0.108764	-0.293183	-0.181452	0.0258365
X35sp_limb_EC32_sc44	1.65432	-2.10109	EP6	5.08892	Plexus	2.29801	5.91843	0.189736	-0.748439	0.0932685	0.0433946
X35sp_limb_EC32_sc45	1.05046	-3.53205	EP6	8.27158		1.68535	5.48224	0.527496	-0.826855	-0.0411969	0.260086
X35sp_limb_EC32_sc46	1.1402	-2.01889	EP6	7.02759	Plexus	2.21387	5.28967	0.0967174	-0.724213	-0.286147	-0.00461328
X35sp_head_EC32_sc62	0.0105644	-1.84669	EP7	7.06283	Plexus	3.27775	7.31478	0.0347326	0.0512545	-0.217581	0.617795
X35sp_head_EC32_sc63	-0.173793	-0.868024	EP6	7.26537	Plexus	2.99411	5.97873	-0.2762	-0.365642	-0.332253	0.462766
X35sp_head_EC32_sc64	1.68378	-3.16604	EP6	8.40213	Plexus	1.8841	7.33994	0.735587	-0.836454	-0.363154	0.181923
X35sp_head_EC32_sc68	-0.97025	-1.64563	EP7	10.703	Plexus	4.76144	2.1017	-1.16734	0.792924	0.216787	-0.0190135
X35sp_head_EC32_sc69	-2.21974	-1.66135	EP7	11.0323	Plexus	4.71221	3.75917	-0.600036	0.929764	0.628309	-0.148828
X35sp_head_EC32_sc70	1.05188	-0.941031	EP6	7.00316	Plexus	1.82607	7.62169	0.94331	-1.15447	-0.145312	-0.126071
X35sp_head_EC32_sc72	1.40138	-2.19384	EP6	6.86964	Plexus	2.47147	4.43002	0.516702	-0.555938	-0.0708098	0.32841
X35sp_body_EC32_sc73	-0.867742	-2.06727	EP7	10.5591	Plexus	2.94337	2.75169	-0.789294	-0.491447	-0.133877	-0.129278
X35sp_body_EC32_sc75	1.90229	-2.99064	EP6	8.40217	Plexus	1.86102	7.37627	0.904619	-0.91424	0.063882	-0.165051
X35sp_body_EC32_sc76	-2.32621	-1.52712	EP7	11.0324	Plexus	7.82279	1.79113	-1.33086	1.94646	0.683776	0.044057
X35sp_body_EC32_sc77	-0.743956	-1.9017	EP6	10.5236	Plexus	1.61839	6.57166	0.436901	-1.3574	-0.323897	-0.0234371
X35sp_body_EC32_sc78	-0.0756043	-0.180194	EP6	6.74678	Plexus	1.28081	7.09012	1.25394	-1.2144	-0.00728806	0.443952
X35sp_body_EC32_sc79	-3.37528	0.875523	EP3	8.04407	Artery	9.22815	0.506912	-0.30181	1.79691	0.853463	-0.0375123
X35sp_body_EC32_sc80	1.12706	-2.2344	EP6	6.7867	Plexus	2.04895	5.02538	0.0746711	-0.953168	0.05909	0.442748
X35sp_body_EC32_sc81	-6.60118	2.38347	EP3	10.7462	Artery	4.272	2.38908	-0.0111377	-0.227044	0.552562	-0.04872
X35sp_body_EC32_sc82	1.73668	-2.7869	EP6	8.40221	Plexus	1.53921	5.86976	0.674962	-1.46818	-0.267378	0.0567524
X35sp_body_EC32_sc83	-0.551212	-0.331801	EP7	5.0984	Artery	5.60929	4.31229	-0.82615	0.814982	0.0465112	0.267846
X35sp_body_EC32_sc84	2.03179	-2.92374	EP6	8.40224	Plexus	1.57843	6.27019	1.30664	-1.16615	-0.431286	-0.230574
X35sp_body_EC32_sc85	0.971278	-3.46315	EP6	8.28478		2.04698	6.66521	-0.162994	-0.886028	0.0129535	-0.0501874
X35sp_body_EC32_sc86	-0.153539	-3.04481	EP7	9.19797	Plexus	2.83479	6.18162	-0.191737	-0.0672006	0.194422	0.255776
X35sp_body_EC32_sc87	-6.0561	2.93657	EP5	10.7462	Artery	6.5767	0.380629	-0.435783	0.555524	0.54161	-0.347794
X35sp_body_EC32_sc88	-2.5231	-0.583987	EP7	11.0324	Plexus	7.40175	2.45351	-0.378121	1.62899	0.466639	0.052649
X35sp_body_EC32_sc91	0.550811	-2.66831	EP6	7.23168	Plexus	1.70083	6.5944	-0.00853904	-1.00823	-0.0366181	0.178135
X35sp_body_EC32_sc92	-0.34888	-1.1407	EP6	7.2654	Plexus	1.47312	6.9529	0.765493	-1.18829	-0.603812	0.0642736
X35sp_body_EC32_sc94	0.814633	-1.94375	EP6	7.06606	Plexus	1.73381	6.11456	0.080247	-1.14896	-0.103237	0.224432
X18sp17_body_EC33_sc1	3.76456	0.424975	EP1	2.2806	Plexus	1.89211	7.39445	1.14641	-1.02825	-0.268632	0.122049
X18sp17_body_EC33_sc2	4.24191	0.00616279	EP1	2.28151	Plexus	1.3448	5.40975	0.212533	-1.22633	-0.37857	0.137479
X18sp17_body_EC33_sc4	3.69895	0.771297	EP1	1.91264	Plexus	2.85974	2.55699	-0.857699	-0.519906	0.108061	0.198954
X18sp17_body_EC33_sc5	0.783646	1.33609	EP2	4.63881	Artery	4.7592	0.880928	-0.719513	0.24696	-0.0464264	-0.0508832
X18sp17_body_EC33_sc6	-1.4242	0.0514466	EP2	5.94247	Artery	6.21532	0.358375	-1.09054	1.09609	0.0927756	-0.0699818
X18sp17_body_EC33_sc7	2.10095	1.02777	EP1	2.5633	Plexus	1.80544	6.14715	0.670019	-1.25497	-0.0469978	0.00795566
X18sp17_body_EC33_sc8	1.43614	-0.123366	EP6	4.01395	Plexus	1.87941	4.18855	-0.573247	-1.00897	-0.096604	-0.26114
X18sp17_body_EC33_sc9	4.18289	-0.170745	EP1	2.28154	Plexus	1.43509	3.93611	0.544816	-1.5086	-0.623361	-0.355829
X18sp17_body_EC33_sc10	2.57563	0.596995	EP1	2.63462	Plexus	1.47054	4.41231	-0.0827291	-1.43439	-0.606935	0.0207096
X18sp17_body_EC33_sc11	4.28769	0.649176	EP1	1.71118	Plexus	0.757724	3.66931	-0.0924879	-1.55595	-0.527776	0.0256243
X18sp17_body_EC33_sc13	-2.73097	1.55703	EP3	7.05534	Artery	8.18324	0.200417	-0.683663	1.36888	0.183127	-0.147302
X18sp17_body_EC33_sc14	1.88567	2.58527	EP2	2.09399	Artery	2.52055	3.79723	0.0591594	-0.923546	-0.641671	-0.350553
X18sp17_body_EC33_sc19	0.906809	0.964744	EP2	1.44545	Artery	4.00472	1.94842	-0.521772	-0.347811	-0.374968	-0.230049
X18sp17_body_EC33_sc21	4.11112	0.548477	EP1	1.9026	Plexus	1.01395	5.29673	0.430931	-1.57583	-0.446732	-0.166947
X18sp17_body_EC33_sc22	4.16612	1.38955	EP1	2.24218	Plexus	1.14852	4.27528	0.454347	-1.38457	-0.616216	-0.385875
X18sp17_body_EC33_sc24	-0.342665	1.41053	EP2	5.296	Artery	4.65175	3.20248	-0.583615	0.538599	-0.140588	0.330024
X18sp17_head_EC33_sc25	2.23874	0.929062	EP1	2.56333	Plexus	1.00609	5.69891	-0.414129	-1.67558	-0.184127	-0.162814
X18sp17_head_EC33_sc26	1.77518	0.281196	EP1	3.1284	Plexus	0.805903	4.65246	0.269934	-1.55883	-0.678296	-0.459537
X18sp17_head_EC33_sc30	2.60185	1.10357	EP6	2.6929	Plexus	3.14582	2.92472	-0.829098	-0.316523	0.677294	-0.266403
X18sp17_head_EC33_sc32	1.74429	-0.0234059	EP1	3.92635	Plexus	0.863571	3.16301	-0.145907	-1.54531	-0.686737	-0.370714
X18sp17_head_EC33_sc33	1.42767	0.146826	EP1	3.17339	Plexus	1.30054	2.21524	-0.138445	-1.26029	-0.662604	-0.207766
X18sp17_head_EC33_sc35	-2.99613	1.05983	EP3	7.56573	Artery	7.11382	1.37377	-0.357202	1.52967	-0.0503701	-0.134056
X18sp17_head_EC33_sc36	-2.34758	1.66702	EP2	6.90602	Artery	6.9804	2.55614	-0.469024	1.05556	0.115867	-0.0624778
X18sp17_body_EC33_sc46	2.57763	0.510027	EP1	2.73248	Plexus	2.10607	5.1759	0.908027	-0.864719	-0.695446	-0.256702
X18sp17_body_EC33_sc47	-0.988726	-2.51554	EP7	10.6096	Plexus	4.91253	3.53459	-0.751565	0.525396	0.487977	0.236322
X18sp17_body_EC34_sc27	-1.33116	1.74277	EP2	6.3092	Artery	7.28621	4.10668	0.113435	1.35072	0.0295549	-0.230964
X18sp17_body_EC34_sc28	-1.17266	-2.28429	EP2	10.6856	Plexus	5.43706	2.33277	-0.865125	1.05456	0.334139	0.193115
X18sp17_body_EC34_sc29	1.70692	-2.63897	EP6	8.40228	Plexus	1.25968	1.04138	-0.593098	-0.902483	-0.0730969	-0.137671
X18sp17_body_EC34_sc30	4.00745	1.08096	EP1	1.82786	Plexus	1.214	5.40576	0.196055	-1.58518	-0.306089	-0.249757
X18sp17_body_EC34_sc57	-2.00744	1.73671	EP2	6.319	Artery	6.75658	1.30669	-0.71355	0.905352	0.497189	0.00625193
X18sp17_body_EC34_sc58	0.157393	-1.32777	EP7	7.26544	Plexus	3.85641	2.15258	-0.71141	0.191187	-0.162848	-0.188939
X18sp17_body_EC34_sc59	4.2262	0.474859	EP1	1.91342	Plexus	1.1136	2.93285	-0.30853	-1.76519	-0.292738	-0.239129
X18sp17_body_EC34_sc60	-1.29296	1.51495	EP2	6.31454	Artery	5.37043	1.25545	-0.385556	0.332289	0.211151	0.10115
X18sp17_body_EC34_sc61	-2.43182	1.25033	EP2	6.78684	Artery	6.04963	1.45256	-0.422729	0.825108	0.556873	-0.106353
X18sp17_body_EC34_sc62	3.85089	-0.15927	EP1	3.59964	Plexus	0.571905	3.91897	0.254521	-1.82041	-0.77892	-0.158654
X18sp17_body_EC34_sc64	4.14224	-0.44275	EP1	4.65538	Plexus	1.67542	6.16333	0.772576	-1.19062	-0.350113	-0.22568
X18sp17_body_EC34_sc65	2.99083	0.101344	EP1	3.91313	Plexus	3.18914	3.1348	-0.51233	-0.245861	0.281653	0.141526
X18sp17_body_EC34_sc68	1.75411	1.4287	EP2	1.25562	Artery	5.07289	3.11493	-0.419078	0.389496	-0.290179	-0.0151138
X18sp17_body_EC34_sc70	3.75879	0.375362	EP1	2.28158	Plexus	2.17973	1.91443	-0.559795	-0.754244	-0.394201	-0.0750529
X18sp17_body_EC34_sc74	-1.66923	1.74458	EP2	5.99434	Artery	6.1022	0.277592	-0.451298	0.978793	-0.488353	-0.0255608
X18sp17_body_EC34_sc75	-1.75391	1.44793	EP2	6.0647	Artery	6.77327	1.0021	-0.698253	1.3826	0.988893	0.373706
X18sp17_head_EC34_sc77	1.74525	-0.297327	EP6	4.01398	Plexus	1.6768	5.97021	0.636668	-1.35286	-0.0317779	-0.159414
X18sp17_head_EC34_sc79	1.36432	-0.456073	EP6	6.14392	Plexus	3.14694	4.9286	-0.268475	-0.24604	-0.355399	0.00775262
X18sp17_head_EC34_sc83	1.5579	0.331672	EP1	3.10882	Plexus	1.17153	4.44046	0.541021	-1.34676	-0.797277	-0.0707028
X18sp17_head_EC34_sc84	-2.74149	1.46163	EP3	7.06815	Artery	7.67181	0	-0.295606	0.953844	0.224107	-0.411534
X18sp17_body_EC35_sc6	4.08583	-0.0602697	EP1	2.28161	Plexus	0.813979	4.92823	0.360681	-1.78277	-0.0691353	-0.260558
X18sp17_body_EC35_sc7	1.81276	-3.02642	EP6	8.40231	Plexus	0.998364	6.68562	0.543859	-1.26523	-0.354452	0.0342704
X18sp17_body_EC35_sc8	4.34029	0.430122	EP1	1.89043	Plexus	1.48716	4.37874	0.413076	-1.36831	-0.322084	-0.0915754
X18sp17_body_EC35_sc9	0.169046	1.1479	EP2	5.51647	Artery	4.72099	2.04283	-0.59921	0.136744	-0.122401	0.106951
X18sp17_head_EC35_sc18	-1.55218	0.264631	EP2	5.94251	Artery	6.08338	0.915237	-1.27507	0.982043	0.0652179	0.179091
X18sp17_head_EC35_sc20	-1.11814	-2.73177	EP7	10.8435	Plexus	5.7666	0	-1.40827	0.987848	0.143296	0.0143084
X18sp17_head_EC35_sc22	1.40949	-0.27336	EP1	4.01402	Plexus	0.63708	3.54289	-0.530046	-1.61871	-0.802059	0.0434825
X18sp17_head_EC35_sc24	2.96866	0.583401	EP1	2.88124	Plexus	4.28625	2.66305	-0.669113	0.492226	-0.413525	-0.0315613
X18sp17_head_EC35_sc25	-1.52737	0.152373	EP2	5.94254	Artery	5.24393	1.74093	-0.792781	0.692396	-0.511155	0.263051
X18sp17_head_EC35_sc26	-2.05389	0.891966	EP2	7.16315	Artery	7.53631	1.16643	-0.943428	1.42163	0.211361	-0.129103
X18sp17_head_EC35_sc27	1.56891	-1.0161	EP6	5.25882	Plexus	1.62075	5.69365	-0.564473	-1.2048	-0.180994	-0.137311
X18sp17_head_EC35_sc28	1.52451	-3.09638	EP6	8.40235	Plexus	0.758788	6.87262	0.962369	-1.73351	-0.00150369	-0.165596
X18sp17_head_EC35_sc29	1.05412	3.50609	EP2	3.32877	Artery	1.64378	0.175267	-0.701133	-0.962795	-0.0875391	-0.0146752
X18sp17_body_EC35_sc30	2.04963	-0.479711	EP6	4.01405	Plexus	0.787194	6.16867	0.863295	-1.65118	-0.488902	-0.214912
X18sp17_body_EC35_sc31	1.48835	1.62039	EP2	1.44548	Artery	6.18442	1.58395	-0.330369	0.956096	0.0189815	-0.160855
X18sp17_body_EC35_sc32	-2.96963	1.76226	EP3	7.19066	Artery	7.32216	0.628831	-0.223193	1.26553	0.219185	0.00258123
X18sp17_body_EC35_sc33	-2.49964	1.34249	EP3	6.82364	Artery	8.84344	0.221319	-0.577131	2.09221	0.34855	0.062826
X18sp17_body_EC35_sc36	2.13296	-0.56858	EP6	4.01409	Plexus	1.12983	6.01623	0.862329	-1.53915	-0.71434	-0.107182
X18sp17_body_EC35_sc37	-1.55728	1.50498	EP2	6.016	Artery	5.85218	0.311743	-0.997468	0.762839	0.118105	0.142593
X18sp17_body_EC35_sc39	2.28336	-0.827482	EP6	4.1305	Plexus	2.92375	3.6738	-0.460845	-0.45507	-0.324577	0.124789
X18sp17_body_EC35_sc41	-3.28137	1.27472	EP3	8.31108	Artery	5.04049	0.449275	-0.404147	0.856319	0.342096	0.00808635
X18sp17_body_EC35_sc42	1.37684	-2.65919	EP6	7.62702	Plexus	1.57368	6.44403	0.349787	-1.45587	0.188724	-0.305638
X18sp17_body_EC35_sc43	0.340337	1.6374	EP2	4.63884	Artery	4.84013	2.11387	-0.911098	0.311475	0.0708731	0.0944833
X18sp17_body_EC35_sc44	4.19609	0.23426	EP1	2.2195	Plexus	0.785471	2.71496	0.356268	-1.6779	-0.472102	0.0905623
X18sp17_body_EC35_sc47	4.36015	0.138137	EP1	2.22437	Plexus	1.32144	4.38699	0.426216	-1.40311	-0.3854	-0.0564121
X18sp17_body_EC35_sc48	4.05206	0.816664	EP1	1.71121	Plexus	2.5039	3.8916	-0.327842	-0.598827	-0.126026	0.0197638
X18sp17_body_EC35_sc50	-1.56519	1.44258	EP2	5.99678	Artery	5.59192	0.480317	-0.892083	0.555843	0.313019	0.130692
X18sp17_body_EC35_sc51	-3.30378	1.09445	EP3	8.21451	Artery	7.24756	0	0.309974	1.4984	0.895876	-0.0607585
X18sp17_body_EC36_sc36	3.88127	-0.287758	EP1	4.65542	Plexus	0.618808	5.97236	0.395607	-1.85277	-0.39714	-0.179843
X18sp17_body_EC36_sc37	3.81384	0.063991	EP1	2.28165	Plexus	1.82083	5.27199	-0.0187639	-1.03914	-0.0315643	0.164038
X18sp17_body_EC36_sc38	4.11069	0.15437	EP1	2.28169	Plexus	1.15507	3.81197	0.00440425	-1.45426	-0.556397	0.0361076
X18sp17_body_EC36_sc39	0.525334	-2.9912	EP7	8.16077	Plexus	3.93605	5.49165	0.230457	0.226638	0.378409	0.359307
X18sp17_head_EC36_sc61	-2.55118	1.78335	EP2	6.8669	Artery	6.4104	1.4291	-0.586037	0.592305	-0.0736255	-0.103772
X18sp17_head_EC36_sc62	3.29683	0.749483	EP1	2.20678	Plexus	0.995319	4.46992	0.291812	-1.55547	-0.771998	-0.196059
X18sp17_head_EC36_sc63	2.59231	1.3012	EP1	2.77817	Plexus	1.65105	5.69457	0.198923	-1.32397	-0.502547	-0.0938046
X18sp17_head_EC36_sc64	-0.732122	-0.107988	EP7	5.26846	Artery	4.43098	2.71298	-1.06616	0.702123	0.127816	0.612084
X18sp17_head_EC36_sc65	1.48573	0.258558	EP6	3.17342	Plexus	0.981978	5.07031	0.00593709	-1.55702	-0.622873	0.116155
X18sp17_head_EC36_sc66	-2.19287	1.81648	EP2	7.0812	Artery	6.79713	0.971308	-0.99089	0.954596	0.0394608	-0.0683981
X18sp17_head_EC36_sc67	0.744469	-1.50681	EP6	6.44529	Plexus	2.45064	5.38893	-0.689512	-0.803514	-0.248457	0.348094
X18sp17_head_EC36_sc68	1.21221	-0.311717	EP6	5.99632	Plexus	1.8998	4.41735	-0.496157	-1.05343	-0.182267	-0.00591011
X18sp17_head_EC36_sc70	1.50747	0.74995	EP2	2.64581	Plexus	1.10566	5.16085	0.0946069	-1.53422	-0.792318	-0.444468
X18sp17_head_EC36_sc71	3.51304	1.48483	EP1	2.15171	Plexus	1.04735	5.33451	0.237549	-1.55278	-0.683336	-0.246855
X18sp17_head_EC36_sc72	3.0881	0.912039	EP1	2.15278	Plexus	1.41252	3.19479	-0.698914	-1.25083	-0.213404	-0.00292461
X18sp17_body_EC36_sc73	1.44291	3.09958	EP2	2.40869	Artery	4.44844	1.96198	-0.527952	0.171417	0.414394	0.0689163
X18sp17_body_EC36_sc75	-2.49068	1.44331	EP2	6.81231	Artery	6.04848	0.630146	-0.980863	0.453971	-0.413623	-0.293044
X18sp17_body_EC36_sc76	4.22709	0.300074	EP1	2.1206	Plexus	1.33072	5.02947	0.0119137	-1.41037	-0.76092	0.0486256
X18sp17_body_EC36_sc77	3.98905	0.441736	EP1	2.11093	Plexus	1.05499	4.18189	0.104244	-1.62456	-0.70845	-0.199543
X18sp17_body_EC36_sc80	4.01606	-0.201076	EP1	4.65545	Plexus	1.37224	5.24	0.320459	-1.5339	-0.705549	-0.21586
X18sp17_body_EC36_sc81	0.893378	0.800311	EP2	1.44552	Artery	5.59285	2.8077	-0.376362	0.645554	-0.510634	0.0452865
X18sp17_body_EC36_sc82	0.105557	1.34386	EP2	4.63563	Artery	4.27348	1.01152	-0.211799	0.221369	-0.192933	-0.237932
X18sp17_body_EC36_sc83	1.23187	0.60726	EP2	2.85419	Plexus	2.89491	3.68025	-0.144438	-0.282523	-0.308873	0.14711
X18sp17_body_EC36_sc85	4.16319	1.0661	EP1	1.85872	Plexus	1.89833	3.72596	0.398076	-1.17864	-0.195969	-0.191972
X18sp17_body_EC36_sc86	3.94884	0.247462	EP1	2.28172	Plexus	1.28967	4.22028	0.23531	-1.59107	-0.446918	0.0731377
X18sp17_body_EC36_sc87	2.40981	0.249601	EP1	3.05492	Plexus	1.0974	5.61439	0.829238	-1.56724	-0.334145	-0.214484
X18sp17_body_EC36_sc88	1.79758	1.95865	EP2	1.3192	Artery	2.22036	6.27403	1.19583	-1.11806	-0.898717	0.110932
X18sp17_body_EC36_sc89	-0.535782	1.39629	EP2	5.09531	Artery	4.15507	0.211632	-1.00991	0.379033	-0.264097	0.210417
X18sp17_body_EC36_sc90	3.73977	-0.271913	EP1	4.65549	Plexus	0.811273	5.67141	0.105323	-1.68244	-0.579786	-0.0432727
X18sp17_body_EC36_sc91	4.22239	0.923055	EP1	1.71125	Plexus	0.771228	4.6687	0.206055	-1.67757	-0.490118	-0.0932425
X18sp17_body_EC36_sc92	1.45856	-1.60269	EP6	6.07022	Plexus	1.71199	4.55047	0.000842352	-1.18586	-0.494783	-0.264167
X18sp17_body_EC36_sc93	-0.977782	1.79091	EP2	5.28726	Artery	6.18998	0.47559	-0.420029	0.899697	-0.164337	0.0563084
X18sp17_body_EC36_sc94	3.93164	-0.385877	EP1	4.65553	Plexus	0.868917	5.56286	0.173252	-1.48315	-0.347949	0.116302
X8sp_body_EC37_sc1	3.41258	1.83954	EP1	1.4298	Plexus	2.82307	4.86429	-0.403045	-0.598294	-0.251301	0.0128805
X8sp_body_EC37_sc2	1.91456	2.5286	EP2	2.09402	Artery	1.57319	3.95923	0.279578	-1.27965	-0.556519	-0.2203
X8sp_body_EC37_sc3	0.597653	1.38882	EP2	4.63888	Artery	3.32211	0.114493	-0.822579	-0.466301	-0.3995	-0.29018
X8sp_body_EC37_sc4	-0.264201	2.32889	EP2	4.25861	Artery	6.00198	1.00218	-0.961945	0.587759	-0.3567	-0.112862
X8sp_body_EC37_sc5	3.84943	1.85698	EP1	1.46083	Plexus	2.48554	2.04039	-0.541213	-0.782256	-0.146105	-0.176167
X8sp_body_EC37_sc7	-1.86174	1.91975	EP2	6.18578	Artery	6.29672	1.05323	-0.885906	0.975245	0.237714	-0.18331
X8sp_body_EC37_sc8	2.72646	1.5097	EP1	1.93655	Plexus	1.95267	4.38562	-0.261786	-1.23363	-0.437106	-0.0160835
X8sp_body_EC37_sc9	1.84613	1.22328	EP1	1.33349	Artery	2.32853	2.63712	-0.894539	-0.913456	-0.28185	-0.0780232
X8sp_body_EC37_sc10	1.15878	1.80913	EP2	1.44556	Artery	3.77924	2.67815	-0.263199	-0.0215726	-0.408795	0.0385365
X8sp_body_EC37_sc11	1.38687	2.38218	EP2	1.81957	Artery	4.34819	1.51444	-0.388237	0.14917	-0.432674	-0.244738
X8sp_body_EC37_sc12	1.70752	2.30898	EP2	1.81739	Artery	5.31985	2.83021	-0.188223	0.46749	-0.0121714	-0.0686084
X8sp_body_EC37_sc14	2.12762	2.39878	EP2	0.970991	Artery	1.13181	2.21457	0.000363039	-1.57575	-0.462454	-0.139502
X8sp_body_EC37_sc16	1.50956	2.04978	EP2	1.53232	Artery	3.58786	3.61515	-0.0753491	-0.147939	-0.429829	-0.191993
X8sp_body_EC37_sc17	1.76091	2.66406	EP2	2.04937	Artery	1.50277	4.09911	0.284211	-1.28859	-0.356923	-0.134768
X8sp_body_EC37_sc18	1.57025	1.93199	EP1	1.44559	Artery	3.79525	2.67934	-0.623309	-0.161233	-0.170639	0.0287354
X8sp_body_EC37_sc19	1.48882	2.64764	EP2	2.12304	Artery	4.22125	2.80173	-0.454219	-0.0194621	-0.510502	-0.257453
X8sp_body_EC37_sc20	2.24766	1.90819	EP1	0.952805	Artery	1.28749	4.28179	0.2799	-1.38903	-0.644835	-0.333099
X8sp_body_EC37_sc21	2.38552	2.93222	EP2	0.175394	Artery	3.32835	1.32363	-0.747126	-0.188434	-0.0747942	0.0544324
X8sp_body_EC37_sc22	1.2623	1.47866	EP2	1.44563	Artery	0.869066	3.9791	0.22889	-1.49185	-0.805143	-0.135143
X8sp_body_EC37_sc25	0.694842	1.27997	EP2	4.63891	Artery	3.34367	0.109183	-0.865267	-0.179985	-0.227369	0.163228
X8sp_head_EC37_sc26	3.77307	1.2941	EP1	2.00712	Plexus	1.0812	4.33997	-0.0433927	-1.56764	0.186106	-0.10511
X8sp_head_EC37_sc27	3.08857	0.710091	EP1	3.08811	Plexus	1.136	3.69319	-0.398191	-1.59722	-0.0418245	0.0768919
X8sp_head_EC37_sc28	1.77247	0.2437	EP1	3.17113	Plexus	0.687171	5.49321	0.990102	-1.61205	-0.762499	-0.234269
X8sp_head_EC37_sc29	1.81988	0.319971	EP1	3.07699	Plexus	0.89695	5.65546	0.451268	-1.28027	-0.901576	-0.220735
X8sp_head_EC37_sc30	2.06382	0.948458	EP1	2.56337	Plexus	1.81154	5.63693	0.254492	-1.2151	-0.535624	-0.0657304
X8sp_head_EC37_sc31	3.79408	1.23178	EP1	1.93996	Plexus	0.695178	5.03553	0.0448732	-1.70584	-0.291092	-0.282759
X8sp_head_EC37_sc32	3.53354	1.00814	EP1	1.74126	Plexus	0.707622	3.90035	0.0853163	-1.73338	-0.488316	-0.0405982
X8sp_head_EC37_sc33	2.55117	0.977951	EP1	2.5702	Plexus	1.88004	6.96178	0.844593	-0.965998	-0.401391	0.063525
X8sp_head_EC37_sc35	-0.332968	1.86236	EP2	4.71008	Artery	5.08369	4.45148	-0.505912	0.416142	0.148731	-0.229747
X8sp_head_EC37_sc36	3.46488	1.30698	EP1	1.92645	Plexus	1.02449	5.77729	0.45501	-1.69661	-0.603176	0.000112581
X8sp_body_EC37_sc46	1.05158	2.62524	EP2	3.04909	Artery	4.75229	2.6994	-0.549551	0.360773	-0.316004	-0.144783
X8sp_body_EC37_sc47	2.61055	2.21761	EP0	0.579331	Artery	2.14808	4.59217	0.439393	-1.26453	-0.423384	-0.0866072
X8sp_body_EC38_sc11	3.86151	1.59294	EP2	2.3049	Plexus	4.57165	3.17076	-0.031116	0.128054	0.0178874	-0.211249
X8sp_body_EC38_sc13	3.24996	1.60886	EP1	2.21657	Plexus	2.49081	2.60485	-0.50803	-0.838745	-0.272809	0.022173
X8sp_body_EC38_sc53	1.08923	1.50072	EP2	1.44567	Artery	3.16037	4.38309	-0.179301	-0.0773435	-0.607162	-0.0436159
X8sp_body_EC38_sc55	1.39247	3.4719	EP2	2.51142	Artery	2.89709	2.94425	-0.388027	-0.706187	0.1124	-0.241731
X8sp_body_EC38_sc56	2.07694	2.6422	EP2	2.09406	Artery	0.870468	3.46434	-0.107283	-1.21605	-0.327089	-0.202399
X8sp_body_EC38_sc57	0.0984612	2.40433	EP2	4.07103	Artery	4.16109	3.56706	-0.0885399	0.104923	-0.287128	-0.208438
X8sp_body_EC38_sc58	2.42338	2.08414	EP0	1.21893	Artery	1.67588	2.98844	-0.579685	-1.21106	-0.829496	-0.17348
X8sp_body_EC38_sc59	3.18733	2.33523	EP2	0.714558		1.239	3.99972	0.392282	-1.34017	-0.607158	-0.0912875
X8sp_body_EC38_sc62	2.52918	3.09541	EP2	0.000288761	Artery	1.34555	2.1934	-0.26817	-1.27357	-0.51635	-0.11027
X8sp_body_EC38_sc63	1.75665	1.24856	EP1	1.33353	Artery	1.20678	3.77769	-0.0871231	-1.46708	-0.929537	-0.119874
X8sp_body_EC38_sc65	3.14986	1.50312	EP1	2.06046	Plexus	1.94663	5.3321	0.600936	-1.17524	-0.0964825	0.161341
X8sp_body_EC38_sc66	2.80955	-1.28824	EP6	4.3798	Plexus	1.68344	5.79427	0.549673	-1.27566	-0.324234	-0.0399982
X8sp_body_EC38_sc70	-0.357535	2.55663	EP2	4.25865	Artery	6.02591	2.33889	-0.717315	0.842482	0.1435	-0.446436
X8sp_body_EC38_sc71	0.916538	2.4559	EP2	3.02815	Artery	6.1954	1.88101	-0.899993	1.10973	0.0444701	0.256233
X8sp_body_EC38_sc72	0.965212	3.04472	EP2	3.3288	Artery	5.42188	2.02312	-0.361981	0.725618	-0.217365	-0.198326
X8sp_body_EC38_sc73	1.45501	2.48308	EP2	2.10402	Artery	3.61648	4.5931	0.139078	0.0420266	-0.396594	0.292983
X8sp_body_EC38_sc75	2.40738	3.09602	EP2	0.000252666	Artery	3.51223	2.219	-0.562213	-0.116176	0.00261346	-0.113932
X8sp_body_EC38_sc76	1.11047	1.87352	EP2	1.4457	Artery	3.19412	1.05328	-1.25293	-0.355496	0.276799	-0.147385
X8sp_head_EC38_sc77	3.28324	-0.183313	EP1	3.63441	Plexus	1.48438	6.63109	1.07299	-1.69058	0.0599871	-0.111963
X8sp_head_EC38_sc78	1.62308	0.4943	EP1	2.91429	Plexus	0.971447	4.53664	0.37489	-1.37587	-0.790669	-0.0351448
X8sp_head_EC38_sc79	0.679878	2.43033	EP2	3.74418	Artery	4.93566	1.89654	-0.50458	0.281498	-0.184819	-0.211865
X8sp_head_EC38_sc80	3.15613	1.13215	EP1	1.84562	Plexus	1.47917	5.689	0.348416	-1.50778	-0.63878	-0.183452
X8sp_head_EC38_sc81	2.11644	1.16144	EP1	2.5634	Plexus	1.56996	6.46394	0.766817	-1.16112	-0.19904	-0.129936
X8sp_head_EC38_sc82	-1.86297	1.83289	EP2	6.1837	Artery	7.14767	0.725811	-0.737469	1.21486	0.332971	-0.347093
X8sp_head_EC38_sc83	2.78587	0.523726	EP1	2.68123	Plexus	1.20396	6.59719	0.345566	-1.33564	-0.547858	-0.0547682
X8sp_head_EC38_sc84	1.79571	0.750201	EP1	2.59593	Plexus	0.650523	4.02209	-0.20024	-1.59481	-0.789469	-0.122918
X8sp_head_EC38_sc86	0.275821	2.90187	EP2	4.46006	Artery	4.45797	2.44971	-0.647374	0.376153	0.164279	-0.199546
X8sp_body_EC39_sc7	1.77705	2.82918	EP2	2.07333	Artery	3.82826	1.86159	-0.559491	-0.298708	-0.605404	-0.223996
X8sp_body_EC39_sc8	0.565112	2.62331	EP2	3.63036	Artery	3.8757	2.18214	-0.686992	-0.421805	-0.165022	-0.0874314
X8sp_head_EC39_sc18	1.8435	1.16521	EP1	1.33356	Artery	1.47743	5.39784	0.304989	-1.26224	-0.276079	-0.206287
X8sp_head_EC39_sc20	3.22703	1.62497	EP1	2.22852	Plexus	1.21155	5.35801	0.470256	-1.30207	0.194243	-0.199949
X8sp_head_EC39_sc21	0.723192	3.20775	EP2	3.30765	Artery	3.91764	2.04816	-0.447681	-0.00752065	-0.0281966	-0.379056
X8sp_head_EC39_sc22	2.33087	1.45202	EP1	1.07829	Artery	1.49098	5.18835	0.356876	-1.31439	-0.606849	-0.382023
X8sp_head_EC39_sc24	2.62742	1.09412	EP1	2.71919	Plexus	0.875649	4.85419	0.431011	-1.73285	-0.052053	-0.234475
X8sp_head_EC39_sc25	3.83745	1.71523	EP1	1.31458	Plexus	0.931037	4.4411	0.278673	-1.76716	-0.862525	-0.0270283
X8sp_head_EC39_sc26	2.84586	0.384649	EP1	2.82778	Plexus	1.20576	5.05244	0.177459	-1.3441	-0.641571	-0.0966328
X8sp_head_EC39_sc27	2.07741	1.81021	EP1	1.20681	Artery	4.15173	3.31087	-0.427498	-0.174182	0.235578	0.0525534
X8sp_head_EC39_sc28	-0.924462	2.28492	EP2	5.64182	Artery	6.51037	1.18812	-0.393144	0.892022	-0.0650423	0.00473146
X8sp_body_EC39_sc30	1.92554	2.26235	EP2	1.81966	Artery	3.49291	1.18394	-0.77275	-0.162017	-0.438053	-0.421076
X8sp_body_EC39_sc31	-1.5335	1.15361	EP2	5.98465	Artery	6.67227	2.40328	-0.6614	1.26448	-0.245322	-0.0186442
X8sp_body_EC39_sc32	-0.275959	2.33138	EP2	4.26316	Artery	5.73595	1.5385	-0.965532	0.984143	0.177501	-0.118696
X8sp_body_EC39_sc33	-1.29046	1.54506	EP2	6.32235	Artery	5.41414	1.9976	-0.594227	0.574804	0.0438994	0.603326
X8sp_body_EC39_sc35	0.996524	2.16628	EP2	3.06076	Artery	3.8883	2.56969	-0.718375	0.156372	-0.331721	-0.0806274
X8sp_body_EC39_sc36	0.022091	1.0644	EP2	5.28848	Artery	4.38387	2.74481	-0.782034	0.159981	0.542839	0.170553
X8sp_body_EC39_sc41	1.57026	1.64689	EP2	1.42374	Artery	3.95493	2.06497	-0.765471	-0.133378	0.114724	-0.135886
X8sp_body_EC39_sc43	3.93262	0.998009	EP1	1.71129	Plexus	3.43894	2.17523	-0.5994	-0.425351	0.0507769	-0.0204746
X8sp_body_EC39_sc44	2.19145	1.38617	EP1	1.27946	Artery	1.8729	6.32167	0.144948	-1.05927	-0.398203	0.0505991
X8sp_body_EC39_sc45	1.17289	2.89511	EP2	3.32884	Artery	4.43623	1.91472	-0.849285	0.59035	0.0569433	0.183437
X8sp_body_EC39_sc46	1.01692	3.30956	EP2	3.32888	Artery	4.72247	1.59722	-0.697504	0.0788882	0.0365824	-0.105962
X8sp_body_EC39_sc47	1.12792	3.49123	EP2	3.32891	Artery	2.77784	2.66802	-0.331872	-0.482108	0.0804892	-0.28314
X8sp_body_EC39_sc48	1.54092	2.83378	EP2	2.12588	Artery	3.27904	2.99148	-0.197119	-0.266433	0.380391	-0.441219
X8sp_body_EC39_sc50	2.96291	1.39693	EP1	1.87672	Plexus	3.56588	4.41441	0.0376615	-0.173819	-0.334007	-0.0544856
X8sp_body_EC39_sc51	1.48637	2.25435	EP2	1.74813	Artery	4.99989	3.66821	0.056257	0.194052	-0.323776	-0.30776
X8sp_body_EC39_sc52	3.14933	1.75339	EP1	1.33329	Plexus	3.5794	2.57274	-0.694675	-0.0909502	0.0221714	0.114554
X8sp_body_EC40_sc18	0.676389	2.31046	EP2	3.76376	Artery	4.8479	4.60621	-0.403345	0.740982	0.0904145	-0.10378
X8sp_body_EC40_sc19	2.07114	2.27837	EP2	0.982082	Artery	1.0379	3.78156	0.45923	-1.65352	-0.668725	-0.296404
X8sp_body_EC40_sc20	-2.14458	0.101538	EP2	7.01047	Artery	7.14733	0	-1.16315	1.64259	0.324002	0.000727668
X8sp_head_EC40_sc61	0.571069	-3.1002	EP7	8.06289	Plexus	3.5498	4.90618	-0.998475	0.433183	0.599643	0.538825
X8sp_head_EC40_sc62	2.62704	-0.177803	EP1	3.70388	Plexus	2.16936	8.12497	0.413199	-0.768844	-0.160684	0.126786
X8sp_head_EC40_sc63	3.68065	2.45244	EP2	0.691427		3.55497	0.211503	-0.603404	0.221198	-0.0375578	0.290733
X8sp_head_EC40_sc64	0.0706821	2.78805	EP2	4.46009	Artery	4.96295	1.9129	-0.44885	0.492225	0.157266	-0.0778515
X8sp_head_EC40_sc65	3.65804	1.78319	EP1	1.37917	Plexus	1.44093	5.16243	-0.347114	-1.16757	-0.105979	-0.127135
X8sp_head_EC40_sc66	2.52346	1.19924	EP1	2.64507	Plexus	1.57383	5.70496	0.498998	-1.52468	0.341319	-0.259977
X8sp_head_EC40_sc67	2.38569	1.18073	EP1	2.56344	Plexus	1.12327	7.33583	0.334676	-1.37606	-0.589036	0.0529112
X8sp_head_EC40_sc68	3.71439	1.55428	EP1	2.29652	Plexus	1.22111	4.081	0.470974	-1.5169	-0.355968	-0.256247
X8sp_head_EC40_sc69	2.47901	-0.207877	EP1	3.69202	Plexus	1.76555	6.72348	1.28452	-1.06838	-0.375542	-0.170838
X8sp_head_EC40_sc70	2.6701	0.0593986	EP7	3.90783	Plexus	3.87974	4.61125	-0.658521	0.325231	-0.0465848	0.348775
X8sp_body_EC40_sc71	0.423871	2.77042	EP2	4.46013	Artery	4.13186	1.52499	-0.703958	-0.2018	-0.294658	-0.393184
X8sp_body_EC40_sc73	1.63765	2.48757	EP2	2.00741	Artery	2.71337	4.22758	-0.0437414	-0.481442	-0.268056	-0.215784
X8sp_body_EC40_sc74	0.844601	2.4687	EP2	3.10924	Artery	4.55319	1.7687	-0.743081	0.61991	-0.115983	-0.158624
X8sp_body_EC40_sc75	1.09012	3.45061	EP2	3.32895	Artery	3.5251	2.87985	0.0574421	-0.551402	-0.340089	-0.335828
X8sp_body_EC40_sc77	0.992807	3.46838	EP2	3.32898	Artery	3.67896	2.05517	-0.317028	-0.512574	-0.188862	-0.528162
X8sp_body_EC40_sc78	1.77069	0.877818	EP1	2.56348	Plexus	1.80472	3.74251	-0.456124	-1.26601	-0.862561	-0.139582
X8sp_body_EC40_sc79	3.84056	1.48217	EP1	2.2505	Plexus	0.781926	4.55678	0.124019	-1.64816	-0.344042	-0.0319705
X8sp_body_EC40_sc80	1.42325	1.69849	EP2	1.44574	Artery	3.84226	2.9819	-0.82395	0.355153	-0.214052	-0.0223359
X8sp_body_EC40_sc82	2.24316	2.62641	EP2	0.499255	Artery	2.2139	5.21982	0.367637	-1.06037	-0.687382	-0.0282037
X8sp_body_EC40_sc83	3.70722	1.64361	EP1	1.23701	Plexus	1.92735	3.11167	-0.323396	-1.0244	-0.174848	-0.0750528
X8sp_body_EC40_sc84	-1.35924	-2.87068	EP7	10.0551	Plexus	6.57008	1.81004	-1.19817	1.62894	0.308865	0.0717442
X8sp_body_EC40_sc85	2.41402	2.90546	EP2	0.176412	Artery	1.8145	4.8182	0.556283	-1.09514	-0.270996	-0.157602
X8sp_body_EC40_sc86	1.00458	2.01759	EP2	3.11736	Artery	4.01574	4.22542	-0.329849	0.0475104	0.438463	-0.0621708
X8sp_body_EC40_sc87	-0.362622	1.61302	EP2	5.48656	Artery	4.95934	0.565953	-0.878087	0.451443	0.146086	0.174382
X8sp_body_EC40_sc88	1.10218	0.86294	EP2	1.44577	Artery	3.1371	1.67877	-0.888146	-0.593532	-0.390038	-0.266302
X8sp_body_EC40_sc89	2.65744	2.01442	EP0	1.3305	Artery	1.99754	5.2286	0.316156	-1.27664	-0.304025	-0.164422
X8sp_body_EC40_sc90	2.76032	1.53758	EP2	1.98009	Plexus	4.44991	1.70428	-0.803199	0.12515	-0.165308	0.0875
X8sp_body_EC40_sc92	0.228834	1.7487	EP2	4.63313	Artery	5.06888	0.960296	-0.919104	0.180318	-0.253147	0.148644
X25sp_head_EC42_sc45	-0.4007	-1.23183	EP7	10.5065	Plexus	4.78134	2.42461	-1.00024	0.816941	0.143851	0.249044
X25sp_head_EC42_sc46	0.442268	-1.13974	EP6	6.44698	Plexus	2.59488	5.8645	-0.429212	-0.846703	-0.0241006	-0.109752
X25sp_head_EC42_sc47	0.827798	-1.68223	EP6	6.37806	Plexus	2.36592	6.12463	0.119838	-0.848989	-0.219185	0.17142
X25sp_head_EC42_sc48	-1.11149	-2.17382	EP7	10.6739	Plexus	2.81408	5.4841	-0.955674	-0.77682	-0.147687	-0.23225
X25sp_head_EC42_sc49	0.306945	-1.221	EP6	7.26547	Plexus	2.03984	3.16792	-0.478284	-0.57585	-0.409335	0.359009
X25sp_head_EC42_sc50	1.55643	-1.59727	EP6	6.18058	Plexus	2.13935	6.63573	0.337794	-1.00635	-0.0964151	-0.212264
X25sp_head_EC42_sc51	1.17577	-1.09546	EP6	5.83302	Plexus	1.7293	5.65468	-0.0179668	-0.710369	-0.384428	-0.0428116
X25sp_head_EC42_sc52	1.71784	-1.04739	EP6	5.25885	Plexus	1.36079	6.46815	0.821512	-1.33091	-0.772379	0.0559738
X25sp_head_EC42_sc53	0.463296	-1.54939	EP6	7.26551	Plexus	1.81809	5.5767	0.380501	-0.973899	-0.444687	-0.127107
X25sp_head_EC42_sc54	-0.161769	-0.988207	EP6	7.26555	Plexus	1.94284	5.1445	-0.127719	-1.03783	-0.113658	-0.165974
X25sp_head_EC42_sc55	1.54908	-1.12165	EP6	6.24671	Plexus	0.85343	5.24192	0.425358	-1.21239	-0.15896	-0.200593
X25sp_head_EC42_sc56	0.101205	-1.23873	EP7	7.26558	Plexus	4.00557	5.28447	-0.810966	0.487174	-0.367422	0.240529
X25sp_head_EC42_sc57	-1.73917	-0.80186	EP7	11.0324	Plexus	6.59433	2.20143	-1.1624	1.43243	0.0740074	-0.0941933
X25sp_head_EC42_sc58	1.56659	-1.6601	EP6	6.18217	Plexus	2.87202	6.33731	0.258839	-0.866143	-0.217548	-0.139144
X25sp_head_EC42_sc59	0.508925	-1.25522	EP6	6.4155	Plexus	2.75021	4.9612	-0.337269	-0.467686	-0.344566	0.274735
X25sp_head_EC42_sc60	0.0686093	-0.629172	EP6	6.49998	Plexus	1.95615	3.36004	-0.925021	-0.899666	-0.435782	-0.155378
X25sp_head_EC42_sc62	0.031767	-2.7664	EP6	7.23172	Plexus	2.76652	7.69838	0.137177	-0.539449	-0.0800187	0.216815
X25sp_head_EC42_sc63	-0.281501	-0.723864	EP6	7.26562	Plexus	2.44313	5.2381	0.257396	-0.700145	-0.311191	0.143192
X25sp_head_EC42_sc64	-0.366488	-1.04744	EP7	7.26565	Plexus	3.46217	4.74189	-0.439709	-0.264573	0.0602225	0.409713
X25sp_head_EC43_sc45	1.17804	-1.14275	EP6	5.82815	Plexus	1.37211	3.71733	-0.523968	-1.29476	-0.607551	-0.344609
X25sp_head_EC43_sc46	0.917528	-0.954416	EP6	7.0032	Plexus	1.78472	4.68882	-0.562673	-1.32087	-0.733406	-0.282481
X25sp_head_EC43_sc47	1.31482	-1.3678	EP6	5.9461	Plexus	1.92916	6.55049	0.366353	-1.09068	-0.465683	0.0869156
X25sp_head_EC43_sc48	0.430429	-1.14758	EP6	6.42703	Plexus	2.4378	6.07417	-0.383869	-0.680162	-0.489343	-0.154448
X25sp_head_EC43_sc49	0.112993	-0.971488	EP6	7.26569	Plexus	2.19225	5.04983	-0.261969	-0.88324	-0.568271	0.614549
X25sp_head_EC43_sc50	0.609089	-2.03411	EP6	6.93751	Plexus	2.36797	5.51533	-0.156984	-0.89666	-0.414648	-0.0670014
X25sp_head_EC43_sc51	1.52806	-1.82136	EP6	6.11382	Plexus	1.81877	4.59477	-0.745905	-1.0551	-0.681121	-0.0791663
X25sp_head_EC43_sc52	1.22414	-1.38424	EP6	5.84206	Plexus	1.55434	4.67436	0.210473	-1.24318	-0.6645	0.258325
X25sp_head_EC43_sc53	-1.07499	-2.17436	EP7	10.6534	Plexus	4.30074	5.4621	-0.924955	0.319994	0.57608	0.225227
X25sp_head_EC43_sc55	-0.155492	-1.78185	EP6	10.5065	Plexus	1.73739	4.20021	-0.770368	-1.17128	0.0158632	-0.244906
X25sp_head_EC43_sc57	0.527643	-1.15795	EP6	6.5234	Plexus	2.21437	6.14486	-0.374468	-0.964358	-0.631925	0.0244803
X25sp_head_EC43_sc58	-2.00665	0.93537	EP2	6.28847	Artery	6.16932	2.86752	-0.870729	0.806228	-0.0997567	-0.11833
X25sp_head_EC43_sc59	1.08396	-1.73906	EP6	6.6054	Plexus	2.5197	5.18468	-0.141123	-0.760457	-0.620151	0.0992609
X25sp_head_EC43_sc61	-0.155622	-1.87638	EP6	10.5065	Plexus	2.49462	4.47928	-0.908372	-0.827631	-0.242681	-0.0334015
X25sp_head_EC43_sc62	-1.51208	-0.74916	EP7	11.0325	Plexus	4.81885	2.42832	-0.949108	0.679895	-0.0306515	0.221095
X25sp_head_EC43_sc63	1.40414	-2.09922	EP6	6.97489	Plexus	1.49649	6.16493	-0.0929692	-1.17556	-0.447832	0.0915905
X25sp_head_EC43_sc64	-2.4308	0.360146	EP3	6.77731	Artery	8.19828	0.395028	-1.51874	1.59491	0.11969	-0.075426
X31sp_DA_EC46_sc3	2.40627	-1.59707	EP6	4.85314	Plexus	1.13664	5.48506	0.287665	-1.50589	-0.380761	-0.0318951
X31sp_DA_EC46_sc5	-4.60166	1.97657	EP3	9.14562	Artery	7.63553	0	-0.342019	1.36013	0.0708229	-0.220111
X31sp_DA_EC46_sc8	-4.58509	1.50715	EP3	9.10913	Artery	6.54234	0.469122	-0.262064	0.990137	-0.160423	-0.223903
X31sp_DA_EC46_sc9	-2.50924	0.263304	EP7	6.85648	Artery	6.80417	3.13713	-0.852024	1.14447	-0.0679819	0.837206
X31sp_DA_EC46_sc10	-4.93589	1.57706	EP3	9.18198	Artery	6.91981	0.178822	-0.687298	1.11937	0.0417966	-0.124308
X31sp_DA_EC46_sc19	-5.06038	1.82449	EP3	9.98846	Artery	6.31001	0	-0.369043	1.03017	0.0672252	-0.254311
X31sp_DA_EC46_sc20	2.1285	-1.03778	EP6	4.5228	Plexus	1.59096	5.61197	0.455791	-1.27251	-0.717883	0.0053421
X31sp_DA_EC46_sc24	-4.46926	1.8916	EP3	9.15675	Artery	3.42495	0.219531	-0.865589	-0.550144	-0.387075	-0.292742
X31sp_DA_EC46_sc26	-4.57775	1.86539	EP3	9.11686	Artery	7.92693	0.117942	-0.264246	1.16413	0.483398	-0.293022
X31sp_DA_EC46_sc53	0.976791	-0.613958	EP6	7.00324	Plexus	1.92952	5.5737	0.277284	-1.12029	-0.532791	0.275713
X31sp_DA_EC46_sc55	1.69832	-1.60935	EP6	5.16535	Plexus	3.04001	3.67524	-0.389768	-0.544745	-0.474612	0.338852
X31sp_DA_EC46_sc66	-5.35243	2.42519	EP3	9.95677	Artery	6.02312	0.0668447	-0.156875	0.619083	0.389055	-0.130662
X31sp_DA_EC46_sc67	0.973631	-2.40575	EP6	6.94292	Plexus	1.9795	6.64483	0.745018	-1.12745	-0.598023	-0.176542
X31sp_DA_EC46_sc71	1.69495	-0.905151	EP6	5.25889	Plexus	1.43386	5.55814	0.407264	-1.42043	-0.715906	-0.105035
X31sp_DA_EC46_sc72	-4.46796	1.57291	EP3	9.19808	Artery	7.09016	0.243952	-0.414548	1.20178	0.184336	0.0126954
X31sp_DA_EC46_sc74	1.7273	-3.69181	EP6	8.27161		0.669214	7.91138	1.08698	-1.3947	-0.87132	-0.0985425
X31sp_DA_EC46_sc75	-4.5794	1.56933	EP3	9.10598	Artery	7.45261	0.155774	-0.395622	0.91439	0.294698	-0.0287796
X31sp_DA_EC46_sc79	-4.25585	1.46645	EP3	8.39527	Artery	8.68755	0.135304	-0.740436	1.72788	0.094002	-0.0280555
X31sp_DA_EC46_sc80	1.91016	-1.51061	EP6	5.06787	Plexus	1.75126	3.80471	-0.245514	-1.02837	-0.238718	0.114479
X31sp_DA_EC46_sc81	1.71871	-3.49415	EP6	8.27165		3.2487	7.60707	1.06735	-0.427871	-0.0104527	0.0487668
X31sp_DA_EC46_sc82	-4.26322	1.59067	EP3	9.36573	Artery	6.76927	0.175946	-0.111411	0.744344	0.0499721	-0.225447
X31sp_DA_EC46_sc83	-2.75473	0.637195	EP7	7.49093	Artery	4.91745	2.32295	-0.686683	0.609574	-0.659496	0.822111
X31sp_DA_EC46_sc85	-4.77641	1.48095	EP3	9.11083	Artery	7.59568	0	-0.265	1.3653	-0.240307	-0.103721
X31sp_DA_EC46_sc94	-4.44352	1.77903	EP3	9.19234	Artery	7.48551	1.11184	-0.32845	1.31771	0.0315519	-0.235336
X31sp32_DA_EC47_sc2	-4.09304	1.47862	EP3	8.37424	Artery	6.67986	0.186085	-1.13186	1.48049	0.440532	0.202761
X31sp32_DA_EC47_sc3	-4.30398	1.97279	EP3	9.28374	Artery	8.49033	0.0711033	-0.645488	1.67582	0.300478	-0.135485
X31sp32_DA_EC47_sc5	-4.37919	1.55387	EP3	9.27409	Artery	7.88928	0.0815918	-0.819153	1.15783	-0.232853	-0.209279
X31sp32_DA_EC47_sc7	-5.72225	2.44084	EP3	10.9138	Artery	6.85511	0	-0.675331	1.0895	-0.00454224	-0.2306
X31sp32_DA_EC47_sc8	-4.66009	1.56597	EP3	9.09089	Artery	7.06473	0	-0.544078	1.25147	0.305998	-0.375435
X31sp32_DA_EC47_sc9	-5.15656	2.31871	EP3	9.90629	Artery	6.60733	0	-0.702875	0.624831	0.538815	0.0033292
X31sp32_DA_EC47_sc10	-4.41091	2.06588	EP3	9.1832	Artery	7.41416	0.0609836	-0.587545	1.10217	0.432211	-0.22502
X31sp32_DA_EC47_sc12	-4.868	1.63226	EP3	9.16967	Artery	8.90594	0.174138	-0.344834	1.53311	0.825813	-0.121237
X31sp32_DA_EC47_sc13	-4.69025	1.78946	EP3	9.14002	Artery	7.62727	0.217074	-0.837589	1.117	0.562598	-0.242178
X31sp32_DA_EC47_sc14	-4.9398	2.31336	EP3	9.9198	Artery	7.64501	0.743025	-0.430633	1.15299	0.494093	-0.189861
X31sp32_DA_EC47_sc15	-4.67183	1.66699	EP3	9.11093	Artery	7.36081	0.07181	-0.527849	1.31717	0.00847723	-0.163573
X31sp32_DA_EC47_sc16	-4.95053	1.76565	EP3	9.21692	Artery	6.77913	1.02149	-0.598361	0.777423	0.118591	-0.353236
X31sp32_DA_EC47_sc20	-4.73231	1.90978	EP3	9.17654	Artery	8.01895	0.186452	-0.432656	1.24439	0.47981	-0.170335
X31sp32_DA_EC47_sc24	0.375713	-0.182828	EP6	7.00327	Plexus	2.69707	4.80568	0.028855	-0.741925	-0.127959	0.0743785
X31sp32_DA_EC47_sc27	-4.79722	1.86239	EP3	9.18932	Artery	8.09587	0.111709	-0.853674	1.11859	0.173004	-0.175488
X31sp32_DA_EC47_sc28	-4.86566	2.32477	EP3	9.92724	Artery	8.12014	0.164493	-0.662717	1.46422	0.404758	0.126123
X31sp32_DA_EC47_sc31	-4.77078	2.04007	EP3	9.98806	Artery	8.7414	0	-0.356894	1.75205	0.843626	-0.138182
X31sp32_DA_EC47_sc35	-3.97419	2.01297	EP3	9.39027	Artery	8.99665	0.372297	-0.43648	1.83218	0.547119	-0.24701
X31sp32_DA_EC47_sc36	-4.29751	1.8773	EP3	9.30116	Artery	6.53481	1.89825	-0.314442	0.646968	0.403767	-0.403024
X31sp32_DA_EC47_sc37	-4.3372	1.7676	EP3	9.28201	Artery	6.65147	0.122563	-0.421281	0.830557	0.398626	-0.0729956
X31sp32_DA_EC47_sc38	-3.95251	1.85183	EP3	8.39486	Artery	6.75938	0	-0.802521	1.12675	0.236861	0.0727545
X31sp32_DA_EC47_sc43	-4.56165	1.70949	EP3	9.103	Artery	7.3607	0.0748366	-0.32411	1.17323	0.0978897	-0.297152
X31sp32_DA_EC47_sc44	-4.77209	2.00781	EP3	9.99347	Artery	7.43802	0.0611264	-0.815844	1.23907	0.326764	-0.18904
X31sp32_DA_EC47_sc46	-4.19151	1.7261	EP3	9.39031	Artery	8.24172	0	-0.464974	1.4194	0.221175	-0.058937
X31sp32_DA_EC47_sc48	-3.55977	0.786925	EP3	7.94247	Artery	9.68451	0.232836	-0.36527	2.14863	1.45927	-0.0501654
X31sp32_DA_EC47_sc50	-4.76642	1.86888	EP3	9.18025	Artery	7.64751	0	-0.868552	1.09382	0.220601	-0.166846
X31sp32_DA_EC47_sc52	-4.92245	1.64669	EP3	9.19059	Artery	6.87903	0.911396	-0.283186	1.02355	0.304154	-0.21532
X37sp_DA_EC63_sc41	-5.58626	1.73112	EP3	9.93797	Artery	7.82034	0.427342	0.345288	1.74017	0.67792	-0.148099
X37sp_DA_EC63_sc44	-5.65388	2.80778	EP5	10.9221	Artery	8.84717	0.367343	-0.336334	1.77883	1.08554	-0.184384
X37sp_DA_EC63_sc45	-6.36608	2.29808	EP5	10.7462	Artery	6.92644	0	-0.439192	0.859507	0.626537	-0.17277
X37sp_DA_EC63_sc46	-5.50772	2.93394	EP5	11.0258	Artery	8.61547	0	-0.384002	1.45538	1.07161	-0.0982966
X37sp_DA_EC63_sc47	-6.40024	1.6547	EP5	10.7463	Artery	7.54015	0	-0.250599	1.32157	0.286839	-0.234054
X37sp_DA_EC63_sc48	-6.41493	1.83285	EP5	10.7463	Artery	7.60512	0.236583	0.281531	1.68976	0.507292	0.134397
X37sp_DA_EC63_sc50	-5.21752	2.42067	EP5	9.93116	Artery	7.96281	0.194353	-0.605741	1.38074	0.267359	0.0661627
X37sp_DA_EC63_sc52	-5.92119	2.69094	EP5	10.7463	Artery	7.68472	0	-0.256274	1.11791	0.73968	-0.193374
X37sp_DA_EC63_sc53	-5.65952	3.15752	EP5	10.8718	Artery	7.19668	0	-0.0201951	0.838364	0.763387	0.143039
X37sp_DA_EC63_sc54	-5.61585	2.96643	EP5	10.9326	Artery	8.75386	0	-0.842395	2.18985	1.04835	-0.0494502
X37sp_DA_EC63_sc55	-6.50734	2.38881	EP5	10.7464	Artery	7.80596	0	-0.0489732	1.33596	0.375942	-0.0744845
X37sp_DA_EC63_sc56	-5.83219	2.88249	EP5	10.7657	Artery	7.44657	0	-0.85867	1.10313	0.528139	-0.326387
X37sp_DA_EC63_sc57	-6.50977	2.26549	EP5	10.7464	Artery	6.58304	0.123367	-0.67853	0.750932	0.323259	-0.2754
X37sp_DA_EC63_sc58	-5.83742	2.83223	EP5	10.768	Artery	8.1193	0.132643	-0.394146	1.45692	0.496167	-0.0863207
X37sp_DA_EC63_sc59	-6.14556	1.99559	EP5	10.7464	Artery	7.41753	0	-0.089819	0.933558	0.442191	-0.311684
X37sp_DA_EC63_sc60	-5.48463	3.16119	EP5	11.015	Artery	9.00245	0.207528	0.279517	1.85551	0.972579	0.16319
X37sp_DA_EC63_sc61	-5.62236	1.4143	EP5	9.9877	Artery	6.77954	0.221539	-0.153432	1.00573	-0.177414	-0.108318
X37sp_DA_EC63_sc62	-5.87848	1.42872	EP5	9.95283	Artery	7.12536	0	-0.343161	1.26319	0.665667	-0.318473
X37sp_DA_EC63_sc63	-6.60447	2.57602	EP5	10.7465	Artery	8.05543	0.0713194	-0.33841	1.13651	0.947299	-0.298367
X37sp_DA_EC63_sc64	-5.94222	2.76918	EP5	10.7465	Artery	8.47693	0.279422	-0.274525	1.83915	0.414119	-0.312768
X37sp_DA_EC63_sc67	-5.78657	3.10113	EP5	10.7747	Artery	9.59372	0	-0.237382	2.08856	1.23262	-0.104153
X37sp_DA_EC63_sc69	-6.06383	1.48816	EP5	10.7573	Artery	6.48598	0.142856	-0.113588	0.692938	0.454425	-0.223644
X37sp_DA_EC63_sc70	-5.53273	3.13708	EP5	10.9787	Artery	8.58174	0	-0.429892	1.71333	1.09277	-0.0100365
X37sp_DA_EC63_sc71	-5.69613	1.31334	EP3	9.99579	Artery	7.5548	0	-0.1169	1.17686	0.349174	0.0726825
X37sp_DA_EC63_sc72	-5.93542	1.28377	EP5	9.97056	Artery	7.27505	0	0.0687195	0.929137	1.03072	-0.0406756
X37sp_DA_EC63_sc73	-5.95494	2.99653	EP5	10.7466	Artery	8.21009	0	-0.17899	1.56937	1.00092	-0.00202328
X37sp_DA_EC63_sc74	-5.88342	2.60321	EP5	10.76	Artery	8.46506	0	-0.625239	1.33573	0.884086	-0.0474753
X37sp_DA_EC63_sc75	-6.04222	1.86825	EP5	10.7466	Artery	6.79607	0.96144	-0.121397	0.799182	0.312791	-0.194149
X37sp_DA_EC63_sc76	-6.05658	2.40157	EP5	10.7466	Artery	8.11105	0.150358	-0.404756	1.32483	0.577773	-0.438889
X37sp_DA_EC63_sc80	-5.97505	2.61218	EP5	10.7467	Artery	9.12701	0	0.0297244	1.80476	1.47843	-0.286952
X37sp_DA_EC63_sc81	-6.35012	1.81803	EP5	10.7467	Artery	8.10801	0.122158	-0.590051	1.26789	0.903893	-0.430144
X37sp_DA_EC63_sc83	-4.78062	1.49899	EP3	9.11567	Artery	7.11595	0	-0.363656	0.886378	-0.493097	-0.332165
X37sp_DA_EC63_sc84	-5.89393	2.61891	EP5	10.7493	Artery	7.59395	0.0505668	-0.522026	1.25118	0.523049	-0.148469
X37sp_DA_EC63_sc85	-6.2783	1.98566	EP5	10.7467	Artery	8.0712	0	-0.610716	1.85898	1.01022	-0.175849
X37sp_DA_EC63_sc86	-6.40916	2.54699	EP5	10.7468	Artery	7.18459	0	-0.342389	0.885058	0.978823	0.0704971
X37sp_DA_EC63_sc87	-6.02425	1.97707	EP5	10.7468	Artery	6.49581	0.116329	-0.243356	0.799987	0.0398039	-0.047248
X37sp_DA_EC63_sc89	-6.09461	2.77599	EP5	10.7468	Artery	7.03357	0.159834	-0.464351	0.885442	0.759965	-0.0509801
X37sp_DA_EC63_sc91	-5.0789	1.59942	EP3	9.21696	Artery	8.38648	0	-0.575307	1.02659	0.360686	-0.420216
X37sp_DA_EC63_sc93	-5.42297	2.66863	EP5	10.0023	Artery	7.67876	0.348157	-0.0605004	1.04816	0.646244	-0.246074
X37sp_DA_EC63_sc95	-5.68882	1.93368	EP5	9.95356	Artery	7.28727	0	-0.53474	1.08304	-0.103954	-0.148888
X37sp_DA_EC63_sc96	-6.33676	2.83983	EP5	10.7469	Artery	7.06539	0	-0.183308	0.778763	0.909115	0.122041
X43sp_DA_EC64_sc2	-6.21357	2.83077	EP5	10.7469	Artery	7.72319	0	-0.323323	1.29157	1.16097	-0.306052
X43sp_DA_EC64_sc3	-5.79504	1.87058	EP5	9.96487	Artery	6.80468	0.138321	-0.679744	1.23658	0.77446	-0.197656
X43sp_DA_EC64_sc4	-6.00645	1.40522	EP5	10.8155	Artery	7.34803	0	-0.355977	1.14857	0.787018	-0.02796
X43sp_DA_EC64_sc5	-5.84919	1.55449	EP5	9.93501	Artery	8.23133	0	-0.545721	1.59546	1.15717	0.185453
X43sp_DA_EC64_sc6	-5.68612	2.32433	EP5	10.9587	Artery	8.35369	0	-0.474404	1.71703	1.02733	-0.133338
X43sp_DA_EC64_sc7	-6.19084	2.38842	EP5	10.747	Artery	7.74318	0.0842737	-0.393337	0.951709	0.730493	-0.168915
X43sp_DA_EC64_sc9	-6.43573	2.34687	EP5	10.747	Artery	7.92531	0.178696	-0.177124	1.1921	1.19065	-0.2172
X43sp_DA_EC64_sc10	-6.17239	1.75763	EP5	10.747	Artery	7.90469	0	-0.651835	1.34395	0.65446	-0.356198
X43sp_DA_EC64_sc11	-6.46113	2.49056	EP5	10.7471	Artery	6.13283	0	-0.750396	0.867444	0.91485	0.169308
X43sp_DA_EC64_sc12	-6.31925	1.89912	EP5	10.7471	Artery	7.43403	0	-0.409996	1.23824	0.316352	-0.152117
X43sp_DA_EC64_sc14	-6.49629	2.28127	EP5	10.7471	Artery	6.85746	0.199273	-0.240303	0.912155	0.494313	-0.115318
X43sp_DA_EC64_sc15	-5.85436	2.94166	EP5	10.7472	Artery	9.23084	0.260751	-0.847055	2.26633	1.15828	-0.0318224
X43sp_DA_EC64_sc17	-6.50038	2.43851	EP5	10.7472	Artery	7.04921	0	-0.611978	1.12541	1.22494	-0.274989
X43sp_DA_EC64_sc18	-6.01434	1.62076	EP5	10.7808	Artery	6.33087	0	0.0859162	1.00336	0.412428	-0.363613
X43sp_DA_EC64_sc19	-6.25589	2.07593	EP5	10.7472	Artery	8.42893	0.23158	-0.251497	1.49596	0.654525	-0.00490786
X43sp_DA_EC64_sc20	-6.34923	1.4506	EP5	10.7473	Artery	7.09806	0	-0.120029	1.1557	0.551793	-0.100115
X43sp_DA_EC64_sc22	-6.18837	1.85932	EP5	10.7473	Artery	8.57961	0.136573	-0.218875	1.51114	1.0155	-0.232827
X43sp_DA_EC64_sc25	-6.35808	2.02872	EP5	10.7473	Artery	7.75896	0.162012	-0.949468	1.10173	0.283101	-0.345857
X43sp_DA_EC64_sc26	-5.94079	2.14328	EP5	10.773	Artery	7.09604	0.302304	-0.753326	1.12357	0.567944	-0.156786
X43sp_DA_EC64_sc27	-5.57221	1.58548	EP5	9.96469	Artery	6.47741	0.246306	-0.699568	1.07312	0.530112	-0.107908
X43sp_DA_EC64_sc28	-5.76498	1.50309	EP5	9.95445	Artery	5.85163	0.231684	-0.51936	1.0385	0.119365	-0.183265
X43sp_DA_EC64_sc29	-5.3705	1.73712	EP3	9.96415	Artery	6.71404	0	-0.35239	1.36726	0.585325	-0.0695543
X43sp_DA_EC64_sc30	-6.27192	2.27325	EP5	10.7474	Artery	7.29937	0.215697	-0.379224	0.954524	0.81379	-0.264803
X43sp_DA_EC64_sc31	-5.91149	2.14729	EP5	10.7966	Artery	7.38073	0	-0.756023	1.40072	0.797222	0.0030744
X43sp_DA_EC64_sc32	-6.19122	1.50901	EP5	10.7474	Artery	7.59887	0	-0.196662	1.39469	0.846584	-0.190077
X43sp_DA_EC64_sc33	-6.54811	1.90916	EP5	10.7475	Artery	7.13894	0.20993	0.127502	1.30043	0.337242	-0.0976074
X43sp_DA_EC64_sc35	-6.09837	1.46927	EP5	10.7475	Artery	7.74669	0	-0.428346	1.43256	1.16621	0.121914
X43sp_DA_EC64_sc36	-6.2539	1.74196	EP5	10.7475	Artery	7.07964	0.291771	-0.2896	1.16882	0.889275	-0.166147
X43sp_DA_EC64_sc38	-5.33257	1.74639	EP5	9.9674	Artery	8.34397	0	-0.768241	1.80356	1.03652	-0.314655
X43sp_DA_EC64_sc39	-5.26963	2.09787	EP3	9.91506	Artery	7.50508	0.317757	-0.446648	0.814828	0.517475	-0.144854
X43sp_DA_EC64_sc41	-6.03415	1.81758	EP5	10.7476	Artery	7.71407	0.173484	-0.638822	1.309	0.79878	-0.246007
X43sp_DA_EC64_sc42	-6.20748	2.07355	EP5	10.7476	Artery	7.55981	0	-0.334067	1.09978	0.837072	-0.17934
X43sp_DA_EC64_sc43	-5.96058	2.70773	EP5	10.7476	Artery	8.88813	0	-0.411226	1.625	1.12962	-0.207413
X43sp_DA_EC64_sc44	0.793503	-2.9435	EP6	7.60924	Plexus	3.55692	5.81975	0.602778	-0.260661	-0.0254555	0.385494
X43sp_DA_EC64_sc45	-6.35831	1.64139	EP5	10.7477	Artery	7.46117	0	-0.0546753	1.03301	0.504746	-0.210627
X43sp_DA_EC64_sc46	-4.73507	2.12285	EP3	9.97837	Artery	8.90569	0.292686	-0.615438	1.91384	0.903863	-0.0430362
X43sp_DA_EC64_sc47	-5.8521	2.06165	EP5	10.8566	Artery	6.74336	0	-0.626926	0.827913	0.332542	-0.0317746
X43sp_DA_EC64_sc49	-6.65028	2.17818	EP5	10.7477	Artery	8.55526	0	-0.450065	1.24797	0.634729	0.0663572
X43sp_DA_EC64_sc50	-6.56769	2.12416	EP5	10.7477	Artery	7.87418	0	-0.0200894	1.66703	0.893916	0.017778
X43sp_DA_EC64_sc51	-6.1673	2.8431	EP5	10.7478	Artery	8.57486	0.139381	-0.444902	1.81541	1.38881	-0.405222
X43sp_DA_EC64_sc52	-6.37753	2.60117	EP5	10.7478	Artery	7.85915	0.149323	-0.156795	1.33469	0.760146	-0.130674
X43sp_DA_EC64_sc53	-6.14647	2.61761	EP5	10.7479	Artery	8.99739	0.120942	-0.379256	1.97001	1.17408	-0.202824
X43sp_DA_EC64_sc54	-6.52558	2.50059	EP5	10.7479	Artery	6.96068	0.191144	-0.344264	1.27133	0.647122	0.0555923
X43sp_DA_EC64_sc55	-6.56908	2.56845	EP5	10.7479	Artery	7.18399	0	-0.0469131	0.735512	0.882596	-0.321271
X43sp_DA_EC64_sc56	-5.51028	2.99708	EP5	11.0154	Artery	9.08509	0.156649	-0.325013	2.10482	0.797782	0.194107
X4sp_head_EC75_sc52	2.158	3.1979	EP0	2.09409	Artery	3.31895	1.75205	-0.664869	-0.503754	-0.496601	-0.136554
X4sp_head_EC75_sc53	3.46147	1.53817	EP1	2.19874	Plexus	1.20069	6.01068	0.237511	-1.24453	-0.204634	-0.0415803
X4sp_head_EC75_sc54	2.92803	2.41608	EP0	0.201203	Artery	3.00287	2.83703	-0.603471	-0.396562	-0.195748	-0.0392576
X4sp_head_EC75_sc55	3.44164	2.26478	EP0	0.692966		1.42757	3.09222	-0.369805	-1.32565	-0.43321	-0.161751
X4sp_head_EC75_sc57	3.51291	2.67169	EP0	0.718533		2.65474	2.45309	-0.355475	-0.87453	-0.209499	-0.221173
X4sp_head_EC75_sc58	3.52416	2.16802	EP0	1.771		2.61241	3.12857	-0.601264	-0.689955	-0.339912	-0.102568
X4sp_head_EC75_sc59	3.43893	1.26593	EP1	1.86982	Plexus	2.02014	4.62563	0.105886	-0.946758	-0.255679	-0.107438
X4sp_head_EC75_sc61	2.49652	1.81299	EP0	1.2169	Artery	1.09663	5.43781	0.00998813	-1.52551	-0.648504	0.0425583
X4sp_head_EC75_sc62	3.11131	0.663257	EP1	3.09267	Plexus	1.06424	6.17985	0.449529	-1.47839	-0.268888	-0.0177045
X4sp_head_EC75_sc63	1.60529	2.27737	EP2	1.78113	Artery	4.47502	0.341883	-0.537526	0.279972	-0.176331	-0.347181
X4sp_head_EC75_sc64	2.74652	2.9553	EP0	0.00021657	Artery	2.47185	0.816585	-0.7095	-0.465135	0.164608	-0.358825
X4sp_body_EC76_sc2	3.10262	2.7158	EP0	0.0400083	Artery	1.37504	2.98045	-0.399109	-1.37935	-0.108552	-0.401613
X4sp_body_EC76_sc3	2.50453	2.47779	EP0	0.407186	Artery	2.33986	1.37333	-0.62822	-1.06841	-0.0365671	-0.455452
X4sp_body_EC76_sc5	2.618	2.13614	EP0	0.657713	Artery	2.32083	3.37063	-0.124191	-0.973435	-0.129878	-0.0505905
X4sp_body_EC76_sc8	2.53433	2.27816	EP0	0.588179	Artery	2.56404	1.00476	-0.52364	-0.940996	-0.188709	-0.387525
X4sp_body_EC76_sc9	2.75027	2.48732	EP0	0.295306	Artery	1.99044	5.38095	-0.0276711	-1.05508	-0.486404	-0.0621462
X4sp_body_EC76_sc10	3.07562	2.28244	EP0	0.717867		4.372	2.93096	-0.684909	0.0725819	-0.335945	-0.290186
X4sp_body_EC76_sc11	3.05698	2.89175	EP0	0.000180475	Artery	1.53451	3.7791	-0.302319	-1.25192	-0.534426	-0.180773
X4sp_body_EC76_sc12	2.8728	3.02103	EP0	0.00014438	Artery	1.19366	3.55149	-0.522135	-1.29842	-0.238014	-0.161893
X4sp_body_EC76_sc14	3.59927	2.43774	EP0	0.695668		2.38533	2.16472	-0.782392	-0.485099	0.157758	0.422176
X4sp_body_EC76_sc15	3.70678	2.31758	EP0	1.77951		1.42504	3.90356	-0.183242	-1.16882	-0.324104	0.0147384
X4sp_body_EC76_sc16	2.57804	3.10896	EP0	0.000108285	Artery	4.59223	1.88455	-0.50947	-0.224889	-0.161504	-0.124421
X4sp_body_EC76_sc17	2.95229	2.87879	EP0	7.21901e-05	Artery	3.86281	2.08251	-0.972381	-0.285121	0.148926	-0.373263
X4sp_body_EC76_sc18	2.32412	1.81345	EP0	1.01255	Artery	1.27984	4.96409	0.380851	-1.35636	-0.386439	-0.0912507
X4sp_body_EC76_sc20	2.837	2.88827	EP0	3.60951e-05	Artery	2.21391	2.99493	-0.334472	-1.02668	-0.596413	-0.0994241
X4sp_body_EC76_sc21	3.06612	2.49733	EP0	0.0678842		1.53645	4.24968	-0.234963	-1.26355	-0.126347	-0.0599014
X4sp_body_EC76_sc22	2.94147	2.71698	EP0	0	Artery	2.18154	3.15603	-0.292977	-0.825933	-0.161277	0.0917148
X4sp_body_EC76_sc24	2.97626	2.73305	EP0	3.60951e-05	Artery	1.35535	2.8094	-0.233768	-1.40712	-0.341199	-0.324122
X4sp_body_EC76_sc65	3.21228	2.69774	EP0	0.0755358		4.09577	2.74925	-0.69487	-0.119947	0.206215	-0.122617
X4sp_body_EC76_sc66	3.67484	1.86538	EP1	1.46428	Plexus	2.21779	4.89966	-0.124213	-0.724592	-0.517992	-0.438485
X4sp_body_EC76_sc67	2.71178	2.17456	EP0	0.528454	Artery	2.28477	4.46806	-0.25998	-1.10584	-0.176108	-0.331524
X4sp_body_EC76_sc68	3.64961	2.45782	EP0	0.693884		1.33183	3.25259	0.385267	-1.36104	-0.753884	-0.17268
X4sp_body_EC76_sc69	2.69011	2.38486	EP0	0.328555	Artery	3.37778	3.01482	-0.228054	-0.0791726	-0.143381	-0.0864824
X4sp_body_EC76_sc70	2.81678	2.66795	EP0	0.0429128	Artery	1.09089	4.53839	0.12266	-1.59417	-0.228579	-0.0502972
X4sp_body_EC76_sc71	2.78607	2.4421	EP2	0.308724	Artery	3.23722	3.00915	-0.376044	-0.244222	-0.113576	0.0622852
X4sp_body_EC76_sc72	2.82357	2.19689	EP0	0.399025	Artery	1.22691	3.47422	-0.50773	-1.52023	-0.575636	0.0107582
X4sp_body_EC76_sc74	3.03433	2.40784	EP0	0.0743639		2.02837	5.29977	0.121176	-1.10189	-0.406815	-0.448846
X4sp_body_EC76_sc75	2.57141	2.42982	EP0	0.393987	Artery	2.32449	3.27136	-0.420925	-0.757726	-0.271463	-0.227845
X4sp_body_EC76_sc77	3.33402	2.6842	EP0	0.108031		3.84623	2.00875	-0.402426	-0.372263	0.0821635	-0.148701
X4sp_body_EC76_sc80	3.10855	2.61765	EP0	0.0590909		3.72547	2.09974	-0.153776	0.00951739	0.29168	-0.247469
