# Supplementary material for: Heterogeneity in endothelial cells and widespread venous arterialization during early vascular development in mammals
Source: Cell Res. 2022 Jan 25;32(4):333–48. doi: 10.1038/s41422-022-00615-z (PMC8975889; doi:10.1038/s41422-022-00615-z)
Supplement: Supplementary file 13 — Supplementary information, Table S2 [file 41422_2022_615_MOESM13_ESM.xls]

## Sheet: legends
Table S2. DEGs between Embryo proper VEC group and Yolk sac VEC group with TFs indicated.

## Sheet: DEGs between EP and YS
p_val	avg_logFC	pct.1	pct.2	p_val_adj	cluster	gene	TF
9.52943e-89	2.2872	0.924	0.585	2.20645e-84	Embryo proper VEC group	Cd24a	FALSE
4.3736e-88	1.76649	0.92	0.3	1.01266e-83	Embryo proper VEC group	Sox4	TRUE
3.08159e-82	1.31654	0.993	0.93	7.13512e-78	Embryo proper VEC group	Mdk	FALSE
5.87607e-81	1.69624	0.9	0.411	1.36055e-76	Embryo proper VEC group	Tes	FALSE
4.14645e-74	1.62839	0.865	0.4	9.60068e-70	Embryo proper VEC group	Mogat2	FALSE
2.31792e-71	1.94315	0.811	0.244	5.3669e-67	Embryo proper VEC group	Cdh2	FALSE
5.20215e-71	1.38651	0.979	0.741	1.20451e-66	Embryo proper VEC group	Lamb1	FALSE
3.3684e-70	1.09069	1	1	7.7992e-66	Embryo proper VEC group	Mif	FALSE
1.54347e-65	1.27186	0.981	0.7	3.57375e-61	Embryo proper VEC group	Fbn2	FALSE
4.32928e-65	1.32552	0.97	0.696	1.0024e-60	Embryo proper VEC group	Slc6a6	FALSE
1.09542e-64	1.31186	0.94	0.578	2.53633e-60	Embryo proper VEC group	Slc12a2	FALSE
9.12435e-58	0.959489	0.993	0.956	2.11265e-53	Embryo proper VEC group	Hmga2	TRUE
1.14638e-57	1.41932	0.871	0.522	2.65433e-53	Embryo proper VEC group	Palm	FALSE
2.19658e-57	0.757811	0.993	0.985	5.08595e-53	Embryo proper VEC group	Prdx6	FALSE
7.04753e-56	1.18469	0.888	0.496	1.63179e-51	Embryo proper VEC group	Mex3a	FALSE
8.07901e-56	1.5719	0.885	0.578	1.87061e-51	Embryo proper VEC group	Igfbp2	FALSE
7.53542e-54	1.76726	0.833	0.47	1.74475e-49	Embryo proper VEC group	Mfap2	FALSE
1.71383e-52	2.94659	0.764	0.304	3.9682e-48	Embryo proper VEC group	Vwf	FALSE
2.11903e-52	1.15206	0.773	0.319	4.90639e-48	Embryo proper VEC group	Slc7a6	FALSE
3.52432e-52	1.62283	0.84	0.507	8.16022e-48	Embryo proper VEC group	Fxyd6	FALSE
4.78105e-48	0.901126	0.964	0.896	1.10701e-43	Embryo proper VEC group	Pfkl	FALSE
1.87e-45	1.05302	0.787	0.378	4.32981e-41	Embryo proper VEC group	Tmem98	FALSE
6.28195e-45	0.880669	0.924	0.659	1.45452e-40	Embryo proper VEC group	Pcbp4	FALSE
1.17551e-44	1.08848	0.998	0.996	2.72177e-40	Embryo proper VEC group	Slc2a1	FALSE
1.93142e-44	1.49713	0.661	0.233	4.472e-40	Embryo proper VEC group	Lef1	TRUE
2.18721e-44	1.54937	0.741	0.326	5.06427e-40	Embryo proper VEC group	Rapgef4	FALSE
2.69131e-43	1.55339	0.821	0.559	6.23145e-39	Embryo proper VEC group	Prtg	FALSE
4.06019e-43	0.857555	0.935	0.737	9.40097e-39	Embryo proper VEC group	Fam60a	FALSE
7.36627e-43	1.16164	0.648	0.196	1.70559e-38	Embryo proper VEC group	Prom1	FALSE
9.22486e-43	1.67424	0.85	0.567	2.13592e-38	Embryo proper VEC group	Rbp1	FALSE
1.63671e-42	1.00959	0.823	0.467	3.78963e-38	Embryo proper VEC group	Enah	FALSE
9.85744e-42	1.29001	0.632	0.189	2.28239e-37	Embryo proper VEC group	Foxc1	TRUE
1.95666e-41	1.25923	0.89	0.552	4.53045e-37	Embryo proper VEC group	Agrn	FALSE
4.22891e-41	0.925714	0.958	0.781	9.79162e-37	Embryo proper VEC group	Lcp1	FALSE
4.89302e-40	1.26587	0.774	0.422	1.13293e-35	Embryo proper VEC group	Fblim1	FALSE
2.25092e-39	0.828055	0.996	1	5.21179e-35	Embryo proper VEC group	Pgk1	FALSE
2.90015e-39	0.81628	0.594	0.148	6.71502e-35	Embryo proper VEC group	Ldlrad3	FALSE
2.35925e-38	0.870725	0.795	0.404	5.46261e-34	Embryo proper VEC group	Tmeff1	FALSE
3.6464e-38	1.01957	0.97	0.907	8.44288e-34	Embryo proper VEC group	Plagl1	TRUE
6.23226e-38	1.32536	0.897	0.689	1.44302e-33	Embryo proper VEC group	Ccnd2	FALSE
7.99924e-38	1.3512	0.874	0.611	1.85214e-33	Embryo proper VEC group	Rgs2	FALSE
9.59768e-38	0.839526	0.784	0.419	2.22225e-33	Embryo proper VEC group	Ptprs	FALSE
2.27622e-37	1.26962	0.63	0.211	5.27037e-33	Embryo proper VEC group	Ptgis	FALSE
4.1412e-37	1.0658	0.861	0.604	9.58855e-33	Embryo proper VEC group	Golm1	FALSE
7.30528e-37	1.2183	0.836	0.604	1.69146e-32	Embryo proper VEC group	Nnat	FALSE
1.02534e-36	1.35177	0.764	0.456	2.37407e-32	Embryo proper VEC group	Laptm5	FALSE
2.32618e-36	1.14973	0.781	0.448	5.38603e-32	Embryo proper VEC group	Bmp1	FALSE
6.77065e-35	1.05685	0.863	0.626	1.56768e-30	Embryo proper VEC group	Dusp2	FALSE
9.72906e-35	1.05729	0.806	0.467	2.25267e-30	Embryo proper VEC group	Tgm2	FALSE
1.33737e-34	0.96072	0.857	0.615	3.09654e-30	Embryo proper VEC group	Skil	FALSE
1.92141e-34	0.918026	0.916	0.681	4.44883e-30	Embryo proper VEC group	Tspan13	FALSE
2.05345e-34	1.6611	0.433	0.033	4.75455e-30	Embryo proper VEC group	Pmepa1	FALSE
2.5441e-34	0.736567	0.963	0.833	5.89061e-30	Embryo proper VEC group	Smarcc1	TRUE
2.77436e-34	0.913035	0.567	0.167	6.42374e-30	Embryo proper VEC group	Src	FALSE
4.0222e-34	1.01355	0.794	0.481	9.31299e-30	Embryo proper VEC group	Nme4	FALSE
5.47986e-34	1.626	0.722	0.411	1.26881e-29	Embryo proper VEC group	Tmem255a	FALSE
1.28428e-33	0.873258	0.933	0.744	2.97362e-29	Embryo proper VEC group	Sox7	TRUE
2.28004e-33	0.73123	0.989	0.919	5.27921e-29	Embryo proper VEC group	Myh10	FALSE
5.3782e-33	1.0311	0.482	0.093	1.24527e-28	Embryo proper VEC group	Trpc6	FALSE
5.45205e-33	0.896619	0.677	0.267	1.26237e-28	Embryo proper VEC group	Ptprk	FALSE
5.55119e-33	0.864537	0.851	0.556	1.28532e-28	Embryo proper VEC group	Cxxc5	FALSE
5.87395e-33	0.725828	0.93	0.748	1.36005e-28	Embryo proper VEC group	Ankrd10	FALSE
7.32056e-33	0.731185	0.709	0.319	1.695e-28	Embryo proper VEC group	H2afy2	FALSE
1.02998e-32	1.13659	0.588	0.233	2.38481e-28	Embryo proper VEC group	Gm266	FALSE
1.86931e-32	0.874633	0.975	0.959	4.32821e-28	Embryo proper VEC group	Emcn	FALSE
1.96276e-32	1.9751	0.645	0.304	4.54457e-28	Embryo proper VEC group	Serpinf1	FALSE
2.10179e-32	0.723928	0.865	0.57	4.86648e-28	Embryo proper VEC group	Mbtd1	FALSE
2.38066e-32	0.813543	0.479	0.096	5.51219e-28	Embryo proper VEC group	Zfp827	TRUE
4.50498e-32	1.44977	0.647	0.267	1.04308e-27	Embryo proper VEC group	Pdcd4	FALSE
9.92634e-32	1.70046	0.763	0.548	2.29835e-27	Embryo proper VEC group	Hey1	TRUE
1.60436e-31	0.715759	0.92	0.73	3.71473e-27	Embryo proper VEC group	Etv6	TRUE
1.89625e-31	0.974113	0.913	0.726	4.39057e-27	Embryo proper VEC group	Sox11	TRUE
2.268e-31	0.88236	0.579	0.193	5.25132e-27	Embryo proper VEC group	Ctxn1	FALSE
2.8415e-31	0.702627	0.919	0.741	6.57921e-27	Embryo proper VEC group	Nt5dc2	FALSE
3.82358e-31	0.839054	0.773	0.444	8.85313e-27	Embryo proper VEC group	Nckap5l	FALSE
4.12791e-31	0.713687	0.662	0.296	9.55776e-27	Embryo proper VEC group	Rcor2	TRUE
4.34388e-31	1.29615	0.61	0.256	1.00578e-26	Embryo proper VEC group	Foxc2	TRUE
8.15565e-31	1.06269	0.635	0.267	1.88836e-26	Embryo proper VEC group	Chd3	FALSE
1.13974e-30	0.998359	0.733	0.37	2.63896e-26	Embryo proper VEC group	Slco3a1	FALSE
1.18457e-30	0.712748	0.828	0.526	2.74276e-26	Embryo proper VEC group	Llgl1	FALSE
1.71418e-30	0.898364	0.485	0.104	3.96902e-26	Embryo proper VEC group	Notch3	FALSE
4.42551e-30	0.803446	0.964	0.811	1.02468e-25	Embryo proper VEC group	Chd7	FALSE
4.95393e-30	0.969084	0.788	0.522	1.14703e-25	Embryo proper VEC group	Mycn	TRUE
5.77802e-30	0.711679	0.659	0.293	1.33784e-25	Embryo proper VEC group	Cbx2	FALSE
2.9279e-29	1.0659	0.383	0.026	6.77926e-25	Embryo proper VEC group	Eva1a	FALSE
8.69996e-29	0.997291	0.766	0.496	2.01439e-24	Embryo proper VEC group	Ddx26b	FALSE
1.00158e-28	1.12765	0.547	0.193	2.31905e-24	Embryo proper VEC group	Plcg2	FALSE
1.0544e-28	1.06029	0.714	0.415	2.44135e-24	Embryo proper VEC group	C130074G19Rik	FALSE
2.43371e-28	1.12078	0.598	0.248	5.635e-24	Embryo proper VEC group	Piezo2	FALSE
3.54617e-28	0.829204	0.671	0.296	8.2108e-24	Embryo proper VEC group	Auts2	FALSE
4.04084e-28	0.707032	0.845	0.533	9.35616e-24	Embryo proper VEC group	Jarid2	TRUE
4.29272e-28	0.756294	0.741	0.4	9.93936e-24	Embryo proper VEC group	Zfpm1	TRUE
8.06346e-28	0.845562	0.511	0.163	1.86701e-23	Embryo proper VEC group	St8sia1	FALSE
2.03576e-27	0.725655	0.798	0.444	4.7136e-23	Embryo proper VEC group	Rhobtb3	FALSE
8.59229e-27	0.802858	0.862	0.7	1.98946e-22	Embryo proper VEC group	Pdk1	FALSE
9.97655e-27	0.857827	0.449	0.107	2.30997e-22	Embryo proper VEC group	Plxnb1	FALSE
3.28891e-26	0.792327	0.598	0.256	7.61515e-22	Embryo proper VEC group	Pfkfb3	FALSE
7.04393e-26	1.09139	0.436	0.107	1.63095e-21	Embryo proper VEC group	Hoxa9	TRUE
8.25483e-26	0.765575	0.508	0.167	1.91132e-21	Embryo proper VEC group	Aif1l	FALSE
3.05803e-25	0.847922	0.793	0.585	7.08056e-21	Embryo proper VEC group	P3h3	FALSE
4.58615e-25	0.966893	0.429	0.096	1.06188e-20	Embryo proper VEC group	Jag2	FALSE
5.17733e-25	1.76511	0.478	0.156	1.19876e-20	Embryo proper VEC group	Cyp26a1	FALSE
1.58287e-24	0.720224	0.719	0.419	3.66497e-20	Embryo proper VEC group	Spata13	FALSE
1.6562e-24	0.797088	0.631	0.293	3.83476e-20	Embryo proper VEC group	Pik3r3	FALSE
1.68403e-24	0.879216	0.414	0.093	3.89921e-20	Embryo proper VEC group	F10	FALSE
2.18071e-24	0.794567	0.698	0.411	5.04921e-20	Embryo proper VEC group	Tiam1	FALSE
3.66242e-24	0.707403	0.641	0.33	8.47997e-20	Embryo proper VEC group	Smad3	TRUE
4.52065e-24	0.735627	0.849	0.644	1.04671e-19	Embryo proper VEC group	Usp3	FALSE
5.01018e-24	0.807011	0.494	0.178	1.16006e-19	Embryo proper VEC group	Bcat1	FALSE
7.44897e-24	0.915607	0.424	0.1	1.72473e-19	Embryo proper VEC group	Igdcc3	FALSE
7.79767e-24	0.986547	0.92	0.767	1.80547e-19	Embryo proper VEC group	Cdkn1c	FALSE
1.76619e-23	0.924704	0.785	0.548	4.08943e-19	Embryo proper VEC group	Tfrc	FALSE
2.12292e-23	0.93004	0.678	0.381	4.91542e-19	Embryo proper VEC group	Cd40	FALSE
2.29697e-23	0.738635	0.439	0.119	5.3184e-19	Embryo proper VEC group	Vash2	FALSE
2.65956e-23	0.732892	0.443	0.133	6.15795e-19	Embryo proper VEC group	Ak4	FALSE
2.75527e-23	0.942392	0.431	0.122	6.37956e-19	Embryo proper VEC group	Megf6	FALSE
3.61867e-23	0.898678	0.805	0.548	8.37866e-19	Embryo proper VEC group	Ptprg	FALSE
3.70246e-23	0.994931	0.396	0.096	8.57267e-19	Embryo proper VEC group	Ebf3	TRUE
8.07937e-23	0.810612	0.699	0.396	1.8707e-18	Embryo proper VEC group	Fam213a	FALSE
8.23304e-23	0.878981	0.493	0.174	1.90628e-18	Embryo proper VEC group	Znrf3	FALSE
8.89196e-23	0.829848	0.534	0.23	2.05884e-18	Embryo proper VEC group	E130012A19Rik	FALSE
9.06827e-23	0.757317	0.699	0.389	2.09967e-18	Embryo proper VEC group	Smad7	TRUE
9.51272e-23	0.726658	0.867	0.626	2.20257e-18	Embryo proper VEC group	Pbx1	TRUE
9.7832e-23	0.879477	0.542	0.237	2.2652e-18	Embryo proper VEC group	Zfp462	FALSE
2.99175e-22	0.711054	0.801	0.552	6.92709e-18	Embryo proper VEC group	Dnmt3b	FALSE
4.92401e-22	0.954876	0.754	0.493	1.1401e-17	Embryo proper VEC group	Mecom	TRUE
7.40652e-22	0.83403	0.41	0.1	1.7149e-17	Embryo proper VEC group	Sall3	TRUE
1.09757e-21	0.743741	0.409	0.107	2.54132e-17	Embryo proper VEC group	Sbk1	FALSE
2.52157e-21	0.697069	0.654	0.367	5.83843e-17	Embryo proper VEC group	Tmem158	FALSE
3.81282e-21	0.722906	0.872	0.781	8.8282e-17	Embryo proper VEC group	Crmp1	FALSE
5.49857e-21	0.778562	0.665	0.352	1.27314e-16	Embryo proper VEC group	Crabp1	FALSE
6.84217e-21	0.747035	0.634	0.326	1.58424e-16	Embryo proper VEC group	Arhgef28	FALSE
7.24417e-21	0.949984	0.374	0.085	1.67731e-16	Embryo proper VEC group	Tcf15	TRUE
1.5907e-20	0.757977	0.562	0.281	3.6831e-16	Embryo proper VEC group	Rnf122	FALSE
1.97735e-20	0.893439	0.64	0.37	4.57835e-16	Embryo proper VEC group	Slc7a5	FALSE
2.2577e-20	0.796982	0.552	0.252	5.22747e-16	Embryo proper VEC group	Lama5	FALSE
5.78896e-20	0.705375	0.57	0.281	1.34038e-15	Embryo proper VEC group	Bcl7a	FALSE
8.12323e-20	0.981898	0.621	0.352	1.88085e-15	Embryo proper VEC group	Hbegf	FALSE
8.98581e-20	0.694228	0.573	0.278	2.08057e-15	Embryo proper VEC group	Zfp703	FALSE
9.46419e-20	0.873185	0.844	0.696	2.19134e-15	Embryo proper VEC group	Serf1	FALSE
1.19977e-19	1.10068	0.61	0.352	2.77796e-15	Embryo proper VEC group	Sncg	FALSE
1.29639e-19	1.09616	0.389	0.122	3.00166e-15	Embryo proper VEC group	Tbx1	TRUE
1.64244e-19	1.01243	0.615	0.326	3.80291e-15	Embryo proper VEC group	Mllt3	FALSE
1.84244e-19	1.05437	0.861	0.744	4.26599e-15	Embryo proper VEC group	Asb4	FALSE
2.46033e-19	0.777022	0.587	0.307	5.69664e-15	Embryo proper VEC group	Mall	FALSE
2.66451e-19	0.861949	0.659	0.4	6.16941e-15	Embryo proper VEC group	Abcg1	FALSE
5.98137e-19	0.695345	0.532	0.252	1.38493e-14	Embryo proper VEC group	Antxr2	FALSE
6.35922e-19	0.802821	0.775	0.581	1.47241e-14	Embryo proper VEC group	Bok	FALSE
7.60518e-19	0.900332	0.372	0.111	1.7609e-14	Embryo proper VEC group	5930412G12Rik	FALSE
9.92714e-19	0.954466	0.36	0.107	2.29853e-14	Embryo proper VEC group	Fzd10	FALSE
5.87444e-18	0.786261	0.536	0.267	1.36017e-13	Embryo proper VEC group	Rcan3	FALSE
5.88239e-18	0.904422	0.705	0.515	1.36201e-13	Embryo proper VEC group	Bnip3	FALSE
1.0696e-17	0.766556	0.351	0.096	2.47654e-13	Embryo proper VEC group	Plat	FALSE
1.07339e-17	0.863673	0.381	0.126	2.48532e-13	Embryo proper VEC group	Tdrp	FALSE
1.45474e-17	0.88854	0.774	0.526	3.3683e-13	Embryo proper VEC group	Fosb	TRUE
2.94264e-17	0.941659	0.384	0.13	6.81338e-13	Embryo proper VEC group	Fam181b	FALSE
6.20653e-17	0.734002	0.928	0.911	1.43706e-12	Embryo proper VEC group	Itm2a	FALSE
1.80845e-16	0.723131	0.642	0.37	4.18729e-12	Embryo proper VEC group	Col23a1	FALSE
2.38842e-16	0.715761	0.363	0.111	5.53015e-12	Embryo proper VEC group	Vldlr	FALSE
3.43846e-16	0.759937	0.708	0.519	7.9614e-12	Embryo proper VEC group	Hmgn3	FALSE
7.32742e-16	1.03477	0.424	0.178	1.69659e-11	Embryo proper VEC group	Lama1	FALSE
8.6752e-16	0.764985	0.333	0.104	2.00866e-11	Embryo proper VEC group	Hapln3	FALSE
9.60268e-16	0.701002	0.304	0.07	2.22341e-11	Embryo proper VEC group	Dach1	FALSE
1.84457e-15	0.895012	0.294	0.067	4.27093e-11	Embryo proper VEC group	Cdc42ep3	FALSE
2.87458e-15	0.795372	0.298	0.07	6.65581e-11	Embryo proper VEC group	Ptchd1	FALSE
3.1853e-15	1.18798	0.698	0.504	7.37523e-11	Embryo proper VEC group	Edn1	FALSE
3.4844e-15	0.91614	0.261	0.041	8.06777e-11	Embryo proper VEC group	Madcam1	FALSE
1.32532e-14	1.89718	0.285	0.067	3.06865e-10	Embryo proper VEC group	Ltbp4	FALSE
1.45236e-14	0.806991	0.478	0.241	3.36281e-10	Embryo proper VEC group	Sfrp2	FALSE
1.57147e-14	0.845757	0.264	0.052	3.63858e-10	Embryo proper VEC group	Art4	FALSE
1.70466e-14	0.851435	0.27	0.059	3.94696e-10	Embryo proper VEC group	Hoxa7	TRUE
1.95578e-14	0.894772	0.497	0.252	4.52842e-10	Embryo proper VEC group	Runx1	TRUE
4.45177e-14	0.712472	0.694	0.485	1.03076e-09	Embryo proper VEC group	Smtnl2	FALSE
7.74432e-14	0.862579	0.601	0.389	1.79312e-09	Embryo proper VEC group	Ifitm1	FALSE
7.87136e-14	0.725436	0.427	0.196	1.82253e-09	Embryo proper VEC group	Fzd6	FALSE
2.17654e-13	0.807157	0.291	0.078	5.03955e-09	Embryo proper VEC group	Thsd7a	FALSE
5.76121e-13	0.892384	0.336	0.126	1.33395e-08	Embryo proper VEC group	Hey2	TRUE
6.92871e-13	0.788837	0.501	0.281	1.60427e-08	Embryo proper VEC group	Ly6h	FALSE
1.02447e-12	0.707073	0.304	0.096	2.37205e-08	Embryo proper VEC group	Tnfrsf19	FALSE
2.04324e-12	1.10425	0.364	0.148	4.73092e-08	Embryo proper VEC group	Nts	FALSE
2.37202e-12	0.9244	0.648	0.452	5.49217e-08	Embryo proper VEC group	Adgrg1	FALSE
2.43833e-12	1.51572	0.736	0.589	5.6457e-08	Embryo proper VEC group	Ctsh	FALSE
4.99646e-12	0.716485	0.274	0.078	1.15688e-07	Embryo proper VEC group	Sox6	TRUE
5.67131e-12	0.969174	0.292	0.104	1.31313e-07	Embryo proper VEC group	Bcl11a	TRUE
6.46514e-12	1.42323	0.394	0.196	1.49694e-07	Embryo proper VEC group	Vwa1	FALSE
8.47522e-12	0.995479	0.642	0.448	1.96235e-07	Embryo proper VEC group	Fbn1	FALSE
1.36068e-11	0.892485	0.67	0.481	3.15052e-07	Embryo proper VEC group	Apold1	FALSE
1.86409e-10	0.844712	0.435	0.252	4.31612e-06	Embryo proper VEC group	Pf4	FALSE
9.3527e-10	0.978728	0.851	0.741	2.16552e-05	Embryo proper VEC group	Gja4	FALSE
2.90649e-09	0.991154	0.785	0.685	6.7297e-05	Embryo proper VEC group	Rpph1	FALSE
6.43242e-09	0.706259	0.34	0.174	0.000148936	Embryo proper VEC group	Etv2	TRUE
1.96527e-08	0.740889	0.379	0.222	0.000455038	Embryo proper VEC group	Prdm1	TRUE
4.12628e-08	0.699857	0.806	0.704	0.000955399	Embryo proper VEC group	Unc5b	FALSE
1.19117e-06	0.717346	0.388	0.244	0.0275803	Embryo proper VEC group	Pcsk5	FALSE
1.9941e-06	0.958464	0.655	0.581	0.0461714	Embryo proper VEC group	Kcne3	FALSE
6.47223e-157	3.33702	1	0.402	1.49858e-152	Yolk sac VEC group	Mrc1	FALSE
3.1416e-156	3.8644	0.989	0.377	7.27405e-152	Yolk sac VEC group	Stab2	FALSE
1.16651e-155	2.68381	0.989	0.317	2.70095e-151	Yolk sac VEC group	Maf	TRUE
1.74679e-152	4.36113	1	0.525	4.04452e-148	Yolk sac VEC group	Lyve1	FALSE
5.80775e-148	3.00218	0.944	0.289	1.34473e-143	Yolk sac VEC group	Fcgrt	FALSE
2.84276e-137	2.56679	0.985	0.427	6.58213e-133	Yolk sac VEC group	Oit3	FALSE
3.0417e-137	2.67936	0.981	0.482	7.04274e-133	Yolk sac VEC group	Gpr182	FALSE
6.87322e-137	2.6612	0.811	0.154	1.59143e-132	Yolk sac VEC group	Cd36	FALSE
3.98702e-128	1.17276	1	0.993	9.23155e-124	Yolk sac VEC group	Ap2s1	FALSE
9.37808e-128	2.25149	0.978	0.511	2.1714e-123	Yolk sac VEC group	Npl	FALSE
1.57911e-124	2.29102	0.804	0.171	3.65627e-120	Yolk sac VEC group	Akr1b8	FALSE
9.58519e-124	1.77755	1	0.975	2.21936e-119	Yolk sac VEC group	Sepp1	FALSE
3.69461e-121	2.04354	0.996	0.667	8.55449e-117	Yolk sac VEC group	Colec12	FALSE
8.57878e-119	2.58875	0.952	0.448	1.98633e-114	Yolk sac VEC group	Tspan7	FALSE
5.09919e-103	2.67098	0.774	0.214	1.18067e-98	Yolk sac VEC group	Col14a1	FALSE
1.11619e-101	1.51084	0.815	0.218	2.58443e-97	Yolk sac VEC group	Tfec	TRUE
1.19258e-101	1.32073	1	0.916	2.7613e-97	Yolk sac VEC group	Snx2	FALSE
6.33657e-95	1.85431	0.959	0.51	1.46717e-90	Yolk sac VEC group	Fmo1	FALSE
6.39427e-95	1.2176	1	0.988	1.48053e-90	Yolk sac VEC group	Degs1	FALSE
1.70154e-92	1.87027	0.704	0.166	3.93975e-88	Yolk sac VEC group	Col13a1	FALSE
4.59399e-92	1.62438	0.996	0.768	1.06369e-87	Yolk sac VEC group	Gimap4	FALSE
1.94546e-90	1.51602	0.996	0.841	4.50453e-86	Yolk sac VEC group	Tcn2	FALSE
2.74212e-86	1.37579	0.996	0.986	6.3491e-82	Yolk sac VEC group	Lgals1	FALSE
2.32879e-85	1.4473	0.93	0.492	5.39207e-81	Yolk sac VEC group	Zbtb39	TRUE
2.6607e-85	1.48944	0.996	0.848	6.16059e-81	Yolk sac VEC group	Dab2	FALSE
7.64377e-85	1.58215	0.774	0.253	1.76984e-80	Yolk sac VEC group	Foxf1	TRUE
2.00003e-83	2.22396	0.715	0.199	4.63087e-79	Yolk sac VEC group	Adamts5	FALSE
3.1535e-82	1.95207	0.889	0.453	7.30163e-78	Yolk sac VEC group	Tmem37	FALSE
2.43433e-81	1.0979	0.993	0.899	5.63645e-77	Yolk sac VEC group	Vat1	FALSE
6.3701e-81	1.57925	0.981	0.785	1.47493e-76	Yolk sac VEC group	Lgmn	FALSE
3.73159e-80	1.2772	0.407	0.031	8.64012e-76	Yolk sac VEC group	Prlr	FALSE
1.30752e-78	1.34826	0.626	0.144	3.02743e-74	Yolk sac VEC group	Itgb5	FALSE
1.61238e-76	1.62484	0.656	0.164	3.73331e-72	Yolk sac VEC group	Tmem132e	FALSE
2.00708e-76	1.6621	0.874	0.441	4.64719e-72	Yolk sac VEC group	Gpm6b	FALSE
2.37183e-76	1.85328	0.863	0.442	5.49173e-72	Yolk sac VEC group	Mbnl3	FALSE
1.47513e-75	1.04037	0.996	0.941	3.41551e-71	Yolk sac VEC group	Rcn3	FALSE
3.57553e-75	1.61248	0.57	0.112	8.27878e-71	Yolk sac VEC group	Dpp4	FALSE
4.91887e-75	1.30518	0.974	0.798	1.13891e-70	Yolk sac VEC group	Serpinb6a	FALSE
3.6443e-72	1.10463	1	0.973	8.43801e-68	Yolk sac VEC group	Serinc3	FALSE
4.7537e-72	0.793181	0.996	0.983	1.10067e-67	Yolk sac VEC group	S100a10	FALSE
9.95346e-72	1.29056	0.985	0.905	2.30462e-67	Yolk sac VEC group	Gpx3	FALSE
3.08151e-71	0.78244	1	0.992	7.13492e-67	Yolk sac VEC group	Rnasek	FALSE
3.95177e-71	1.00424	0.404	0.039	9.14993e-67	Yolk sac VEC group	Fam124a	FALSE
5.66158e-71	1.58312	0.904	0.479	1.31088e-66	Yolk sac VEC group	Flrt3	FALSE
4.88314e-70	1.45496	0.967	0.812	1.13064e-65	Yolk sac VEC group	Clec14a	FALSE
6.38653e-69	1.2077	0.978	0.827	1.47874e-64	Yolk sac VEC group	Raph1	FALSE
1.16467e-64	1.21751	0.97	0.716	2.69669e-60	Yolk sac VEC group	Car2	FALSE
1.31528e-64	1.51129	0.733	0.284	3.0454e-60	Yolk sac VEC group	Pcolce	FALSE
2.54747e-63	1.0607	1	0.978	5.89841e-59	Yolk sac VEC group	Apoe	FALSE
9.16418e-63	1.11503	0.959	0.86	2.12188e-58	Yolk sac VEC group	Gmfg	FALSE
1.37282e-62	1.21677	0.474	0.086	3.17862e-58	Yolk sac VEC group	Tmem106a	FALSE
1.67053e-62	1.33148	0.963	0.769	3.86794e-58	Yolk sac VEC group	Ap1b1	FALSE
3.82163e-61	1.54627	0.904	0.586	8.84861e-57	Yolk sac VEC group	Iqgap2	FALSE
4.56772e-61	1.1494	0.989	0.879	1.05761e-56	Yolk sac VEC group	Bst2	FALSE
1.59084e-60	1.14316	0.981	0.885	3.68343e-56	Yolk sac VEC group	Add3	FALSE
5.00009e-59	1.07098	1	0.943	1.15772e-54	Yolk sac VEC group	Npr1	FALSE
1.1999e-58	1.11692	0.8	0.348	2.77825e-54	Yolk sac VEC group	Chst15	FALSE
1.47791e-58	1.21287	0.781	0.348	3.42195e-54	Yolk sac VEC group	Rgs7bp	FALSE
7.45615e-58	1.11959	0.963	0.643	1.7264e-53	Yolk sac VEC group	Ahnak	FALSE
2.02784e-57	1.18093	0.867	0.481	4.69525e-53	Yolk sac VEC group	Tns3	FALSE
2.21845e-57	1.89415	0.552	0.145	5.13659e-53	Yolk sac VEC group	Igfbp7	FALSE
3.55138e-57	1.10242	0.97	0.91	8.22286e-53	Yolk sac VEC group	Pdia5	FALSE
5.39892e-57	1.01494	0.322	0.029	1.25007e-52	Yolk sac VEC group	Egfem1	FALSE
9.8492e-54	2.20832	0.722	0.344	2.28048e-49	Yolk sac VEC group	Ehd3	FALSE
2.57891e-53	1.26866	0.822	0.443	5.97122e-49	Yolk sac VEC group	Il2rg	FALSE
2.01397e-52	0.913477	0.819	0.352	4.66314e-48	Yolk sac VEC group	Nkx2-3	TRUE
7.38136e-52	0.891589	0.956	0.733	1.70908e-47	Yolk sac VEC group	Palld	FALSE
2.52187e-51	0.767702	0.993	0.935	5.83914e-47	Yolk sac VEC group	Sh3gl1	FALSE
3.19267e-50	0.753369	0.311	0.035	7.3923e-46	Yolk sac VEC group	Agpat9	FALSE
4.67313e-50	1.27186	0.733	0.338	1.08202e-45	Yolk sac VEC group	Aebp1	FALSE
5.1659e-50	0.825123	0.996	0.966	1.19611e-45	Yolk sac VEC group	Slc43a3	FALSE
1.41761e-49	0.848112	0.989	0.924	3.28233e-45	Yolk sac VEC group	Arhgdib	FALSE
6.78462e-49	1.18958	0.785	0.425	1.57091e-44	Yolk sac VEC group	Scamp5	FALSE
1.5557e-48	0.877399	0.974	0.92	3.60207e-44	Yolk sac VEC group	S100a13	FALSE
2.91775e-48	2.13951	0.989	0.968	6.75576e-44	Yolk sac VEC group	Fabp5	FALSE
2.92021e-48	0.850768	0.97	0.874	6.76145e-44	Yolk sac VEC group	Cd47	FALSE
4.60439e-48	0.992501	0.352	0.053	1.0661e-43	Yolk sac VEC group	Slc16a9	FALSE
2.94184e-47	1.22717	0.63	0.248	6.81153e-43	Yolk sac VEC group	Uap1l1	FALSE
5.80268e-47	1.35123	0.3	0.036	1.34355e-42	Yolk sac VEC group	Rasgef1a	FALSE
7.31989e-47	1.18688	0.637	0.25	1.69485e-42	Yolk sac VEC group	Gm6213	FALSE
1.43507e-46	1.19102	0.919	0.669	3.32275e-42	Yolk sac VEC group	Gstk1	FALSE
3.77439e-46	1.12911	0.848	0.509	8.73922e-42	Yolk sac VEC group	Reep1	FALSE
1.75799e-44	1.10578	0.87	0.596	4.07046e-40	Yolk sac VEC group	Dhrs3	FALSE
2.26421e-44	1.00736	0.922	0.659	5.24254e-40	Yolk sac VEC group	Meis2	TRUE
1.30871e-43	0.806648	0.974	0.868	3.03018e-39	Yolk sac VEC group	Ddah1	FALSE
1.57049e-43	0.911609	0.948	0.702	3.6363e-39	Yolk sac VEC group	Myo7a	FALSE
3.96946e-43	1.01082	0.4	0.088	9.19089e-39	Yolk sac VEC group	Itga8	FALSE
1.8806e-42	1.08006	0.748	0.423	4.35435e-38	Yolk sac VEC group	Gprc5c	FALSE
2.09815e-42	1.09243	0.874	0.62	4.85805e-38	Yolk sac VEC group	Tpd52	FALSE
2.82104e-42	1.19863	0.881	0.599	6.53184e-38	Yolk sac VEC group	Thbd	FALSE
3.22105e-42	1.00974	0.322	0.051	7.45802e-38	Yolk sac VEC group	Dnase1l3	FALSE
4.13296e-42	0.944094	0.967	0.886	9.56946e-38	Yolk sac VEC group	Smap2	FALSE
5.59966e-42	1.79563	0.552	0.211	1.29655e-37	Yolk sac VEC group	Hpgd	FALSE
7.69623e-42	0.815655	0.989	0.924	1.78198e-37	Yolk sac VEC group	Ldb2	FALSE
1.23051e-41	0.987688	0.948	0.827	2.84912e-37	Yolk sac VEC group	Cxx1a	FALSE
9.87797e-41	1.14712	0.652	0.279	2.28715e-36	Yolk sac VEC group	Mt2	FALSE
2.68586e-40	0.71993	0.411	0.099	6.21884e-36	Yolk sac VEC group	Rtn1	FALSE
5.14946e-40	1.18732	0.6	0.235	1.19231e-35	Yolk sac VEC group	Slc40a1	FALSE
1.3537e-39	1.05606	0.744	0.409	3.13435e-35	Yolk sac VEC group	Rab3il1	FALSE
2.60251e-39	0.811835	0.963	0.873	6.02586e-35	Yolk sac VEC group	Cxx1b	FALSE
2.64603e-39	0.855833	0.996	0.986	6.12661e-35	Yolk sac VEC group	Ctsd	FALSE
6.73952e-39	0.928359	0.904	0.665	1.56047e-34	Yolk sac VEC group	Dse	FALSE
1.09223e-38	0.866825	0.5	0.158	2.52895e-34	Yolk sac VEC group	Lacc1	FALSE
1.27249e-38	1.0626	0.889	0.722	2.94633e-34	Yolk sac VEC group	Itga2b	FALSE
3.62416e-38	0.801654	0.993	0.924	8.39138e-34	Yolk sac VEC group	Snrk	FALSE
2.42158e-37	1.0074	0.767	0.44	5.60692e-33	Yolk sac VEC group	Tgfbrap1	FALSE
3.06863e-37	1.39441	0.778	0.517	7.1051e-33	Yolk sac VEC group	Nup210	FALSE
6.84028e-37	0.938744	0.844	0.604	1.5838e-32	Yolk sac VEC group	F2rl3	FALSE
2.57821e-36	0.947796	0.841	0.57	5.96958e-32	Yolk sac VEC group	Chst7	FALSE
4.30804e-36	1.14089	0.741	0.447	9.97483e-32	Yolk sac VEC group	Plxnc1	FALSE
4.37349e-36	0.763584	0.93	0.816	1.01264e-31	Yolk sac VEC group	Gypc	FALSE
8.34873e-36	1.00144	0.981	0.932	1.93307e-31	Yolk sac VEC group	Txnip	FALSE
1.69611e-35	0.915357	0.922	0.78	3.92717e-31	Yolk sac VEC group	Tpp1	FALSE
1.88352e-35	0.811658	0.407	0.111	4.3611e-31	Yolk sac VEC group	Abcc3	FALSE
6.66285e-35	1.01042	0.7	0.351	1.54272e-30	Yolk sac VEC group	Gatm	FALSE
1.07166e-34	0.810083	0.919	0.649	2.48132e-30	Yolk sac VEC group	Stard8	FALSE
3.29552e-34	1.0036	0.574	0.241	7.63044e-30	Yolk sac VEC group	Nrg1	FALSE
6.43974e-34	0.916898	0.452	0.15	1.49106e-29	Yolk sac VEC group	Rab32	FALSE
6.8054e-34	1.04773	0.57	0.255	1.57572e-29	Yolk sac VEC group	Epor	FALSE
1.31172e-33	0.945716	0.837	0.602	3.03716e-29	Yolk sac VEC group	Renbp	FALSE
1.41024e-33	0.981173	0.811	0.569	3.26527e-29	Yolk sac VEC group	Slc9a3r1	FALSE
1.65435e-33	0.876335	0.889	0.641	3.83048e-29	Yolk sac VEC group	Nrros	FALSE
1.63142e-32	0.819341	0.952	0.803	3.77739e-28	Yolk sac VEC group	Tubb2a	FALSE
3.30682e-32	1.01727	0.73	0.438	7.6566e-28	Yolk sac VEC group	Cdc42ep2	FALSE
4.69246e-32	0.78431	0.952	0.805	1.08649e-27	Yolk sac VEC group	Phldb2	FALSE
3.0158e-31	0.798669	0.73	0.428	6.98277e-27	Yolk sac VEC group	Tmem63a	FALSE
3.51452e-31	1.17538	0.881	0.665	8.13752e-27	Yolk sac VEC group	Mt1	FALSE
5.34149e-31	1.09033	0.622	0.35	1.23677e-26	Yolk sac VEC group	Lcp2	FALSE
8.7954e-31	0.881297	0.941	0.806	2.03649e-26	Yolk sac VEC group	Man2a1	FALSE
3.25577e-30	1.08981	0.548	0.233	7.53842e-26	Yolk sac VEC group	Fas	FALSE
3.59586e-30	1.00727	0.363	0.101	8.32585e-26	Yolk sac VEC group	Rnase4	FALSE
4.40878e-30	0.967479	0.581	0.267	1.02081e-25	Yolk sac VEC group	6430548M08Rik	FALSE
7.87342e-30	1.05581	0.778	0.504	1.82301e-25	Yolk sac VEC group	Ralgapa2	FALSE
7.98669e-30	0.809826	0.833	0.595	1.84924e-25	Yolk sac VEC group	Nagk	FALSE
8.92835e-30	0.738557	0.915	0.762	2.06727e-25	Yolk sac VEC group	Hmox1	FALSE
1.11854e-29	0.98937	0.574	0.262	2.58987e-25	Yolk sac VEC group	Aard	FALSE
1.72829e-29	0.71344	0.922	0.844	4.00169e-25	Yolk sac VEC group	Grap	FALSE
1.75837e-29	0.841686	0.619	0.319	4.07134e-25	Yolk sac VEC group	Bmp4	FALSE
1.79561e-29	1.08078	0.485	0.195	4.15755e-25	Yolk sac VEC group	Lurap1l	FALSE
4.27178e-29	1.08327	0.867	0.716	9.89087e-25	Yolk sac VEC group	Ppap2a	FALSE
5.14506e-29	0.877721	0.77	0.478	1.19129e-24	Yolk sac VEC group	Il4ra	FALSE
2.64541e-28	0.797399	0.926	0.87	6.12517e-24	Yolk sac VEC group	Igf1	FALSE
2.67926e-28	0.983774	0.744	0.552	6.20355e-24	Yolk sac VEC group	Tmem9b	FALSE
3.68334e-28	0.699381	0.404	0.13	8.52841e-24	Yolk sac VEC group	Sqrdl	FALSE
3.82369e-28	0.85496	0.933	0.692	8.85338e-24	Yolk sac VEC group	Pcdh17	FALSE
3.83359e-27	0.863883	0.785	0.545	8.87629e-23	Yolk sac VEC group	Mid1ip1	FALSE
3.96467e-27	0.69619	0.893	0.733	9.17979e-23	Yolk sac VEC group	Snx18	FALSE
4.00809e-27	0.734009	0.956	0.83	9.28032e-23	Yolk sac VEC group	Adam12	FALSE
1.05704e-26	0.783922	0.926	0.832	2.44747e-22	Yolk sac VEC group	Cd59a	FALSE
1.07749e-26	0.895068	0.444	0.163	2.49483e-22	Yolk sac VEC group	Bace2	FALSE
1.19832e-26	0.78845	0.815	0.575	2.77459e-22	Yolk sac VEC group	Cnrip1	FALSE
1.99513e-26	0.70402	0.267	0.059	4.61952e-22	Yolk sac VEC group	Gbp4	FALSE
1.12865e-25	0.804231	0.685	0.412	2.61327e-21	Yolk sac VEC group	Gipc2	FALSE
1.14918e-25	0.750766	0.807	0.605	2.6608e-21	Yolk sac VEC group	Mpp1	FALSE
1.61026e-25	1.05122	0.863	0.745	3.7284e-21	Yolk sac VEC group	Acer2	FALSE
2.01712e-25	0.74552	0.97	0.943	4.67045e-21	Yolk sac VEC group	Lpar6	FALSE
2.50299e-25	0.872341	0.6	0.342	5.79543e-21	Yolk sac VEC group	Lepr	FALSE
5.26707e-24	0.890678	0.874	0.738	1.21954e-19	Yolk sac VEC group	Plac1	FALSE
5.9236e-24	0.905734	0.47	0.203	1.37155e-19	Yolk sac VEC group	Fads3	FALSE
2.17018e-23	0.853697	0.678	0.438	5.02483e-19	Yolk sac VEC group	Hoxb5	TRUE
2.24889e-23	0.735095	0.941	0.843	5.20708e-19	Yolk sac VEC group	Adamts1	FALSE
2.83099e-23	0.906424	0.507	0.227	6.55488e-19	Yolk sac VEC group	Ltc4s	FALSE
3.83112e-23	0.863209	0.622	0.341	8.87058e-19	Yolk sac VEC group	Sgpp1	FALSE
4.89666e-23	0.767081	0.585	0.318	1.13377e-18	Yolk sac VEC group	Ifi35	FALSE
5.58914e-23	0.793545	0.896	0.75	1.29411e-18	Yolk sac VEC group	Cdr2l	FALSE
5.94879e-23	0.704126	0.859	0.765	1.37738e-18	Yolk sac VEC group	Slc31a2	FALSE
7.83916e-23	1.19977	0.556	0.321	1.81508e-18	Yolk sac VEC group	Lgals9	FALSE
1.26522e-22	0.734428	0.748	0.516	2.92949e-18	Yolk sac VEC group	Emid1	FALSE
1.30953e-22	0.747684	0.8	0.609	3.03208e-18	Yolk sac VEC group	Hoxb2	TRUE
1.46004e-22	0.863874	0.722	0.476	3.38058e-18	Yolk sac VEC group	Spats2l	FALSE
1.54868e-22	0.705622	0.807	0.558	3.5858e-18	Yolk sac VEC group	Csgalnact1	FALSE
2.57234e-22	0.780093	0.307	0.093	5.95598e-18	Yolk sac VEC group	AW112010	FALSE
6.79183e-22	0.816355	0.652	0.43	1.57258e-17	Yolk sac VEC group	Cd55	FALSE
7.72007e-22	0.93025	0.478	0.228	1.78751e-17	Yolk sac VEC group	Ly96	FALSE
1.46957e-21	0.732327	0.948	0.868	3.40265e-17	Yolk sac VEC group	Lifr	FALSE
1.68717e-21	0.74703	0.537	0.296	3.90648e-17	Yolk sac VEC group	Taok3	FALSE
2.55549e-21	0.723859	0.885	0.743	5.91698e-17	Yolk sac VEC group	Gmpr	FALSE
3.53154e-21	0.744211	0.933	0.85	8.17693e-17	Yolk sac VEC group	Tgfbr2	FALSE
5.0996e-21	0.876423	0.774	0.612	1.18076e-16	Yolk sac VEC group	Nqo2	FALSE
8.04051e-21	1.57298	0.411	0.166	1.8617e-16	Yolk sac VEC group	Rhox5	FALSE
9.99769e-21	0.754649	0.678	0.427	2.31486e-16	Yolk sac VEC group	Lbh	FALSE
1.12171e-20	0.729734	0.826	0.662	2.59721e-16	Yolk sac VEC group	Adam9	FALSE
1.63627e-20	1.11944	0.693	0.48	3.78861e-16	Yolk sac VEC group	Sdpr	FALSE
1.962e-20	0.830306	0.741	0.505	4.54282e-16	Yolk sac VEC group	1190002N15Rik	FALSE
2.03114e-20	0.79464	0.722	0.527	4.70291e-16	Yolk sac VEC group	Jak2	FALSE
6.45825e-20	0.872626	0.759	0.545	1.49534e-15	Yolk sac VEC group	Phlda3	FALSE
6.96536e-19	0.774251	0.696	0.473	1.61276e-14	Yolk sac VEC group	Ptgs1	FALSE
9.21141e-19	0.705794	0.848	0.721	2.13281e-14	Yolk sac VEC group	Msantd4	FALSE
1.13667e-18	0.780104	0.526	0.285	2.63184e-14	Yolk sac VEC group	Hacd4	FALSE
3.0338e-18	0.852116	0.5	0.272	7.02445e-14	Yolk sac VEC group	Pdlim2	FALSE
3.63513e-18	0.767801	0.822	0.655	8.41679e-14	Yolk sac VEC group	Peak1	FALSE
5.96676e-18	0.83813	0.596	0.375	1.38154e-13	Yolk sac VEC group	Agfg2	FALSE
6.70447e-18	0.705836	0.8	0.629	1.55235e-13	Yolk sac VEC group	Ctdspl	FALSE
1.20667e-17	0.807607	0.733	0.557	2.79391e-13	Yolk sac VEC group	Aes	FALSE
1.52681e-17	0.822291	0.67	0.48	3.53516e-13	Yolk sac VEC group	Inafm2	FALSE
1.53107e-15	0.764445	0.711	0.537	3.54504e-11	Yolk sac VEC group	Gamt	FALSE
3.47953e-15	0.708283	0.344	0.151	8.0565e-11	Yolk sac VEC group	Fam49a	FALSE
4.76047e-15	0.82941	0.478	0.273	1.10224e-10	Yolk sac VEC group	Rab3b	FALSE
1.14144e-14	0.826764	0.5	0.294	2.64288e-10	Yolk sac VEC group	Ahr	TRUE
1.1725e-14	0.811598	0.659	0.504	2.7148e-10	Yolk sac VEC group	Ucp2	FALSE
1.26744e-14	0.716617	0.441	0.239	2.93462e-10	Yolk sac VEC group	Hrct1	FALSE
1.04217e-13	0.785693	0.367	0.177	2.41304e-09	Yolk sac VEC group	Rsad2	FALSE
8.9424e-13	0.733789	0.57	0.385	2.07052e-08	Yolk sac VEC group	Rnd3	FALSE
1.80367e-12	0.770585	0.293	0.134	4.17622e-08	Yolk sac VEC group	Efnb1	FALSE
2.1316e-12	0.734367	0.278	0.12	4.93551e-08	Yolk sac VEC group	Tmem26	FALSE
2.83697e-10	0.807852	0.585	0.442	6.56871e-06	Yolk sac VEC group	Lpl	FALSE
4.85164e-10	0.711014	0.719	0.649	1.12335e-05	Yolk sac VEC group	Gltp	FALSE
7.65975e-10	0.784894	0.648	0.53	1.77354e-05	Yolk sac VEC group	Blvrb	FALSE
2.08684e-09	0.876063	0.363	0.233	4.83187e-05	Yolk sac VEC group	Ston2	FALSE
7.40946e-09	0.776236	0.489	0.342	0.000171559	Yolk sac VEC group	H6pd	FALSE
1.95543e-08	0.951898	0.507	0.39	0.00045276	Yolk sac VEC group	Eif4e3	FALSE
4.11887e-08	0.815728	0.456	0.306	0.000953682	Yolk sac VEC group	Aqp1	FALSE
