# Supplementary material for: Heterogeneity in endothelial cells and widespread venous arterialization during early vascular development in mammals
Source: Cell Res. 2022 Jan 25;32(4):333–48. doi: 10.1038/s41422-022-00615-z (PMC8975889; doi:10.1038/s41422-022-00615-z)
Supplement: Supplementary file 14 — Supplementary information, Table S3 [file 41422_2022_615_MOESM14_ESM.xls]

## Sheet: legends
Table S3. Identification of subpopulations within Embryo proper VEC group.
Sheet 1: Feature genes of 8 Embryo proper VEC clusters with TFs indicated.
Sheet 2: DEGs between EP1 and EP2 with TFs indicated.
Sheet 3: DEGs between EP6 and EP7 with TFs indicated.
Sheet 4: Enriched GO terms of DEGs between EP1 and EP2.
Sheet 5: Enriched GO terms of DEGs between EP6 and EP7.
Sheet 6: Pattern genes of arterial development.
Sheet 7: KEGG pathways changed in arterial VEC development based on GSEA analysis.

## Sheet: DEGs of 8 EP clusters
p_val	avg_logFC	pct.1	pct.2	p_val_adj	cluster	gene	TF
2.3374e-41	1.30748	0.7	0.074	5.41201e-37	EP0	Skap1	FALSE
1.62393e-40	1.11395	0.75	0.096	3.76006e-36	EP0	Kifc2	FALSE
2.33442e-24	1.09623	0.825	0.203	5.40512e-20	EP0	Nrg1	FALSE
1.00738e-22	1.20358	0.875	0.231	2.33249e-18	EP0	Rab3b	FALSE
2.3502e-22	1.63909	1	0.994	5.44165e-18	EP0	Pola2	FALSE
3.46275e-21	0.967061	0.725	0.174	8.01766e-17	EP0	Capn6	FALSE
1.05441e-20	0.965294	0.75	0.221	2.44138e-16	EP0	Krt8	FALSE
7.49859e-20	1.20422	0.925	0.305	1.73622e-15	EP0	Etv2	TRUE
7.54744e-18	1.07554	1	0.932	1.74753e-13	EP0	Zfp935	TRUE
7.78234e-18	1.4019	0.975	0.638	1.80192e-13	EP0	Colec12	FALSE
3.63248e-17	1.27552	1	0.644	8.41064e-13	EP0	Gpc3	FALSE
3.82833e-17	0.821972	0.575	0.12	8.86411e-13	EP0	Clic6	FALSE
4.15644e-17	0.99769	1	0.99	9.62381e-13	EP0	Pbld1	FALSE
8.45638e-17	1.30837	0.9	0.383	1.95799e-12	EP0	Oit3	FALSE
1.10085e-16	1.4586	0.925	0.474	2.5489e-12	EP0	Npl	FALSE
2.04735e-16	1.3113	1	0.614	4.74043e-12	EP0	Gsta4	FALSE
2.2732e-16	1.31642	0.975	0.598	5.26337e-12	EP0	Pilra	FALSE
2.82708e-16	1.3287	1	0.582	6.54583e-12	EP0	Ifitm1	FALSE
8.87171e-16	1.46996	0.7	0.235	2.05416e-11	EP0	Myl7	FALSE
1.00857e-15	0.884426	0.625	0.171	2.33524e-11	EP0	F5	FALSE
2.14778e-15	1.13132	1	0.746	4.97298e-11	EP0	Prkar2b	FALSE
1.21355e-14	0.727726	0.725	0.228	2.80986e-10	EP0	Flnc	FALSE
1.36866e-14	0.753448	0.425	0.081	3.16899e-10	EP0	Tnfaip6	FALSE
1.51437e-14	0.928835	1	0.641	3.50637e-10	EP0	Pcgf5	FALSE
2.11003e-14	1.08523	0.975	0.549	4.88556e-10	EP0	Cnrip1	FALSE
3.59836e-14	1.20381	0.95	0.696	8.33164e-10	EP0	Car2	FALSE
4.7071e-14	0.957395	1	0.86	1.08988e-09	EP0	Tapbpl	FALSE
7.63545e-14	0.760503	1	0.741	1.76791e-09	EP0	Nanog	TRUE
1.31513e-13	0.836659	1	0.855	3.04505e-09	EP0	Slc23a1	FALSE
2.24311e-13	1.11862	0.875	0.399	5.19369e-09	EP0	Gpm6b	FALSE
6.21104e-13	0.733489	1	0.947	1.4381e-08	EP0	Gngt2	FALSE
6.64573e-13	0.753021	0.5	0.118	1.53875e-08	EP0	Eda2r	FALSE
9.65879e-13	1.00467	1	0.858	2.2364e-08	EP0	Gadd45g	FALSE
1.36106e-12	0.753915	1	0.971	3.1514e-08	EP0	Fli1	TRUE
1.37638e-12	0.768043	1	0.977	3.18688e-08	EP0	Apoe	FALSE
1.64925e-12	1.00132	0.975	0.805	3.81866e-08	EP0	Bex4	FALSE
1.92344e-12	0.809725	0.9	0.515	4.45352e-08	EP0	Chrna1	FALSE
2.03722e-12	0.83486	1	0.998	4.71698e-08	EP0	Exosc2	FALSE
3.8476e-12	0.714719	0.675	0.211	8.90872e-08	EP0	Platr5	FALSE
5.16119e-12	0.858384	0.95	0.709	1.19502e-07	EP0	Slc22a23	FALSE
5.71043e-12	0.82519	0.8	0.377	1.32219e-07	EP0	Fermt3	FALSE
1.09991e-11	0.896168	0.975	0.678	2.54673e-07	EP0	Smtnl2	FALSE
1.62736e-11	0.71076	0.425	0.1	3.768e-07	EP0	Reln	FALSE
1.63047e-11	0.788124	0.925	0.492	3.77518e-07	EP0	Bmpr1a	FALSE
1.71926e-11	0.766811	1	0.666	3.98077e-07	EP0	Ctla2b	FALSE
1.78965e-11	0.96038	0.975	0.894	4.14375e-07	EP0	Rasgrp2	FALSE
1.88304e-11	0.825576	0.975	0.622	4.36e-07	EP0	Stard8	FALSE
2.21001e-11	0.749536	1	0.612	5.11706e-07	EP0	Gm14005	FALSE
4.51224e-11	0.854377	1	0.987	1.04476e-06	EP0	Mfsd11	FALSE
4.76519e-11	0.852337	0.95	0.642	1.10333e-06	EP0	Cited2	FALSE
4.93238e-11	0.716426	1	0.949	1.14204e-06	EP0	Gm16702	FALSE
5.27316e-11	1.61998	1	0.844	1.22095e-06	EP0	Agl	FALSE
5.74826e-11	1.0746	0.775	0.358	1.33095e-06	EP0	Mrc1	FALSE
5.75387e-11	0.789838	0.95	0.593	1.33225e-06	EP0	Ubash3b	FALSE
6.45515e-11	0.72496	0.65	0.231	1.49463e-06	EP0	Bmp2	FALSE
7.11279e-11	0.871459	0.675	0.268	1.6469e-06	EP0	Cap2	FALSE
7.235e-11	1.18964	0.675	0.272	1.67519e-06	EP0	Maf	TRUE
7.36448e-11	0.838993	0.95	0.644	1.70517e-06	EP0	Meis1	TRUE
1.2138e-10	0.991818	0.55	0.172	2.81042e-06	EP0	Unc5c	FALSE
1.84124e-10	0.742341	1	0.765	4.26322e-06	EP0	Emb	FALSE
1.9157e-10	0.718595	0.725	0.305	4.43561e-06	EP0	Eno3	FALSE
9.51673e-10	0.694642	1	0.627	2.2035e-05	EP0	Pkdcc	FALSE
9.76231e-10	0.858326	1	0.998	2.26037e-05	EP0	Luc7l2	FALSE
1.27463e-09	0.706587	0.275	0.05	2.95128e-05	EP0	Dppa4	FALSE
2.4601e-09	0.990206	0.975	0.629	5.69612e-05	EP0	Kctd12	FALSE
3.50474e-09	1.05295	0.725	0.322	8.11487e-05	EP0	Rspo3	FALSE
4.00777e-09	0.786153	0.975	0.812	9.2796e-05	EP0	Prtg	FALSE
4.62983e-09	0.708746	0.95	0.636	0.000107199	EP0	Ccng1	FALSE
5.61758e-09	0.758974	1	0.81	0.000130069	EP0	Bex2	FALSE
9.94555e-09	0.799923	0.9	0.592	0.000230279	EP0	Hoxb2	TRUE
1.13052e-08	0.722229	1	0.99	0.00026176	EP0	Loxl2	FALSE
1.42824e-08	0.970856	0.975	0.817	0.000330694	EP0	Tor4a	FALSE
2.69648e-08	0.700099	0.875	0.481	0.000624343	EP0	Reep1	FALSE
3.0306e-08	0.776904	0.8	0.497	0.000701705	EP0	Rps6ka6	FALSE
3.78476e-08	0.766429	0.625	0.307	0.000876324	EP0	Sla2	FALSE
5.70814e-08	0.778712	1	0.958	0.00132166	EP0	Ctla2a	FALSE
7.7663e-08	0.906767	0.725	0.423	0.00179821	EP0	Tspan7	FALSE
8.83949e-08	1.10121	1	0.889	0.0020467	EP0	Akap5	FALSE
2.10214e-07	0.724914	0.9	0.666	0.0048673	EP0	Dmxl1	FALSE
2.19135e-07	0.789433	0.925	0.692	0.00507384	EP0	Alg13	FALSE
2.50113e-07	0.746789	0.525	0.205	0.00579111	EP0	Pde4dip	FALSE
6.02222e-07	0.716771	0.825	0.517	0.0139439	EP0	Mid1ip1	FALSE
8.62006e-07	0.742149	0.625	0.33	0.0199589	EP0	Twist1	TRUE
1.07742e-06	0.715892	1	0.984	0.0249466	EP0	Slfn5	FALSE
1.86507e-70	0.747032	1	0.999	4.31839e-66	EP1	Ldha	FALSE
2.69663e-68	0.917194	1	0.995	6.24378e-64	EP1	Pgk1	FALSE
4.47815e-68	0.785722	1	0.998	1.03687e-63	EP1	Pgam1	FALSE
2.92443e-65	0.703461	1	1	6.77124e-61	EP1	Mif	FALSE
3.31828e-59	0.763216	1	0.998	7.68314e-55	EP1	Tpi1	FALSE
4.03351e-52	1.33534	0.988	0.655	9.33918e-48	EP1	Bnip3	FALSE
1.52027e-51	0.866069	1	0.962	3.52004e-47	EP1	Fam162a	FALSE
1.00597e-50	0.976501	0.994	0.814	2.32921e-46	EP1	Slc16a3	FALSE
7.95134e-50	0.758413	1	0.963	1.84105e-45	EP1	Pfkl	FALSE
4.49743e-44	0.905785	0.988	0.543	1.04133e-39	EP1	Lin28a	TRUE
2.5356e-40	0.901835	0.994	0.697	5.87092e-36	EP1	Hk2	FALSE
4.92114e-39	1.13981	0.724	0.255	1.13944e-34	EP1	Etv2	TRUE
1.89079e-36	0.822392	0.994	0.878	4.37794e-32	EP1	Bin1	FALSE
4.47818e-35	0.700765	1	0.941	1.03688e-30	EP1	Srm	FALSE
1.4858e-33	0.696234	1	0.89	3.44023e-29	EP1	Shmt2	FALSE
9.94877e-33	0.851121	0.988	0.697	2.30354e-28	EP1	Slc2a3	FALSE
1.83971e-32	0.814545	0.488	0.12	4.25966e-28	EP1	Ndufa4l2	FALSE
5.99929e-31	0.821157	0.782	0.366	1.38907e-26	EP1	Lama1	FALSE
9.44682e-29	1.01036	0.912	0.635	2.18732e-24	EP1	Crabp1	FALSE
6.37065e-27	0.794963	0.794	0.444	1.47506e-22	EP1	Bcat1	FALSE
1.99793e-26	0.704841	0.929	0.61	4.62601e-22	EP1	Itga3	FALSE
2.86071e-26	0.888292	0.912	0.593	6.62368e-22	EP1	Kctd12	FALSE
3.22338e-25	0.72856	0.976	0.751	7.46342e-21	EP1	Grhpr	FALSE
6.33317e-24	0.766471	0.824	0.469	1.46638e-19	EP1	Gm13889	FALSE
9.30952e-24	0.722298	1	1	2.15553e-19	EP1	Zmynd8	FALSE
4.89535e-19	0.826676	1	1	1.13347e-14	EP1	A230046K03Rik	FALSE
2.02981e-17	0.833147	0.459	0.186	4.69982e-13	EP1	Ackr1	FALSE
3.94982e-17	0.91059	0.871	0.614	9.1454e-13	EP1	Mt1	FALSE
4.60103e-13	0.716826	1	0.988	1.06532e-08	EP1	Pbld1	FALSE
2.83233e-10	0.801907	0.659	0.429	6.55797e-06	EP1	Dlk1	FALSE
3.35072e-10	0.817372	0.776	0.517	7.75827e-06	EP1	Tc2n	FALSE
4.12205e-08	0.694679	0.688	0.449	0.00095442	EP1	Teddm1b	FALSE
4.34984e-07	0.983322	0.629	0.395	0.0100716	EP1	Ptcra	FALSE
1.44126e-79	2.03157	0.929	0.387	3.3371e-75	EP2	Cyp26a1	FALSE
3.20597e-35	0.947269	0.919	0.564	7.4231e-31	EP2	Gsta4	FALSE
3.29147e-28	0.747696	0.995	0.974	7.62108e-24	EP2	Apoe	FALSE
1.7778e-26	0.943073	0.919	0.746	4.11632e-22	EP2	Clu	FALSE
1.09358e-25	0.826063	0.98	0.69	2.53207e-21	EP2	Slc2a3	FALSE
1.48444e-24	0.71809	0.924	0.669	3.43708e-20	EP2	Itga2b	FALSE
6.63417e-24	0.794134	0.746	0.441	1.53608e-19	EP2	Fmo1	FALSE
1.69953e-23	0.806384	0.848	0.595	3.93508e-19	EP2	Pkdcc	FALSE
2.0542e-21	0.712074	1	0.981	4.7563e-17	EP2	Lgals1	FALSE
1.75784e-17	1.03209	0.457	0.196	4.07011e-13	EP2	Dcaf12l1	FALSE
1.05943e-13	1.16384	0.604	0.369	2.45301e-09	EP2	Igfbp5	FALSE
2.58001e-45	1.92264	0.989	0.583	5.97376e-41	EP3	Gja5	FALSE
7.9718e-42	1.58984	0.989	0.624	1.84579e-37	EP3	Serpinf1	FALSE
1.12651e-39	1.43897	0.809	0.232	2.60832e-35	EP3	Sox6	TRUE
1.27894e-39	1.62805	0.989	0.845	2.96126e-35	EP3	Gja4	FALSE
6.28058e-39	1.03545	0.755	0.172	1.4542e-34	EP3	Bmx	FALSE
6.6391e-39	1.58495	1	0.946	1.53722e-34	EP3	Sat1	FALSE
1.70387e-38	1.31181	1	0.988	3.94514e-34	EP3	S100a11	FALSE
1.21474e-36	1.24688	1	0.76	2.81262e-32	EP3	Vwf	FALSE
1.40046e-34	0.831548	0.713	0.17	3.24264e-30	EP3	Lama3	FALSE
2.29734e-34	1.82199	0.862	0.415	5.31926e-30	EP3	Tmem100	FALSE
4.10283e-34	1.33344	0.979	0.641	9.49969e-30	EP3	Vegfc	FALSE
5.61068e-34	1.59699	0.904	0.447	1.2991e-29	EP3	Sdpr	FALSE
8.70465e-34	0.804568	1	1	2.01547e-29	EP3	Igf2	FALSE
1.84753e-33	1.45789	0.957	0.68	4.27776e-29	EP3	Pdlim1	FALSE
6.20097e-33	1.16705	0.819	0.278	1.43577e-28	EP3	Synpo	FALSE
5.58097e-32	1.147	1	0.819	1.29222e-27	EP3	Epas1	FALSE
1.80919e-31	1.67807	0.894	0.458	4.18899e-27	EP3	Stmn2	FALSE
2.3131e-31	1.26837	0.904	0.493	5.35575e-27	EP3	Cd44	FALSE
5.41728e-31	1.2123	0.957	0.612	1.25432e-26	EP3	Fbn1	FALSE
2.02414e-30	1.35947	1	0.923	4.68668e-26	EP3	Cdkn1c	FALSE
2.96128e-30	1.169	0.979	0.744	6.85654e-26	EP3	Mecom	TRUE
4.29205e-30	1.1375	0.84	0.354	9.93782e-26	EP3	Pcsk5	FALSE
2.40245e-29	1.57924	0.787	0.302	5.56263e-25	EP3	Nkx2-3	TRUE
2.42226e-29	1.01294	0.691	0.202	5.60849e-25	EP3	Adgrg6	FALSE
4.73509e-29	1.10442	0.809	0.302	1.09636e-24	EP3	Hey2	TRUE
9.15326e-29	0.922139	1	0.996	2.11935e-24	EP3	Nrp1	FALSE
1.37166e-28	0.736657	1	1	3.17594e-24	EP3	Col18a1	FALSE
2.27065e-28	1.32893	0.947	0.706	5.25747e-24	EP3	Palld	FALSE
2.40632e-28	1.11253	0.968	0.943	5.5716e-24	EP3	Prkcdbp	FALSE
6.49055e-28	1.30335	0.649	0.186	1.50282e-23	EP3	Dkk2	FALSE
2.48578e-27	0.910826	0.606	0.172	5.75558e-23	EP3	Cxcr4	FALSE
3.58526e-27	0.988754	0.979	0.772	8.30132e-23	EP3	Fblim1	FALSE
6.10527e-27	1.08734	0.979	0.811	1.41361e-22	EP3	Clec14a	FALSE
2.46485e-26	0.721537	1	0.995	5.70712e-22	EP3	Fstl1	FALSE
2.46729e-26	0.948357	0.521	0.125	5.71277e-22	EP3	Tnfrsf26	FALSE
2.88336e-26	1.09906	0.936	0.89	6.67612e-22	EP3	Igfbp2	FALSE
3.4115e-26	1.70483	0.787	0.349	7.89898e-22	EP3	Slc45a4	FALSE
3.75981e-26	0.751335	0.989	0.996	8.70547e-22	EP3	Icam2	FALSE
8.1142e-26	1.10621	0.957	0.716	1.87876e-21	EP3	Ctsh	FALSE
6.52417e-25	1.10242	0.968	0.848	1.51061e-20	EP3	Ifitm3	FALSE
1.1621e-24	1.04025	0.989	0.969	2.69072e-20	EP3	Efna1	FALSE
2.03729e-24	1.16454	0.862	0.475	4.71714e-20	EP3	Fam198b	FALSE
2.16968e-24	1.05632	0.436	0.091	5.02368e-20	EP3	Nipal2	FALSE
1.05051e-23	0.769031	1	0.989	2.43234e-19	EP3	Ctsl	FALSE
1.74917e-23	1.10858	0.872	0.485	4.05003e-19	EP3	Trim47	FALSE
2.46347e-23	0.990526	0.883	0.528	5.70391e-19	EP3	Aes	FALSE
7.37279e-23	0.719246	1	1	1.7071e-18	EP3	H19	FALSE
1.35905e-22	0.941679	0.521	0.132	3.14673e-18	EP3	Casp4	FALSE
2.06228e-22	0.777068	0.989	0.937	4.77499e-18	EP3	Ptprb	FALSE
2.20412e-22	1.22868	0.777	0.367	5.10342e-18	EP3	Tinagl1	FALSE
2.41716e-22	0.776263	0.511	0.13	5.59668e-18	EP3	Ace	FALSE
2.76038e-22	1.0489	0.947	0.661	6.39138e-18	EP3	Nedd9	FALSE
2.81766e-22	0.979761	0.606	0.207	6.524e-18	EP3	Pde9a	FALSE
5.12321e-22	1.08656	0.862	0.458	1.18623e-17	EP3	Tmem44	FALSE
6.3546e-22	1.06165	0.957	0.754	1.47134e-17	EP3	Hey1	TRUE
8.21002e-22	0.751352	1	0.999	1.90095e-17	EP3	Fn1	FALSE
1.32578e-21	0.799131	0.989	0.92	3.06971e-17	EP3	Efnb2	FALSE
1.59764e-21	1.30659	0.67	0.272	3.69917e-17	EP3	Aqp1	FALSE
2.89983e-21	0.932548	1	0.993	6.71427e-17	EP3	B2m	FALSE
3.257e-21	1.11627	0.787	0.411	7.54125e-17	EP3	Gm14207	FALSE
4.33761e-21	0.723117	1	0.98	1.00433e-16	EP3	Laptm4a	FALSE
1.18089e-20	0.777827	0.989	0.965	2.73424e-16	EP3	Calcrl	FALSE
2.12561e-20	0.798	0.777	0.358	4.92164e-16	EP3	Eva1a	FALSE
3.2164e-20	1.06795	0.851	0.492	7.44725e-16	EP3	Cav1	FALSE
7.90739e-20	0.973354	0.947	0.696	1.83088e-15	EP3	Slc18a2	FALSE
8.71897e-20	1.20455	0.511	0.162	2.01879e-15	EP3	Trim46	FALSE
1.0177e-19	0.950077	0.968	0.933	2.35639e-15	EP3	Crip1	FALSE
1.08332e-19	0.918127	0.957	0.775	2.50831e-15	EP3	Sparcl1	FALSE
1.1109e-19	0.990537	0.521	0.163	2.57218e-15	EP3	Lmo7	FALSE
1.27432e-19	0.99212	0.862	0.491	2.95055e-15	EP3	Ccdc80	FALSE
1.41139e-19	1.03621	0.798	0.416	3.26793e-15	EP3	Lamb2	FALSE
1.51061e-19	0.85159	0.979	0.929	3.49768e-15	EP3	Rgs3	FALSE
1.53588e-19	0.965466	0.904	0.579	3.55618e-15	EP3	Smad6	TRUE
1.69318e-19	0.818843	0.979	0.984	3.92039e-15	EP3	Tsc22d1	TRUE
2.09346e-19	0.961922	0.553	0.19	4.8472e-15	EP3	Plcd3	FALSE
2.50377e-19	1.01046	0.968	0.889	5.79723e-15	EP3	Rgs2	FALSE
3.46897e-19	1.00406	0.926	0.676	8.03205e-15	EP3	Cpxm1	FALSE
4.443e-19	1.13719	0.947	0.622	1.02873e-14	EP3	Pdcd4	FALSE
6.09387e-19	1.00406	0.968	0.79	1.41097e-14	EP3	Npr3	FALSE
6.88217e-19	1.35874	0.777	0.436	1.5935e-14	EP3	Tm4sf1	FALSE
7.23824e-19	0.763637	1	0.981	1.67594e-14	EP3	Tmem2	FALSE
8.7796e-19	0.828818	0.979	0.806	2.03283e-14	EP3	Unc5b	FALSE
1.63934e-18	0.870388	0.957	0.825	3.79572e-14	EP3	Dll4	FALSE
1.92242e-18	1.50575	0.766	0.367	4.45118e-14	EP3	8430408G22Rik	FALSE
2.81669e-18	0.824924	0.957	0.868	6.52177e-14	EP3	Ecm1	FALSE
2.98648e-18	0.941468	0.947	0.923	6.91489e-14	EP3	Ehd4	FALSE
4.43906e-18	0.701044	0.755	0.351	1.02782e-13	EP3	Sost	FALSE
6.67878e-18	0.76788	0.511	0.162	1.5464e-13	EP3	Emp2	FALSE
6.6881e-18	0.944078	0.926	0.76	1.54856e-13	EP3	Emb	FALSE
6.78588e-18	0.853849	0.84	0.53	1.5712e-13	EP3	Procr	FALSE
1.0869e-17	0.945289	0.862	0.53	2.5166e-13	EP3	Lama5	FALSE
1.52078e-17	0.712525	0.489	0.145	3.52122e-13	EP3	Prickle2	FALSE
2.49055e-17	1.01987	0.904	0.692	5.76661e-13	EP3	H2-D1	FALSE
4.1418e-17	0.719487	0.66	0.266	9.58992e-13	EP3	Bcl11a	TRUE
5.1339e-17	0.837324	0.511	0.16	1.1887e-12	EP3	Sp110	TRUE
6.64285e-17	0.908911	0.947	0.71	1.53809e-12	EP3	Fryl	FALSE
7.08417e-17	0.823447	0.947	0.932	1.64027e-12	EP3	Txnip	FALSE
7.10507e-17	0.880739	0.957	0.928	1.64511e-12	EP3	Sox17	TRUE
7.44416e-17	0.921994	0.649	0.271	1.72362e-12	EP3	Ptchd1	FALSE
8.65875e-17	0.753812	0.989	0.927	2.00485e-12	EP3	Slc9a3r2	FALSE
1.06361e-16	0.770591	0.968	0.908	2.46268e-12	EP3	Itm2c	FALSE
1.19541e-16	0.847429	0.979	0.939	2.76786e-12	EP3	Utrn	FALSE
1.41253e-16	0.802101	0.596	0.242	3.27057e-12	EP3	Dmd	FALSE
1.58233e-16	0.838519	0.904	0.635	3.66372e-12	EP3	Hid1	FALSE
1.59522e-16	0.844404	0.66	0.29	3.69357e-12	EP3	Sncaip	FALSE
3.37606e-16	0.851539	0.787	0.475	7.81693e-12	EP3	Ltbp1	FALSE
3.56658e-16	1.11778	0.574	0.239	8.25806e-12	EP3	Mtmr11	FALSE
4.00809e-16	0.978928	0.787	0.45	9.28033e-12	EP3	Gata6	TRUE
4.88582e-16	0.932321	0.755	0.377	1.13126e-11	EP3	Entpd1	FALSE
6.4432e-16	0.745558	0.989	0.972	1.49186e-11	EP3	Slc6a6	FALSE
9.93272e-16	0.929382	0.862	0.638	2.29982e-11	EP3	Ccdc28b	FALSE
1.27697e-15	0.951906	0.596	0.255	2.9567e-11	EP3	Samd10	FALSE
2.36369e-15	0.726601	0.947	0.837	5.47288e-11	EP3	Mfap2	FALSE
2.78382e-15	1.06889	0.309	0.072	6.44565e-11	EP3	Chrdl1	FALSE
3.65331e-15	0.800972	0.883	0.759	8.45888e-11	EP3	Efemp2	FALSE
7.07417e-15	0.71434	0.979	0.888	1.63795e-10	EP3	Agrn	FALSE
7.85173e-15	0.964149	0.926	0.624	1.81799e-10	EP3	Itpr3	FALSE
1.14206e-14	0.848473	0.947	0.873	2.64433e-10	EP3	Bst2	FALSE
1.32598e-14	0.783685	0.926	0.728	3.07016e-10	EP3	Acer2	FALSE
1.33745e-14	0.720261	0.309	0.075	3.09673e-10	EP3	Dusp26	FALSE
1.76032e-14	0.830387	0.277	0.058	4.07585e-10	EP3	Acta1	FALSE
2.15531e-14	1.10541	0.691	0.39	4.99041e-10	EP3	Gpm6b	FALSE
3.0872e-14	0.782736	0.936	0.849	7.1481e-10	EP3	Map1lc3a	FALSE
3.12749e-14	0.93859	0.596	0.271	7.24139e-10	EP3	Thsd7a	FALSE
3.21215e-14	0.700823	0.532	0.203	7.43741e-10	EP3	Gsn	FALSE
4.91679e-14	0.906921	0.851	0.622	1.13843e-09	EP3	Cav2	FALSE
5.10797e-14	0.825253	0.915	0.8	1.1827e-09	EP3	Asap2	FALSE
5.83567e-14	0.763796	0.915	0.808	1.35119e-09	EP3	Prr13	FALSE
7.98827e-14	0.827651	0.915	0.717	1.8496e-09	EP3	Zfp69	TRUE
9.07138e-14	0.900696	0.394	0.128	2.10039e-09	EP3	B3gnt8	FALSE
9.95867e-14	0.966043	0.862	0.619	2.30583e-09	EP3	Chd3	FALSE
1.1529e-13	1.08709	0.436	0.153	2.66943e-09	EP3	Sema7a	FALSE
1.39852e-13	1.0034	0.564	0.26	3.23813e-09	EP3	Ceacam1	FALSE
1.56868e-13	2.61413	0.649	0.378	3.63213e-09	EP3	Acta2	FALSE
3.20017e-13	0.741873	0.532	0.213	7.40968e-09	EP3	Plxdc2	FALSE
3.42124e-13	1.88039	0.766	0.579	7.92155e-09	EP3	Myl9	FALSE
5.09732e-13	1.11995	0.745	0.49	1.18023e-08	EP3	Hs6st1	FALSE
5.90341e-13	0.751575	0.926	0.844	1.36688e-08	EP3	Serf1	FALSE
6.32978e-13	0.741202	0.447	0.165	1.4656e-08	EP3	Frk	FALSE
7.0742e-13	0.696757	0.904	0.728	1.63796e-08	EP3	Camk2d	FALSE
7.72828e-13	0.852326	0.5	0.201	1.78941e-08	EP3	Dhh	FALSE
8.18823e-13	0.792319	0.564	0.248	1.8959e-08	EP3	Txnrd3	FALSE
9.34394e-13	0.796816	0.883	0.713	2.16349e-08	EP3	Ssfa2	FALSE
9.34451e-13	0.820044	0.84	0.612	2.16363e-08	EP3	Mllt3	FALSE
9.70787e-13	0.884111	0.628	0.303	2.24776e-08	EP3	Pi16	FALSE
1.23425e-12	0.745796	0.862	0.598	2.85777e-08	EP3	Gata3	TRUE
1.48574e-12	0.782039	0.468	0.177	3.44008e-08	EP3	Mmp11	FALSE
1.5198e-12	0.699538	0.904	0.697	3.51894e-08	EP3	Adgre5	FALSE
1.64641e-12	0.89711	0.766	0.495	3.8121e-08	EP3	Emp3	FALSE
1.80665e-12	0.757015	0.883	0.709	4.18312e-08	EP3	Cracr2b	FALSE
2.16983e-12	0.816798	0.681	0.393	5.02403e-08	EP3	F10	FALSE
2.43262e-12	0.891355	0.553	0.261	5.63248e-08	EP3	Unc13b	FALSE
2.65668e-12	0.878418	0.862	0.645	6.15127e-08	EP3	Prom1	FALSE
2.75076e-12	0.950076	0.691	0.409	6.3691e-08	EP3	Il2rg	FALSE
3.23319e-12	0.716126	0.755	0.427	7.48614e-08	EP3	Pmepa1	FALSE
3.71707e-12	1.14529	0.628	0.369	8.6065e-08	EP3	Alox12	FALSE
4.19743e-12	0.710284	0.809	0.528	9.71872e-08	EP3	Igsf3	FALSE
1.05771e-11	0.937731	0.777	0.54	2.44902e-07	EP3	Uchl1	FALSE
1.14525e-11	0.820737	0.798	0.64	2.65171e-07	EP3	Smim14	FALSE
1.17592e-11	0.69847	0.479	0.205	2.72271e-07	EP3	Fas	FALSE
1.33099e-11	0.832769	0.809	0.564	3.08177e-07	EP3	Tbxa2r	FALSE
1.33932e-11	0.750994	0.489	0.201	3.10107e-07	EP3	Tox	TRUE
1.43433e-11	0.826753	0.851	0.696	3.32105e-07	EP3	Capg	FALSE
1.4619e-11	1.14882	0.394	0.142	3.38489e-07	EP3	Nrk	FALSE
1.92382e-11	0.771926	0.904	0.74	4.45442e-07	EP3	Tspan2	FALSE
2.11498e-11	0.749459	0.681	0.415	4.89703e-07	EP3	Apobec3	FALSE
2.32816e-11	0.760642	0.574	0.278	5.39063e-07	EP3	Fam124b	FALSE
3.24487e-11	0.723651	0.851	0.599	7.51316e-07	EP3	Pon3	FALSE
5.43076e-11	1.64035	0.649	0.374	1.25744e-06	EP3	Tagln	FALSE
5.7883e-11	0.702836	0.404	0.151	1.34022e-06	EP3	Egfl8	FALSE
6.81498e-11	0.791725	0.34	0.107	1.57794e-06	EP3	Tmem255b	FALSE
7.96251e-11	0.704401	0.543	0.259	1.84364e-06	EP3	Pld1	FALSE
9.28168e-11	0.762093	0.713	0.417	2.14908e-06	EP3	Tapbp	FALSE
1.01125e-10	0.909644	0.723	0.548	2.34146e-06	EP3	Slc9a3r1	FALSE
1.22931e-10	0.734655	0.479	0.216	2.84635e-06	EP3	Nuak1	FALSE
1.47201e-10	0.739729	0.872	0.768	3.40829e-06	EP3	Clu	FALSE
1.53062e-10	0.715028	0.426	0.171	3.544e-06	EP3	Hs3st1	FALSE
1.64448e-10	0.818749	0.564	0.292	3.80763e-06	EP3	Ifi35	FALSE
1.72362e-10	0.914867	0.5	0.239	3.99087e-06	EP3	Clec1a	FALSE
1.91733e-10	0.726334	0.511	0.225	4.43939e-06	EP3	Pik3ip1	FALSE
2.56997e-10	0.747997	0.809	0.59	5.9505e-06	EP3	Armcx6	FALSE
2.99741e-10	0.915526	0.649	0.375	6.94019e-06	EP3	Slit2	FALSE
4.18861e-10	1.04087	0.394	0.149	9.69831e-06	EP3	Spon2	FALSE
4.4998e-10	0.810455	0.66	0.397	1.04188e-05	EP3	Ift81	FALSE
5.12244e-10	0.712343	0.383	0.147	1.18605e-05	EP3	Tmem221	FALSE
7.22949e-10	0.695993	0.596	0.308	1.67392e-05	EP3	Fjx1	FALSE
7.98053e-10	0.705816	0.426	0.183	1.84781e-05	EP3	Rnd1	FALSE
1.36034e-09	0.947383	0.713	0.476	3.14973e-05	EP3	Tmem176a	FALSE
1.60287e-09	0.924305	0.83	0.754	3.71128e-05	EP3	Fam65b	FALSE
1.68538e-09	0.895036	0.574	0.298	3.90233e-05	EP3	Gadd45b	FALSE
2.75007e-09	1.09187	0.457	0.215	6.36751e-05	EP3	Ret	FALSE
2.82479e-09	0.698088	0.872	0.788	6.54052e-05	EP3	Tmem9	FALSE
3.07208e-09	0.957603	0.638	0.39	7.1131e-05	EP3	Isl1	TRUE
3.418e-09	0.736176	0.383	0.154	7.91403e-05	EP3	Ddx58	FALSE
3.72209e-09	0.767869	0.787	0.547	8.61812e-05	EP3	Slc12a7	FALSE
4.56096e-09	0.703924	0.67	0.396	0.000105604	EP3	Rnf125	FALSE
6.27416e-09	0.698012	0.894	0.763	0.000145272	EP3	Laptm5	FALSE
7.87131e-09	0.785748	0.83	0.668	0.000182252	EP3	Bet1l	FALSE
7.96423e-09	0.771342	0.521	0.251	0.000184404	EP3	Madcam1	FALSE
9.02284e-09	0.762536	0.798	0.625	0.000208915	EP3	Ptgis	FALSE
9.04341e-09	0.76329	0.479	0.243	0.000209391	EP3	Hip1r	FALSE
9.86227e-09	0.87894	0.777	0.627	0.000228351	EP3	Tmem176b	FALSE
1.32347e-08	0.956073	0.691	0.487	0.000306435	EP3	Pbxip1	FALSE
1.49622e-08	0.810888	0.66	0.442	0.000346434	EP3	Avpi1	FALSE
2.06982e-08	0.711336	0.798	0.633	0.000479246	EP3	Gpx7	FALSE
3.13363e-08	0.719176	0.862	0.817	0.000725562	EP3	Dap	FALSE
3.4642e-08	0.972871	0.809	0.626	0.000802102	EP3	Dst	FALSE
5.49392e-08	0.715584	0.394	0.185	0.00127206	EP3	Tec	FALSE
9.83128e-08	0.781339	0.447	0.24	0.00227633	EP3	Elovl7	FALSE
1.55658e-07	1.35848	0.574	0.346	0.00360411	EP3	Nts	FALSE
1.8412e-07	0.756741	0.851	0.749	0.00426312	EP3	Filip1l	FALSE
2.12294e-07	0.807415	0.83	0.693	0.00491545	EP3	Ralgapa1	FALSE
2.26386e-07	0.821552	0.638	0.425	0.00524174	EP3	Cdk19	FALSE
2.75622e-07	0.695893	0.872	0.79	0.00638176	EP3	Tgfb1i1	FALSE
3.39976e-07	0.715619	0.798	0.725	0.00787181	EP3	Rfk	FALSE
4.4427e-07	1.04305	0.67	0.521	0.0102866	EP3	Pdzd2	FALSE
7.10273e-07	0.785704	0.34	0.156	0.0164457	EP3	Cd248	FALSE
1.07368e-06	1.11752	0.543	0.329	0.02486	EP3	Sept4	FALSE
1.14691e-06	0.807657	0.947	0.901	0.0265557	EP3	C430049B03Rik	FALSE
1.25596e-06	0.754817	0.574	0.357	0.0290804	EP3	Arrdc4	FALSE
1.68801e-06	0.772236	0.436	0.247	0.0390843	EP3	Fah	FALSE
1.75268e-06	0.700094	0.606	0.43	0.0405816	EP3	Uba7	FALSE
1.77571e-06	1.1707	0.415	0.218	0.0411147	EP3	Cxcl12	FALSE
1.81965e-06	0.802419	0.266	0.107	0.0421322	EP3	Sema3g	FALSE
1.85953e-06	0.711136	0.521	0.322	0.0430556	EP3	H2-K1	FALSE
2.46818e-93	1.1614	0.723	0.038	5.71482e-89	EP4	Lyz1	FALSE
7.18339e-92	1.97789	0.938	0.088	1.66324e-87	EP4	Gfi1	TRUE
1.38347e-82	2.15113	0.785	0.064	3.2033e-78	EP4	Lyz2	FALSE
3.35332e-78	1.33827	0.646	0.037	7.76427e-74	EP4	Dock2	FALSE
3.70601e-77	1.68357	0.831	0.081	8.58088e-73	EP4	Hlf	TRUE
1.18775e-69	1.78597	0.892	0.13	2.75011e-65	EP4	Myb	TRUE
2.54313e-68	1.01335	0.631	0.045	5.88837e-64	EP4	Fmnl1	FALSE
5.13979e-68	0.772317	0.462	0.016	1.19007e-63	EP4	Traf3ip3	FALSE
4.3179e-67	0.928474	0.662	0.052	9.99767e-63	EP4	Slc7a8	FALSE
6.60534e-67	2.63339	0.8	0.091	1.5294e-62	EP4	Nupr1	FALSE
1.0549e-66	1.12022	0.692	0.06	2.44252e-62	EP4	Eya2	FALSE
2.36129e-65	1.1676	0.8	0.085	5.46733e-61	EP4	Slfn2	FALSE
2.97524e-63	2.56925	0.985	0.205	6.88887e-59	EP4	Neurl3	FALSE
2.91918e-60	1.40328	0.831	0.126	6.75907e-56	EP4	Ptk2b	FALSE
1.84089e-56	2.21133	0.954	0.211	4.2624e-52	EP4	Dok2	FALSE
4.155e-55	1.05129	0.6	0.054	9.62048e-51	EP4	Mctp1	FALSE
6.12655e-55	3.02085	0.923	0.21	1.41854e-50	EP4	Spi1	TRUE
1.00867e-54	1.33749	0.785	0.112	2.33547e-50	EP4	Stat4	TRUE
5.60895e-52	1.18255	0.754	0.106	1.2987e-47	EP4	AI467606	FALSE
2.46936e-51	1.93709	0.892	0.195	5.71756e-47	EP4	Angpt1	FALSE
2.51585e-51	1.39159	0.662	0.082	5.82521e-47	EP4	Lmo1	FALSE
1.11654e-50	1.207	0.846	0.143	2.58523e-46	EP4	Gck	FALSE
1.84476e-50	1.75439	0.985	0.256	4.27135e-46	EP4	Bcl11a	TRUE
2.36908e-50	0.718411	0.477	0.034	5.48536e-46	EP4	Pglyrp2	FALSE
5.12598e-50	1.55571	0.846	0.131	1.18687e-45	EP4	Akr1c14	FALSE
7.48073e-49	1.85153	0.954	0.25	1.73209e-44	EP4	Ikzf2	TRUE
1.13795e-47	2.33217	0.954	0.278	2.63481e-43	EP4	Lgals9	FALSE
9.96835e-45	1.50327	0.846	0.161	2.30807e-40	EP4	Pdzk1ip1	FALSE
1.46671e-44	0.972129	0.8	0.154	3.39601e-40	EP4	Cebpb	TRUE
2.5951e-44	1.36473	0.938	0.229	6.00869e-40	EP4	Art4	FALSE
2.136e-43	2.59782	0.985	0.461	4.94568e-39	EP4	Runx1	TRUE
5.24785e-43	0.869885	0.477	0.042	1.21509e-38	EP4	Spn	FALSE
9.58078e-43	1.49766	0.677	0.11	2.21833e-38	EP4	Rab38	FALSE
5.28612e-42	2.6401	1	0.634	1.22395e-37	EP4	Adgrg1	FALSE
9.5601e-42	0.804168	0.554	0.061	2.21355e-37	EP4	Serpina3g	FALSE
1.60512e-41	1.62783	0.877	0.258	3.7165e-37	EP4	Pla2g4a	FALSE
2.19875e-40	1.41872	0.831	0.193	5.09099e-36	EP4	Gsn	FALSE
1.31232e-39	1.15959	0.938	0.243	3.03855e-35	EP4	Ocln	FALSE
3.5318e-39	1.91026	0.985	0.38	8.17754e-35	EP4	Ptpn6	FALSE
4.13206e-39	0.736532	0.477	0.047	9.56738e-35	EP4	AI662270	FALSE
3.07748e-37	1.21466	0.785	0.153	7.12559e-33	EP4	Sp110	TRUE
1.11558e-36	0.866527	0.446	0.043	2.58301e-32	EP4	Cldn10	FALSE
2.07079e-36	1.65098	0.954	0.307	4.79471e-32	EP4	Krt18	FALSE
3.98362e-36	1.65474	0.862	0.253	9.22367e-32	EP4	Hacd4	FALSE
6.2414e-36	1.62821	1	0.535	1.44513e-31	EP4	Plcg2	FALSE
7.87516e-36	2.52344	0.969	0.506	1.82342e-31	EP4	Coro1a	FALSE
7.92521e-36	1.37711	0.923	0.284	1.835e-31	EP4	Cyth4	FALSE
9.64456e-35	1.86612	0.969	0.408	2.2331e-30	EP4	Alox5ap	FALSE
1.76049e-34	1.07873	0.569	0.088	4.07625e-30	EP4	Cd200r1	FALSE
2.4405e-34	0.769248	0.554	0.08	5.65074e-30	EP4	Kcnn4	FALSE
2.67382e-34	1.02104	0.585	0.092	6.19097e-30	EP4	Tmem26	FALSE
4.57629e-34	1.05627	0.662	0.131	1.05959e-29	EP4	Ikzf1	TRUE
1.70335e-33	1.67792	0.969	0.359	3.94393e-29	EP4	Fam181b	FALSE
2.87711e-33	2.1173	0.954	0.464	6.66167e-29	EP4	Sfrp2	FALSE
4.24323e-33	1.49659	0.985	0.5	9.82478e-29	EP4	Cd44	FALSE
9.14745e-33	0.768966	0.631	0.108	2.118e-28	EP4	Bmper	FALSE
1.12344e-32	1.26786	0.985	0.403	2.60121e-28	EP4	Apobec3	FALSE
8.48059e-32	1.32854	1	0.866	1.9636e-27	EP4	Rbm38	FALSE
1.70925e-31	0.916735	0.969	0.305	3.95761e-27	EP4	Nkx2-3	TRUE
2.27585e-31	1.34846	1	0.53	5.2695e-27	EP4	Aes	FALSE
4.89052e-31	0.74374	0.554	0.091	1.13235e-26	EP4	Abca2	FALSE
7.9478e-31	1.09478	0.908	0.306	1.84023e-26	EP4	Ttpa	FALSE
1.784e-30	1.64805	0.938	0.383	4.13067e-26	EP4	Dapp1	FALSE
1.85328e-30	1.50852	1	0.528	4.29109e-26	EP4	Procr	FALSE
3.86361e-30	1.31582	1	0.488	8.9458e-26	EP4	Trim47	FALSE
4.40557e-30	0.742387	0.615	0.116	1.02007e-25	EP4	Selenbp1	FALSE
5.18248e-30	1.82733	0.954	0.737	1.19995e-25	EP4	Phgdh	FALSE
2.7369e-29	0.710849	0.4	0.045	6.33701e-25	EP4	Vdr	TRUE
3.73174e-29	1.49042	0.908	0.387	8.64046e-25	EP4	F10	FALSE
2.05166e-28	1.03771	0.846	0.266	4.75042e-24	EP4	Rab27a	FALSE
2.81288e-28	1.44976	0.985	0.489	6.51295e-24	EP4	Emp3	FALSE
3.68054e-28	1.29554	0.969	0.548	8.52192e-24	EP4	1110007C09Rik	FALSE
4.57542e-28	0.81978	1	0.997	1.05939e-23	EP4	Ifitm2	FALSE
1.2233e-27	1.22765	0.938	0.413	2.83242e-23	EP4	Hoxa9	TRUE
2.40984e-27	1.76752	0.908	0.505	5.57974e-23	EP4	Itgb3	FALSE
3.41378e-27	0.816065	0.631	0.142	7.90427e-23	EP4	Stard10	FALSE
4.1e-27	1.13202	1	0.841	9.49314e-23	EP4	Serf1	FALSE
5.20224e-27	1.28623	0.477	0.071	1.20453e-22	EP4	S100a4	FALSE
6.04479e-27	1.25419	0.554	0.113	1.39961e-22	EP4	Prtn3	FALSE
1.03606e-26	1.02194	0.954	0.427	2.39889e-22	EP4	Ctps2	FALSE
1.05847e-26	0.82757	1	0.993	2.45079e-22	EP4	Nop10	FALSE
3.56811e-26	1.24306	1	0.685	8.2616e-22	EP4	Pdlim1	FALSE
3.98916e-26	0.88012	0.923	0.321	9.2365e-22	EP4	Cbx6	FALSE
4.51124e-26	1.00239	0.754	0.206	1.04453e-21	EP4	Inafm1	FALSE
5.85464e-26	1.3693	0.985	0.682	1.35558e-21	EP4	Ninj1	FALSE
6.53639e-26	0.920251	0.723	0.192	1.51344e-21	EP4	Hoxa10	TRUE
3.2652e-25	1.21016	1	0.681	7.56025e-21	EP4	Tnfaip8	FALSE
4.02955e-25	1.04626	0.877	0.334	9.33003e-21	EP4	Itga4	FALSE
4.55224e-25	1.13865	1	0.699	1.05403e-20	EP4	Slc18a2	FALSE
1.31842e-24	1.19447	0.985	0.678	3.05267e-20	EP4	Eci1	FALSE
1.50373e-24	0.884637	0.615	0.145	3.48175e-20	EP4	Syne4	FALSE
1.67662e-24	1.06429	1	0.849	3.88205e-20	EP4	Ifitm3	FALSE
2.84207e-24	1.07145	0.954	0.468	6.58054e-20	EP4	Tmem176a	FALSE
2.98804e-24	0.975661	0.754	0.229	6.9185e-20	EP4	Akr1b10	FALSE
3.20067e-24	1.20732	0.954	0.484	7.41083e-20	EP4	Pnpo	FALSE
5.87502e-24	1.01351	0.985	0.596	1.3603e-19	EP4	Frrs1	FALSE
6.55789e-24	1.11368	1	0.618	1.51841e-19	EP4	Tmem176b	FALSE
6.96094e-24	0.948692	0.815	0.292	1.61174e-19	EP4	Ank	FALSE
1.25482e-23	1.21927	0.862	0.373	2.9054e-19	EP4	Acta2	FALSE
2.17762e-23	0.947618	1	0.929	5.04207e-19	EP4	Cd63	FALSE
2.38503e-23	1.24343	0.8	0.326	5.5223e-19	EP4	Nfe2	TRUE
2.44728e-23	1.1064	1	0.627	5.66643e-19	EP4	Pdcd4	FALSE
3.39084e-23	1.04364	1	0.76	7.85114e-19	EP4	Laptm5	FALSE
4.89889e-23	1.27729	0.892	0.385	1.13429e-18	EP4	Ncf2	FALSE
6.58562e-23	0.99203	0.985	0.547	1.52483e-18	EP4	Elf1	TRUE
8.56091e-23	1.07146	1	0.888	1.98219e-18	EP4	Ccnd2	FALSE
8.58725e-23	1.0032	0.908	0.406	1.98829e-18	EP4	Naga	FALSE
1.09695e-22	1.09907	0.985	0.857	2.53989e-18	EP4	Rbp1	FALSE
1.2383e-22	0.859569	0.538	0.118	2.86717e-18	EP4	Gna15	FALSE
1.56533e-22	1.16674	0.846	0.32	3.62435e-18	EP4	Srgn	FALSE
1.99427e-22	0.91607	0.846	0.381	4.61752e-18	EP4	Was	FALSE
2.25208e-22	0.945358	1	0.884	5.21446e-18	EP4	Gsto1	FALSE
3.17324e-22	1.14853	1	0.89	7.34733e-18	EP4	Rgs2	FALSE
3.64598e-22	1.06502	0.846	0.366	8.4419e-18	EP4	Spint2	FALSE
3.94416e-22	0.946619	1	0.633	9.13231e-18	EP4	Serpinf1	FALSE
1.51712e-21	0.917848	1	0.678	3.51273e-17	EP4	Cpxm1	FALSE
1.75313e-21	0.918791	0.969	0.876	4.05921e-17	EP4	Exosc5	FALSE
2.09052e-21	0.865689	0.985	0.844	4.84038e-17	EP4	Lyl1	TRUE
2.5076e-21	1.07878	0.954	0.636	5.80609e-17	EP4	Meis1	TRUE
2.76861e-21	1.02621	0.985	0.785	6.41043e-17	EP4	Ccdc101	FALSE
3.69359e-21	0.999321	1	0.791	8.55214e-17	EP4	Dnmt3b	FALSE
4.9217e-21	0.955975	0.969	0.607	1.13957e-16	EP4	Dhrs4	FALSE
6.18705e-21	1.0587	0.6	0.164	1.43255e-16	EP4	Fcgr3	FALSE
6.82304e-21	0.928216	0.969	0.63	1.57981e-16	EP4	Gltp	FALSE
8.32606e-21	0.817871	0.692	0.212	1.92782e-16	EP4	Plxdc2	FALSE
8.45436e-21	1.05297	1	0.864	1.95752e-16	EP4	Cd47	FALSE
1.12812e-20	0.893092	0.846	0.301	2.61204e-16	EP4	Csf1	FALSE
1.36241e-20	0.916286	0.938	0.457	3.15452e-16	EP4	Gse1	FALSE
1.51784e-20	0.980347	0.785	0.32	3.51442e-16	EP4	P2ry1	FALSE
1.66577e-20	0.727689	1	0.899	3.85692e-16	EP4	Trmt112	FALSE
2.10513e-20	0.739622	0.923	0.37	4.87421e-16	EP4	Igsf8	FALSE
3.13023e-20	1.02315	1	0.964	7.24773e-16	EP4	Fabp5	FALSE
3.26577e-20	0.897132	1	0.685	7.56157e-16	EP4	Pam	FALSE
3.69545e-20	1.04334	0.892	0.424	8.55645e-16	EP4	Def6	FALSE
3.74096e-20	0.958835	0.738	0.263	8.66182e-16	EP4	Rhof	FALSE
3.8771e-20	0.87543	0.815	0.308	8.97703e-16	EP4	Setbp1	FALSE
4.08867e-20	1.20892	0.985	0.573	9.46692e-16	EP4	Ifitm1	FALSE
5.13685e-20	0.868267	0.892	0.401	1.18939e-15	EP4	Madd	FALSE
6.90329e-20	1.00727	0.938	0.54	1.59839e-15	EP4	Slc9a3r1	FALSE
7.19977e-20	1.01346	0.985	0.609	1.66704e-15	EP4	Mllt3	FALSE
1.22877e-19	0.896012	0.8	0.31	2.8451e-15	EP4	H2-K1	FALSE
1.59801e-19	1.2556	0.969	0.671	3.70004e-15	EP4	Smtnl2	FALSE
2.52007e-19	1.08499	0.985	0.779	5.83497e-15	EP4	Mycn	TRUE
3.12967e-19	1.05018	0.969	0.704	7.24643e-15	EP4	Stxbp2	FALSE
3.4472e-19	0.722074	1	0.967	7.98165e-15	EP4	Siva1	FALSE
5.33048e-19	1.36409	0.769	0.347	1.23422e-14	EP4	P2rx1	FALSE
5.38802e-19	0.75293	1	0.891	1.24754e-14	EP4	Psme1	FALSE
6.19147e-19	0.936604	0.969	0.607	1.43357e-14	EP4	Nipsnap1	FALSE
7.04843e-19	0.903013	0.846	0.361	1.63199e-14	EP4	Ift57	FALSE
8.83704e-19	0.822628	0.585	0.169	2.04613e-14	EP4	Dyrk3	FALSE
1.02857e-18	0.757548	0.585	0.153	2.38156e-14	EP4	Lgals3bp	FALSE
1.18253e-18	0.986516	0.985	0.74	2.73802e-14	EP4	Rangrf	FALSE
1.56272e-18	1.05006	0.892	0.433	3.61832e-14	EP4	Avpi1	FALSE
1.60362e-18	0.81378	1	0.871	3.71301e-14	EP4	Bst2	FALSE
2.50476e-18	0.965974	0.892	0.441	5.79951e-14	EP4	Ptgs1	FALSE
4.27382e-18	1.06253	0.815	0.378	9.8956e-14	EP4	Ctnnal1	FALSE
5.26729e-18	0.899678	0.969	0.807	1.21959e-13	EP4	Lamtor4	FALSE
5.67261e-18	0.89211	0.938	0.542	1.31344e-13	EP4	B9d2	FALSE
6.05021e-18	0.969621	0.985	0.801	1.40086e-13	EP4	Gata2	TRUE
1.27511e-17	0.793111	0.908	0.436	2.95239e-13	EP4	Arrdc1	FALSE
1.31062e-17	0.831981	1	0.936	3.03462e-13	EP4	H2afj	FALSE
1.75944e-17	0.736923	0.938	0.53	4.0738e-13	EP4	Atp5sl	FALSE
1.81061e-17	1.0663	0.877	0.46	4.19229e-13	EP4	Celf2	FALSE
1.9872e-17	0.84997	0.523	0.14	4.60116e-13	EP4	Ccdc40	FALSE
2.21e-17	0.790773	0.723	0.246	5.11704e-13	EP4	Hoxa7	TRUE
2.23241e-17	0.712503	1	0.976	5.16893e-13	EP4	Arpc1b	FALSE
4.28918e-17	0.870441	0.938	0.58	9.93117e-13	EP4	Acp6	FALSE
5.49089e-17	0.714319	0.646	0.201	1.27136e-12	EP4	Grik5	FALSE
7.34182e-17	0.935278	0.985	0.739	1.69993e-12	EP4	Tspan4	FALSE
1.05742e-16	1.19223	0.938	0.646	2.44835e-12	EP4	Syce2	FALSE
1.33787e-16	0.848742	0.662	0.233	3.0977e-12	EP4	Gtf3a	TRUE
1.42775e-16	0.922363	0.908	0.529	3.3058e-12	EP4	Pcbd1	FALSE
1.60156e-16	0.784466	0.969	0.802	3.70825e-12	EP4	Gypc	FALSE
2.06396e-16	0.892182	0.985	0.716	4.7789e-12	EP4	Hscb	FALSE
2.29074e-16	0.803657	0.477	0.125	5.30398e-12	EP4	Syngr1	FALSE
2.93972e-16	0.707234	0.923	0.476	6.80664e-12	EP4	Ltbp1	FALSE
4.14538e-16	0.774907	0.985	0.785	9.59822e-12	EP4	Mien1	FALSE
4.49451e-16	0.789796	1	0.838	1.04066e-11	EP4	Gusb	FALSE
5.0311e-16	0.787807	0.769	0.319	1.1649e-11	EP4	Hoxa5	TRUE
1.07848e-15	0.747838	0.969	0.781	2.49711e-11	EP4	Ubl7	FALSE
1.28994e-15	1.0829	0.938	0.689	2.98673e-11	EP4	Psmb10	FALSE
1.63386e-15	0.736836	0.923	0.506	3.78303e-11	EP4	Galt	FALSE
1.91529e-15	0.839338	0.923	0.527	4.43466e-11	EP4	Pnpla2	FALSE
1.95096e-15	0.697197	0.985	0.875	4.51725e-11	EP4	Psme2	FALSE
2.03784e-15	1.2079	0.662	0.276	4.71842e-11	EP4	Ly6e	FALSE
2.09305e-15	0.758291	0.969	0.594	4.84625e-11	EP4	Ift22	FALSE
2.61937e-15	0.868325	0.923	0.549	6.0649e-11	EP4	Mgst3	FALSE
2.7385e-15	0.727822	0.862	0.392	6.34071e-11	EP4	Rnf125	FALSE
3.13457e-15	0.890107	0.985	0.692	7.25777e-11	EP4	Capg	FALSE
3.30023e-15	1.14266	0.954	0.607	7.64134e-11	EP4	Gsta4	FALSE
3.41141e-15	0.744762	0.908	0.436	7.89877e-11	EP4	Scrn2	FALSE
4.21897e-15	0.744452	0.985	0.847	9.76861e-11	EP4	Rnaseh2a	FALSE
4.75293e-15	0.943551	0.769	0.405	1.10049e-10	EP4	Plscr1	FALSE
5.02404e-15	0.824471	0.938	0.555	1.16327e-10	EP4	Pde3b	FALSE
5.65671e-15	0.765005	0.831	0.356	1.30975e-10	EP4	Tcf15	TRUE
7.08623e-15	0.793835	0.985	0.864	1.64075e-10	EP4	Pbx1	TRUE
8.0312e-15	1.35283	0.277	0.045	1.85954e-10	EP4	Lgals3	FALSE
9.42117e-15	0.852616	0.969	0.672	2.18138e-10	EP4	Slc50a1	FALSE
9.59571e-15	0.708944	1	0.989	2.22179e-10	EP4	Ubb	FALSE
1.92481e-14	0.802153	0.985	0.842	4.4567e-10	EP4	Jarid2	TRUE
2.32512e-14	0.706206	1	0.937	5.38358e-10	EP4	Tab2	FALSE
2.56349e-14	0.749311	0.985	0.807	5.93549e-10	EP4	Prr13	FALSE
4.64023e-14	0.822919	0.6	0.225	1.0744e-09	EP4	Lrmp	FALSE
6.77126e-14	0.911006	0.938	0.689	1.56782e-09	EP4	Ppif	FALSE
8.29429e-14	0.757306	1	0.976	1.92046e-09	EP4	Apoe	FALSE
9.82623e-14	0.798816	0.892	0.616	2.27517e-09	EP4	Syk	FALSE
1.16083e-13	0.834705	0.985	0.88	2.68778e-09	EP4	Sec11c	FALSE
1.41351e-13	0.70247	0.892	0.496	3.27285e-09	EP4	Macrod2	FALSE
1.5236e-13	0.775888	0.938	0.664	3.52775e-09	EP4	Smim20	FALSE
1.61674e-13	0.714484	1	0.799	3.74341e-09	EP4	Hint2	FALSE
1.72051e-13	1.0422	0.908	0.496	3.98366e-09	EP4	Trf	FALSE
1.8101e-13	0.784373	0.877	0.545	4.1911e-09	EP4	Cln6	FALSE
1.84988e-13	0.798492	0.815	0.469	4.28322e-09	EP4	Abhd11	FALSE
1.94125e-13	0.718101	0.477	0.14	4.49477e-09	EP4	Stau2	FALSE
2.09826e-13	0.695928	0.892	0.59	4.85831e-09	EP4	Nr2c2ap	FALSE
2.27592e-13	0.97531	0.938	0.589	5.26966e-09	EP4	Dnph1	FALSE
2.54383e-13	0.75038	1	0.76	5.88998e-09	EP4	Emb	FALSE
2.63894e-13	0.6966	0.815	0.388	6.1102e-09	EP4	Gstm1	FALSE
2.76751e-13	0.742187	0.969	0.863	6.40789e-09	EP4	Psmg4	FALSE
4.27057e-13	0.698627	0.631	0.245	9.88807e-09	EP4	Tmem119	FALSE
5.15661e-13	0.736379	0.938	0.676	1.19396e-08	EP4	Hes6	TRUE
5.19423e-13	0.695211	0.831	0.453	1.20267e-08	EP4	B4galt4	FALSE
1.00808e-12	0.844496	0.954	0.651	2.3341e-08	EP4	Bag2	FALSE
1.76383e-12	0.721604	0.938	0.671	4.08397e-08	EP4	Ssbp2	FALSE
2.2623e-12	0.740764	0.831	0.483	5.23812e-08	EP4	Aldh2	FALSE
2.99267e-12	0.730547	0.846	0.462	6.92922e-08	EP4	Impa2	FALSE
3.6712e-12	0.820663	0.677	0.326	8.50029e-08	EP4	Speg	FALSE
3.73468e-12	0.739563	0.969	0.782	8.64727e-08	EP4	Nme4	FALSE
4.2084e-12	0.891244	0.492	0.176	9.74414e-08	EP4	Gucy1a3	FALSE
4.27217e-12	0.762367	0.569	0.233	9.89179e-08	EP4	Cela1	FALSE
4.67926e-12	0.733703	0.969	0.692	1.08344e-07	EP4	Aatf	FALSE
6.01334e-12	0.80609	0.923	0.66	1.39233e-07	EP4	Acot13	FALSE
8.19777e-12	0.70748	0.708	0.314	1.89811e-07	EP4	Mlf1	FALSE
9.51914e-12	0.723775	1	0.969	2.20406e-07	EP4	Jun	TRUE
9.77152e-12	0.703824	0.923	0.697	2.2625e-07	EP4	Edem2	FALSE
1.0459e-11	0.765822	0.923	0.651	2.42168e-07	EP4	Pycard	FALSE
1.23241e-11	0.785829	0.877	0.587	2.85352e-07	EP4	Cenpm	FALSE
1.42989e-11	0.721067	0.908	0.558	3.31077e-07	EP4	Plaur	FALSE
1.88499e-11	0.793708	0.908	0.65	4.36451e-07	EP4	1190007I07Rik	FALSE
2.09525e-11	0.816824	0.369	0.094	4.85133e-07	EP4	Pitx2	TRUE
2.5842e-11	0.724013	0.985	0.84	5.98346e-07	EP4	C330006A16Rik	FALSE
3.18155e-11	1.0236	0.492	0.178	7.36657e-07	EP4	Mpo	FALSE
4.66016e-11	0.775061	0.954	0.717	1.07901e-06	EP4	Cdkn2d	FALSE
5.73371e-11	1.61719	0.6	0.245	1.32758e-06	EP4	Actc1	FALSE
1.33429e-10	1.10638	0.677	0.402	3.08941e-06	EP4	Tspan32	FALSE
5.65672e-10	0.735298	0.862	0.531	1.30976e-05	EP4	Map4k1	FALSE
6.18292e-10	0.757961	0.523	0.204	1.43159e-05	EP4	Tmem238	FALSE
1.73722e-09	0.814766	0.815	0.602	4.02236e-05	EP4	Smim3	FALSE
3.29538e-09	0.7399	0.692	0.404	7.63013e-05	EP4	Ldhb	FALSE
9.2726e-09	0.772084	0.615	0.3	0.000214698	EP4	Sla2	FALSE
1.94943e-08	0.842852	0.6	0.345	0.000451372	EP4	Prkca	FALSE
9.23035e-08	0.784633	0.646	0.323	0.00213719	EP4	Hspa1a	FALSE
2.04311e-07	0.753814	0.985	0.896	0.00473063	EP4	Dnajb1	FALSE
3.14813e-07	0.989281	0.785	0.45	0.00728919	EP4	Dqx1	FALSE
1.62234e-162	2.88918	0.926	0.027	3.75636e-158	EP5	Fbln5	FALSE
2.54685e-125	2.58724	0.84	0.039	5.89697e-121	EP5	Mgp	FALSE
3.3256e-123	2.70966	0.765	0.028	7.7001e-119	EP5	Gkn3	FALSE
3.31822e-116	1.87693	0.938	0.071	7.68301e-112	EP5	P4ha3	FALSE
4.42969e-115	2.96609	0.975	0.083	1.02565e-110	EP5	Eln	FALSE
1.49166e-101	2.16886	0.901	0.08	3.45378e-97	EP5	Irf6	TRUE
2.60001e-97	2.52017	0.864	0.076	6.02006e-93	EP5	Fbln2	FALSE
9.80047e-94	2.20713	0.988	0.124	2.2692e-89	EP5	Wipf3	FALSE
6.92516e-90	3.28186	0.988	0.154	1.60345e-85	EP5	Htra1	FALSE
5.16982e-87	1.52629	0.654	0.036	1.19702e-82	EP5	Pde3a	FALSE
8.88115e-85	2.07963	0.864	0.097	2.05634e-80	EP5	Lypd6	FALSE
1.30987e-84	2.61385	0.802	0.076	3.03287e-80	EP5	Agr2	FALSE
4.1278e-82	2.25936	0.988	0.161	9.5575e-78	EP5	Bmx	FALSE
1.72479e-81	2.03217	0.988	0.155	3.99358e-77	EP5	Lama3	FALSE
7.31326e-81	2.50156	0.988	0.165	1.69331e-76	EP5	Dkk2	FALSE
2.36559e-78	2.14548	0.988	0.174	5.4773e-74	EP5	Hspa1b	FALSE
9.79236e-75	1.23247	0.617	0.042	2.26732e-70	EP5	Clca3a1	FALSE
1.56856e-73	1.53087	0.753	0.077	3.63184e-69	EP5	Tmem255b	FALSE
2.27631e-73	3.30286	1	0.242	5.27057e-69	EP5	Ltbp4	FALSE
1.61923e-66	1.48501	0.58	0.041	3.74916e-62	EP5	Cytl1	FALSE
1.73309e-65	1.08376	0.432	0.017	4.0128e-61	EP5	Plekhd1	FALSE
9.97318e-63	1.58326	0.667	0.07	2.30919e-58	EP5	Lmcd1	FALSE
1.28317e-62	1.89209	0.938	0.188	2.97106e-58	EP5	Adgrg6	FALSE
1.96146e-62	1.72671	0.901	0.173	4.54156e-58	EP5	Dhh	FALSE
9.90908e-61	1.85068	1	0.27	2.29435e-56	EP5	Synpo	FALSE
3.21622e-60	1.23147	0.519	0.037	7.44683e-56	EP5	Cadps2	FALSE
4.12293e-60	1.76245	0.84	0.14	9.54623e-56	EP5	Rassf9	FALSE
1.55048e-59	2.3955	0.988	0.274	3.58998e-55	EP5	AU021092	FALSE
7.97025e-59	1.61268	0.667	0.078	1.84543e-54	EP5	Mt3	FALSE
1.13096e-58	1.44551	0.815	0.122	2.61864e-54	EP5	Akr1c14	FALSE
5.7696e-58	1.58117	0.716	0.094	1.33589e-53	EP5	Met	FALSE
1.31807e-56	1.30784	0.593	0.06	3.05186e-52	EP5	Calml4	FALSE
3.37499e-56	0.96944	0.42	0.022	7.81446e-52	EP5	Spaca3	FALSE
2.76591e-55	1.49993	0.481	0.034	6.40419e-51	EP5	Lox	FALSE
4.14203e-55	2.20331	1	0.347	9.59046e-51	EP5	Pcsk5	FALSE
5.19584e-55	0.965012	0.432	0.025	1.20304e-50	EP5	Acaa1b	FALSE
1.82981e-54	1.52604	0.741	0.117	4.23675e-50	EP5	Ace	FALSE
4.57984e-54	1.56389	0.753	0.12	1.06042e-49	EP5	5930403L14Rik	FALSE
1.37782e-51	1.06073	0.309	0.009	3.1902e-47	EP5	Cfi	FALSE
2.3979e-51	1.40456	0.889	0.189	5.55209e-47	EP5	Pde9a	FALSE
8.24132e-51	1.89068	0.667	0.1	1.9082e-46	EP5	Slc8a1	FALSE
3.48501e-50	2.33624	1	0.445	8.06919e-46	EP5	Sdpr	FALSE
2.12437e-49	2.52833	1	0.422	4.91877e-45	EP5	Tm4sf1	FALSE
2.22193e-49	2.68413	1	0.763	5.14466e-45	EP5	Vwf	FALSE
1.08633e-48	1.33189	0.728	0.124	2.51528e-44	EP5	Naip5	FALSE
2.57575e-48	2.49646	1	0.716	5.96389e-44	EP5	Ctsh	FALSE
2.92899e-48	1.53148	0.753	0.147	6.78178e-44	EP5	Emp2	FALSE
4.77152e-48	1.02499	0.407	0.027	1.1048e-43	EP5	Lamc3	FALSE
6.63731e-48	1.59077	0.728	0.126	1.5368e-43	EP5	Klhl35	FALSE
9.53276e-48	1.93594	0.975	0.292	2.20722e-43	EP5	Hspa1a	FALSE
2.17864e-47	1.3609	0.58	0.071	5.04442e-43	EP5	Itgb4	FALSE
1.00675e-46	2.21084	1	0.613	2.33103e-42	EP5	Jag1	FALSE
1.24157e-46	1.8552	1	0.412	2.87473e-42	EP5	Pmepa1	FALSE
1.75742e-46	0.943661	0.432	0.035	4.06913e-42	EP5	Scx	TRUE
2.06911e-46	1.63814	0.951	0.283	4.79082e-42	EP5	Smpdl3a	FALSE
6.11286e-46	1.07644	0.716	0.117	1.41537e-41	EP5	Palmd	FALSE
1.2036e-45	1.44762	0.765	0.17	2.78683e-41	EP5	Syt15	FALSE
4.21567e-45	1.90813	0.926	0.3	9.76095e-41	EP5	Hey2	TRUE
5.37696e-45	1.62221	0.938	0.273	1.24498e-40	EP5	Gadd45b	FALSE
5.71648e-45	1.1587	0.531	0.06	1.32359e-40	EP5	S100a4	FALSE
1.25414e-44	1.07101	0.691	0.113	2.90382e-40	EP5	Jam2	FALSE
1.80589e-44	1.25194	0.519	0.062	4.18136e-40	EP5	Ltbp3	FALSE
3.19358e-44	1.52091	1	0.965	7.39443e-40	EP5	Calcrl	FALSE
4.93713e-44	1.3247	0.704	0.123	1.14314e-39	EP5	Ctsw	FALSE
7.26787e-44	1.31619	1	0.995	1.6828e-39	EP5	Fstl1	FALSE
2.77967e-43	1.96531	1	0.587	6.43604e-39	EP5	Gja5	FALSE
2.86209e-43	1.09281	0.704	0.123	6.62688e-39	EP5	Casp4	FALSE
4.07067e-43	1.42575	0.765	0.165	9.42522e-39	EP5	Ccdc60	FALSE
1.65128e-42	1.69898	0.864	0.223	3.82338e-38	EP5	Art4	FALSE
2.41496e-42	1.77896	0.988	0.463	5.59159e-38	EP5	Ltbp1	FALSE
3.36387e-42	1.92674	1	0.774	7.7887e-38	EP5	Sparcl1	FALSE
3.54749e-42	1.5398	0.901	0.261	8.21386e-38	EP5	Wnk4	FALSE
5.65186e-42	1.64117	1	0.821	1.30863e-37	EP5	Epas1	FALSE
9.18276e-42	1.52321	0.975	0.356	2.12618e-37	EP5	Tinagl1	FALSE
1.33891e-41	2.04989	0.975	0.54	3.10012e-37	EP5	Mgst3	FALSE
2.58665e-41	1.86637	1	0.699	5.98914e-37	EP5	Col5a2	FALSE
2.88743e-41	1.20879	1	1	6.68556e-37	EP5	Ramp2	FALSE
4.76269e-41	1.89998	1	0.834	1.10275e-36	EP5	Mfap2	FALSE
8.51677e-41	1.88426	1	0.613	1.97197e-36	EP5	Fbn1	FALSE
9.56168e-41	1.88176	1	0.521	2.21391e-36	EP5	Procr	FALSE
1.41808e-40	1.35662	1	1	3.28341e-36	EP5	H19	FALSE
2.05297e-40	0.837823	0.333	0.02	4.75345e-36	EP5	Nxnl2	FALSE
3.77322e-40	1.2308	0.753	0.163	8.73652e-36	EP5	Ldlrad4	FALSE
4.1751e-40	1.68414	0.938	0.35	9.66704e-36	EP5	Eva1a	FALSE
4.96911e-40	0.839888	0.309	0.017	1.15055e-35	EP5	Syt10	FALSE
5.65431e-40	1.80834	1	0.612	1.3092e-35	EP5	Tmem176b	FALSE
1.16573e-39	1.29291	0.704	0.138	2.69914e-35	EP5	Osmr	FALSE
1.31569e-39	1.4716	1	0.92	3.04635e-35	EP5	Efnb2	FALSE
1.43516e-39	1.42229	0.877	0.265	3.32298e-35	EP5	Prdm16	TRUE
1.47853e-39	1.21899	1	0.986	3.42338e-35	EP5	Tek	FALSE
1.49264e-39	1.34313	0.765	0.182	3.45605e-35	EP5	Nfix	TRUE
1.6531e-39	1.36132	1	0.937	3.82758e-35	EP5	Ptprb	FALSE
2.05401e-39	1.8257	1	0.602	4.75585e-35	EP5	Mllt3	FALSE
2.61262e-39	1.56302	1	0.48	6.04927e-35	EP5	Trim47	FALSE
2.62733e-39	1.68449	0.988	0.411	6.08333e-35	EP5	Tmem100	FALSE
2.90795e-39	1.58949	0.951	0.367	6.73306e-35	EP5	Entpd1	FALSE
3.60545e-39	0.804848	0.568	0.083	8.34806e-35	EP5	Tcp11l2	FALSE
1.03642e-38	1.47625	0.568	0.092	2.39973e-34	EP5	Smtnl1	FALSE
1.51094e-38	2.0789	1	0.683	3.49843e-34	EP5	Edn1	FALSE
2.52474e-38	1.00335	0.605	0.099	5.84579e-34	EP5	Myo1d	FALSE
2.99941e-38	1.49047	1	0.812	6.94483e-34	EP5	Clec14a	FALSE
3.97953e-38	0.967845	1	0.998	9.2142e-34	EP5	Pecam1	FALSE
4.91272e-38	1.41088	1	0.982	1.13749e-33	EP5	Tsc22d1	TRUE
5.57396e-38	1.27933	1	0.957	1.29059e-33	EP5	Mmp2	FALSE
1.16273e-37	1.83824	1	0.455	2.69218e-33	EP5	Stmn2	FALSE
1.4613e-37	1.5016	0.975	0.403	3.3835e-33	EP5	Megf6	FALSE
1.55977e-37	1.67141	1	0.847	3.6115e-33	EP5	Ifitm3	FALSE
2.13825e-37	1.52338	0.988	0.486	4.9509e-33	EP5	Ccdc80	FALSE
3.2963e-37	1.38864	0.938	0.297	7.63226e-33	EP5	Nkx2-3	TRUE
4.40333e-37	1.29504	0.741	0.186	1.01955e-32	EP5	Epha4	FALSE
6.43266e-37	0.961503	1	0.999	1.48942e-32	EP5	Ecscr	FALSE
7.76254e-37	1.61138	0.704	0.177	1.79734e-32	EP5	Bcam	FALSE
1.13497e-36	1.59915	1	0.627	2.62791e-32	EP5	Serpinf1	FALSE
1.15468e-36	0.931808	1	0.997	2.67355e-32	EP5	Ifitm2	FALSE
1.27875e-36	1.52732	0.926	0.359	2.96082e-32	EP5	Nfia	TRUE
1.37502e-36	0.971227	1	1	3.18371e-32	EP5	Igf2	FALSE
2.00927e-36	1.10767	0.667	0.136	4.65225e-32	EP5	Prickle2	FALSE
3.94093e-36	1.09067	1	0.989	9.12483e-32	EP5	Ctsl	FALSE
4.0808e-36	0.889408	0.296	0.019	9.44869e-32	EP5	Halr1	FALSE
4.09669e-36	0.707315	0.617	0.109	9.48548e-32	EP5	Clcf1	FALSE
5.34487e-36	1.19119	0.642	0.121	1.23755e-31	EP5	Tnfrsf26	FALSE
7.28909e-36	0.892238	1	1	1.68772e-31	EP5	Cdh5	FALSE
7.81022e-36	1.53529	1	0.621	1.80838e-31	EP5	Pdcd4	FALSE
8.25741e-36	1.45596	0.889	0.287	1.91192e-31	EP5	Pi16	FALSE
1.46229e-35	1.40183	0.84	0.237	3.38578e-31	EP5	Sox6	TRUE
2.61737e-35	2.19402	1	0.759	6.06025e-31	EP5	Fosb	TRUE
6.72519e-35	0.889108	0.84	0.204	1.55715e-30	EP5	Neurl3	FALSE
6.9365e-35	1.13014	0.802	0.221	1.60608e-30	EP5	Col4a5	FALSE
7.50363e-35	1.2335	0.901	0.295	1.73739e-30	EP5	H2-K1	FALSE
7.61515e-35	1.03214	1	1	1.76321e-30	EP5	Malat1	FALSE
9.6149e-35	1.64267	0.679	0.164	2.22623e-30	EP5	Pdzk1ip1	FALSE
9.78884e-35	0.976244	0.79	0.196	2.26651e-30	EP5	Dennd3	FALSE
1.05761e-34	0.942587	0.395	0.041	2.44878e-30	EP5	2310001H17Rik	FALSE
1.0606e-34	2.01035	0.975	0.59	2.4557e-30	EP5	Sncg	FALSE
1.63842e-34	1.8861	1	0.59	3.79359e-30	EP5	Klf4	TRUE
2.61894e-34	1.38959	1	0.946	6.06389e-30	EP5	Sat1	FALSE
7.61408e-34	0.722488	1	1	1.76296e-29	EP5	Tmsb4x	FALSE
7.61554e-34	1.38499	1	0.846	1.7633e-29	EP5	Gja4	FALSE
8.60039e-34	1.23518	0.679	0.154	1.99133e-29	EP5	Hs3st1	FALSE
9.29272e-34	1.45213	0.914	0.353	2.15164e-29	EP5	Tns1	FALSE
1.27655e-33	1.4088	1	0.836	2.95572e-29	EP5	Fgfr1	FALSE
1.82136e-33	1.71667	0.988	0.486	4.21717e-29	EP5	Nfkbiz	FALSE
2.17712e-33	0.860189	1	1	5.04091e-29	EP5	Col18a1	FALSE
2.64669e-33	1.2826	1	0.745	6.12815e-29	EP5	Mecom	TRUE
2.82908e-33	1.46514	0.543	0.098	6.55045e-29	EP5	Sult1a1	FALSE
3.12508e-33	1.49105	0.988	0.68	7.2358e-29	EP5	Smad7	TRUE
4.63553e-33	0.797417	0.864	0.238	1.07331e-28	EP5	Ocln	FALSE
4.88481e-33	0.893695	1	0.995	1.13103e-28	EP5	Icam2	FALSE
4.94901e-33	1.01374	1	0.993	1.14589e-28	EP5	B2m	FALSE
5.78282e-33	1.5082	0.926	0.414	1.33895e-28	EP5	Timp2	FALSE
8.16655e-33	1.45316	1	0.644	1.89088e-28	EP5	Vegfc	FALSE
1.16494e-32	1.37286	1	0.844	2.6973e-28	EP5	Myct1	FALSE
2.26926e-32	1.1934	0.741	0.184	5.25424e-28	EP5	Tox	TRUE
2.89934e-32	1.7076	0.975	0.78	6.71313e-28	EP5	Ppp1r15a	FALSE
3.1577e-32	1.66283	1	0.854	7.31135e-28	EP5	Rbp1	FALSE
4.13501e-32	1.15815	0.741	0.206	9.57421e-28	EP5	Cpq	FALSE
4.56789e-32	1.03659	0.358	0.037	1.05765e-27	EP5	Tspan11	FALSE
6.82449e-32	1.22964	0.753	0.209	1.58014e-27	EP5	Cpt1a	FALSE
7.41906e-32	1.14578	0.58	0.113	1.71781e-27	EP5	Zbtb4	TRUE
9.33401e-32	1.12014	0.667	0.152	2.1612e-27	EP5	Sp110	TRUE
1.38246e-31	1.65854	0.938	0.485	3.20096e-27	EP5	Emp3	FALSE
1.50827e-31	1.18172	1	0.888	3.49226e-27	EP5	Agrn	FALSE
2.10237e-31	0.828823	1	0.995	4.86783e-27	EP5	Sepw1	FALSE
3.69824e-31	1.08998	0.716	0.189	8.5629e-27	EP5	Fas	FALSE
4.24265e-31	1.31211	0.654	0.157	9.82344e-27	EP5	Lmo7	FALSE
4.52542e-31	1.33406	0.889	0.314	1.04782e-26	EP5	Cbx6	FALSE
4.57739e-31	1.37356	1	0.71	1.05985e-26	EP5	Nfat5	TRUE
6.11633e-31	1.16137	0.667	0.166	1.41617e-26	EP5	Tec	FALSE
6.15667e-31	1.17284	0.679	0.164	1.42552e-26	EP5	Mmp11	FALSE
7.83194e-31	1.02379	1	0.965	1.81341e-26	EP5	Mmrn2	FALSE
8.42008e-31	1.47108	0.975	0.675	1.94958e-26	EP5	Cpxm1	FALSE
9.31067e-31	1.41804	0.963	0.488	2.15579e-26	EP5	Cav1	FALSE
1.2298e-30	0.825963	1	0.999	2.84748e-26	EP5	Ubc	FALSE
1.32895e-30	1.08064	1	0.9	3.07705e-26	EP5	Plod1	FALSE
1.32964e-30	1.67661	0.84	0.355	3.07866e-26	EP5	Alox12	FALSE
1.45079e-30	0.944427	0.383	0.046	3.35917e-26	EP5	Col9a2	FALSE
1.81218e-30	1.85919	0.951	0.609	4.19591e-26	EP5	Bpgm	FALSE
2.27528e-30	0.777229	0.556	0.106	5.26818e-26	EP5	Has2	FALSE
2.55335e-30	0.901295	1	0.98	5.91202e-26	EP5	Tmem59	FALSE
3.11947e-30	1.03156	1	0.996	7.22282e-26	EP5	Nrp1	FALSE
5.0437e-30	1.30943	0.963	0.472	1.16782e-25	EP5	Fam198b	FALSE
7.4258e-30	1.25386	0.877	0.347	1.71937e-25	EP5	Slc45a4	FALSE
8.55534e-30	0.966843	0.37	0.045	1.9809e-25	EP5	Mfap5	FALSE
9.67432e-30	1.30219	0.963	0.531	2.23999e-25	EP5	Plcg2	FALSE
1.16729e-29	1.41235	0.84	0.306	2.70275e-25	EP5	Krt18	FALSE
1.52089e-29	0.914172	0.481	0.08	3.52146e-25	EP5	Mfsd6	FALSE
1.80337e-29	1.2102	1	0.969	4.17553e-25	EP5	Efna1	FALSE
2.27185e-29	1.25953	0.951	0.527	5.26024e-25	EP5	Aes	FALSE
2.2926e-29	1.31008	1	0.631	5.30828e-25	EP5	Hid1	FALSE
2.72485e-29	0.972668	0.543	0.103	6.30911e-25	EP5	Chrnb1	FALSE
3.14762e-29	0.941699	0.407	0.058	7.28799e-25	EP5	Afap1l2	FALSE
3.17241e-29	1.36654	0.926	0.404	7.34539e-25	EP5	Tapbp	FALSE
3.80019e-29	1.12492	0.827	0.281	8.79895e-25	EP5	Sncaip	FALSE
3.81908e-29	1.05587	1	0.917	8.8427e-25	EP5	Tspan13	FALSE
4.33173e-29	0.865865	1	0.977	1.00297e-24	EP5	Map1lc3b	FALSE
4.45998e-29	0.807171	1	0.999	1.03266e-24	EP5	Aplp2	FALSE
6.82697e-29	1.45037	1	0.969	1.58072e-24	EP5	Jun	TRUE
7.46485e-29	1.43441	0.914	0.463	1.72841e-24	EP5	Tmem176a	FALSE
9.64879e-29	1.05129	0.815	0.259	2.23408e-24	EP5	Bcl11a	TRUE
1.21439e-28	1.31424	1	0.888	2.8118e-24	EP5	Rgs2	FALSE
1.2363e-28	1.35313	1	0.865	2.86252e-24	EP5	Ecm1	FALSE
1.45242e-28	1.15694	0.519	0.1	3.36294e-24	EP5	Anxa1	FALSE
1.45243e-28	1.35468	1	0.839	3.36296e-24	EP5	Serf1	FALSE
3.30125e-28	1.60745	0.951	0.52	7.64372e-24	EP5	Igsf3	FALSE
5.24692e-28	1.17552	1	0.773	1.21487e-23	EP5	Bmp1	FALSE
5.52519e-28	1.14255	0.457	0.077	1.2793e-23	EP5	Nos1ap	FALSE
8.96063e-28	0.870815	1	0.981	2.07475e-23	EP5	Tmem2	FALSE
9.48258e-28	1.22037	0.988	0.612	2.1956e-23	EP5	Chd3	FALSE
9.78472e-28	1.21862	0.667	0.188	2.26555e-23	EP5	Npnt	FALSE
9.9258e-28	1.32325	0.926	0.443	2.29822e-23	EP5	Gata6	TRUE
1.09485e-27	1.08078	1	0.91	2.53502e-23	EP5	Wbp1l	FALSE
1.23023e-27	1.19658	0.975	0.525	2.84846e-23	EP5	Lama5	FALSE
1.2568e-27	1.06678	0.679	0.2	2.91e-23	EP5	Cxcl12	FALSE
1.44708e-27	1.70712	1	0.82	3.35057e-23	EP5	Btg2	FALSE
1.46256e-27	1.72802	1	0.88	3.38642e-23	EP5	Fos	TRUE
2.13601e-27	0.875819	1	0.999	4.94571e-23	EP5	Fn1	FALSE
2.58863e-27	1.25496	1	0.68	5.99372e-23	EP5	Pdlim1	FALSE
2.90491e-27	1.35906	0.975	0.628	6.72603e-23	EP5	Smim14	FALSE
3.08239e-27	0.865259	1	0.986	7.13695e-23	EP5	Adamts13	FALSE
4.88567e-27	1.76032	0.988	0.628	1.13123e-22	EP5	Ier3	FALSE
6.0314e-27	1.18589	1	0.908	1.39651e-22	EP5	Id2	TRUE
6.5625e-27	1.72255	0.988	0.664	1.51948e-22	EP5	Zfp36	FALSE
7.09239e-27	0.727566	0.691	0.179	1.64217e-22	EP5	4930412O13Rik	FALSE
7.64249e-27	1.6087	0.926	0.445	1.76954e-22	EP5	Rasl11b	FALSE
7.73586e-27	1.20023	0.975	0.679	1.79116e-22	EP5	Adamts10	FALSE
7.89052e-27	1.07252	0.852	0.333	1.82697e-22	EP5	Sfxn3	FALSE
7.96842e-27	0.698409	0.593	0.143	1.84501e-22	EP5	Anpep	FALSE
9.39702e-27	1.45296	0.988	0.679	2.17579e-22	EP5	Dnajb9	FALSE
9.66911e-27	1.21194	1	0.859	2.23879e-22	EP5	Skil	FALSE
9.79411e-27	1.54726	0.926	0.544	2.26773e-22	EP5	Elf1	TRUE
1.41094e-26	1.37974	0.963	0.579	3.26689e-22	EP5	Smad6	TRUE
1.5252e-26	1.33709	0.951	0.477	3.53145e-22	EP5	Ypel3	FALSE
1.89807e-26	0.726643	1	0.992	4.3948e-22	EP5	Eif4a2	FALSE
1.91123e-26	1.24174	1	0.774	4.42526e-22	EP5	Pik3c2b	FALSE
2.1854e-26	1.13611	0.963	0.493	5.06006e-22	EP5	Cyp26b1	FALSE
2.34662e-26	1.0155	0.556	0.13	5.43337e-22	EP5	Pla2g7	FALSE
2.60288e-26	0.826736	0.506	0.098	6.0267e-22	EP5	Cyp4b1	FALSE
2.9407e-26	1.2755	0.704	0.202	6.80889e-22	EP5	Nuak1	FALSE
3.36332e-26	1.41413	0.864	0.376	7.78744e-22	EP5	Isl1	TRUE
3.51725e-26	0.981927	0.346	0.044	8.14384e-22	EP5	Vdr	TRUE
3.72424e-26	1.22332	0.704	0.213	8.6231e-22	EP5	Crebrf	FALSE
5.09462e-26	0.818993	0.79	0.252	1.17961e-21	EP5	Nxpe4	FALSE
5.33315e-26	0.938329	1	0.966	1.23484e-21	EP5	Clk1	FALSE
5.62664e-26	1.14253	0.988	0.931	1.30279e-21	EP5	Azin1	FALSE
8.96933e-26	1.12779	0.963	0.494	2.07676e-21	EP5	Cd44	FALSE
1.37175e-25	0.7057	0.272	0.026	3.17615e-21	EP5	Moxd1	FALSE
1.51027e-25	0.891296	0.296	0.033	3.49687e-21	EP5	Ltbp2	FALSE
1.54769e-25	0.740638	1	0.992	3.58351e-21	EP5	Atox1	FALSE
1.60154e-25	1.28356	0.951	0.559	3.7082e-21	EP5	Mall	FALSE
1.88224e-25	1.28055	0.975	0.52	4.35815e-21	EP5	Klhl13	FALSE
2.00641e-25	0.790634	0.469	0.09	4.64565e-21	EP5	Efemp1	FALSE
3.68871e-25	1.40226	1	0.738	8.54084e-21	EP5	Tsc22d2	TRUE
4.09014e-25	1.42187	1	0.889	9.47032e-21	EP5	Jund	TRUE
4.24823e-25	1.01492	0.716	0.225	9.83635e-21	EP5	Clec1a	FALSE
4.5601e-25	1.39062	1	0.891	1.05585e-20	EP5	Dusp1	FALSE
5.07956e-25	0.907319	1	0.952	1.17612e-20	EP5	Ppdpf	FALSE
5.21224e-25	1.25622	0.975	0.633	1.20684e-20	EP5	Meis2	TRUE
5.67537e-25	1.16114	0.815	0.303	1.31407e-20	EP5	Rasgef1b	FALSE
6.47671e-25	1.15315	0.988	0.774	1.49962e-20	EP5	Fblim1	FALSE
7.00928e-25	0.718101	0.469	0.091	1.62293e-20	EP5	Cmklr1	FALSE
9.4269e-25	0.734105	0.407	0.068	2.1827e-20	EP5	Arhgap8	FALSE
1.12984e-24	1.14783	0.988	0.763	2.61603e-20	EP5	Nfib	TRUE
1.23886e-24	1.2113	0.988	0.661	2.86846e-20	EP5	Nedd9	FALSE
1.53722e-24	1.50264	0.975	0.679	3.55929e-20	EP5	Sdc1	FALSE
1.58145e-24	0.758091	0.617	0.158	3.66168e-20	EP5	Trim46	FALSE
1.75593e-24	1.27345	0.716	0.252	4.06569e-20	EP5	Unc13b	FALSE
1.75834e-24	1.28834	0.951	0.637	4.07127e-20	EP5	St6gal1	FALSE
1.78934e-24	1.5482	1	0.89	4.14305e-20	EP5	Klf2	TRUE
1.79833e-24	1.13237	0.988	0.593	4.16386e-20	EP5	Foxc2	TRUE
1.93522e-24	0.869683	1	0.988	4.4808e-20	EP5	S100a11	FALSE
2.18908e-24	1.15986	1	0.687	5.0686e-20	EP5	H2-D1	FALSE
2.26237e-24	0.782639	1	0.989	5.2383e-20	EP5	Ubb	FALSE
2.34803e-24	0.7453	1	0.99	5.43664e-20	EP5	Grcc10	FALSE
3.18283e-24	0.821579	1	0.997	7.36954e-20	EP5	Maged2	FALSE
4.2326e-24	1.2273	0.654	0.199	9.80016e-20	EP5	Cyb561	FALSE
6.05787e-24	0.930791	0.617	0.169	1.40264e-19	EP5	Alpk3	FALSE
6.547e-24	1.05828	1	0.962	1.51589e-19	EP5	Ctsb	FALSE
8.10876e-24	1.16918	1	0.695	1.8775e-19	EP5	Slc18a2	FALSE
9.5219e-24	1.11936	0.988	0.638	2.2047e-19	EP5	Prom1	FALSE
1.03803e-23	1.18148	0.914	0.46	2.40345e-19	EP5	Tmem44	FALSE
1.18097e-23	1.0466	0.432	0.082	2.73442e-19	EP5	Kcnn4	FALSE
1.30358e-23	1.18341	0.975	0.708	3.0183e-19	EP5	Ssfa2	FALSE
1.30667e-23	1.18184	0.753	0.268	3.02546e-19	EP5	Cdc42ep3	FALSE
1.38033e-23	1.09564	0.975	0.674	3.19601e-19	EP5	Cd40	FALSE
1.3863e-23	1.1938	0.864	0.402	3.20985e-19	EP5	Fzd6	FALSE
1.4776e-23	1.40481	0.753	0.262	3.42124e-19	EP5	Thsd7a	FALSE
1.51121e-23	0.866596	1	0.97	3.49905e-19	EP5	Npc2	FALSE
2.05391e-23	0.878367	1	0.98	4.75562e-19	EP5	Ccnl1	FALSE
2.29506e-23	0.984081	1	0.621	5.31397e-19	EP5	Itpr3	FALSE
2.83448e-23	0.912726	0.395	0.068	6.56296e-19	EP5	Ccdc69	FALSE
2.87917e-23	1.01211	0.815	0.3	6.66644e-19	EP5	Mlf1	FALSE
3.06945e-23	1.46672	1	0.888	7.10701e-19	EP5	Hes1	TRUE
3.26151e-23	1.09244	0.975	0.834	7.5517e-19	EP5	Nfic	TRUE
6.2368e-23	1.04894	1	0.86	1.44407e-18	EP5	Lipa	FALSE
6.94423e-23	1.36889	0.975	0.458	1.60787e-18	EP5	Socs3	FALSE
7.50803e-23	1.11597	0.481	0.106	1.73841e-18	EP5	Gbp7	FALSE
9.04038e-23	1.31086	0.951	0.594	2.09321e-18	EP5	Gata3	TRUE
9.53625e-23	1.05911	0.963	0.804	2.20802e-18	EP5	Grn	FALSE
1.15782e-22	1.21544	0.877	0.487	2.68081e-18	EP5	Pld3	FALSE
1.62684e-22	1.09069	0.963	0.605	3.76679e-18	EP5	Tmx4	FALSE
1.79614e-22	1.23208	0.901	0.638	4.15878e-18	EP5	Ccdc28b	FALSE
2.21488e-22	0.90419	0.901	0.461	5.12833e-18	EP5	Zfp827	TRUE
2.52836e-22	1.00217	1	0.932	5.85417e-18	EP5	Rcn3	FALSE
2.63742e-22	1.0028	0.568	0.157	6.10669e-18	EP5	Rps6ka5	FALSE
2.76683e-22	1.01829	0.321	0.047	6.40632e-18	EP5	Wfdc1	FALSE
2.91933e-22	0.837887	1	0.936	6.75941e-18	EP5	Npr1	FALSE
3.60668e-22	0.85969	0.79	0.302	8.35092e-18	EP5	Setbp1	FALSE
3.95688e-22	0.933034	1	0.923	9.16176e-18	EP5	Nrep	FALSE
5.01275e-22	1.00582	0.469	0.108	1.16065e-17	EP5	Crispld1	FALSE
7.18246e-22	0.963364	0.617	0.188	1.66303e-17	EP5	Lpin1	FALSE
7.19425e-22	1.19648	1	0.847	1.66576e-17	EP5	Junb	TRUE
9.2719e-22	1.02851	0.988	0.861	2.14682e-17	EP5	Pbx1	TRUE
9.67144e-22	1.35301	0.79	0.339	2.23932e-17	EP5	Ctsc	FALSE
1.12745e-21	1.13227	0.926	0.503	2.61049e-17	EP5	Vegfa	FALSE
1.46156e-21	0.938043	0.84	0.349	3.38409e-17	EP5	Sost	FALSE
1.50467e-21	0.723316	1	0.999	3.48392e-17	EP5	Cald1	FALSE
1.54744e-21	0.92798	1	0.928	3.58295e-17	EP5	Cd63	FALSE
2.49986e-21	0.830213	0.494	0.121	5.78817e-17	EP5	Trim62	FALSE
2.94973e-21	0.755968	1	0.999	6.8298e-17	EP5	Cd34	FALSE
3.39765e-21	0.825869	1	0.927	7.86692e-17	EP5	Creg1	FALSE
3.40239e-21	1.08003	0.84	0.368	7.87789e-17	EP5	Gcnt2	FALSE
4.52688e-21	1.4816	0.975	0.731	1.04815e-16	EP5	Bcr	FALSE
4.68444e-21	1.13417	0.951	0.729	1.08464e-16	EP5	Fndc3b	FALSE
5.3793e-21	1.03292	0.963	0.827	1.24552e-16	EP5	Tcn2	FALSE
5.48646e-21	1.0647	1	0.928	1.27033e-16	EP5	Btg1	FALSE
6.20698e-21	0.995801	1	0.753	1.43716e-16	EP5	Hey1	TRUE
7.69537e-21	0.836423	0.741	0.277	1.78179e-16	EP5	Dach1	FALSE
8.70365e-21	1.55827	0.975	0.638	2.01524e-16	EP5	Nr4a1	TRUE
9.78384e-21	1.11771	0.531	0.141	2.26535e-16	EP5	Spon2	FALSE
1.3942e-20	1.04329	0.691	0.25	3.22812e-16	EP5	Mansc1	FALSE
1.4693e-20	1.07493	0.679	0.24	3.40202e-16	EP5	Dmd	FALSE
1.4798e-20	1.17512	0.63	0.205	3.42634e-16	EP5	Fev	TRUE
1.59924e-20	0.793398	0.827	0.37	3.70288e-16	EP5	Tob1	FALSE
1.81227e-20	1.21052	0.827	0.366	4.19614e-16	EP5	Cables1	FALSE
1.90216e-20	1.15196	0.889	0.445	4.40427e-16	EP5	Klhl24	FALSE
2.08495e-20	1.08152	1	0.725	4.82749e-16	EP5	Acer2	FALSE
2.12764e-20	0.731209	0.42	0.089	4.92634e-16	EP5	Bcl3	FALSE
2.67826e-20	1.18553	0.963	0.735	6.20125e-16	EP5	Arl4a	FALSE
3.02336e-20	0.695324	1	0.975	7.00029e-16	EP5	Tmem50a	FALSE
3.04685e-20	1.21443	0.975	0.725	7.05468e-16	EP5	Camk2d	FALSE
3.54935e-20	1.03628	0.827	0.38	8.21816e-16	EP5	Hif3a	FALSE
4.64358e-20	0.967108	0.975	0.737	1.07517e-15	EP5	Tspan2	FALSE
4.82569e-20	0.779893	0.951	0.85	1.11734e-15	EP5	Rnaset2b	FALSE
5.10345e-20	0.755653	0.556	0.152	1.18165e-15	EP5	Tnfaip3	FALSE
5.87838e-20	0.925418	1	0.734	1.36108e-15	EP5	Slco3a1	FALSE
8.14453e-20	1.11175	0.951	0.68	1.88578e-15	EP5	Ninj1	FALSE
8.81963e-20	0.874642	1	0.938	2.0421e-15	EP5	Utrn	FALSE
9.54323e-20	1.60958	0.963	0.788	2.20964e-15	EP5	Egr1	TRUE
9.6889e-20	0.744745	0.309	0.049	2.24337e-15	EP5	Rsph9	FALSE
9.95087e-20	0.993056	0.691	0.261	2.30403e-15	EP5	Fgfrl1	FALSE
1.23185e-19	0.786477	1	0.956	2.85221e-15	EP5	Saraf	FALSE
1.23538e-19	1.13016	0.802	0.38	2.86039e-15	EP5	Fam101b	FALSE
1.28421e-19	1.03187	0.309	0.049	2.97345e-15	EP5	Aph1c	FALSE
1.34853e-19	0.881009	0.864	0.385	3.12238e-15	EP5	Atp2b4	FALSE
1.36935e-19	1.22113	0.704	0.271	3.17059e-15	EP5	Ptchd1	FALSE
1.50634e-19	0.876839	0.704	0.262	3.48777e-15	EP5	Bhlhe40	TRUE
1.97586e-19	0.770327	0.593	0.18	4.57492e-15	EP5	Mapre3	FALSE
2.24766e-19	0.794754	1	0.957	5.20423e-15	EP5	Adam10	FALSE
2.48632e-19	0.986447	0.926	0.619	5.75682e-15	EP5	Cav2	FALSE
3.01836e-19	1.08397	0.975	0.82	6.98871e-15	EP5	Stat3	TRUE
3.40097e-19	0.790306	0.457	0.11	7.8746e-15	EP5	AW551984	FALSE
3.59989e-19	1.148	0.852	0.522	8.33519e-15	EP5	Pqlc1	FALSE
4.56364e-19	1.03049	0.951	0.713	1.05667e-14	EP5	Fryl	FALSE
5.02654e-19	0.694876	1	0.952	1.16385e-14	EP5	Mapk3	FALSE
5.48041e-19	1.04425	1	0.881	1.26893e-14	EP5	Mtus1	FALSE
5.70316e-19	1.18174	0.815	0.383	1.32051e-14	EP5	Sigirr	FALSE
7.49904e-19	0.902769	0.877	0.41	1.73633e-14	EP5	Hoxa9	TRUE
7.75856e-19	1.06138	0.963	0.759	1.79642e-14	EP5	Laptm5	FALSE
7.87966e-19	0.913763	0.679	0.247	1.82446e-14	EP5	Reep2	FALSE
8.3038e-19	1.00296	0.42	0.097	1.92266e-14	EP5	Nipal2	FALSE
9.06782e-19	1.15724	0.827	0.439	2.09956e-14	EP5	Fam214b	FALSE
9.96907e-19	0.723459	1	0.977	2.30824e-14	EP5	Zfp36l1	FALSE
1.11935e-18	0.940553	0.543	0.161	2.59175e-14	EP5	Frk	FALSE
1.21754e-18	1.0194	0.988	0.87	2.8191e-14	EP5	Bst2	FALSE
1.67427e-18	1.03275	1	0.931	3.87661e-14	EP5	Crip1	FALSE
1.92558e-18	0.801797	1	0.928	4.45849e-14	EP5	Rgs3	FALSE
1.94419e-18	0.966376	1	0.928	4.50159e-14	EP5	Txnip	FALSE
1.9965e-18	1.03712	1	0.938	4.6227e-14	EP5	Cyr61	FALSE
2.22591e-18	0.740429	1	0.966	5.15387e-14	EP5	Prnp	FALSE
2.22765e-18	0.695511	1	0.976	5.15789e-14	EP5	Plagl1	TRUE
2.35143e-18	0.70085	0.679	0.234	5.4445e-14	EP5	Nr1d2	TRUE
2.36366e-18	0.759652	0.444	0.111	5.47281e-14	EP5	Rec8	FALSE
2.94713e-18	1.09918	0.864	0.465	6.82379e-14	EP5	Rilpl2	FALSE
3.58535e-18	1.08163	0.864	0.469	8.30151e-14	EP5	Gdpd1	FALSE
3.66727e-18	1.5133	0.667	0.295	8.49119e-14	EP5	Sfrp1	FALSE
4.1282e-18	0.80979	0.309	0.054	9.55843e-14	EP5	Sdk1	FALSE
4.21901e-18	1.00181	0.914	0.476	9.7687e-14	EP5	Mafk	TRUE
4.57749e-18	0.890321	0.506	0.141	1.05987e-13	EP5	Cnnm2	FALSE
4.79646e-18	0.85563	0.79	0.306	1.11057e-13	EP5	Ttpa	FALSE
4.84883e-18	1.0367	0.988	0.79	1.1227e-13	EP5	Npr3	FALSE
4.95579e-18	0.694979	1	0.94	1.14746e-13	EP5	Prkcdbp	FALSE
5.01046e-18	0.838125	0.802	0.327	1.16012e-13	EP5	Cd1d1	FALSE
5.53824e-18	1.25623	0.765	0.39	1.28232e-13	EP5	F10	FALSE
5.62133e-18	1.0434	0.951	0.786	1.30156e-13	EP5	Tmem98	FALSE
5.6772e-18	0.892754	0.963	0.707	1.3145e-13	EP5	Palld	FALSE
6.24838e-18	0.926718	0.963	0.61	1.44675e-13	EP5	Pik3r3	FALSE
7.32548e-18	0.941524	0.741	0.306	1.69614e-13	EP5	Aaed1	FALSE
7.9641e-18	1.06771	0.84	0.445	1.84401e-13	EP5	Amigo2	FALSE
8.74965e-18	1.12704	0.827	0.391	2.02589e-13	EP5	Csrnp1	FALSE
1.04064e-17	0.941256	1	0.927	2.4095e-13	EP5	Slc9a3r2	FALSE
1.15604e-17	1.29817	0.58	0.19	2.6767e-13	EP5	Fam71a	FALSE
1.3504e-17	0.833918	0.864	0.421	3.12671e-13	EP5	Ccpg1	FALSE
1.37061e-17	1.01303	0.988	0.82	3.1735e-13	EP5	Taf7	FALSE
1.56716e-17	0.969236	0.765	0.366	3.6286e-13	EP5	Grina	FALSE
1.56734e-17	0.733199	0.395	0.092	3.62903e-13	EP5	BC064078	FALSE
1.65034e-17	1.0218	0.79	0.359	3.8212e-13	EP5	Il15	FALSE
1.86989e-17	0.94162	0.802	0.363	4.32954e-13	EP5	Fam181b	FALSE
1.88814e-17	1.28964	0.852	0.5	4.37179e-13	EP5	Hotairm1	FALSE
2.01667e-17	0.976511	1	0.765	4.66941e-13	EP5	Ccm2l	FALSE
2.32195e-17	0.889457	0.975	0.817	5.37625e-13	EP5	Cenpt	FALSE
3.54689e-17	1.11912	0.901	0.546	8.21246e-13	EP5	1110007C09Rik	FALSE
3.92149e-17	0.830689	0.988	0.864	9.07982e-13	EP5	Rbm38	FALSE
4.35412e-17	0.910809	0.691	0.275	1.00815e-12	EP5	Aqp1	FALSE
4.7018e-17	0.95603	0.864	0.484	1.08866e-12	EP5	Hs6st1	FALSE
5.5123e-17	0.948309	0.889	0.65	1.27632e-12	EP5	Pycard	FALSE
5.62224e-17	0.794599	0.815	0.368	1.30177e-12	EP5	Ddit4	FALSE
5.84648e-17	1.21208	0.938	0.616	1.35369e-12	EP5	Ptgis	FALSE
6.06526e-17	0.990562	0.84	0.444	1.40435e-12	EP5	Fbxl20	FALSE
6.66456e-17	0.922316	0.975	0.682	1.54311e-12	EP5	Pam	FALSE
8.95519e-17	0.838834	0.988	0.804	2.07348e-12	EP5	Prr13	FALSE
9.72841e-17	0.708394	1	0.846	2.25252e-12	EP5	Notch4	FALSE
1.01936e-16	0.729411	1	0.912	2.36023e-12	EP5	S100a13	FALSE
1.14635e-16	1.02412	0.988	0.843	2.65425e-12	EP5	Dennd5a	FALSE
1.35413e-16	0.869521	1	0.92	3.13535e-12	EP5	Itm2a	FALSE
1.43227e-16	0.835021	0.704	0.282	3.31628e-12	EP5	Ctso	FALSE
1.44284e-16	0.787605	0.469	0.137	3.34074e-12	EP5	Wnt11	FALSE
2.09655e-16	1.0181	0.864	0.594	4.85435e-12	EP5	Hexb	FALSE
2.41015e-16	0.885142	0.988	0.714	5.58047e-12	EP5	Zfp69	TRUE
2.50092e-16	0.917838	0.975	0.843	5.79064e-12	EP5	Lyl1	TRUE
2.56609e-16	1.24842	0.741	0.345	5.94152e-12	EP5	6330403K07Rik	FALSE
2.95328e-16	0.878748	0.84	0.407	6.83802e-12	EP5	Gabbr1	FALSE
4.08658e-16	0.710829	1	0.916	9.46207e-12	EP5	Mfng	FALSE
4.81493e-16	0.847995	0.531	0.178	1.11485e-11	EP5	Fgd4	FALSE
6.16955e-16	1.03492	0.815	0.425	1.4285e-11	EP5	Kank1	FALSE
7.20251e-16	0.918847	0.963	0.691	1.66767e-11	EP5	Edem2	FALSE
7.30472e-16	0.884589	0.519	0.162	1.69134e-11	EP5	Sulf1	FALSE
8.6203e-16	1.01706	0.877	0.599	1.99594e-11	EP5	Slc35b3	FALSE
8.65444e-16	0.876312	0.975	0.722	2.00385e-11	EP5	Ypel5	FALSE
9.27471e-16	0.723904	1	0.807	2.14747e-11	EP5	Unc5b	FALSE
9.71528e-16	0.840282	0.778	0.375	2.24948e-11	EP5	Ctnnal1	FALSE
1.13058e-15	0.710524	1	0.959	2.61775e-11	EP5	Rsrp1	FALSE
1.25404e-15	1.04424	0.963	0.605	2.90361e-11	EP5	Tiparp	FALSE
1.40042e-15	0.864073	0.914	0.542	3.24253e-11	EP5	Stx1a	FALSE
1.5092e-15	0.964314	1	0.853	3.4944e-11	EP5	Gadd45g	FALSE
1.56344e-15	0.780416	0.988	0.855	3.61999e-11	EP5	Lrpap1	FALSE
1.77746e-15	0.891964	0.716	0.329	4.11552e-11	EP5	Mgst1	FALSE
1.92744e-15	0.926393	0.975	0.758	4.46279e-11	EP5	Mast4	FALSE
2.07201e-15	0.88382	0.988	0.91	4.79753e-11	EP5	Ski	FALSE
2.15619e-15	1.03388	0.481	0.155	4.99244e-11	EP5	Ttll7	FALSE
2.54114e-15	0.939026	0.889	0.569	5.88375e-11	EP5	C1qtnf6	FALSE
2.64551e-15	0.831834	0.667	0.29	6.12542e-11	EP5	Enpp4	FALSE
2.69498e-15	0.905332	0.617	0.24	6.23996e-11	EP5	Mtmr11	FALSE
2.88283e-15	0.705015	0.988	0.904	6.67491e-11	EP5	Bmpr2	FALSE
3.1213e-15	0.732775	0.975	0.769	7.22705e-11	EP5	Ifngr1	FALSE
3.44099e-15	1.1134	0.765	0.386	7.96726e-11	EP5	Frat2	FALSE
4.58111e-15	0.714109	0.988	0.765	1.06071e-10	EP5	Lgmn	FALSE
4.65378e-15	0.872034	0.568	0.194	1.07754e-10	EP5	Cxcl16	FALSE
5.09802e-15	0.952106	0.901	0.642	1.18039e-10	EP5	Hcfc1r1	FALSE
5.27056e-15	0.791899	0.988	0.934	1.22035e-10	EP5	Elovl5	FALSE
5.70028e-15	1.12522	0.469	0.149	1.31984e-10	EP5	Egfl8	FALSE
5.74698e-15	1.04505	0.914	0.788	1.33066e-10	EP5	P3h3	FALSE
6.43623e-15	0.86682	0.827	0.413	1.49024e-10	EP5	Gm14207	FALSE
7.01056e-15	0.888099	0.975	0.747	1.62322e-10	EP5	Fkbp7	FALSE
7.49425e-15	0.775567	1	0.829	1.73522e-10	EP5	Dab2ip	FALSE
7.8257e-15	0.842649	0.963	0.87	1.81196e-10	EP5	Hbp1	TRUE
8.44816e-15	1.09044	0.852	0.54	1.95609e-10	EP5	Cyth3	FALSE
9.60105e-15	0.764289	0.741	0.336	2.22303e-10	EP5	Atrnl1	FALSE
1.02501e-14	0.993477	0.802	0.403	2.37332e-10	EP5	Rhod	FALSE
1.15924e-14	0.808509	1	0.927	2.68411e-10	EP5	Sox7	TRUE
1.19341e-14	0.938924	1	0.979	2.76322e-10	EP5	Ier2	FALSE
1.19773e-14	0.87405	0.901	0.842	2.77322e-10	EP5	Wls	FALSE
1.21375e-14	0.94404	0.543	0.205	2.81033e-10	EP5	Tppp3	FALSE
1.43291e-14	0.927382	0.802	0.415	3.31776e-10	EP5	Cdk19	FALSE
1.56618e-14	1.02359	0.358	0.091	3.62633e-10	EP5	Pitx2	TRUE
1.72615e-14	0.813623	0.728	0.315	3.99673e-10	EP5	Hoxa5	TRUE
1.93413e-14	0.741668	0.988	0.944	4.47828e-10	EP5	St3gal5	FALSE
1.96308e-14	0.832961	0.654	0.27	4.54531e-10	EP5	Emp1	FALSE
2.53692e-14	0.814362	0.938	0.691	5.87398e-10	EP5	Capg	FALSE
2.71081e-14	1.16074	0.827	0.484	6.27661e-10	EP5	Tanc2	FALSE
3.01338e-14	1.02369	1	0.955	6.97718e-10	EP5	Klf6	TRUE
3.23862e-14	1.1763	0.778	0.429	7.4987e-10	EP5	Marveld1	FALSE
3.26298e-14	0.847393	0.358	0.092	7.5551e-10	EP5	Smarcd3	FALSE
3.27925e-14	0.73193	0.988	0.798	7.59277e-10	EP5	Gata2	TRUE
4.00772e-14	0.807645	1	0.945	9.27947e-10	EP5	Gls	FALSE
4.20609e-14	0.994433	0.605	0.249	9.73877e-10	EP5	Txnrd3	FALSE
4.27921e-14	0.747295	1	0.955	9.90809e-10	EP5	H13	FALSE
4.34653e-14	0.806023	0.802	0.404	1.0064e-09	EP5	Il2rg	FALSE
4.411e-14	0.867333	0.988	0.877	1.02132e-09	EP5	Tmed4	FALSE
4.82318e-14	0.775442	0.926	0.731	1.11676e-09	EP5	Cux1	TRUE
5.39526e-14	0.925593	1	0.949	1.24922e-09	EP5	Rhob	FALSE
5.48394e-14	0.766886	0.506	0.18	1.26975e-09	EP5	Rasl11a	FALSE
5.74011e-14	0.953356	0.975	0.881	1.32907e-09	EP5	Pnrc1	FALSE
6.22368e-14	0.984948	0.877	0.557	1.44103e-09	EP5	Gaa	FALSE
6.27774e-14	0.78549	0.802	0.39	1.45355e-09	EP5	Fbxo33	FALSE
6.30028e-14	0.736998	0.988	0.935	1.45877e-09	EP5	Sqstm1	FALSE
6.54367e-14	0.855694	0.988	0.896	1.51512e-09	EP5	B4galt1	FALSE
7.02768e-14	0.956775	0.901	0.583	1.62719e-09	EP5	Klf11	TRUE
8.59243e-14	0.751668	0.963	0.759	1.98949e-09	EP5	Emb	FALSE
8.70389e-14	1.03522	0.852	0.465	2.0153e-09	EP5	Fosl2	TRUE
8.87301e-14	0.698886	0.975	0.921	2.05446e-09	EP5	Ehd4	FALSE
9.94818e-14	0.909671	0.988	0.877	2.3034e-09	EP5	Glmp	TRUE
1.11478e-13	1.02564	0.346	0.092	2.58117e-09	EP5	Cldn7	FALSE
1.12043e-13	0.955885	0.889	0.628	2.59425e-09	EP5	Gpx7	FALSE
1.21462e-13	0.915453	0.84	0.525	2.81234e-09	EP5	Arid5b	TRUE
1.23316e-13	0.793773	0.889	0.524	2.85525e-09	EP5	Pnpla2	FALSE
1.3172e-13	0.830656	0.901	0.546	3.04984e-09	EP5	Sox13	TRUE
1.31831e-13	0.781461	0.84	0.485	3.05241e-09	EP5	Ucp2	FALSE
1.33e-13	0.738977	1	0.927	3.07948e-09	EP5	Cpd	FALSE
1.33189e-13	0.903091	0.975	0.852	3.08386e-09	EP5	Ube2h	FALSE
1.49114e-13	0.740935	0.531	0.199	3.45258e-09	EP5	Hoxa10	TRUE
1.56157e-13	1.15326	0.975	0.802	3.61565e-09	EP5	Arrdc3	FALSE
1.56838e-13	0.84432	0.617	0.269	3.63142e-09	EP5	Tbc1d8	FALSE
1.7559e-13	1.01965	0.988	0.797	4.06561e-09	EP5	Nfkbia	FALSE
2.26028e-13	0.696048	0.296	0.066	5.23346e-09	EP5	Dync1i1	FALSE
3.60514e-13	0.926403	0.716	0.334	8.34735e-09	EP5	Plat	FALSE
3.94917e-13	0.895253	0.469	0.168	9.14391e-09	EP5	Ly6g6d	FALSE
4.43203e-13	0.718154	0.938	0.669	1.02619e-08	EP5	Smtnl2	FALSE
4.99344e-13	0.81075	1	0.96	1.15618e-08	EP5	Dusp6	FALSE
5.05021e-13	0.910337	0.617	0.257	1.16933e-08	EP5	Pld1	FALSE
5.30381e-13	0.699795	1	0.823	1.22805e-08	EP5	Dll4	FALSE
6.50053e-13	1.04767	0.605	0.289	1.50513e-08	EP5	Naglu	FALSE
6.88478e-13	0.934505	0.864	0.608	1.5941e-08	EP5	Prrg2	FALSE
8.44857e-13	0.744551	0.691	0.336	1.95618e-08	EP5	Hsd17b11	FALSE
9.91508e-13	0.73524	0.963	0.885	2.29574e-08	EP5	Por	FALSE
1.02267e-12	0.796793	0.765	0.376	2.3679e-08	EP5	Cerk	FALSE
1.30749e-12	1.08521	1	0.843	3.02735e-08	EP5	Atf3	TRUE
1.64953e-12	0.738347	0.84	0.479	3.81932e-08	EP5	Slc39a13	FALSE
1.72704e-12	0.728008	0.58	0.229	3.99878e-08	EP5	9330133O14Rik	FALSE
1.8395e-12	0.873343	0.58	0.26	4.25918e-08	EP5	Fzd1	FALSE
2.17417e-12	1.00008	0.951	0.8	5.03407e-08	EP5	Cbfa2t3	FALSE
2.19019e-12	0.734544	0.951	0.706	5.07116e-08	EP5	Cracr2b	FALSE
2.19759e-12	0.784068	0.988	0.817	5.0883e-08	EP5	Commd3	FALSE
2.3245e-12	0.695235	0.667	0.29	5.38215e-08	EP5	Tmc7	FALSE
2.40295e-12	0.967282	0.864	0.657	5.56379e-08	EP5	Glb1	FALSE
2.73495e-12	0.965427	0.889	0.623	6.3325e-08	EP5	Spty2d1	FALSE
3.28901e-12	0.896592	0.901	0.676	7.61538e-08	EP5	Zfp521	TRUE
4.20842e-12	0.836792	0.914	0.66	9.74417e-08	EP5	Ptpn14	FALSE
4.54948e-12	0.699225	0.691	0.372	1.05339e-07	EP5	Calcoco1	FALSE
4.7675e-12	0.788499	0.778	0.434	1.10387e-07	EP5	Zfyve27	FALSE
6.7692e-12	0.80234	0.901	0.642	1.56734e-07	EP5	Hsd3b7	FALSE
6.80536e-12	0.735799	0.988	0.907	1.57571e-07	EP5	Trim8	FALSE
7.12647e-12	0.81346	0.864	0.649	1.65006e-07	EP5	Smurf1	FALSE
7.17078e-12	0.739557	0.815	0.436	1.66032e-07	EP5	Arrdc1	FALSE
7.34841e-12	1.05308	0.864	0.556	1.70145e-07	EP5	Dnajb4	FALSE
7.50836e-12	0.713743	0.395	0.133	1.73848e-07	EP5	Cthrc1	FALSE
8.08386e-12	0.868312	0.753	0.437	1.87174e-07	EP5	Avpi1	FALSE
8.45603e-12	0.715991	0.975	0.783	1.95791e-07	EP5	Tgoln1	FALSE
1.00295e-11	0.787098	0.741	0.401	2.32222e-07	EP5	Abr	FALSE
1.07209e-11	0.72622	0.889	0.622	2.48232e-07	EP5	Dst	FALSE
1.10548e-11	0.758972	1	0.989	2.55963e-07	EP5	Ccdc36	FALSE
1.19462e-11	0.79552	0.346	0.102	2.76603e-07	EP5	Pllp	FALSE
1.62735e-11	0.751398	0.963	0.81	3.76797e-07	EP5	Dap	FALSE
1.70242e-11	0.7893	0.259	0.059	3.94179e-07	EP5	Mgll	FALSE
1.98237e-11	0.725996	1	0.9	4.58997e-07	EP5	Klhl4	FALSE
2.12723e-11	0.760437	0.753	0.399	4.92539e-07	EP5	C530008M17Rik	FALSE
2.2043e-11	0.866271	0.815	0.478	5.10384e-07	EP5	Notch3	FALSE
2.27227e-11	0.775512	0.901	0.627	5.26121e-07	EP5	St6galnac3	FALSE
2.81181e-11	0.817842	0.975	0.823	6.51047e-07	EP5	Nxn	FALSE
3.16706e-11	0.805828	0.914	0.76	7.333e-07	EP5	Rab4b	FALSE
4.74081e-11	0.877844	0.802	0.498	1.09769e-06	EP5	Creld1	FALSE
4.94895e-11	0.713111	0.975	0.868	1.14588e-06	EP5	Kbtbd2	FALSE
4.95937e-11	1.04057	0.444	0.166	1.14829e-06	EP5	Rora	TRUE
5.09064e-11	0.749429	0.951	0.832	1.17869e-06	EP5	Txndc15	FALSE
5.33488e-11	0.789289	0.926	0.752	1.23524e-06	EP5	Acox1	FALSE
5.78973e-11	0.747445	0.296	0.081	1.34055e-06	EP5	Sox5	TRUE
5.79623e-11	0.898206	0.272	0.069	1.34206e-06	EP5	Tmeff2	FALSE
5.93432e-11	0.731009	0.926	0.757	1.37403e-06	EP5	Commd9	FALSE
6.02481e-11	0.807346	0.704	0.387	1.39499e-06	EP5	Fuca2	FALSE
6.7589e-11	0.996865	0.728	0.422	1.56496e-06	EP5	Uba7	FALSE
7.04205e-11	0.712471	0.444	0.163	1.63052e-06	EP5	Rab3d	FALSE
7.11488e-11	0.82504	0.58	0.265	1.64738e-06	EP5	Hacd4	FALSE
7.45864e-11	0.815722	0.852	0.584	1.72697e-06	EP5	Acadvl	FALSE
8.83493e-11	0.714441	0.852	0.608	2.04564e-06	EP5	Toporsos	FALSE
8.85676e-11	0.915863	0.864	0.728	2.05069e-06	EP5	Cdk2ap2	FALSE
1.04784e-10	0.870458	0.593	0.297	2.42617e-06	EP5	Gadd45a	FALSE
1.19008e-10	1.01671	0.926	0.835	2.75552e-06	EP5	Klf10	TRUE
1.34243e-10	0.998066	0.58	0.279	3.10827e-06	EP5	Mylip	FALSE
1.52189e-10	0.754859	0.605	0.293	3.52378e-06	EP5	Sp4	TRUE
1.64317e-10	0.868274	0.815	0.569	3.80461e-06	EP5	Sbno2	FALSE
1.96734e-10	0.713195	0.938	0.709	4.55519e-06	EP5	Fuca1	FALSE
1.96831e-10	0.714247	0.975	0.84	4.55743e-06	EP5	Stx5a	FALSE
2.00655e-10	0.880007	0.877	0.667	4.64597e-06	EP5	Tspan12	FALSE
2.47564e-10	0.739549	0.741	0.425	5.7321e-06	EP5	Lamb2	FALSE
2.55536e-10	0.726603	0.444	0.174	5.91669e-06	EP5	Adamts5	FALSE
2.65908e-10	1.03554	0.395	0.149	6.15684e-06	EP5	Tmem221	FALSE
2.6613e-10	0.724071	1	0.944	6.16197e-06	EP5	Id1	TRUE
2.78851e-10	0.79862	0.938	0.769	6.45651e-06	EP5	Tsc22d3	TRUE
2.79923e-10	0.732968	0.963	0.768	6.48134e-06	EP5	Akap8l	FALSE
3.07737e-10	0.730035	0.963	0.805	7.12534e-06	EP5	Atp13a2	FALSE
3.19509e-10	0.769677	0.852	0.647	7.39792e-06	EP5	Itgav	FALSE
3.40238e-10	0.794003	0.951	0.864	7.87786e-06	EP5	Asah1	FALSE
3.43432e-10	0.898545	0.593	0.294	7.95183e-06	EP5	Ifi35	FALSE
3.56813e-10	0.923912	0.963	0.897	8.26165e-06	EP5	Dnajb1	FALSE
3.66552e-10	0.865638	0.901	0.681	8.48716e-06	EP5	Fam213a	FALSE
3.78335e-10	0.865272	0.864	0.588	8.75997e-06	EP5	Ier5	FALSE
4.05429e-10	0.815594	0.457	0.184	9.3873e-06	EP5	Ctsf	FALSE
4.08034e-10	0.774153	0.691	0.401	9.44761e-06	EP5	Ilvbl	FALSE
4.77032e-10	0.723242	0.889	0.607	1.10452e-05	EP5	Uckl1	FALSE
4.80627e-10	0.748682	0.864	0.518	1.11284e-05	EP5	Gimap5	FALSE
6.20101e-10	0.822933	0.259	0.069	1.43578e-05	EP5	Upb1	FALSE
7.15879e-10	0.700309	0.778	0.486	1.65755e-05	EP5	Map3k2	FALSE
8.49136e-10	0.830029	0.79	0.5	1.96609e-05	EP5	Stat1	TRUE
1.25977e-09	0.716069	0.667	0.353	2.91687e-05	EP5	Rusc1	FALSE
1.5467e-09	0.759733	0.827	0.604	3.58123e-05	EP5	Pon3	FALSE
1.5892e-09	0.72973	0.926	0.813	3.67963e-05	EP5	Pcyox1	FALSE
1.77096e-09	0.831608	0.444	0.177	4.10049e-05	EP5	S1pr4	FALSE
1.84388e-09	0.782332	0.901	0.631	4.26933e-05	EP5	Sidt2	FALSE
2.2496e-09	0.916664	0.877	0.72	5.20872e-05	EP5	Rfk	FALSE
2.2548e-09	0.730261	0.37	0.139	5.22076e-05	EP5	Mrgpre	FALSE
2.8573e-09	0.820792	0.667	0.37	6.61579e-05	EP5	Arhgef40	FALSE
3.35801e-09	0.767127	0.642	0.38	7.77513e-05	EP5	Slit2	FALSE
3.47755e-09	0.805465	0.889	0.73	8.05192e-05	EP5	9430020K01Rik	FALSE
3.50191e-09	0.740988	0.765	0.438	8.10831e-05	EP5	Gstm2	FALSE
3.51792e-09	1.04996	0.778	0.542	8.1454e-05	EP5	Uchl1	FALSE
3.67748e-09	0.84829	0.889	0.673	8.51485e-05	EP5	Sumf2	FALSE
4.10434e-09	0.731686	0.877	0.612	9.50319e-05	EP5	Tgif1	TRUE
4.51441e-09	0.96292	0.556	0.269	0.000104527	EP5	Hoxd8	TRUE
5.37179e-09	0.881824	0.765	0.595	0.000124379	EP5	Btd	FALSE
5.81924e-09	0.791231	0.593	0.324	0.000134739	EP5	Bend5	FALSE
5.96714e-09	0.751366	0.877	0.691	0.000138163	EP5	Maff	TRUE
5.98846e-09	0.884134	0.654	0.379	0.000138657	EP5	Ypel2	FALSE
6.17306e-09	0.844754	0.469	0.208	0.000142931	EP5	Grik5	FALSE
6.47065e-09	0.825006	0.864	0.786	0.000149821	EP5	Ubl7	FALSE
7.12669e-09	0.791781	0.457	0.2	0.000165011	EP5	Fry	FALSE
7.64331e-09	0.946579	0.259	0.078	0.000176973	EP5	Fzd9	FALSE
8.45677e-09	0.927904	0.519	0.261	0.000195808	EP5	Neat1	FALSE
9.14225e-09	0.707478	0.926	0.751	0.00021168	EP5	Wwp1	FALSE
9.14396e-09	0.69543	0.938	0.756	0.000211719	EP5	Nr1h2	TRUE
9.19269e-09	0.728859	0.802	0.591	0.000212848	EP5	Dhx57	FALSE
9.47832e-09	0.737811	0.716	0.442	0.000219461	EP5	Msrb2	FALSE
1.12093e-08	0.788662	0.815	0.56	0.00025954	EP5	Plaur	FALSE
1.35341e-08	0.737758	0.802	0.507	0.000313368	EP5	Diap2	FALSE
1.52349e-08	0.96548	0.58	0.319	0.00035275	EP5	Tmem246	FALSE
1.64164e-08	0.695844	0.951	0.898	0.000380104	EP5	Sppl3	FALSE
1.66124e-08	0.92147	0.741	0.466	0.000384644	EP5	Cx3cl1	FALSE
1.74117e-08	0.778443	0.469	0.212	0.00040315	EP5	Tef	TRUE
1.99705e-08	0.722033	0.556	0.283	0.000462397	EP5	Fam124b	FALSE
2.19253e-08	0.738449	0.926	0.838	0.000507658	EP5	Tmem47	FALSE
2.39248e-08	0.754375	0.926	0.802	0.000553955	EP5	Hint2	FALSE
2.48456e-08	0.744853	0.296	0.101	0.000575275	EP5	Sdcbp2	FALSE
2.72461e-08	0.699896	0.815	0.556	0.000630856	EP5	Abhd4	FALSE
3.00594e-08	0.942732	0.593	0.339	0.000695996	EP5	Col3a1	FALSE
3.33476e-08	0.70321	0.914	0.762	0.00077213	EP5	Wbp1	FALSE
3.91506e-08	0.710782	0.667	0.4	0.000906493	EP5	Rnf125	FALSE
4.03104e-08	0.752976	0.593	0.323	0.000933347	EP5	Tcta	FALSE
4.073e-08	0.798358	0.926	0.839	0.000943063	EP5	Selm	FALSE
6.03865e-08	0.806095	0.963	0.879	0.00139819	EP5	Isyna1	FALSE
7.05389e-08	0.721711	0.914	0.72	0.00163326	EP5	Fhl1	FALSE
7.28518e-08	0.704032	0.63	0.376	0.00168681	EP5	Spint2	FALSE
7.91349e-08	0.75755	0.975	0.832	0.00183229	EP5	Adamts1	FALSE
8.50707e-08	0.735358	0.778	0.55	0.00196973	EP5	C2cd3	FALSE
8.59854e-08	0.792183	0.691	0.449	0.00199091	EP5	Atg14	FALSE
8.8938e-08	0.698759	0.704	0.409	0.00205927	EP5	Ddx3y	FALSE
9.1029e-08	0.705878	0.864	0.762	0.00210769	EP5	Efemp2	FALSE
9.78002e-08	0.708944	0.79	0.701	0.00226446	EP5	Zdhhc12	FALSE
1.01567e-07	0.893822	0.506	0.259	0.00235169	EP5	Vmac	FALSE
1.09271e-07	0.698595	0.926	0.674	0.00253005	EP5	Crem	TRUE
1.29958e-07	0.841353	0.531	0.279	0.00300904	EP5	Lrrc16a	FALSE
1.30742e-07	0.740565	0.704	0.5	0.0030272	EP5	Fam69a	FALSE
1.8639e-07	0.695309	0.79	0.522	0.00431567	EP5	Zfp945	TRUE
2.68623e-07	0.74141	0.827	0.615	0.00621969	EP5	Ghr	FALSE
3.14036e-07	0.834632	0.617	0.36	0.0072712	EP5	Rarb	TRUE
3.64596e-07	0.780531	0.716	0.515	0.00844187	EP5	Pck2	FALSE
3.99257e-07	0.892972	0.469	0.253	0.00924439	EP5	Cobll1	FALSE
4.04898e-07	0.777856	0.877	0.827	0.00937501	EP5	Aip	FALSE
4.65921e-07	1.01119	0.877	0.643	0.0107879	EP5	Hist1h2bc	FALSE
4.69437e-07	0.772896	0.741	0.489	0.0108693	EP5	Bmpr1a	FALSE
5.79117e-07	0.921114	0.617	0.4	0.0134089	EP5	Stat5a	TRUE
6.28793e-07	0.802469	0.765	0.644	0.0145591	EP5	Tm7sf3	FALSE
7.18351e-07	0.733621	0.951	0.822	0.0166327	EP5	Tmem179b	FALSE
1.02357e-06	0.708813	0.494	0.266	0.0236998	EP5	Unc13d	FALSE
1.0593e-06	0.708268	0.765	0.551	0.0245271	EP5	Hsd11b2	FALSE
1.38965e-06	0.75794	0.79	0.652	0.0321759	EP5	Fam210b	FALSE
1.40471e-06	0.899341	0.728	0.528	0.0325247	EP5	Fnip1	FALSE
1.42129e-06	0.75336	0.778	0.56	0.0329085	EP5	Crim1	FALSE
1.56944e-06	0.73274	0.877	0.767	0.0363389	EP5	Rnf167	FALSE
1.79692e-06	0.872957	0.827	0.662	0.0416058	EP5	Vaultrc5	FALSE
1.90775e-06	0.717298	0.765	0.566	0.0441722	EP5	St3gal2	FALSE
2.10127e-81	1.22408	0.993	0.818	4.86529e-77	EP6	Aplnr	FALSE
2.44224e-70	1.30465	0.967	0.616	5.65477e-66	EP6	Nr2f2	TRUE
8.37539e-62	1.30627	0.967	0.679	1.93924e-57	EP6	Nrp2	FALSE
2.48461e-55	1.00103	0.752	0.288	5.75286e-51	EP6	Abcc9	FALSE
4.61909e-53	1.15282	0.961	0.696	1.0695e-48	EP6	Mmrn1	FALSE
8.48543e-49	0.863548	0.954	0.715	1.96472e-44	EP6	Pde2a	FALSE
1.19477e-45	0.851679	0.98	0.978	2.76636e-41	EP6	Odc1	FALSE
2.98864e-45	0.831071	0.971	0.826	6.91991e-41	EP6	Ccnd1	FALSE
1.10117e-38	0.743687	0.915	0.609	2.54965e-34	EP6	Pcdh17	FALSE
1.22502e-38	0.917216	0.876	0.521	2.83641e-34	EP6	Piezo2	FALSE
8.09982e-38	0.911857	0.846	0.55	1.87543e-33	EP6	Adgrg3	FALSE
2.25122e-36	1.14149	0.487	0.141	5.21247e-32	EP6	Gpr183	FALSE
1.36211e-35	1.32767	0.82	0.531	3.15382e-31	EP6	Flrt2	FALSE
1.83424e-32	1.56381	0.464	0.156	4.24699e-28	EP6	Prl3b1	FALSE
4.95904e-32	0.769748	0.621	0.271	1.14822e-27	EP6	Trpc3	FALSE
3.36147e-31	1.17632	0.5	0.192	7.78316e-27	EP6	Mafb	TRUE
3.8923e-31	0.711691	0.971	0.939	9.01223e-27	EP6	Itga6	FALSE
1.91349e-28	0.997186	0.536	0.219	4.43049e-24	EP6	Lhx6	TRUE
3.79999e-27	0.857155	0.575	0.279	8.79851e-23	EP6	Stab2	FALSE
7.90058e-27	0.717563	0.958	0.921	1.8293e-22	EP6	Hmgn5	FALSE
1.27611e-23	1.01463	0.35	0.108	2.95471e-19	EP6	Rsad2	FALSE
3.27214e-23	0.835846	0.683	0.461	7.5763e-19	EP6	Lck	FALSE
6.6911e-22	0.789383	0.827	0.622	1.54926e-17	EP6	Apold1	FALSE
9.75452e-22	0.713817	0.48	0.212	2.25856e-17	EP6	Cped1	FALSE
2.66698e-21	0.919126	0.608	0.332	6.17513e-17	EP6	Tbx1	TRUE
1.15749e-20	0.835649	0.359	0.128	2.68006e-16	EP6	Tgfbi	FALSE
2.91692e-18	0.818675	0.51	0.249	6.75384e-14	EP6	Enpp2	FALSE
3.67344e-16	0.857501	0.627	0.406	8.50549e-12	EP6	Ptgs1	FALSE
4.72578e-16	0.709384	0.546	0.302	1.09421e-11	EP6	Fzd10	FALSE
6.82856e-13	0.743246	0.458	0.268	1.58108e-08	EP6	Fam167b	FALSE
8.75957e-12	0.772296	0.474	0.296	2.02819e-07	EP6	Rgs7bp	FALSE
1.50918e-10	0.703676	0.297	0.142	3.49434e-06	EP6	C77370	FALSE
3.67648e-07	0.810645	0.408	0.276	0.00851251	EP6	Bmp4	FALSE
9.31318e-07	0.76771	0.507	0.361	0.0215637	EP6	Oit3	FALSE
8.51407e-48	1.02261	1	0.981	1.97135e-43	EP7	Tcf4	TRUE
2.66444e-46	1.59031	0.961	0.632	6.16925e-42	EP7	Col15a1	FALSE
4.61155e-45	0.913121	1	0.982	1.06776e-40	EP7	Ets1	TRUE
1.77237e-42	1.08631	0.98	0.868	4.10374e-38	EP7	Arhgap18	FALSE
9.72583e-42	0.700978	1	0.999	2.25192e-37	EP7	Plxnd1	FALSE
1.13442e-39	1.13939	0.98	0.924	2.62664e-35	EP7	Myo10	FALSE
1.71432e-38	1.45478	0.928	0.705	3.96933e-34	EP7	Tmem255a	FALSE
2.07994e-38	0.847935	1	0.997	4.81589e-34	EP7	Kdr	FALSE
5.42807e-37	1.17441	0.948	0.694	1.25682e-32	EP7	Nid2	FALSE
8.60839e-37	1.24079	0.948	0.674	1.99319e-32	EP7	Robo4	FALSE
1.52896e-35	1.19027	0.935	0.719	3.54014e-31	EP7	Kitl	FALSE
2.18032e-34	1.13206	0.961	0.921	5.04831e-30	EP7	Ptp4a3	FALSE
3.45309e-34	0.975691	0.987	0.954	7.99528e-30	EP7	Lama4	FALSE
3.00823e-33	1.24544	0.941	0.654	6.96524e-29	EP7	Pcdh17	FALSE
6.83899e-33	1.24064	0.98	0.909	1.5835e-28	EP7	Timp3	FALSE
1.17875e-32	0.743048	1	1	2.72927e-28	EP7	Col4a1	FALSE
3.55503e-32	0.829607	0.255	0.023	8.23131e-28	EP7	Tnfrsf11b	FALSE
5.71677e-32	1.00042	0.908	0.573	1.32366e-27	EP7	Piezo2	FALSE
1.05182e-31	0.705079	1	0.997	2.43538e-27	EP7	Cd93	FALSE
1.44131e-31	1.65188	0.745	0.355	3.33722e-27	EP7	Vwa1	FALSE
3.99493e-31	1.09087	0.974	0.908	9.24986e-27	EP7	Gja1	FALSE
1.81051e-30	1.09619	0.908	0.786	4.19205e-26	EP7	Tubb2a	FALSE
2.77891e-30	1.0879	0.902	0.57	6.43428e-26	EP7	St8sia4	FALSE
3.85088e-30	0.82019	1	0.973	8.91633e-26	EP7	Rasgrp3	FALSE
5.15778e-30	0.843327	1	0.948	1.19423e-25	EP7	Podxl	FALSE
9.92756e-30	0.780786	1	0.998	2.29863e-25	EP7	Slc2a1	FALSE
3.38744e-29	1.05845	0.954	0.8	7.84327e-25	EP7	Unc5b	FALSE
1.80113e-28	0.747298	0.993	0.998	4.17033e-24	EP7	Hspg2	FALSE
3.78322e-28	1.48008	0.706	0.331	8.75967e-24	EP7	Prdm1	TRUE
9.45611e-27	1.0673	0.922	0.793	2.18947e-22	EP7	Ptprg	FALSE
2.26147e-26	0.829043	0.974	0.874	5.2362e-22	EP7	Palm	FALSE
1.41322e-25	1.55084	0.686	0.34	3.27218e-21	EP7	Esm1	FALSE
3.95613e-25	0.937224	0.967	0.853	9.16003e-21	EP7	Ppap2b	FALSE
9.34044e-25	0.88735	0.948	0.924	2.16269e-20	EP7	Vash1	FALSE
1.16363e-24	0.694344	0.993	0.943	2.69426e-20	EP7	Nes	FALSE
5.3192e-24	0.846193	0.935	0.865	1.23161e-19	EP7	Rell1	FALSE
9.8282e-24	0.836003	0.954	0.74	2.27562e-19	EP7	Rapgef4	FALSE
2.034e-23	0.972152	0.595	0.25	4.70953e-19	EP7	Filip1	FALSE
3.05887e-23	0.832586	0.98	0.892	7.08252e-19	EP7	Sema6d	FALSE
4.63205e-23	0.935106	0.908	0.644	1.0725e-18	EP7	Abcg1	FALSE
1.5905e-22	0.852595	0.954	0.854	3.68264e-18	EP7	Clec1b	FALSE
2.29646e-22	1.06794	0.673	0.327	5.31723e-18	EP7	Abcc4	FALSE
3.44382e-22	0.812024	0.928	0.818	7.97381e-18	EP7	Plekha1	FALSE
5.59943e-22	0.999034	0.856	0.573	1.29649e-17	EP7	Abca1	FALSE
7.54264e-22	0.989889	0.856	0.651	1.74642e-17	EP7	Apold1	FALSE
1.08502e-21	0.992543	0.706	0.38	2.51225e-17	EP7	Lbh	FALSE
1.19167e-21	0.798975	0.915	0.728	2.7592e-17	EP7	Pcdh12	FALSE
1.31049e-21	0.705491	1	0.979	3.03432e-17	EP7	Notch1	FALSE
2.20068e-21	1.07031	0.484	0.17	5.09547e-17	EP7	Arap2	FALSE
2.56495e-21	0.784507	0.954	0.877	5.93888e-17	EP7	Dusp3	FALSE
4.5216e-21	0.909019	0.791	0.529	1.04693e-16	EP7	Tspan15	FALSE
8.53121e-21	0.839385	0.98	0.915	1.97532e-16	EP7	Sox11	TRUE
9.94374e-21	0.847121	0.941	0.854	2.30237e-16	EP7	Pdgfb	FALSE
3.21147e-20	0.707218	0.967	0.958	7.43583e-16	EP7	Lcp1	FALSE
4.32088e-20	0.766732	0.948	0.859	1.00046e-15	EP7	Asb4	FALSE
4.72034e-20	0.966732	0.745	0.483	1.09295e-15	EP7	Spry4	FALSE
4.12045e-19	0.708931	0.922	0.864	9.5405e-15	EP7	Golm1	FALSE
8.16878e-19	0.984092	0.562	0.265	1.8914e-14	EP7	Colgalt2	FALSE
1.4477e-18	0.708714	0.948	0.916	3.35201e-14	EP7	Prex1	FALSE
1.6383e-18	1.13544	0.536	0.226	3.79332e-14	EP7	Ramp3	FALSE
2.9378e-18	0.709306	0.993	0.969	6.80219e-14	EP7	Mcam	FALSE
3.66633e-18	0.7267	0.915	0.807	8.48903e-14	EP7	Tmem204	FALSE
4.57091e-18	1.26621	0.327	0.091	1.05835e-13	EP7	Foxf2	TRUE
1.13871e-17	0.888138	0.876	0.754	2.63657e-13	EP7	Apbb2	FALSE
1.26495e-17	0.871946	0.399	0.128	2.92886e-13	EP7	Fam13c	FALSE
1.30629e-17	1.092	0.98	0.946	3.02459e-13	EP7	Igfbp3	FALSE
1.43124e-17	0.980896	0.797	0.604	3.3139e-13	EP7	Hbegf	FALSE
2.14102e-17	0.996697	0.745	0.487	4.95731e-13	EP7	Itga1	FALSE
2.43072e-17	0.714548	0.941	0.82	5.62809e-13	EP7	Dll4	FALSE
3.63966e-17	0.974308	0.824	0.668	8.42727e-13	EP7	Ptprk	FALSE
7.57396e-17	0.793157	0.941	0.867	1.75367e-12	EP7	Dlc1	FALSE
1.89734e-16	0.754994	0.967	0.869	4.39311e-12	EP7	Adam19	FALSE
2.7593e-16	0.972549	0.458	0.196	6.38889e-12	EP7	Mcf2l	FALSE
3.41866e-16	0.893719	0.843	0.745	7.91555e-12	EP7	Epha2	FALSE
5.15677e-16	0.84818	0.575	0.28	1.194e-11	EP7	Enpp2	FALSE
6.43344e-16	1.27128	0.882	0.809	1.4896e-11	EP7	Cdh2	FALSE
9.14504e-16	0.841189	0.66	0.374	2.11744e-11	EP7	Ebf3	TRUE
3.71048e-15	0.936552	0.654	0.4	8.59123e-11	EP7	Fam63b	FALSE
4.90527e-15	0.837976	0.725	0.515	1.13577e-10	EP7	Tecpr1	FALSE
6.11933e-15	0.870392	0.791	0.621	1.41687e-10	EP7	Robo1	FALSE
1.0234e-14	0.874503	0.83	0.652	2.36957e-10	EP7	Fam102b	FALSE
1.54049e-14	0.775485	0.418	0.168	3.56686e-10	EP7	Kcnj2	FALSE
3.84205e-14	0.893241	0.601	0.319	8.89589e-10	EP7	Lrp8	FALSE
4.21791e-14	0.785828	0.784	0.587	9.76614e-10	EP7	Mcc	FALSE
4.66725e-14	1.07941	0.327	0.114	1.08066e-09	EP7	Ttyh2	FALSE
6.34957e-14	0.949123	0.588	0.335	1.47018e-09	EP7	Tril	FALSE
1.7296e-13	1.11056	0.778	0.652	4.00471e-09	EP7	Ablim1	FALSE
9.87408e-13	0.764196	0.83	0.696	2.28624e-08	EP7	Adgre5	FALSE
1.25417e-12	0.896829	0.83	0.65	2.9039e-08	EP7	Lef1	TRUE
1.52694e-12	0.730325	0.503	0.243	3.53547e-08	EP7	Clec9a	FALSE
1.69975e-12	0.874144	0.379	0.157	3.9356e-08	EP7	Abtb2	FALSE
5.37843e-12	0.87994	0.85	0.78	1.24532e-07	EP7	Glul	FALSE
5.66466e-12	0.757139	0.412	0.19	1.3116e-07	EP7	Enpp3	FALSE
1.0269e-11	0.753249	0.627	0.4	2.37769e-07	EP7	Cdc42ep2	FALSE
1.04443e-11	0.794681	0.556	0.313	2.41828e-07	EP7	Chst15	FALSE
1.10486e-11	0.82218	0.804	0.708	2.55819e-07	EP7	Spata13	FALSE
1.12285e-11	0.710885	0.477	0.247	2.59985e-07	EP7	Efr3b	FALSE
1.69743e-11	0.755144	0.869	0.79	3.93023e-07	EP7	Map4k3	FALSE
1.81767e-11	0.747831	0.876	0.782	4.20863e-07	EP7	Bok	FALSE
2.38504e-11	1.16502	0.346	0.145	5.52232e-07	EP7	Foxq1	TRUE
2.58836e-11	0.890866	0.614	0.422	5.9931e-07	EP7	Smco4	FALSE
2.61311e-11	0.870966	0.497	0.273	6.0504e-07	EP7	Cdc42ep3	FALSE
2.63942e-11	0.736274	0.765	0.595	6.11131e-07	EP7	Tnfaip8l1	FALSE
3.60699e-11	0.822788	0.791	0.716	8.35163e-07	EP7	B3gnt2	FALSE
9.51586e-11	0.782795	0.765	0.637	2.2033e-06	EP7	Arhgef28	FALSE
1.20341e-10	0.830417	0.451	0.233	2.78638e-06	EP7	Nostrin	FALSE
1.40789e-10	0.709147	0.732	0.561	3.25982e-06	EP7	Tbxa2r	FALSE
2.9116e-10	0.747562	0.301	0.12	6.74152e-06	EP7	Clca2	FALSE
6.33457e-10	0.850127	0.582	0.392	1.46671e-05	EP7	Tgfb2	FALSE
9.66514e-10	0.763088	0.614	0.467	2.23787e-05	EP7	Prrg3	FALSE
1.37558e-09	0.80465	0.562	0.375	3.18501e-05	EP7	8430408G22Rik	FALSE
1.89527e-09	0.734615	0.81	0.765	4.38832e-05	EP7	Susd6	FALSE
1.93316e-09	0.700852	0.281	0.11	4.47603e-05	EP7	Rbfox3	FALSE
2.00723e-09	0.734883	0.706	0.528	4.64754e-05	EP7	Zfp462	FALSE
3.21632e-09	0.864531	0.739	0.611	7.44708e-05	EP7	Arhgef5	FALSE
3.77136e-09	0.877444	0.51	0.31	8.73222e-05	EP7	Tox3	TRUE
4.58452e-09	0.704197	0.81	0.729	0.00010615	EP7	Hbb-y	FALSE
1.07724e-08	0.851617	0.399	0.216	0.000249423	EP7	Slc40a1	FALSE
1.77185e-08	0.757709	0.614	0.465	0.000410254	EP7	Kctd12b	FALSE
2.38259e-08	0.712701	0.562	0.388	0.000551665	EP7	Fam89a	FALSE
2.56188e-08	0.801905	0.627	0.498	0.000593179	EP7	Il17rd	FALSE
2.60085e-08	0.768098	0.386	0.209	0.000602201	EP7	Dtx4	FALSE
1.49782e-07	0.706449	0.81	0.756	0.00346805	EP7	Sema6a	FALSE
5.00588e-07	0.825169	0.425	0.278	0.0115906	EP7	Trib2	FALSE
1.74917e-06	0.731993	0.261	0.125	0.0405003	EP7	Pcp4l1	FALSE
1.94451e-06	0.733378	0.758	0.659	0.0450233	EP7	Bcl2	FALSE

## Sheet: DEGs between EP1 and EP2
p_val	avg_logFC	pct.1	pct.2	p_val_adj	cluster	gene	TF
1.40327e-33	1.42501	0.953	0.609	3.24913e-29	EP1	Nr2f2	TRUE
4.09872e-24	1.02946	0.988	0.817	9.49017e-20	EP1	Bnip3	FALSE
3.20822e-23	1.00128	0.982	0.772	7.42831e-19	EP1	Nrp2	FALSE
7.3192e-23	0.819468	1	0.964	1.69469e-18	EP1	Aplnr	FALSE
6.62312e-22	0.7745	1	0.995	1.53352e-17	EP1	Odc1	FALSE
2.2711e-21	1.1562	0.782	0.355	5.2585e-17	EP1	Lama1	FALSE
1.7492e-19	0.764392	0.994	0.909	4.05009e-15	EP1	Hk2	FALSE
3.56083e-19	0.801759	0.982	0.929	8.24474e-15	EP1	Ccnd1	FALSE
1.00022e-17	1.05714	0.912	0.716	2.31592e-13	EP1	Kctd12	FALSE
1.43898e-17	0.893452	0.594	0.173	3.33181e-13	EP1	Lhx6	TRUE
4.54585e-17	1.08563	0.876	0.645	1.05255e-12	EP1	Kcne3	FALSE
1.80181e-16	0.824624	0.929	0.67	4.17191e-12	EP1	Pde2a	FALSE
2.41905e-14	0.737682	0.6	0.244	5.60107e-10	EP1	Dmtn	FALSE
4.87101e-14	0.872058	0.812	0.563	1.12783e-09	EP1	Mmrn1	FALSE
9.40973e-14	0.956517	0.559	0.234	2.17873e-09	EP1	Tbx1	TRUE
1.47356e-12	0.78883	0.394	0.086	3.41189e-08	EP1	Enpp2	FALSE
4.579e-12	0.740981	0.847	0.589	1.06022e-07	EP1	Apln	FALSE
8.89288e-12	0.809466	0.771	0.492	2.05906e-07	EP1	Adgrg3	FALSE
2.75167e-11	0.706128	0.529	0.223	6.37123e-07	EP1	Cdkl1	FALSE
4.49837e-11	0.7392	0.929	0.827	1.04155e-06	EP1	Myc	TRUE
4.31075e-10	0.934011	0.724	0.492	9.98112e-06	EP1	Etv2	TRUE
4.09649e-09	1.01296	0.459	0.213	9.48502e-05	EP1	Ackr1	FALSE
6.04202e-09	0.695778	0.624	0.36	0.000139897	EP1	Lck	FALSE
1.80234e-39	1.95892	0.949	0.7	4.17314e-35	EP2	Unc5b	FALSE
3.16613e-36	2.04357	0.929	0.653	7.33085e-32	EP2	Cyp26a1	FALSE
1.51925e-35	2.56749	0.954	0.782	3.51768e-31	EP2	Gja4	FALSE
1.29328e-33	1.65015	0.939	0.688	2.99445e-29	EP2	Hey1	TRUE
1.3416e-33	0.733791	1	1	3.10633e-29	EP2	Plvap	FALSE
1.66314e-32	1.42855	0.929	0.653	3.85084e-28	EP2	Mecom	TRUE
1.01235e-30	1.17408	1	0.994	2.34399e-26	EP2	S100a11	FALSE
1.31175e-30	1.38221	0.975	0.841	3.03722e-26	EP2	Efnb2	FALSE
2.29043e-29	1.07443	0.995	0.994	5.30326e-25	EP2	Nrp1	FALSE
8.97984e-28	0.874008	0.995	0.924	2.07919e-23	EP2	Cd38	FALSE
6.23586e-27	1.37439	0.949	0.794	1.44385e-22	EP2	Dll4	FALSE
1.05216e-26	1.61251	0.792	0.394	2.43617e-22	EP2	Nedd9	FALSE
3.42563e-26	1.21424	0.97	0.765	7.9317e-22	EP2	Npr3	FALSE
7.81016e-26	1.15645	0.995	0.953	1.80837e-21	EP2	Efna1	FALSE
1.45042e-25	1.31256	0.924	0.659	3.35829e-21	EP2	Pdlim1	FALSE
1.76314e-25	1.40764	0.751	0.282	4.08236e-21	EP2	Ccdc80	FALSE
5.12514e-24	1.43455	0.944	0.894	1.18667e-19	EP2	Cdkn1c	FALSE
1.39547e-23	1.8596	0.848	0.624	3.23108e-19	EP2	Vwf	FALSE
2.15182e-23	0.783842	0.99	0.965	4.98231e-19	EP2	Anxa3	FALSE
2.6111e-23	1.22781	0.888	0.712	6.04575e-19	EP2	Ctsh	FALSE
8.16674e-23	1.45535	0.919	0.806	1.89093e-18	EP2	Clu	FALSE
1.51521e-22	1.03182	0.959	0.718	3.50832e-18	EP2	Ecm1	FALSE
2.00173e-22	1.32433	0.848	0.565	4.63481e-18	EP2	Epas1	FALSE
1.70927e-21	1.61149	0.995	0.935	3.95765e-17	EP2	Sat1	FALSE
1.79921e-21	0.787126	0.98	0.941	4.16589e-17	EP2	Mmp14	FALSE
8.53705e-20	1.24189	0.807	0.512	1.97667e-15	EP2	Smad6	TRUE
2.39312e-19	1.01609	0.898	0.624	5.54102e-15	EP2	Acer2	FALSE
7.68401e-19	0.8058	1	0.982	1.77916e-14	EP2	Tmem2	FALSE
1.53944e-18	0.824095	0.98	0.812	3.56442e-14	EP2	Lipa	FALSE
1.64706e-18	0.747543	0.995	0.994	3.81361e-14	EP2	B2m	FALSE
5.12396e-18	0.92574	0.919	0.724	1.1864e-13	EP2	Palld	FALSE
6.79209e-18	1.02541	0.995	0.959	1.57264e-13	EP2	Igfbp3	FALSE
3.58e-17	2.39422	0.695	0.447	8.28913e-13	EP2	Gja5	FALSE
4.09437e-17	1.34796	0.685	0.359	9.48011e-13	EP2	Tbxa2r	FALSE
9.17019e-17	0.719882	0.985	0.9	2.12327e-12	EP2	Rgs3	FALSE
2.75333e-16	0.756131	0.97	0.9	6.37506e-12	EP2	Klhl4	FALSE
3.45532e-16	1.51677	0.772	0.559	8.00044e-12	EP2	Vegfc	FALSE
1.05598e-15	1.10714	0.538	0.182	2.44503e-11	EP2	Gpm6b	FALSE
1.41275e-15	1.74487	0.635	0.341	3.27109e-11	EP2	Tmem100	FALSE
1.62199e-15	1.30381	0.812	0.641	3.75557e-11	EP2	Gpx8	FALSE
3.41878e-15	0.753291	0.939	0.841	7.91584e-11	EP2	Smagp	FALSE
1.493e-14	0.779632	0.97	0.841	3.4569e-10	EP2	Atp13a2	FALSE
5.2302e-14	0.718346	0.954	0.912	1.211e-09	EP2	Slc9a3r2	FALSE
1.45913e-13	0.983894	0.604	0.3	3.37848e-09	EP2	Itga1	FALSE
3.23453e-13	1.09999	0.401	0.088	7.48922e-09	EP2	Nkx2-3	TRUE
3.60961e-13	0.897431	0.756	0.494	8.35769e-09	EP2	Adgre5	FALSE
5.57021e-13	1.13615	0.614	0.329	1.28973e-08	EP2	Fam198b	FALSE
1.20702e-12	0.804306	0.964	0.882	2.79473e-08	EP2	Emb	FALSE
1.20741e-12	1.11902	0.797	0.624	2.79564e-08	EP2	Fbn1	FALSE
3.05126e-12	0.981295	0.68	0.459	7.06489e-08	EP2	Prss23	FALSE
1.40821e-11	1.08932	0.751	0.594	3.26057e-07	EP2	Serpinf1	FALSE
1.64355e-11	0.797992	0.766	0.553	3.80547e-07	EP2	Armcx6	FALSE
2.52345e-11	0.852522	0.878	0.794	5.84279e-07	EP2	Tgfb1i1	FALSE
3.92689e-11	0.713905	0.883	0.747	9.09232e-07	EP2	Foxc2	TRUE
4.29381e-11	0.786758	0.574	0.282	9.94188e-07	EP2	Sost	FALSE
4.56099e-11	0.816212	0.371	0.088	1.05605e-06	EP2	Cxcl16	FALSE
5.04845e-11	0.780182	0.959	0.965	1.16892e-06	EP2	Igfbp2	FALSE
5.47307e-11	0.803123	0.919	0.865	1.26723e-06	EP2	Gsta4	FALSE
8.60943e-11	0.752734	0.477	0.176	1.99343e-06	EP2	Hey2	TRUE
9.95882e-11	0.829267	0.533	0.253	2.30587e-06	EP2	Gm14207	FALSE
1.30445e-10	0.714262	0.685	0.429	3.02033e-06	EP2	Il4ra	FALSE
2.9956e-10	0.729251	0.827	0.624	6.936e-06	EP2	Tspan12	FALSE
9.65143e-10	0.800638	0.827	0.718	2.23469e-05	EP2	Myct1	FALSE
2.67747e-09	0.864324	0.553	0.312	6.19942e-05	EP2	Isl1	TRUE
2.89353e-09	0.782916	0.858	0.724	6.69968e-05	EP2	Notch4	FALSE
2.98446e-09	0.927993	0.635	0.424	6.91022e-05	EP2	Endod1	FALSE
3.98186e-09	0.89471	0.68	0.482	9.21959e-05	EP2	Ly6h	FALSE
6.15416e-09	0.746435	0.761	0.641	0.000142493	EP2	Meis1	TRUE
9.56911e-09	1.1195	0.457	0.212	0.000221563	EP2	Dcaf12l1	FALSE
2.70178e-08	0.725226	0.772	0.618	0.000625571	EP2	Capg	FALSE
2.91053e-08	1.02718	0.888	0.841	0.000673903	EP2	Rgs2	FALSE
3.59134e-08	0.719275	0.812	0.706	0.000831538	EP2	Clec14a	FALSE
4.3535e-08	0.696121	0.812	0.7	0.00100801	EP2	Ptgis	FALSE
6.46937e-08	0.87616	0.904	0.906	0.00149792	EP2	Crip1	FALSE
1.01565e-07	0.859719	0.401	0.176	0.00235163	EP2	Pmepa1	FALSE
1.18935e-07	0.823036	0.482	0.265	0.00275383	EP2	Trim47	FALSE
1.46036e-07	0.695757	0.492	0.276	0.00338132	EP2	Plat	FALSE
1.64831e-07	0.746684	0.452	0.235	0.00381649	EP2	Sept4	FALSE
2.60983e-07	0.790219	0.807	0.735	0.00604281	EP2	Tubb2a	FALSE
1.20065e-06	0.790376	0.589	0.435	0.0277999	EP2	Procr	FALSE
1.9667e-06	0.754294	0.802	0.676	0.045537	EP2	Sparcl1	FALSE

## Sheet: DEGs between EP6 and EP7
p_val	avg_logFC	pct.1	pct.2	p_val_adj	cluster	gene	TF
6.53366e-26	0.936778	0.98	0.948	1.5128e-21	EP6	Odc1	FALSE
2.52346e-24	1.58056	0.82	0.418	5.84282e-20	EP6	Flrt2	FALSE
3.24363e-24	1.03958	0.967	0.797	7.5103e-20	EP6	Nr2f2	TRUE
6.60737e-18	1.25585	0.536	0.124	1.52987e-13	EP6	Lhx6	TRUE
1.03897e-17	0.899796	0.967	0.765	2.40563e-13	EP6	Nrp2	FALSE
1.25575e-17	1.27742	0.886	0.699	2.90756e-13	EP6	Ccnd2	FALSE
8.63798e-17	1.10411	0.788	0.471	2.00004e-12	EP6	Myo7a	FALSE
1.81268e-16	0.99671	0.892	0.725	4.19707e-12	EP6	Dnmt3a	FALSE
1.15555e-14	1.27925	0.5	0.163	2.67556e-10	EP6	Mafb	TRUE
1.46647e-14	0.945077	0.761	0.49	3.39545e-10	EP6	Tgm2	FALSE
2.3181e-13	1.08687	0.739	0.529	5.36733e-09	EP6	Phgdh	FALSE
6.68495e-12	0.814096	0.814	0.575	1.54783e-07	EP6	Myc	TRUE
7.12749e-12	0.707562	0.778	0.516	1.6503e-07	EP6	Adk	FALSE
7.34561e-12	1.56133	0.464	0.163	1.7008e-07	EP6	Prl3b1	FALSE
1.17871e-11	0.931109	0.892	0.719	2.7292e-07	EP6	Dab2	FALSE
1.60314e-11	0.723095	0.948	0.83	3.71191e-07	EP6	Npr1	FALSE
2.15428e-10	1.11503	0.582	0.294	4.98802e-06	EP6	Lama1	FALSE
2.43973e-10	0.830092	0.686	0.399	5.64894e-06	EP6	Pcdh7	FALSE
3.82311e-10	0.734991	0.683	0.451	8.85202e-06	EP6	Lck	FALSE
6.61052e-10	0.80013	0.575	0.314	1.5306e-05	EP6	Tpd52	FALSE
3.09528e-09	0.781209	0.761	0.562	7.1668e-05	EP6	Glipr2	FALSE
1.31142e-08	0.704042	0.621	0.373	0.000303647	EP6	Ralgapa2	FALSE
1.52907e-08	0.744695	0.614	0.353	0.000354041	EP6	Lbp	FALSE
1.54489e-08	1.06621	0.438	0.196	0.000357704	EP6	Lpar1	FALSE
1.32591e-07	1.13069	0.408	0.19	0.00307002	EP6	Bmp4	FALSE
1.43464e-07	0.873915	0.523	0.301	0.00332175	EP6	Fmo1	FALSE
1.59305e-07	0.979982	0.627	0.431	0.00368856	EP6	Ptgs1	FALSE
2.39139e-07	0.706613	0.634	0.444	0.00553703	EP6	Fkbp11	FALSE
6.04484e-07	0.828458	0.33	0.124	0.0139962	EP6	Ptpru	FALSE
8.8361e-48	2.21897	0.954	0.647	2.04591e-43	EP7	Unc5b	FALSE
1.44358e-45	3.21899	0.922	0.696	3.34247e-41	EP7	Gja4	FALSE
3.74383e-39	1.76492	0.941	0.621	8.66846e-35	EP7	Dll4	FALSE
1.92541e-30	2.20707	0.81	0.52	4.4581e-26	EP7	Hey1	TRUE
4.93262e-30	1.29387	0.967	0.879	1.1421e-25	EP7	Efnb2	FALSE
2.14021e-29	0.872101	1	0.997	4.95544e-25	EP7	Nrp1	FALSE
9.99538e-28	1.77224	0.83	0.5	2.31433e-23	EP7	Mecom	TRUE
2.33576e-27	1.93744	0.98	0.899	5.40822e-23	EP7	Igfbp3	FALSE
3.62436e-26	1.11148	0.961	0.892	8.39184e-22	EP7	Ptp4a3	FALSE
1.01312e-25	1.16246	0.935	0.85	2.34578e-21	EP7	Epas1	FALSE
2.93196e-24	0.961471	0.98	0.918	6.78865e-20	EP7	Myo10	FALSE
1.56004e-23	0.776024	1	0.997	3.61213e-19	EP7	Slc2a1	FALSE
1.08784e-21	2.14993	0.686	0.343	2.51878e-17	EP7	Esm1	FALSE
1.4768e-20	0.980172	0.908	0.801	3.41937e-16	EP7	Tubb2a	FALSE
2.55644e-20	0.884978	0.948	0.889	5.91919e-16	EP7	Vash1	FALSE
5.62721e-20	0.747604	1	0.964	1.30293e-15	EP7	Notch1	FALSE
8.21318e-20	1.23196	0.81	0.569	1.90168e-15	EP7	Nedd9	FALSE
1.28456e-18	0.768289	0.98	0.944	2.97427e-14	EP7	Efna1	FALSE
1.37209e-18	0.830323	0.333	0.042	3.17693e-14	EP7	Cxcr4	FALSE
1.84093e-18	0.915343	0.974	0.912	4.2625e-14	EP7	Gja1	FALSE
2.72456e-18	0.889284	0.948	0.784	6.30845e-14	EP7	Nid2	FALSE
8.78762e-17	0.930306	0.954	0.801	2.03468e-12	EP7	Agrn	FALSE
1.19406e-16	0.758015	0.941	0.873	2.76473e-12	EP7	Tspan13	FALSE
1.44061e-16	0.753206	0.961	0.915	3.33559e-12	EP7	Ptrf	FALSE
1.99478e-16	1.1783	0.915	0.905	4.61871e-12	EP7	Cdkn1c	FALSE
3.59532e-16	0.808315	0.928	0.84	8.3246e-12	EP7	Notch4	FALSE
3.42122e-15	0.705342	0.993	0.958	7.9215e-11	EP7	Mcam	FALSE
3.43208e-15	1.45761	0.686	0.435	7.94663e-11	EP7	Vegfc	FALSE
9.22975e-15	0.854907	0.948	0.859	2.13706e-10	EP7	Sox7	TRUE
2.26282e-14	1.25247	0.706	0.422	5.23933e-10	EP7	Prdm1	TRUE
4.97006e-14	0.89048	0.876	0.748	1.15077e-09	EP7	Apbb2	FALSE
6.82838e-14	0.751892	0.987	0.971	1.58104e-09	EP7	S100a11	FALSE
7.61186e-14	0.822719	0.922	0.833	1.76245e-09	EP7	Ptprg	FALSE
8.34109e-14	1.20192	0.935	0.895	1.9313e-09	EP7	Sat1	FALSE
8.80656e-14	1.17684	0.778	0.605	2.03907e-09	EP7	Ablim1	FALSE
2.07092e-13	0.85308	0.745	0.471	4.79501e-09	EP7	Itga1	FALSE
2.39651e-13	0.744986	0.359	0.095	5.54887e-09	EP7	Plcl1	FALSE
3.33638e-13	0.743211	0.889	0.745	7.72505e-09	EP7	Lipa	FALSE
5.42331e-13	1.01739	0.804	0.644	1.25571e-08	EP7	Spata13	FALSE
8.59617e-13	0.792669	0.928	0.918	1.99036e-08	EP7	Tmem255a	FALSE
9.19832e-13	1.04893	0.379	0.114	2.12978e-08	EP7	Abtb2	FALSE
1.09423e-12	0.768398	0.935	0.859	2.53357e-08	EP7	Bmpr2	FALSE
1.12913e-12	0.999581	0.614	0.34	2.6144e-08	EP7	Smco4	FALSE
2.00783e-12	0.70806	0.941	0.866	4.64892e-08	EP7	Pdgfb	FALSE
5.96885e-12	0.824735	0.83	0.631	1.38203e-07	EP7	Adgre5	FALSE
1.38748e-11	0.92849	0.301	0.072	3.21257e-07	EP7	Clca2	FALSE
1.45096e-11	0.725037	0.928	0.882	3.35955e-07	EP7	Rgs3	FALSE
1.73409e-11	0.704899	0.98	0.961	4.01511e-07	EP7	Timp3	FALSE
2.89743e-11	0.788813	0.961	0.915	6.7087e-07	EP7	Col15a1	FALSE
4.67173e-11	0.920273	0.719	0.507	1.08169e-06	EP7	C1qtnf6	FALSE
5.17705e-11	0.723779	0.765	0.608	1.19869e-06	EP7	Sipa1l2	FALSE
1.14753e-10	0.766269	0.706	0.467	2.65699e-06	EP7	Lbh	FALSE
2.23762e-10	0.742733	0.255	0.056	5.181e-06	EP7	Tnfrsf11b	FALSE
2.44519e-10	0.72553	0.745	0.533	5.6616e-06	EP7	Spry4	FALSE
2.78751e-10	0.708499	0.595	0.327	6.4542e-06	EP7	Filip1	FALSE
3.73915e-10	1.33794	0.752	0.641	8.65763e-06	EP7	Npr3	FALSE
3.76582e-10	0.77586	0.791	0.673	8.71938e-06	EP7	B3gnt2	FALSE
6.38007e-10	0.811205	0.458	0.219	1.47724e-05	EP7	Mcf2l	FALSE
9.44909e-10	0.814559	0.961	0.922	2.18784e-05	EP7	Armcx2	FALSE
1.16245e-09	0.835693	0.732	0.552	2.69154e-05	EP7	Tbxa2r	FALSE
1.18073e-09	0.751798	0.621	0.386	2.73387e-05	EP7	Rftn2	FALSE
1.38092e-09	0.702583	0.928	0.873	3.19738e-05	EP7	Mkl2	FALSE
1.38204e-09	0.825318	0.405	0.17	3.19997e-05	EP7	Clec1a	FALSE
1.56066e-09	1.51442	0.562	0.366	3.61356e-05	EP7	8430408G22Rik	FALSE
1.60906e-09	0.992807	0.745	0.569	3.72562e-05	EP7	Vwa1	FALSE
1.86993e-09	0.980503	0.843	0.729	4.32963e-05	EP7	Sparcl1	FALSE
2.1443e-09	0.738108	0.869	0.765	4.96491e-05	EP7	Map4k3	FALSE
2.19744e-09	0.770475	0.778	0.634	5.08795e-05	EP7	Gpx8	FALSE
2.40345e-09	0.75321	0.765	0.611	5.56496e-05	EP7	Arhgef28	FALSE
3.25128e-09	0.708416	0.843	0.771	7.52801e-05	EP7	Epha2	FALSE
4.174e-09	1.12897	0.562	0.34	9.66448e-05	EP7	Pmepa1	FALSE
7.66379e-09	1.09111	0.706	0.523	0.000177447	EP7	Cav1	FALSE
1.00633e-08	1.08371	0.346	0.137	0.000233006	EP7	Foxq1	TRUE
1.1641e-08	0.744038	0.418	0.193	0.000269537	EP7	Kcnj2	FALSE
1.17537e-08	0.745523	0.673	0.454	0.000272145	EP7	Abcc4	FALSE
1.58325e-08	0.912633	0.85	0.784	0.000366586	EP7	Glul	FALSE
1.78916e-08	0.709683	0.399	0.16	0.000414262	EP7	Fam13c	FALSE
2.20324e-08	0.748381	0.484	0.248	0.000510138	EP7	Arap2	FALSE
3.1434e-08	0.69404	0.797	0.676	0.000727823	EP7	Hbegf	FALSE
3.27341e-08	0.71888	0.641	0.444	0.000757925	EP7	Myo1e	FALSE
4.49203e-08	0.816649	0.791	0.627	0.00104008	EP7	Bmp1	FALSE
9.60596e-08	0.910152	0.51	0.294	0.00222416	EP7	Tox3	TRUE
2.7867e-07	0.861395	0.882	0.846	0.00645232	EP7	Cdh2	FALSE
3.53633e-07	0.73102	0.935	0.846	0.00818802	EP7	Ecm1	FALSE
6.00643e-07	0.794357	0.314	0.134	0.0139073	EP7	Hip1r	FALSE
6.24137e-07	1.07308	0.595	0.425	0.0144513	EP7	Serpinf1	FALSE
6.97186e-07	0.832237	0.497	0.307	0.0161426	EP7	Cdc42ep3	FALSE
1.38856e-06	0.697211	0.327	0.147	0.0321507	EP7	T	TRUE

## Sheet: Enriched GO terms of EP1 & EP2
Cluster	cluster	ID	Description	GeneRatio	BgRatio	pvalue	p.adjust	qvalue	geneID	Count
EP1	EP1	GO:0042254	ribosome biogenesis	15/95	261/19323	2.55972e-12	5.61346e-09	4.57516e-09	Ncl/Pa2g4/C1qbp/Dkc1/Wdr43/Ddx21/Nop14/Sdad1/Rrp9/Utp14a/Wdr46/Heatr1/Zfp593/Rrp1b/Mdn1	15
EP1	EP1	GO:0016072	rRNA metabolic process	13/95	208/19323	2.87534e-11	3.15281e-08	2.56964e-08	Ncl/Pa2g4/Dkc1/Wdr43/Ddx21/Nop14/Tcof1/Rrp9/Utp14a/Wdr46/Heatr1/Rrp1b/Mdn1	13
EP1	EP1	GO:0006364	rRNA processing	12/95	180/19323	8.24428e-11	5.96316e-08	4.86017e-08	Ncl/Pa2g4/Dkc1/Wdr43/Ddx21/Nop14/Rrp9/Utp14a/Wdr46/Heatr1/Rrp1b/Mdn1	12
EP1	EP1	GO:0022613	ribonucleoprotein complex biogenesis	16/95	401/19323	1.08767e-10	5.96316e-08	4.86017e-08	Ncl/Pa2g4/Ruvbl2/C1qbp/Dkc1/Wdr43/Ddx21/Nop14/Sdad1/Rrp9/Utp14a/Wdr46/Heatr1/Zfp593/Rrp1b/Mdn1	16
EP1	EP1	GO:0009123	nucleoside monophosphate metabolic process	12/95	259/19323	5.31915e-09	2.33298e-06	1.90146e-06	Ldha/Mif/Pfkl/Tpi1/Shmt2/Hk2/Galk1/Pde2a/Gart/Ak4/Myc/Dnph1	12
EP1	EP1	GO:0034404	nucleobase-containing small molecule biosynthetic process	10/95	164/19323	8.00397e-09	2.92545e-06	2.38434e-06	Ldha/Mif/Pfkl/Tpi1/Hk2/Galk1/Pde2a/Myc/Nme4/Dnph1	10
EP1	EP1	GO:0072522	purine-containing compound biosynthetic process	11/95	227/19323	1.51654e-08	4.75111e-06	3.87232e-06	Mif/Pfkl/Tpi1/Hk2/Galk1/Gart/Ak4/Myc/Pdk1/Nme4/Mthfd1l	11
EP1	EP1	GO:1901292	nucleoside phosphate catabolic process	9/95	140/19323	2.943e-08	6.4081e-06	5.22282e-06	Ldha/Mif/Pfkl/Tpi1/Hk2/Galk1/Pde2a/Myc/Dnph1	9
EP1	EP1	GO:0009205	purine ribonucleoside triphosphate metabolic process	11/95	245/19323	3.32667e-08	6.4081e-06	5.22282e-06	Ldha/Mif/Pfkl/Tpi1/Shmt2/Hk2/Galk1/Pde2a/Ak4/Myc/Nme4	11
EP1	EP1	GO:0009167	purine ribonucleoside monophosphate metabolic process	11/95	246/19323	3.46845e-08	6.4081e-06	5.22282e-06	Ldha/Mif/Pfkl/Tpi1/Shmt2/Hk2/Galk1/Pde2a/Gart/Ak4/Myc	11
EP1	EP1	GO:0009126	purine nucleoside monophosphate metabolic process	11/95	247/19323	3.61558e-08	6.4081e-06	5.22282e-06	Ldha/Mif/Pfkl/Tpi1/Shmt2/Hk2/Galk1/Pde2a/Gart/Ak4/Myc	11
EP1	EP1	GO:0009199	ribonucleoside triphosphate metabolic process	11/95	249/19323	3.92662e-08	6.4081e-06	5.22282e-06	Ldha/Mif/Pfkl/Tpi1/Shmt2/Hk2/Galk1/Pde2a/Ak4/Myc/Nme4	11
EP1	EP1	GO:0034470	ncRNA processing	12/95	311/19323	4.05571e-08	6.4081e-06	5.22282e-06	Ncl/Pa2g4/Dkc1/Wdr43/Ddx21/Nop14/Rrp9/Utp14a/Wdr46/Heatr1/Rrp1b/Mdn1	12
EP1	EP1	GO:0009161	ribonucleoside monophosphate metabolic process	11/95	250/19323	4.0909e-08	6.4081e-06	5.22282e-06	Ldha/Mif/Pfkl/Tpi1/Shmt2/Hk2/Galk1/Pde2a/Gart/Ak4/Myc	11
EP1	EP1	GO:0009144	purine nucleoside triphosphate metabolic process	11/95	252/19323	4.43793e-08	6.48825e-06	5.28814e-06	Ldha/Mif/Pfkl/Tpi1/Shmt2/Hk2/Galk1/Pde2a/Ak4/Myc/Nme4	11
EP1	EP1	GO:0072521	purine-containing compound metabolic process	14/95	456/19323	4.86926e-08	6.67392e-06	5.43947e-06	Ldha/Mif/Pfkl/Tpi1/Shmt2/Hk2/Galk1/Pde2a/Gart/Ak4/Myc/Pdk1/Nme4/Mthfd1l	14
EP1	EP1	GO:0046434	organophosphate catabolic process	10/95	202/19323	5.82527e-08	7.5146e-06	6.12465e-06	Ldha/Mif/Pfkl/Tpi1/Hk2/Galk1/Pde2a/Enpp2/Myc/Dnph1	10
EP1	EP1	GO:0009150	purine ribonucleotide metabolic process	13/95	392/19323	6.27116e-08	7.64036e-06	6.22715e-06	Ldha/Mif/Pfkl/Tpi1/Shmt2/Hk2/Galk1/Pde2a/Gart/Ak4/Myc/Pdk1/Nme4	13
EP1	EP1	GO:0009152	purine ribonucleotide biosynthetic process	10/95	205/19323	6.69218e-08	7.72418e-06	6.29547e-06	Mif/Pfkl/Tpi1/Hk2/Galk1/Gart/Ak4/Myc/Pdk1/Nme4	10
EP1	EP1	GO:0006090	pyruvate metabolic process	8/95	111/19323	7.37662e-08	8.08846e-06	6.59237e-06	Ldha/Mif/Pfkl/Tpi1/Hk2/Galk1/Myc/Pdk1	8
EP1	EP1	GO:0009141	nucleoside triphosphate metabolic process	11/95	268/19323	8.30217e-08	8.37627e-06	6.82694e-06	Ldha/Mif/Pfkl/Tpi1/Shmt2/Hk2/Galk1/Pde2a/Ak4/Myc/Nme4	11
EP1	EP1	GO:0009259	ribonucleotide metabolic process	13/95	402/19323	8.403e-08	8.37627e-06	6.82694e-06	Ldha/Mif/Pfkl/Tpi1/Shmt2/Hk2/Galk1/Pde2a/Gart/Ak4/Myc/Pdk1/Nme4	13
EP1	EP1	GO:0009132	nucleoside diphosphate metabolic process	8/95	114/19323	9.08461e-08	8.66198e-06	7.0598e-06	Ldha/Mif/Pfkl/Tpi1/Hk2/Galk1/Ak4/Myc	8
EP1	EP1	GO:0009260	ribonucleotide biosynthetic process	10/95	214/19323	1.00137e-07	9.15003e-06	7.45758e-06	Mif/Pfkl/Tpi1/Hk2/Galk1/Gart/Ak4/Myc/Pdk1/Nme4	10
EP1	EP1	GO:0006163	purine nucleotide metabolic process	13/95	414/19323	1.18085e-07	1.03584e-05	8.44244e-06	Ldha/Mif/Pfkl/Tpi1/Shmt2/Hk2/Galk1/Pde2a/Gart/Ak4/Myc/Pdk1/Nme4	13
EP1	EP1	GO:0046034	ATP metabolic process	10/95	221/19323	1.35252e-07	1.06214e-05	8.65677e-06	Ldha/Mif/Pfkl/Tpi1/Shmt2/Hk2/Galk1/Pde2a/Ak4/Myc	10
EP1	EP1	GO:0046390	ribose phosphate biosynthetic process	10/95	221/19323	1.35252e-07	1.06214e-05	8.65677e-06	Mif/Pfkl/Tpi1/Hk2/Galk1/Gart/Ak4/Myc/Pdk1/Nme4	10
EP1	EP1	GO:0019693	ribose phosphate metabolic process	13/95	419/19323	1.35613e-07	1.06214e-05	8.65677e-06	Ldha/Mif/Pfkl/Tpi1/Shmt2/Hk2/Galk1/Pde2a/Gart/Ak4/Myc/Pdk1/Nme4	13
EP1	EP1	GO:0006164	purine nucleotide biosynthetic process	10/95	222/19323	1.41064e-07	1.06673e-05	8.69422e-06	Mif/Pfkl/Tpi1/Hk2/Galk1/Gart/Ak4/Myc/Pdk1/Nme4	10
EP1	EP1	GO:0034660	ncRNA metabolic process	13/95	427/19323	1.6856e-07	1.23217e-05	1.00426e-05	Ncl/Pa2g4/Dkc1/Wdr43/Ddx21/Nop14/Tcof1/Rrp9/Utp14a/Wdr46/Heatr1/Rrp1b/Mdn1	13
EP1	EP1	GO:0009166	nucleotide catabolic process	8/95	129/19323	2.36924e-07	1.67605e-05	1.36603e-05	Ldha/Mif/Pfkl/Tpi1/Hk2/Galk1/Pde2a/Myc	8
EP1	EP1	GO:0009206	purine ribonucleoside triphosphate biosynthetic process	8/95	131/19323	2.66733e-07	1.82795e-05	1.48984e-05	Mif/Pfkl/Tpi1/Hk2/Galk1/Ak4/Myc/Nme4	8
EP1	EP1	GO:0009145	purine nucleoside triphosphate biosynthetic process	8/95	132/19323	2.82806e-07	1.87937e-05	1.53175e-05	Mif/Pfkl/Tpi1/Hk2/Galk1/Ak4/Myc/Nme4	8
EP1	EP1	GO:0009201	ribonucleoside triphosphate biosynthetic process	8/95	134/19323	3.17455e-07	2.01039e-05	1.63853e-05	Mif/Pfkl/Tpi1/Hk2/Galk1/Ak4/Myc/Nme4	8
EP1	EP1	GO:0046031	ADP metabolic process	7/95	91/19323	3.20856e-07	2.01039e-05	1.63853e-05	Ldha/Mif/Pfkl/Tpi1/Hk2/Galk1/Myc	7
EP1	EP1	GO:0009108	coenzyme biosynthetic process	9/95	186/19323	3.36997e-07	2.05287e-05	1.67316e-05	Mif/Pfkl/Tpi1/Hk2/Galk1/Gart/Myc/Pdk1/Mthfd1l	9
EP1	EP1	GO:0006165	nucleoside diphosphate phosphorylation	7/95	96/19323	4.63164e-07	2.58416e-05	2.10617e-05	Mif/Pfkl/Tpi1/Hk2/Galk1/Ak4/Myc	7
EP1	EP1	GO:0009135	purine nucleoside diphosphate metabolic process	7/95	96/19323	4.63164e-07	2.58416e-05	2.10617e-05	Ldha/Mif/Pfkl/Tpi1/Hk2/Galk1/Myc	7
EP1	EP1	GO:0009179	purine ribonucleoside diphosphate metabolic process	7/95	96/19323	4.63164e-07	2.58416e-05	2.10617e-05	Ldha/Mif/Pfkl/Tpi1/Hk2/Galk1/Myc	7
EP1	EP1	GO:0006732	coenzyme metabolic process	11/95	320/19323	4.90388e-07	2.58416e-05	2.10617e-05	Ldha/Mif/Pfkl/Tpi1/Shmt2/Hk2/Galk1/Gart/Myc/Pdk1/Mthfd1l	11
EP1	EP1	GO:0009127	purine nucleoside monophosphate biosynthetic process	8/95	142/19323	4.94913e-07	2.58416e-05	2.10617e-05	Mif/Pfkl/Tpi1/Hk2/Galk1/Gart/Ak4/Myc	8
EP1	EP1	GO:0009168	purine ribonucleoside monophosphate biosynthetic process	8/95	142/19323	4.94913e-07	2.58416e-05	2.10617e-05	Mif/Pfkl/Tpi1/Hk2/Galk1/Gart/Ak4/Myc	8
EP1	EP1	GO:0046939	nucleotide phosphorylation	7/95	98/19323	5.33318e-07	2.71992e-05	2.21683e-05	Mif/Pfkl/Tpi1/Hk2/Galk1/Ak4/Myc	7
EP1	EP1	GO:0009142	nucleoside triphosphate biosynthetic process	8/95	144/19323	5.50647e-07	2.74448e-05	2.23684e-05	Mif/Pfkl/Tpi1/Hk2/Galk1/Ak4/Myc/Nme4	8
EP1	EP1	GO:0009156	ribonucleoside monophosphate biosynthetic process	8/95	146/19323	6.11664e-07	2.91856e-05	2.37872e-05	Mif/Pfkl/Tpi1/Hk2/Galk1/Gart/Ak4/Myc	8
EP1	EP1	GO:0009185	ribonucleoside diphosphate metabolic process	7/95	100/19323	6.12191e-07	2.91856e-05	2.37872e-05	Ldha/Mif/Pfkl/Tpi1/Hk2/Galk1/Myc	7
EP1	EP1	GO:0009165	nucleotide biosynthetic process	10/95	266/19323	7.46187e-07	3.48168e-05	2.83768e-05	Mif/Pfkl/Tpi1/Hk2/Galk1/Gart/Ak4/Myc/Pdk1/Nme4	10
EP1	EP1	GO:0009124	nucleoside monophosphate biosynthetic process	8/95	152/19323	8.3061e-07	3.79485e-05	3.09293e-05	Mif/Pfkl/Tpi1/Hk2/Galk1/Gart/Ak4/Myc	8
EP1	EP1	GO:1901293	nucleoside phosphate biosynthetic process	10/95	272/19323	9.13912e-07	4.09022e-05	3.33367e-05	Mif/Pfkl/Tpi1/Hk2/Galk1/Gart/Ak4/Myc/Pdk1/Nme4	10
EP1	EP1	GO:0046394	carboxylic acid biosynthetic process	11/95	352/19323	1.25017e-06	5.4201e-05	4.41756e-05	Ldha/Mif/Pfkl/Tpi1/Shmt2/Hk2/Galk1/Gart/Psat1/Myc/Mthfd1l	11
EP1	EP1	GO:0006091	generation of precursor metabolites and energy	11/95	353/19323	1.2852e-06	5.4201e-05	4.41756e-05	Ldha/Mif/Pfkl/Bnip3/Tpi1/Shmt2/Hk2/Galk1/Pde2a/Ak4/Myc	11
EP1	EP1	GO:0016053	organic acid biosynthetic process	11/95	353/19323	1.2852e-06	5.4201e-05	4.41756e-05	Ldha/Mif/Pfkl/Tpi1/Shmt2/Hk2/Galk1/Gart/Psat1/Myc/Mthfd1l	11
EP1	EP1	GO:0006754	ATP biosynthetic process	7/95	121/19323	2.22084e-06	9.18924e-05	7.48954e-05	Mif/Pfkl/Tpi1/Hk2/Galk1/Ak4/Myc	7
EP1	EP1	GO:0051188	cofactor biosynthetic process	9/95	242/19323	3.01036e-06	0.000122254	9.96412e-05	Mif/Pfkl/Tpi1/Hk2/Galk1/Gart/Myc/Pdk1/Mthfd1l	9
EP1	EP1	GO:1990823	response to leukemia inhibitory factor	7/95	128/19323	3.23331e-06	0.000126619	0.000103199	Ncl/Nrp2/Srm/Hk2/Sdad1/Egln3/Tfrc	7
EP1	EP1	GO:1990830	cellular response to leukemia inhibitory factor	7/95	128/19323	3.23331e-06	0.000126619	0.000103199	Ncl/Nrp2/Srm/Hk2/Sdad1/Egln3/Tfrc	7
EP1	EP1	GO:0006096	glycolytic process	6/95	84/19323	3.59334e-06	0.000135865	0.000110735	Mif/Pfkl/Tpi1/Hk2/Galk1/Myc	6
EP1	EP1	GO:0006757	ATP generation from ADP	6/95	84/19323	3.59334e-06	0.000135865	0.000110735	Mif/Pfkl/Tpi1/Hk2/Galk1/Myc	6
EP1	EP1	GO:0034655	nucleobase-containing compound catabolic process	11/95	396/19323	3.89527e-06	0.000144785	0.000118005	Ldha/Mif/Pfkl/Tpi1/Hk2/Galk1/Pde2a/Dkc1/Pabpc4/Myc/Dnph1	11
EP1	EP1	GO:0042866	pyruvate biosynthetic process	6/95	88/19323	4.71574e-06	0.00017236	0.000140479	Mif/Pfkl/Tpi1/Hk2/Galk1/Myc	6
EP1	EP1	GO:0016052	carbohydrate catabolic process	7/95	136/19323	4.83552e-06	0.000173841	0.000141686	Ldha/Mif/Pfkl/Tpi1/Hk2/Galk1/Myc	7
EP1	EP1	GO:0071456	cellular response to hypoxia	6/95	91/19323	5.73204e-06	0.000202748	0.000165246	Fam162a/Bnip3/Higd1a/Ak4/Myc/Pdk1	6
EP1	EP1	GO:0036294	cellular response to decreased oxygen levels	6/95	96/19323	7.81641e-06	0.000272086	0.000221759	Fam162a/Bnip3/Higd1a/Ak4/Myc/Pdk1	6
EP1	EP1	GO:1900542	regulation of purine nucleotide metabolic process	6/95	98/19323	8.80546e-06	0.000301724	0.000245916	Mif/Shmt2/Pde2a/Ak4/Myc/Pdk1	6
EP1	EP1	GO:0044270	cellular nitrogen compound catabolic process	11/95	434/19323	9.27466e-06	0.000312913	0.000255034	Ldha/Mif/Pfkl/Tpi1/Hk2/Galk1/Pde2a/Dkc1/Pabpc4/Myc/Dnph1	11
EP1	EP1	GO:0046496	nicotinamide nucleotide metabolic process	7/95	151/19323	9.62576e-06	0.000319838	0.000260679	Ldha/Mif/Pfkl/Tpi1/Hk2/Galk1/Myc	7
EP1	EP1	GO:0019359	nicotinamide nucleotide biosynthetic process	6/95	100/19323	9.89355e-06	0.000323829	0.000263932	Mif/Pfkl/Tpi1/Hk2/Galk1/Myc	6
EP1	EP1	GO:0019362	pyridine nucleotide metabolic process	7/95	153/19323	1.04904e-05	0.000335246	0.000273237	Ldha/Mif/Pfkl/Tpi1/Hk2/Galk1/Myc	7
EP1	EP1	GO:0046700	heterocycle catabolic process	11/95	440/19323	1.05481e-05	0.000335246	0.000273237	Ldha/Mif/Pfkl/Tpi1/Hk2/Galk1/Pde2a/Dkc1/Pabpc4/Myc/Dnph1	11
EP1	EP1	GO:0006140	regulation of nucleotide metabolic process	6/95	102/19323	1.10881e-05	0.000347373	0.000283121	Mif/Shmt2/Pde2a/Ak4/Myc/Pdk1	6
EP1	EP1	GO:0019363	pyridine nucleotide biosynthetic process	6/95	103/19323	1.17276e-05	0.000362234	0.000295233	Mif/Pfkl/Tpi1/Hk2/Galk1/Myc	6
EP1	EP1	GO:0072524	pyridine-containing compound metabolic process	7/95	158/19323	1.29374e-05	0.00039405	0.000321164	Ldha/Mif/Pfkl/Tpi1/Hk2/Galk1/Myc	7
EP1	EP1	GO:0019439	aromatic compound catabolic process	11/95	454/19323	1.41272e-05	0.000424396	0.000345897	Ldha/Mif/Pfkl/Tpi1/Hk2/Galk1/Pde2a/Dkc1/Pabpc4/Myc/Dnph1	11
EP1	EP1	GO:0072525	pyridine-containing compound biosynthetic process	6/95	107/19323	1.45913e-05	0.000432414	0.000352432	Mif/Pfkl/Tpi1/Hk2/Galk1/Myc	6
EP1	EP1	GO:0002082	regulation of oxidative phosphorylation	4/95	31/19323	1.55806e-05	0.000455575	0.000371309	Shmt2/Pde2a/Ak4/Myc	4
EP1	EP1	GO:0071453	cellular response to oxygen levels	6/95	110/19323	1.70896e-05	0.000493124	0.000401913	Fam162a/Bnip3/Higd1a/Ak4/Myc/Pdk1	6
EP1	EP1	GO:2000232	regulation of rRNA processing	3/95	11/19323	1.84604e-05	0.000525761	0.000428512	Ncl/Wdr43/Heatr1	3
EP1	EP1	GO:0006733	oxidoreduction coenzyme metabolic process	7/95	168/19323	1.92599e-05	0.000541499	0.00044134	Ldha/Mif/Pfkl/Tpi1/Hk2/Galk1/Myc	7
EP1	EP1	GO:1901361	organic cyclic compound catabolic process	11/95	484/19323	2.55058e-05	0.000708027	0.000577066	Ldha/Mif/Pfkl/Tpi1/Hk2/Galk1/Pde2a/Dkc1/Pabpc4/Myc/Dnph1	11
EP1	EP1	GO:0051186	cofactor metabolic process	11/95	487/19323	2.69913e-05	0.0007399	0.000603043	Ldha/Mif/Pfkl/Tpi1/Shmt2/Hk2/Galk1/Gart/Myc/Pdk1/Mthfd1l	11
EP1	EP1	GO:0043467	regulation of generation of precursor metabolites and energy	6/95	120/19323	2.80191e-05	0.000758591	0.000618277	Mif/Bnip3/Shmt2/Pde2a/Ak4/Myc	6
EP1	EP1	GO:0090069	regulation of ribosome biogenesis	3/95	13/19323	3.17702e-05	0.000849659	0.0006925	Ncl/Wdr43/Heatr1	3
EP1	EP1	GO:1903578	regulation of ATP metabolic process	5/95	86/19323	6.56851e-05	0.00173551	0.0014145	Mif/Shmt2/Pde2a/Ak4/Myc	5
EP1	EP1	GO:0006360	transcription by RNA polymerase I	4/95	46/19323	7.63728e-05	0.00199388	0.00162508	Ncl/Wdr43/Tcof1/Heatr1	4
EP1	EP1	GO:0019318	hexose metabolic process	7/95	216/19323	9.50823e-05	0.00245312	0.00199938	Ldha/Pfkl/Tpi1/Hk2/Galk1/Myc/Pdk1	7
EP1	EP1	GO:0090407	organophosphate biosynthetic process	10/95	477/19323	0.000118505	0.00302189	0.00246294	Mif/Pfkl/Tpi1/Hk2/Galk1/Gart/Ak4/Myc/Pdk1/Nme4	10
EP1	EP1	GO:0034446	substrate adhesion-dependent cell spreading	5/95	98/19323	0.000122279	0.00307798	0.00250866	C1qbp/Dmtn/Enpp2/Pxn/Lamb1	5
EP1	EP1	GO:0046653	tetrahydrofolate metabolic process	3/95	20/19323	0.000123512	0.00307798	0.00250866	Shmt2/Gart/Mthfd1l	3
EP1	EP1	GO:0001667	ameboidal-type cell migration	9/95	398/19323	0.000150279	0.00370293	0.00301802	Nr2f2/Nrp2/C1qbp/Dmtn/Tbx1/Enpp2/Pxn/Itga3/Flt4	9
EP1	EP1	GO:0045943	positive regulation of transcription by RNA polymerase I	3/95	23/19323	0.000189836	0.00462568	0.00377008	Ncl/Wdr43/Heatr1	3
EP1	EP1	GO:0005996	monosaccharide metabolic process	7/95	245/19323	0.000207083	0.00499048	0.00406741	Ldha/Pfkl/Tpi1/Hk2/Galk1/Myc/Pdk1	7
EP1	EP1	GO:0006760	folic acid-containing compound metabolic process	3/95	25/19323	0.00024479	0.0057723	0.00470462	Shmt2/Gart/Mthfd1l	3
EP1	EP1	GO:0019320	hexose catabolic process	3/95	25/19323	0.00024479	0.0057723	0.00470462	Ldha/Pfkl/Galk1	3
EP1	EP1	GO:0072330	monocarboxylic acid biosynthetic process	7/95	255/19323	0.000264245	0.00616478	0.0050245	Ldha/Mif/Pfkl/Tpi1/Hk2/Galk1/Myc	7
EP1	EP1	GO:0006006	glucose metabolic process	6/95	187/19323	0.000322823	0.00745211	0.00607372	Ldha/Pfkl/Tpi1/Hk2/Myc/Pdk1	6
EP1	EP1	GO:0001945	lymph vessel development	3/95	28/19323	0.000344961	0.00788019	0.00642262	Nr2f2/Tbx1/Flt4	3
EP1	EP1	GO:0010811	positive regulation of cell-substrate adhesion	5/95	124/19323	0.00036669	0.00829022	0.00675681	C1qbp/Dmtn/Mmrn1/Enpp2/Itga3	5
EP1	EP1	GO:0046365	monosaccharide catabolic process	3/95	29/19323	0.000383396	0.00857947	0.00699256	Ldha/Pfkl/Galk1	3
EP1	EP1	GO:0050679	positive regulation of epithelial cell proliferation	6/95	195/19323	0.000403595	0.00894023	0.00728659	Aplnr/Ccnd1/Tbx1/Apln/Myc/Flt4	6
EP1	EP1	GO:0030808	regulation of nucleotide biosynthetic process	4/95	71/19323	0.000414032	0.00898983	0.00732701	Mif/Ak4/Myc/Pdk1	4
EP1	EP1	GO:1900371	regulation of purine nucleotide biosynthetic process	4/95	71/19323	0.000414032	0.00898983	0.00732701	Mif/Ak4/Myc/Pdk1	4
EP1	EP1	GO:0043457	regulation of cellular respiration	3/95	30/19323	0.000424483	0.0090714	0.0073935	Bnip3/Shmt2/Myc	3
EP1	EP1	GO:0001666	response to hypoxia	6/95	197/19323	0.000426062	0.0090714	0.0073935	Fam162a/Bnip3/Higd1a/Ak4/Myc/Pdk1	6
EP1	EP1	GO:0006356	regulation of transcription by RNA polymerase I	3/95	31/19323	0.000468294	0.00978064	0.00797155	Ncl/Wdr43/Heatr1	3
EP1	EP1	GO:0042558	pteridine-containing compound metabolic process	3/95	31/19323	0.000468294	0.00978064	0.00797155	Shmt2/Gart/Mthfd1l	3
EP1	EP1	GO:0036293	response to decreased oxygen levels	6/95	203/19323	0.000499375	0.0103314	0.00842045	Fam162a/Bnip3/Higd1a/Ak4/Myc/Pdk1	6
EP1	EP1	GO:0097193	intrinsic apoptotic signaling pathway	7/95	284/19323	0.000504888	0.0103478	0.00843384	Mif/Bnip3/Myc/Ybx3/Pdk1/Lck/Aen	7
EP1	EP1	GO:0060976	coronary vasculature development	4/95	75/19323	0.000510227	0.0103604	0.00844411	Aplnr/Pde2a/Tbx1/Apln	4
EP1	EP1	GO:0010821	regulation of mitochondrion organization	5/95	134/19323	0.000523181	0.010526	0.00857905	Fam162a/Bnip3/Hk2/Higd1a/Pde2a	5
EP1	EP1	GO:0070482	response to oxygen levels	6/95	217/19323	0.00070873	0.0141295	0.011516	Fam162a/Bnip3/Higd1a/Ak4/Myc/Pdk1	6
EP1	EP1	GO:0001525	angiogenesis	9/95	496/19323	0.000748759	0.0147931	0.0120568	Ncl/Nrp2/Aplnr/Hk2/Tbx1/Enpp2/Apln/Pxn/Flt4	9
EP1	EP1	GO:1900026	positive regulation of substrate adhesion-dependent cell spreading	3/95	37/19323	0.000792399	0.0155155	0.0126456	C1qbp/Dmtn/Enpp2	3
EP1	EP1	GO:0006119	oxidative phosphorylation	4/95	85/19323	0.000818763	0.0158898	0.0129507	Shmt2/Pde2a/Ak4/Myc	4
EP1	EP1	GO:0007229	integrin-mediated signaling pathway	4/95	86/19323	0.000855499	0.0164571	0.0134131	Dmtn/Pxn/Itga3/Lat	4
EP1	EP1	GO:0009069	serine family amino acid metabolic process	3/95	39/19323	0.000925413	0.0176472	0.0143831	Shmt2/Gart/Psat1	3
EP1	EP1	GO:0021800	cerebral cortex tangential migration	2/95	10/19323	0.00104902	0.019332	0.0157562	Nrp2/Lhx6	2
EP1	EP1	GO:0045759	negative regulation of action potential	2/95	10/19323	0.00104902	0.019332	0.0157562	Kcne3/Bin1	2
EP1	EP1	GO:0048703	embryonic viscerocranium morphogenesis	2/95	10/19323	0.00104902	0.019332	0.0157562	Tbx1/Mthfd1l	2
EP1	EP1	GO:0061620	glycolytic process through glucose-6-phosphate	2/95	10/19323	0.00104902	0.019332	0.0157562	Pfkl/Galk1	2
EP1	EP1	GO:1903523	negative regulation of blood circulation	3/95	41/19323	0.00107179	0.0195869	0.015964	Kcne3/Bin1/Apln	3
EP1	EP1	GO:0031589	cell-substrate adhesion	7/95	332/19323	0.00125906	0.0228191	0.0185983	C1qbp/Dmtn/Mmrn1/Enpp2/Pxn/Itga3/Lamb1	7
EP1	EP1	GO:0090199	regulation of release of cytochrome c from mitochondria	3/95	46/19323	0.0014994	0.0269523	0.0219671	Fam162a/Bnip3/Higd1a	3
EP1	EP1	GO:0006596	polyamine biosynthetic process	2/95	12/19323	0.00152874	0.0272563	0.0222148	Odc1/Srm	2
EP1	EP1	GO:1903825	organic acid transmembrane transport	4/95	103/19323	0.00167161	0.0291517	0.0237596	Slc16a3/Slc7a5/Myc/Slc1a5	4
EP1	EP1	GO:1905039	carboxylic acid transmembrane transport	4/95	103/19323	0.00167161	0.0291517	0.0237596	Slc16a3/Slc7a5/Myc/Slc1a5	4
EP1	EP1	GO:0050678	regulation of epithelial cell proliferation	7/95	349/19323	0.00167493	0.0291517	0.0237596	Nr2f2/Aplnr/Ccnd1/Tbx1/Apln/Myc/Flt4	7
EP1	EP1	GO:0000054	ribosomal subunit export from nucleus	2/95	13/19323	0.00180091	0.03038	0.0247607	Sdad1/Zfp593	2
EP1	EP1	GO:0006544	glycine metabolic process	2/95	13/19323	0.00180091	0.03038	0.0247607	Shmt2/Gart	2
EP1	EP1	GO:0033750	ribosome localization	2/95	13/19323	0.00180091	0.03038	0.0247607	Sdad1/Zfp593	2
EP1	EP1	GO:0061615	glycolytic process through fructose-6-phosphate	2/95	13/19323	0.00180091	0.03038	0.0247607	Pfkl/Galk1	2
EP1	EP1	GO:1900024	regulation of substrate adhesion-dependent cell spreading	3/95	51/19323	0.00202084	0.0337714	0.0275248	C1qbp/Dmtn/Enpp2	3
EP1	EP1	GO:0034248	regulation of cellular amide metabolic process	7/95	363/19323	0.00209189	0.0337714	0.0275248	Ncl/Shmt2/Pa2g4/Bin1/C1qbp/Tcof1/Pdk1	7
EP1	EP1	GO:0006007	glucose catabolic process	2/95	14/19323	0.00209435	0.0337714	0.0275248	Ldha/Pfkl	2
EP1	EP1	GO:0042559	pteridine-containing compound biosynthetic process	2/95	14/19323	0.00209435	0.0337714	0.0275248	Gart/Mthfd1l	2
EP1	EP1	GO:0071428	rRNA-containing ribonucleoprotein complex export from nucleus	2/95	14/19323	0.00209435	0.0337714	0.0275248	Sdad1/Zfp593	2
EP1	EP1	GO:0098911	regulation of ventricular cardiac muscle cell action potential	2/95	14/19323	0.00209435	0.0337714	0.0275248	Kcne3/Bin1	2
EP1	EP1	GO:0008637	apoptotic mitochondrial changes	4/95	110/19323	0.00212652	0.0340399	0.0277436	Fam162a/Bnip3/Hk2/Higd1a	4
EP1	EP1	GO:0070588	calcium ion transmembrane transport	6/95	271/19323	0.00220727	0.0350764	0.0285884	Aplnr/Kcne3/Bin1/Tpcn1/Lck/Ubash3b	6
EP1	EP1	GO:1901605	alpha-amino acid metabolic process	5/95	187/19323	0.00230791	0.0364119	0.0296769	Odc1/Shmt2/Gart/Psat1/Egln3	5
EP1	EP1	GO:0021795	cerebral cortex cell migration	3/95	54/19323	0.00238152	0.0369411	0.0301083	Nrp2/Lhx6/Lamb1	3
EP1	EP1	GO:0009070	serine family amino acid biosynthetic process	2/95	15/19323	0.00240884	0.0369411	0.0301083	Shmt2/Psat1	2
EP1	EP1	GO:0042790	nucleolar large rRNA transcription by RNA polymerase I	2/95	15/19323	0.00240884	0.0369411	0.0301083	Ncl/Tcof1	2
EP1	EP1	GO:0046835	carbohydrate phosphorylation	2/95	15/19323	0.00240884	0.0369411	0.0301083	Hk2/Galk1	2
EP1	EP1	GO:0051196	regulation of coenzyme metabolic process	3/95	55/19323	0.00251001	0.0382254	0.031155	Mif/Myc/Pdk1	3
EP1	EP1	GO:0043280	positive regulation of cysteine-type endopeptidase activity involved in apoptotic process	4/95	116/19323	0.00257915	0.0390074	0.0317923	Fam162a/Ctsd/Myc/Lck	4
EP1	EP1	GO:0046112	nucleobase biosynthetic process	2/95	16/19323	0.00274417	0.0412189	0.0335948	Gart/Mthfd1l	2
EP1	EP1	GO:0001836	release of cytochrome c from mitochondria	3/95	59/19323	0.00306656	0.0441466	0.035981	Fam162a/Bnip3/Higd1a	3
EP1	EP1	GO:0071156	regulation of cell cycle arrest	3/95	59/19323	0.00306656	0.0441466	0.035981	Mif/Ccnd1/Bin1	3
EP1	EP1	GO:2001169	regulation of ATP biosynthetic process	3/95	59/19323	0.00306656	0.0441466	0.035981	Mif/Ak4/Myc	3
EP1	EP1	GO:0007350	blastoderm segmentation	2/95	17/19323	0.00310013	0.0441466	0.035981	Nrp2/Pcsk6	2
EP1	EP1	GO:0009309	amine biosynthetic process	2/95	17/19323	0.00310013	0.0441466	0.035981	Odc1/Srm	2
EP1	EP1	GO:0042401	cellular biogenic amine biosynthetic process	2/95	17/19323	0.00310013	0.0441466	0.035981	Odc1/Srm	2
EP1	EP1	GO:0042756	drinking behavior	2/95	17/19323	0.00310013	0.0441466	0.035981	Mif/Apln	2
EP1	EP1	GO:1903599	positive regulation of autophagy of mitochondrion	2/95	17/19323	0.00310013	0.0441466	0.035981	Bnip3/Hk2	2
EP1	EP1	GO:0001936	regulation of endothelial cell proliferation	4/95	126/19323	0.00347364	0.0482531	0.0393279	Nr2f2/Aplnr/Apln/Flt4	4
EP1	EP1	GO:0006595	polyamine metabolic process	2/95	18/19323	0.00347651	0.0482531	0.0393279	Odc1/Srm	2
EP1	EP1	GO:0021783	preganglionic parasympathetic fiber development	2/95	18/19323	0.00347651	0.0482531	0.0393279	Nrp2/Tbx1	2
EP1	EP1	GO:0060850	regulation of transcription involved in cell fate commitment	2/95	18/19323	0.00347651	0.0482531	0.0393279	Nr2f2/Etv2	2
EP1	EP1	GO:0010810	regulation of cell-substrate adhesion	5/95	206/19323	0.00349868	0.0482553	0.0393297	C1qbp/Dmtn/Mmrn1/Enpp2/Itga3	5
EP1	EP1	GO:0045785	positive regulation of cell adhesion	7/95	400/19323	0.00358493	0.0491359	0.0400474	C1qbp/Dmtn/Mmrn1/Enpp2/Itga3/Lck/Tfrc	7
EP2	EP2	GO:0001525	angiogenesis	24/95	496/19323	1.39727e-17	2.96781e-14	2.29741e-14	Unc5b/Efnb2/Nrp1/Dll4/Efna1/Anxa3/Ctsh/Col18a1/Ecm1/Epas1/Pecam1/Tie1/Sparc/Tbxa2r/Calcrl/Col4a1/Vegfc/Ramp2/Col4a2/Tmem100/Mmrn2/Cdh5/Itga5/Notch1	24
EP2	EP2	GO:1901342	regulation of vasculature development	19/95	329/19323	2.04669e-15	2.17359e-12	1.6826e-12	Hey1/Efnb2/Nrp1/Dll4/Efna1/Anxa3/Ctsh/Ecm1/Tie1/Sparc/Tbxa2r/Vegfc/Ramp2/Col4a2/Tmem100/Mmrn2/Cdh5/Itga5/Notch1	19
EP2	EP2	GO:0045765	regulation of angiogenesis	16/95	295/19323	1.08354e-12	7.67147e-10	5.93857e-10	Nrp1/Dll4/Efna1/Anxa3/Ctsh/Ecm1/Tie1/Sparc/Tbxa2r/Vegfc/Ramp2/Col4a2/Mmrn2/Cdh5/Itga5/Notch1	16
EP2	EP2	GO:0031589	cell-substrate adhesion	16/95	332/19323	6.51063e-12	3.45715e-09	2.67621e-09	Nrp1/Nedd9/Efna1/Ccdc80/Vwf/Pecam1/Mmp14/Nid1/Smad6/Acer2/Vegfc/Gpm6b/Mmrn2/Itga1/Itga5/Notch1	16
EP2	EP2	GO:1904018	positive regulation of vasculature development	13/95	196/19323	1.35984e-11	5.77659e-09	4.47172e-09	Efnb2/Nrp1/Anxa3/Ctsh/Ecm1/Tie1/Tbxa2r/Vegfc/Ramp2/Tmem100/Cdh5/Itga5/Notch1	13
EP2	EP2	GO:0043542	endothelial cell migration	11/95	193/19323	2.79074e-09	9.87923e-07	7.64761e-07	Efnb2/Nrp1/Dll4/Efna1/Anxa3/Pecam1/Sparc/Tbxa2r/Vegfc/Mmrn2/Notch1	11
EP2	EP2	GO:0002040	sprouting angiogenesis	9/95	113/19323	4.47196e-09	1.35692e-06	1.05041e-06	Efnb2/Nrp1/Dll4/Tbxa2r/Vegfc/Ramp2/Mmrn2/Itga5/Notch1	9
EP2	EP2	GO:0010810	regulation of cell-substrate adhesion	11/95	206/19323	5.52831e-09	1.46777e-06	1.13621e-06	Nrp1/Nedd9/Ccdc80/Mmp14/Nid1/Acer2/Vegfc/Gpm6b/Mmrn2/Itga5/Notch1	11
EP2	EP2	GO:0010631	epithelial cell migration	12/95	273/19323	9.58809e-09	2.17727e-06	1.68545e-06	Efnb2/Nrp1/Dll4/Efna1/Anxa3/Ctsh/Pecam1/Sparc/Tbxa2r/Vegfc/Mmrn2/Notch1	12
EP2	EP2	GO:0090132	epithelium migration	12/95	275/19323	1.04012e-08	2.17727e-06	1.68545e-06	Efnb2/Nrp1/Dll4/Efna1/Anxa3/Ctsh/Pecam1/Sparc/Tbxa2r/Vegfc/Mmrn2/Notch1	12
EP2	EP2	GO:0090130	tissue migration	12/95	277/19323	1.12759e-08	2.17727e-06	1.68545e-06	Efnb2/Nrp1/Dll4/Efna1/Anxa3/Ctsh/Pecam1/Sparc/Tbxa2r/Vegfc/Mmrn2/Notch1	12
EP2	EP2	GO:0045766	positive regulation of angiogenesis	10/95	177/19323	1.66346e-08	2.94433e-06	2.27924e-06	Nrp1/Anxa3/Ctsh/Ecm1/Tie1/Tbxa2r/Vegfc/Ramp2/Cdh5/Itga5	10
EP2	EP2	GO:0072001	renal system development	12/95	295/19323	2.26715e-08	3.70417e-06	2.86744e-06	Hey1/Mecom/Efnb2/Nrp1/Cdkn1c/Nid1/Smad6/Col4a1/Id3/Fbn1/Notch1/Wwtr1	12
EP2	EP2	GO:0010594	regulation of endothelial cell migration	9/95	152/19323	6.00436e-08	9.10947e-06	7.05174e-06	Nrp1/Dll4/Efna1/Anxa3/Sparc/Tbxa2r/Vegfc/Mmrn2/Notch1	9
EP2	EP2	GO:0043534	blood vessel endothelial cell migration	8/95	113/19323	8.48103e-08	1.20091e-05	9.2964e-06	Efnb2/Nrp1/Dll4/Efna1/Tbxa2r/Vegfc/Mmrn2/Notch1	8
EP2	EP2	GO:0001655	urogenital system development	12/95	339/19323	1.03863e-07	1.2998e-05	1.00619e-05	Hey1/Mecom/Efnb2/Nrp1/Cdkn1c/Nid1/Smad6/Col4a1/Id3/Fbn1/Notch1/Wwtr1	12
EP2	EP2	GO:0003158	endothelium development	8/95	116/19323	1.04033e-07	1.2998e-05	1.00619e-05	Hey1/Dll4/Col18a1/Pecam1/F11r/Tmem100/Cdh5/Notch1	8
EP2	EP2	GO:0003013	circulatory system process	14/95	489/19323	1.15152e-07	1.33097e-05	1.03032e-05	Cd38/Npr3/Epas1/F2r/Smad6/Gja5/Tbxa2r/Ece1/Vegfc/F11r/Ramp2/Itga1/Cdh5/Wwtr1	14
EP2	EP2	GO:0010632	regulation of epithelial cell migration	10/95	218/19323	1.19061e-07	1.33097e-05	1.03032e-05	Nrp1/Dll4/Efna1/Anxa3/Ctsh/Sparc/Tbxa2r/Vegfc/Mmrn2/Notch1	10
EP2	EP2	GO:0003171	atrioventricular valve development	5/95	26/19323	1.56551e-07	1.66257e-05	1.28702e-05	Hey1/Efna1/Smad6/Gja5/Notch1	5
EP2	EP2	GO:0002042	cell migration involved in sprouting angiogenesis	6/95	54/19323	2.57016e-07	2.59953e-05	2.01233e-05	Efnb2/Nrp1/Dll4/Tbxa2r/Mmrn2/Notch1	6
EP2	EP2	GO:0043535	regulation of blood vessel endothelial cell migration	7/95	89/19323	2.75326e-07	2.65814e-05	2.0577e-05	Nrp1/Dll4/Efna1/Tbxa2r/Vegfc/Mmrn2/Notch1	7
EP2	EP2	GO:0003174	mitral valve development	4/95	13/19323	3.78892e-07	3.3695e-05	2.60836e-05	Efna1/Smad6/Gja5/Notch1	4
EP2	EP2	GO:0034330	cell junction organization	10/95	248/19323	3.93102e-07	3.3695e-05	2.60836e-05	Nrp1/Pecam1/Mmp14/F2r/Rhoc/Gja5/Ramp2/Gpm6b/Cdh5/Itga5	10
EP2	EP2	GO:1905314	semi-lunar valve development	5/95	31/19323	3.96598e-07	3.3695e-05	2.60836e-05	Hey1/Efna1/Smad6/Gja5/Notch1	5
EP2	EP2	GO:0001667	ameboidal-type cell migration	12/95	398/19323	5.79182e-07	4.70878e-05	3.64511e-05	Efnb2/Nrp1/Dll4/Efna1/Anxa3/Ctsh/Pecam1/Sparc/Tbxa2r/Vegfc/Mmrn2/Notch1	12
EP2	EP2	GO:0008015	blood circulation	13/95	478/19323	6.0798e-07	4.70878e-05	3.64511e-05	Cd38/Npr3/Epas1/F2r/Smad6/Gja5/Tbxa2r/Ece1/Vegfc/F11r/Ramp2/Itga1/Cdh5	13
EP2	EP2	GO:0003018	vascular process in circulatory system	9/95	200/19323	6.20743e-07	4.70878e-05	3.64511e-05	Cd38/F2r/Smad6/Gja5/Tbxa2r/Ece1/Ramp2/Itga1/Cdh5	9
EP2	EP2	GO:0034329	cell junction assembly	9/95	202/19323	6.747e-07	4.94159e-05	3.82534e-05	Nrp1/Pecam1/Mmp14/Rhoc/Gja5/Ramp2/Gpm6b/Cdh5/Itga5	9
EP2	EP2	GO:0003188	heart valve formation	4/95	15/19323	7.17903e-07	5.08275e-05	3.93461e-05	Hey1/Efna1/Gja5/Notch1	4
EP2	EP2	GO:0045446	endothelial cell differentiation	7/95	103/19323	7.48737e-07	5.13005e-05	3.97123e-05	Hey1/Col18a1/Pecam1/F11r/Tmem100/Cdh5/Notch1	7
EP2	EP2	GO:0060840	artery development	7/95	104/19323	7.99575e-07	5.30718e-05	4.10834e-05	Hey1/Efnb2/Nrp1/Dll4/Smad6/Gja5/Notch1	7
EP2	EP2	GO:0090051	negative regulation of cell migration involved in sprouting angiogenesis	4/95	16/19323	9.53602e-07	6.09406e-05	4.71747e-05	Dll4/Tbxa2r/Mmrn2/Notch1	4
EP2	EP2	GO:0001822	kidney development	10/95	274/19323	9.7671e-07	6.09406e-05	4.71747e-05	Hey1/Efnb2/Nrp1/Cdkn1c/Nid1/Smad6/Id3/Fbn1/Notch1/Wwtr1	10
EP2	EP2	GO:1903670	regulation of sprouting angiogenesis	6/95	68/19323	1.03064e-06	6.09406e-05	4.71747e-05	Nrp1/Dll4/Tbxa2r/Mmrn2/Itga5/Notch1	6
EP2	EP2	GO:0016525	negative regulation of angiogenesis	7/95	108/19323	1.03289e-06	6.09406e-05	4.71747e-05	Dll4/Tie1/Sparc/Tbxa2r/Col4a2/Mmrn2/Notch1	7
EP2	EP2	GO:0090049	regulation of cell migration involved in sprouting angiogenesis	5/95	38/19323	1.1402e-06	6.54536e-05	5.06683e-05	Nrp1/Dll4/Tbxa2r/Mmrn2/Notch1	5
EP2	EP2	GO:0003184	pulmonary valve morphogenesis	4/95	17/19323	1.24232e-06	6.94394e-05	5.37538e-05	Hey1/Smad6/Gja5/Notch1	4
EP2	EP2	GO:2000181	negative regulation of blood vessel morphogenesis	7/95	112/19323	1.32078e-06	7.19317e-05	5.56831e-05	Dll4/Tie1/Sparc/Tbxa2r/Col4a2/Mmrn2/Notch1	7
EP2	EP2	GO:0048844	artery morphogenesis	6/95	74/19323	1.70354e-06	9.04579e-05	7.00244e-05	Hey1/Efnb2/Nrp1/Dll4/Gja5/Notch1	6
EP2	EP2	GO:0010811	positive regulation of cell-substrate adhesion	7/95	124/19323	2.6162e-06	0.000132305	0.000102419	Nrp1/Nedd9/Ccdc80/Nid1/Vegfc/Mmrn2/Itga5	7
EP2	EP2	GO:1901343	negative regulation of vasculature development	7/95	124/19323	2.6162e-06	0.000132305	0.000102419	Dll4/Tie1/Sparc/Tbxa2r/Col4a2/Mmrn2/Notch1	7
EP2	EP2	GO:0003179	heart valve morphogenesis	5/95	46/19323	3.0186e-06	0.00014525	0.00011244	Hey1/Efna1/Smad6/Gja5/Notch1	5
EP2	EP2	GO:0045907	positive regulation of vasoconstriction	5/95	46/19323	3.0186e-06	0.00014525	0.00011244	Cd38/F2r/Smad6/Gja5/Tbxa2r	5
EP2	EP2	GO:0003177	pulmonary valve development	4/95	21/19323	3.07734e-06	0.00014525	0.00011244	Hey1/Smad6/Gja5/Notch1	4
EP2	EP2	GO:0003181	atrioventricular valve morphogenesis	4/95	23/19323	4.51884e-06	0.000207609	0.000160713	Hey1/Efna1/Smad6/Notch1	4
EP2	EP2	GO:0035924	cellular response to vascular endothelial growth factor stimulus	5/95	50/19323	4.59399e-06	0.000207609	0.000160713	Nrp1/Dll4/Vegfc/Ramp2/Notch1	5
EP2	EP2	GO:0050731	positive regulation of peptidyl-tyrosine phosphorylation	8/95	192/19323	4.77115e-06	0.000211123	0.000163433	Nrp1/Nedd9/Efna1/Pecam1/Prnp/Vegfc/Itga5/Ehd4	8
EP2	EP2	GO:0030198	extracellular matrix organization	9/95	264/19323	6.10709e-06	0.000263833	0.000204236	Ccdc80/Col18a1/Mmp14/Nid1/Col4a1/Ramp2/Col4a2/Gpm6b/Notch1	9
EP2	EP2	GO:0008217	regulation of blood pressure	8/95	199/19323	6.21077e-06	0.000263833	0.000204236	Npr3/F2r/Gja5/Tbxa2r/Ece1/Vegfc/F11r/Ramp2	8
EP2	EP2	GO:1903671	negative regulation of sprouting angiogenesis	4/95	25/19323	6.40703e-06	0.000266834	0.000206559	Dll4/Tbxa2r/Mmrn2/Notch1	4
EP2	EP2	GO:0007160	cell-matrix adhesion	8/95	201/19323	6.68395e-06	0.000273014	0.000211343	Nrp1/Pecam1/Mmp14/Nid1/Acer2/Vegfc/Gpm6b/Itga1	8
EP2	EP2	GO:0001570	vasculogenesis	6/95	94/19323	6.91942e-06	0.000277299	0.00021466	Hey1/Nrp1/Tie1/Ramp2/Tmem100/Notch1	6
EP2	EP2	GO:0030856	regulation of epithelial cell differentiation	7/95	144/19323	7.05042e-06	0.000277316	0.000214674	Hey1/Cdkn1c/Tmem100/Cdh5/Cd109/Notch1/Wwtr1	7
EP2	EP2	GO:0003170	heart valve development	5/95	56/19323	8.09186e-06	0.000312493	0.000241904	Hey1/Efna1/Smad6/Gja5/Notch1	5
EP2	EP2	GO:0035904	aorta development	5/95	61/19323	1.23607e-05	0.000468826	0.000362923	Hey1/Efnb2/Dll4/Smad6/Notch1	5
EP2	EP2	GO:0060317	cardiac epithelial to mesenchymal transition	4/95	30/19323	1.36213e-05	0.000507574	0.000392918	Hey1/Efna1/Tmem100/Notch1	4
EP2	EP2	GO:0043537	negative regulation of blood vessel endothelial cell migration	4/95	31/19323	1.55806e-05	0.000570571	0.000441685	Dll4/Tbxa2r/Mmrn2/Notch1	4
EP2	EP2	GO:0097084	vascular smooth muscle cell development	3/95	11/19323	1.84604e-05	0.000664573	0.000514453	Smad6/Ramp2/Notch1	3
EP2	EP2	GO:0035909	aorta morphogenesis	4/95	33/19323	2.01105e-05	0.000693733	0.000537026	Hey1/Efnb2/Dll4/Notch1	4
EP2	EP2	GO:0035296	regulation of tube diameter	7/95	170/19323	2.07888e-05	0.000693733	0.000537026	Cd38/F2r/Smad6/Gja5/Tbxa2r/Ece1/Itga1	7
EP2	EP2	GO:0050880	regulation of blood vessel size	7/95	170/19323	2.07888e-05	0.000693733	0.000537026	Cd38/F2r/Smad6/Gja5/Tbxa2r/Ece1/Itga1	7
EP2	EP2	GO:0097746	regulation of blood vessel diameter	7/95	170/19323	2.07888e-05	0.000693733	0.000537026	Cd38/F2r/Smad6/Gja5/Tbxa2r/Ece1/Itga1	7
EP2	EP2	GO:0043062	extracellular structure organization	9/95	308/19323	2.09034e-05	0.000693733	0.000537026	Ccdc80/Col18a1/Mmp14/Nid1/Col4a1/Ramp2/Col4a2/Gpm6b/Notch1	9
EP2	EP2	GO:0035150	regulation of tube size	7/95	171/19323	2.159e-05	0.000705496	0.000546132	Cd38/F2r/Smad6/Gja5/Tbxa2r/Ece1/Itga1	7
EP2	EP2	GO:0003183	mitral valve morphogenesis	3/95	12/19323	2.4526e-05	0.000789293	0.000611	Efna1/Smad6/Notch1	3
EP2	EP2	GO:0019229	regulation of vasoconstriction	5/95	75/19323	3.39679e-05	0.00107683	0.000833587	Cd38/F2r/Smad6/Gja5/Tbxa2r	5
EP2	EP2	GO:0045665	negative regulation of neuron differentiation	8/95	254/19323	3.62139e-05	0.00112362	0.000869807	Hey1/Efnb2/Nrp1/Cd38/Efna1/B2m/Id3/Notch1	8
EP2	EP2	GO:0050673	epithelial cell proliferation	10/95	414/19323	3.65018e-05	0.00112362	0.000869807	Hey1/Efnb2/Dll4/Ecm1/Sparc/B2m/Igfbp3/Vegfc/Cd109/Notch1	10
EP2	EP2	GO:2001212	regulation of vasculogenesis	3/95	14/19323	4.02907e-05	0.00121153	0.000937856	Hey1/Ramp2/Tmem100	3
EP2	EP2	GO:0048771	tissue remodeling	7/95	189/19323	4.09841e-05	0.00121153	0.000937856	Cd38/Dll4/Epas1/Mmp14/F2r/Lipa/Gja5	7
EP2	EP2	GO:0060411	cardiac septum morphogenesis	5/95	78/19323	4.10687e-05	0.00121153	0.000937856	Hey1/Nrp1/Smad6/Gja5/Notch1	5
EP2	EP2	GO:0050730	regulation of peptidyl-tyrosine phosphorylation	8/95	260/19323	4.27257e-05	0.00124314	0.000962329	Nrp1/Nedd9/Efna1/Pecam1/Prnp/Vegfc/Itga5/Ehd4	8
EP2	EP2	GO:0003007	heart morphogenesis	8/95	269/19323	5.43091e-05	0.00154829	0.00119855	Hey1/Nrp1/Dll4/Efna1/Smad6/Gja5/Tmem100/Notch1	8
EP2	EP2	GO:0050678	regulation of epithelial cell proliferation	9/95	349/19323	5.53649e-05	0.00154829	0.00119855	Hey1/Efnb2/Dll4/Ecm1/Sparc/B2m/Vegfc/Cd109/Notch1	9
EP2	EP2	GO:0003151	outflow tract morphogenesis	5/95	83/19323	5.54002e-05	0.00154829	0.00119855	Hey1/Nrp1/Smad6/Gja5/Notch1	5
EP2	EP2	GO:0003222	ventricular trabecula myocardium morphogenesis	3/95	16/19323	6.15447e-05	0.00167591	0.00129734	Hey1/Dll4/Notch1	3
EP2	EP2	GO:1903019	negative regulation of glycoprotein metabolic process	3/95	16/19323	6.15447e-05	0.00167591	0.00129734	Acer2/Itm2b/Cst3	3
EP2	EP2	GO:0001503	ossification	9/95	357/19323	6.59001e-05	0.0017442	0.0013502	Hey1/Ecm1/Mmp14/Smad6/Igfbp3/Gpm6b/Id3/Notch1/Wwtr1	9
EP2	EP2	GO:0003206	cardiac chamber morphogenesis	6/95	140/19323	6.65162e-05	0.0017442	0.0013502	Hey1/Nrp1/Dll4/Smad6/Gja5/Notch1	6
EP2	EP2	GO:0045216	cell-cell junction organization	6/95	140/19323	6.65162e-05	0.0017442	0.0013502	Pecam1/F2r/Rhoc/Gja5/Ramp2/Cdh5	6
EP2	EP2	GO:1903524	positive regulation of blood circulation	5/95	87/19323	6.94212e-05	0.00179818	0.00139199	Cd38/F2r/Smad6/Gja5/Tbxa2r	5
EP2	EP2	GO:0003198	epithelial to mesenchymal transition involved in endocardial cushion formation	3/95	17/19323	7.44666e-05	0.00188294	0.0014576	Hey1/Tmem100/Notch1	3
EP2	EP2	GO:0045603	positive regulation of endothelial cell differentiation	3/95	17/19323	7.44666e-05	0.00188294	0.0014576	Tmem100/Cdh5/Notch1	3
EP2	EP2	GO:0048762	mesenchymal cell differentiation	7/95	211/19323	8.21317e-05	0.00205233	0.00158873	Cyp26a1/Hey1/Nrp1/Efna1/Tmem100/Notch1/Wwtr1	7
EP2	EP2	GO:0010721	negative regulation of cell development	9/95	375/19323	9.59168e-05	0.00236892	0.00183381	Hey1/Efnb2/Nrp1/Cd38/Efna1/B2m/Id3/Fbn1/Notch1	9
EP2	EP2	GO:0010596	negative regulation of endothelial cell migration	4/95	49/19323	9.80497e-05	0.00239377	0.00185304	Dll4/Tbxa2r/Mmrn2/Notch1	4
EP2	EP2	GO:0003180	aortic valve morphogenesis	3/95	19/19323	0.00010536	0.00254302	0.00196858	Efna1/Smad6/Notch1	3
EP2	EP2	GO:0001894	tissue homeostasis	7/95	226/19323	0.000125988	0.00300673	0.00232754	Cd38/Ctsh/Epas1/F2r/Lipa/Notch1/Wwtr1	7
EP2	EP2	GO:0042310	vasoconstriction	5/95	99/19323	0.000128287	0.00302756	0.00234367	Cd38/F2r/Smad6/Gja5/Tbxa2r	5
EP2	EP2	GO:0007043	cell-cell junction assembly	5/95	104/19323	0.000161792	0.00377634	0.0029233	Pecam1/Rhoc/Gja5/Ramp2/Cdh5	5
EP2	EP2	GO:0018108	peptidyl-tyrosine phosphorylation	8/95	316/19323	0.000165782	0.00382739	0.00296282	Nrp1/Nedd9/Efna1/Pecam1/Prnp/Vegfc/Itga5/Ehd4	8
EP2	EP2	GO:0097756	negative regulation of blood vessel diameter	5/95	105/19323	0.000169227	0.00386493	0.00299188	Cd38/F2r/Smad6/Gja5/Tbxa2r	5
EP2	EP2	GO:0018212	peptidyl-tyrosine modification	8/95	319/19323	0.000176817	0.00395556	0.00306204	Nrp1/Nedd9/Efna1/Pecam1/Prnp/Vegfc/Itga5/Ehd4	8
EP2	EP2	GO:0007156	homophilic cell adhesion via plasma membrane adhesion molecules	5/95	106/19323	0.00017692	0.00395556	0.00306204	Anxa3/Pecam1/Palld/Cdh5/Emb	5
EP2	EP2	GO:0003176	aortic valve development	3/95	23/19323	0.000189836	0.00420013	0.00325136	Efna1/Smad6/Notch1	3
EP2	EP2	GO:0003272	endocardial cushion formation	3/95	24/19323	0.000216184	0.00461541	0.00357284	Hey1/Tmem100/Notch1	3
EP2	EP2	GO:0070168	negative regulation of biomineral tissue development	3/95	24/19323	0.000216184	0.00461541	0.00357284	Hey1/Ecm1/Notch1	3
EP2	EP2	GO:0042982	amyloid precursor protein metabolic process	4/95	60/19323	0.000216536	0.00461541	0.00357284	Efna1/Clu/Itm2b/Prnp	4
EP2	EP2	GO:0050768	negative regulation of neurogenesis	8/95	329/19323	0.000218061	0.00461541	0.00357284	Hey1/Efnb2/Nrp1/Cd38/Efna1/B2m/Id3/Notch1	8
EP2	EP2	GO:0001952	regulation of cell-matrix adhesion	5/95	111/19323	0.000219471	0.00461541	0.00357284	Nrp1/Mmp14/Acer2/Vegfc/Gpm6b	5
EP2	EP2	GO:0007178	transmembrane receptor protein serine/threonine kinase signaling pathway	8/95	330/19323	0.000222587	0.00463504	0.00358804	Smad6/Hexa/Tmem100/Cdh5/Fbn1/Cd109/Notch1/Wwtr1	8
EP2	EP2	GO:0033627	cell adhesion mediated by integrin	4/95	62/19323	0.000245862	0.00507001	0.00392475	Efna1/Acer2/Itga5/Fbn1	4
EP2	EP2	GO:0001649	osteoblast differentiation	6/95	180/19323	0.000263088	0.00537307	0.00415935	Hey1/Smad6/Igfbp3/Id3/Notch1/Wwtr1	6
EP2	EP2	GO:0001885	endothelial cell development	4/95	64/19323	0.000277941	0.00562235	0.00435232	Col18a1/Pecam1/F11r/Cdh5	4
EP2	EP2	GO:0048754	branching morphogenesis of an epithelial tube	6/95	184/19323	0.000296044	0.00593205	0.00459206	Nrp1/Dll4/Ctsh/Mmp14/Col4a1/Notch1	6
EP2	EP2	GO:0003279	cardiac septum development	5/95	119/19323	0.000303244	0.00600963	0.00465212	Hey1/Nrp1/Smad6/Gja5/Notch1	5
EP2	EP2	GO:0042326	negative regulation of phosphorylation	9/95	438/19323	0.000305574	0.00600963	0.00465212	Mecom/Efna1/Cdkn1c/Pecam1/Smad6/Igfbp3/Prnp/Cd109/Wwtr1	9
EP2	EP2	GO:0003205	cardiac chamber development	6/95	186/19323	0.000313694	0.00611271	0.00473191	Hey1/Nrp1/Dll4/Smad6/Gja5/Notch1	6
EP2	EP2	GO:0090287	regulation of cellular response to growth factor stimulus	7/95	264/19323	0.000325971	0.00629421	0.00487241	Smad6/Vegfc/Mmrn2/Cdh5/Fbn1/Cd109/Notch1	7
EP2	EP2	GO:0060039	pericardium development	3/95	28/19323	0.000344961	0.00643617	0.0049823	Mecom/Dll4/Notch1	3
EP2	EP2	GO:0061311	cell surface receptor signaling pathway involved in heart development	3/95	28/19323	0.000344961	0.00643617	0.0049823	Hey1/Dll4/Notch1	3
EP2	EP2	GO:0060485	mesenchyme development	7/95	267/19323	0.000348944	0.00643617	0.0049823	Cyp26a1/Hey1/Nrp1/Efna1/Tmem100/Notch1/Wwtr1	7
EP2	EP2	GO:0051961	negative regulation of nervous system development	8/95	353/19323	0.000350025	0.00643617	0.0049823	Hey1/Efnb2/Nrp1/Cd38/Efna1/B2m/Id3/Notch1	8
EP2	EP2	GO:0010633	negative regulation of epithelial cell migration	4/95	68/19323	0.000350947	0.00643617	0.0049823	Dll4/Tbxa2r/Mmrn2/Notch1	4
EP2	EP2	GO:0034332	adherens junction organization	5/95	123/19323	0.000353264	0.00643617	0.0049823	Nrp1/Mmp14/Ramp2/Gpm6b/Cdh5	5
EP2	EP2	GO:0050808	synapse organization	9/95	447/19323	0.000354535	0.00643617	0.0049823	Efnb2/Nrp1/Efna1/F2r/Sparc/Palld/Prnp/Col4a1/Adgre5	9
EP2	EP2	GO:0051145	smooth muscle cell differentiation	4/95	69/19323	0.000371151	0.00668071	0.00517161	Hey1/Smad6/Ramp2/Notch1	4
EP2	EP2	GO:0098742	cell-cell adhesion via plasma-membrane adhesion molecules	6/95	196/19323	0.000414709	0.00740204	0.00573	Anxa3/Pecam1/Palld/Cdh5/Itga5/Emb	6
EP2	EP2	GO:1902003	regulation of amyloid-beta formation	3/95	30/19323	0.000424483	0.00751334	0.00581616	Efna1/Clu/Prnp	3
EP2	EP2	GO:0001837	epithelial to mesenchymal transition	5/95	129/19323	0.000439702	0.00771841	0.0059749	Hey1/Efna1/Tmem100/Notch1/Wwtr1	5
EP2	EP2	GO:0031345	negative regulation of cell projection organization	6/95	202/19323	0.00048652	0.00847023	0.00655689	Efnb2/Nrp1/Cd38/Efna1/B2m/Prnp	6
EP2	EP2	GO:0030324	lung development	6/95	204/19323	0.000512494	0.00874922	0.00677287	Ctsh/Epas1/Mmp14/Sparc/Lipa/Notch1	6
EP2	EP2	GO:0003209	cardiac atrium morphogenesis	3/95	32/19323	0.000514903	0.00874922	0.00677287	Dll4/Gja5/Notch1	3
EP2	EP2	GO:0060977	coronary vasculature morphogenesis	3/95	32/19323	0.000514903	0.00874922	0.00677287	Nrp1/Smad6/Notch1	3
EP2	EP2	GO:0051260	protein homooligomerization	8/95	376/19323	0.000531662	0.00896231	0.00693782	Vwf/Clu/Anxa5/Rhoc/B2m/Prnp/Gpx3/Ehd4	8
EP2	EP2	GO:0060562	epithelial tube morphogenesis	8/95	377/19323	0.000541024	0.0090483	0.00700439	Hey1/Efnb2/Nrp1/Dll4/Ctsh/Mmp14/Col4a1/Notch1	8
EP2	EP2	GO:0030323	respiratory tube development	6/95	207/19323	0.000553468	0.0091841	0.00710951	Ctsh/Epas1/Mmp14/Sparc/Lipa/Notch1	6
EP2	EP2	GO:0003281	ventricular septum development	4/95	77/19323	0.000563847	0.00922113	0.00713817	Hey1/Smad6/Gja5/Notch1	4
EP2	EP2	GO:0048013	ephrin receptor signaling pathway	3/95	33/19323	0.000564382	0.00922113	0.00713817	Efnb2/Efna1/Notch1	3
EP2	EP2	GO:0050680	negative regulation of epithelial cell proliferation	5/95	138/19323	0.000598125	0.00965262	0.00747219	Efnb2/Dll4/Sparc/B2m/Cd109	5
EP2	EP2	GO:0030278	regulation of ossification	6/95	211/19323	0.000612014	0.00965262	0.00747219	Hey1/Ecm1/Smad6/Gpm6b/Id3/Notch1	6
EP2	EP2	GO:0003203	endocardial cushion morphogenesis	3/95	34/19323	0.000616802	0.00965262	0.00747219	Hey1/Tmem100/Notch1	3
EP2	EP2	GO:0035886	vascular smooth muscle cell differentiation	3/95	34/19323	0.000616802	0.00965262	0.00747219	Smad6/Ramp2/Notch1	3
EP2	EP2	GO:0003231	cardiac ventricle development	5/95	139/19323	0.000618058	0.00965262	0.00747219	Hey1/Dll4/Smad6/Gja5/Notch1	5
EP2	EP2	GO:0010634	positive regulation of epithelial cell migration	5/95	139/19323	0.000618058	0.00965262	0.00747219	Nrp1/Anxa3/Ctsh/Sparc/Vegfc	5
EP2	EP2	GO:0090288	negative regulation of cellular response to growth factor stimulus	5/95	140/19323	0.000638486	0.00989886	0.00766281	Smad6/Mmrn2/Fbn1/Cd109/Notch1	5
EP2	EP2	GO:0030279	negative regulation of ossification	4/95	80/19323	0.000651616	0.0100292	0.00776372	Ecm1/Smad6/Id3/Notch1	4
EP2	EP2	GO:0072073	kidney epithelium development	5/95	142/19323	0.000680855	0.0104039	0.00805374	Hey1/Efnb2/Smad6/Notch1/Wwtr1	5
EP2	EP2	GO:0008593	regulation of Notch signaling pathway	4/95	82/19323	0.000715247	0.0105585	0.00817343	Hey1/Dll4/Mmp14/Notch1	4
EP2	EP2	GO:0048872	homeostasis of number of cells	7/95	302/19323	0.000726051	0.0105585	0.00817343	Mecom/Epas1/F2r/Lipa/B2m/Nkx2-3/Notch1	7
EP2	EP2	GO:0003230	cardiac atrium development	3/95	36/19323	0.000730743	0.0105585	0.00817343	Dll4/Gja5/Notch1	3
EP2	EP2	GO:0034205	amyloid-beta formation	3/95	36/19323	0.000730743	0.0105585	0.00817343	Efna1/Clu/Prnp	3
EP2	EP2	GO:0045601	regulation of endothelial cell differentiation	3/95	36/19323	0.000730743	0.0105585	0.00817343	Tmem100/Cdh5/Notch1	3
EP2	EP2	GO:0045746	negative regulation of Notch signaling pathway	3/95	36/19323	0.000730743	0.0105585	0.00817343	Hey1/Dll4/Mmp14	3
EP2	EP2	GO:0061384	heart trabecula morphogenesis	3/95	36/19323	0.000730743	0.0105585	0.00817343	Hey1/Dll4/Notch1	3
EP2	EP2	GO:1902991	regulation of amyloid precursor protein catabolic process	3/95	36/19323	0.000730743	0.0105585	0.00817343	Efna1/Clu/Prnp	3
EP2	EP2	GO:0001933	negative regulation of protein phosphorylation	8/95	396/19323	0.000745875	0.0107043	0.00828632	Mecom/Efna1/Pecam1/Smad6/Igfbp3/Prnp/Cd109/Wwtr1	8
EP2	EP2	GO:0061138	morphogenesis of a branching epithelium	6/95	221/19323	0.000779511	0.0109454	0.00847294	Nrp1/Dll4/Ctsh/Mmp14/Col4a1/Notch1	6
EP2	EP2	GO:0032526	response to retinoic acid	4/95	84/19323	0.000783156	0.0109454	0.00847294	Cyp26a1/Ctsh/Tie1/Acer2	4
EP2	EP2	GO:0034333	adherens junction assembly	4/95	84/19323	0.000783156	0.0109454	0.00847294	Nrp1/Mmp14/Ramp2/Gpm6b	4
EP2	EP2	GO:0052547	regulation of peptidase activity	8/95	399/19323	0.000783286	0.0109454	0.00847294	Efna1/Ctsh/Ecm1/F2r/Acer2/Atp13a2/Cst3/Cd109	8
EP2	EP2	GO:0045785	positive regulation of cell adhesion	8/95	400/19323	0.000796087	0.0110516	0.00855513	Efnb2/Nrp1/Nedd9/Ccdc80/Nid1/Vegfc/Mmrn2/Itga5	8
EP2	EP2	GO:0007044	cell-substrate junction assembly	4/95	85/19323	0.000818763	0.0112926	0.00874168	Nrp1/Mmp14/Gpm6b/Itga5	4
EP2	EP2	GO:0051271	negative regulation of cellular component movement	7/95	309/19323	0.000830376	0.0113788	0.00880847	Nrp1/Dll4/Tie1/Igfbp3/Tbxa2r/Mmrn2/Notch1	7
EP2	EP2	GO:0090092	regulation of transmembrane receptor protein serine/threonine kinase signaling pathway	6/95	227/19323	0.000895795	0.0121966	0.00944151	Smad6/Cdh5/Fbn1/Cd109/Notch1/Wwtr1	6
EP2	EP2	GO:0030509	BMP signaling pathway	5/95	152/19323	0.000925062	0.0125149	0.00968788	Smad6/Tmem100/Cdh5/Fbn1/Notch1	5
EP2	EP2	GO:0014031	mesenchymal cell development	4/95	89/19323	0.00097267	0.0130756	0.010122	Cyp26a1/Hey1/Nrp1/Notch1	4
EP2	EP2	GO:0090257	regulation of muscle system process	6/95	231/19323	0.000980455	0.0130974	0.0101388	F2r/Gja5/Tbxa2r/Calcrl/Ece1/Notch1	6
EP2	EP2	GO:0002064	epithelial cell development	6/95	232/19323	0.00100255	0.0133089	0.0103025	Col18a1/Pecam1/Palld/F11r/Cdh5/Notch1	6
EP2	EP2	GO:0045445	myoblast differentiation	4/95	90/19323	0.00101411	0.0133421	0.0103282	Epas1/Igfbp3/Id3/Notch1	4
EP2	EP2	GO:0032464	positive regulation of protein homooligomerization	2/95	10/19323	0.00104902	0.0133421	0.0103282	Clu/Rhoc	2
EP2	EP2	GO:0035907	dorsal aorta development	2/95	10/19323	0.00104902	0.0133421	0.0103282	Hey1/Dll4	2
EP2	EP2	GO:0045607	regulation of inner ear auditory receptor cell differentiation	2/95	10/19323	0.00104902	0.0133421	0.0103282	Hey1/Notch1	2
EP2	EP2	GO:0045631	regulation of mechanoreceptor differentiation	2/95	10/19323	0.00104902	0.0133421	0.0103282	Hey1/Notch1	2
EP2	EP2	GO:0060982	coronary artery morphogenesis	2/95	10/19323	0.00104902	0.0133421	0.0103282	Nrp1/Notch1	2
EP2	EP2	GO:2000980	regulation of inner ear receptor cell differentiation	2/95	10/19323	0.00104902	0.0133421	0.0103282	Hey1/Notch1	2
EP2	EP2	GO:0060541	respiratory system development	6/95	235/19323	0.00107115	0.0133911	0.0103662	Ctsh/Epas1/Mmp14/Sparc/Lipa/Notch1	6
EP2	EP2	GO:1903522	regulation of blood circulation	6/95	235/19323	0.00107115	0.0133911	0.0103662	Cd38/Epas1/F2r/Smad6/Gja5/Tbxa2r	6
EP2	EP2	GO:0048873	homeostasis of number of cells within a tissue	3/95	41/19323	0.00107179	0.0133911	0.0103662	F2r/Lipa/Notch1	3
EP2	EP2	GO:0040013	negative regulation of locomotion	7/95	325/19323	0.00111352	0.0138311	0.0107068	Nrp1/Dll4/Tie1/Igfbp3/Tbxa2r/Mmrn2/Notch1	7
EP2	EP2	GO:0030510	regulation of BMP signaling pathway	4/95	93/19323	0.00114588	0.0140685	0.0108906	Smad6/Cdh5/Fbn1/Notch1	4
EP2	EP2	GO:0070167	regulation of biomineral tissue development	4/95	93/19323	0.00114588	0.0140685	0.0108906	Hey1/Ecm1/Gpm6b/Notch1	4
EP2	EP2	GO:0001763	morphogenesis of a branching structure	6/95	240/19323	0.00119343	0.0145681	0.0112773	Nrp1/Dll4/Ctsh/Mmp14/Col4a1/Notch1	6
EP2	EP2	GO:0003382	epithelial cell morphogenesis	3/95	43/19323	0.00123202	0.0148336	0.0114828	Col18a1/Pecam1/Palld	3
EP2	EP2	GO:0050900	leukocyte migration	7/95	331/19323	0.0012374	0.0148336	0.0114828	Plvap/Ecm1/Pecam1/Mmp14/Vegfc/Itga1/Nkx2-3	7
EP2	EP2	GO:0010595	positive regulation of endothelial cell migration	4/95	95/19323	0.00124012	0.0148336	0.0114828	Nrp1/Anxa3/Sparc/Vegfc	4
EP2	EP2	GO:0071772	response to BMP	5/95	163/19323	0.00126324	0.0148336	0.0114828	Smad6/Tmem100/Cdh5/Fbn1/Notch1	5
EP2	EP2	GO:0071773	cellular response to BMP stimulus	5/95	163/19323	0.00126324	0.0148336	0.0114828	Smad6/Tmem100/Cdh5/Fbn1/Notch1	5
EP2	EP2	GO:0038063	collagen-activated tyrosine kinase receptor signaling pathway	2/95	11/19323	0.00127804	0.0148336	0.0114828	Col4a1/Col4a2	2
EP2	EP2	GO:0048845	venous blood vessel morphogenesis	2/95	11/19323	0.00127804	0.0148336	0.0114828	Efnb2/Notch1	2
EP2	EP2	GO:0060600	dichotomous subdivision of an epithelial terminal unit	2/95	11/19323	0.00127804	0.0148336	0.0114828	Nrp1/Ctsh	2
EP2	EP2	GO:0061299	retina vasculature morphogenesis in camera-type eye	2/95	11/19323	0.00127804	0.0148336	0.0114828	Nrp1/Col4a1	2
EP2	EP2	GO:0001569	branching involved in blood vessel morphogenesis	3/95	44/19323	0.00131749	0.0150449	0.0116464	Nrp1/Dll4/Col4a1	3
EP2	EP2	GO:0060412	ventricular septum morphogenesis	3/95	44/19323	0.00131749	0.0150449	0.0116464	Hey1/Gja5/Notch1	3
EP2	EP2	GO:0061098	positive regulation of protein tyrosine kinase activity	3/95	44/19323	0.00131749	0.0150449	0.0116464	Nedd9/Efna1/Prnp	3
EP2	EP2	GO:0001101	response to acid chemical	6/95	246/19323	0.00135399	0.015379	0.0119051	Cyp26a1/Ctsh/Tie1/Acer2/Col4a1/Id3	6
EP2	EP2	GO:0042987	amyloid precursor protein catabolic process	3/95	45/19323	0.00140659	0.0157242	0.0121723	Efna1/Clu/Prnp	3
EP2	EP2	GO:0048010	vascular endothelial growth factor receptor signaling pathway	3/95	45/19323	0.00140659	0.0157242	0.0121723	Nrp1/Vegfc/Mmrn2	3
EP2	EP2	GO:1903018	regulation of glycoprotein metabolic process	3/95	45/19323	0.00140659	0.0157242	0.0121723	Acer2/Itm2b/Cst3	3
EP2	EP2	GO:0001890	placenta development	5/95	169/19323	0.00148229	0.0164837	0.0127602	Hey1/Cdkn1c/Vwf/Epas1/Ctsb	5
EP2	EP2	GO:0001990	regulation of systemic arterial blood pressure by hormone	3/95	47/19323	0.00159596	0.0174468	0.0135057	F2r/Gja5/Ece1	3
EP2	EP2	GO:0003197	endocardial cushion development	3/95	47/19323	0.00159596	0.0174468	0.0135057	Hey1/Tmem100/Notch1	3
EP2	EP2	GO:0050435	amyloid-beta metabolic process	3/95	47/19323	0.00159596	0.0174468	0.0135057	Efna1/Clu/Prnp	3
EP2	EP2	GO:0010977	negative regulation of neuron projection development	5/95	172/19323	0.00160175	0.0174468	0.0135057	Efnb2/Nrp1/Cd38/Efna1/B2m	5
EP2	EP2	GO:0007219	Notch signaling pathway	5/95	173/19323	0.0016431	0.0178058	0.0137837	Hey1/Dll4/Mmp14/Tmem100/Notch1	5
EP2	EP2	GO:0061326	renal tubule development	4/95	103/19323	0.00167161	0.0180229	0.0139517	Hey1/Col4a1/Notch1/Wwtr1	4
EP2	EP2	GO:0045668	negative regulation of osteoblast differentiation	3/95	48/19323	0.00169633	0.018197	0.0140865	Smad6/Id3/Notch1	3
EP2	EP2	GO:0019933	cAMP-mediated signaling	5/95	176/19323	0.00177186	0.0189117	0.0146398	Tbxa2r/Calcrl/Ece1/Ramp2/Adgre5	5
EP2	EP2	GO:0003093	regulation of glomerular filtration	2/95	13/19323	0.00180091	0.0189363	0.0146588	F2r/Gja5	2
EP2	EP2	GO:0010561	negative regulation of glycoprotein biosynthetic process	2/95	13/19323	0.00180091	0.0189363	0.0146588	Acer2/Itm2b	2
EP2	EP2	GO:0038065	collagen-activated signaling pathway	2/95	13/19323	0.00180091	0.0189363	0.0146588	Col4a1/Col4a2	2
EP2	EP2	GO:0030336	negative regulation of cell migration	6/95	261/19323	0.00182776	0.0191239	0.014804	Dll4/Tie1/Igfbp3/Tbxa2r/Mmrn2/Notch1	6
EP2	EP2	GO:0003014	renal system process	4/95	107/19323	0.00192226	0.0200141	0.0154931	Npr3/F2r/Gja5/Maged2	4
EP2	EP2	GO:0030514	negative regulation of BMP signaling pathway	3/95	51/19323	0.00202084	0.0208363	0.0161296	Smad6/Fbn1/Notch1	3
EP2	EP2	GO:0072132	mesenchyme morphogenesis	3/95	51/19323	0.00202084	0.0208363	0.0161296	Hey1/Tmem100/Notch1	3
EP2	EP2	GO:0090101	negative regulation of transmembrane receptor protein serine/threonine kinase signaling pathway	4/95	109/19323	0.00205684	0.0210324	0.0162814	Smad6/Fbn1/Cd109/Notch1	4
EP2	EP2	GO:1901214	regulation of neuron death	7/95	362/19323	0.00205967	0.0210324	0.0162814	Unc5b/Efnb2/Nrp1/Clu/F2r/Prnp/Itga1	7
EP2	EP2	GO:0010839	negative regulation of keratinocyte proliferation	2/95	14/19323	0.00209435	0.0212842	0.0164763	Efnb2/Cd109	2
EP2	EP2	GO:0006939	smooth muscle contraction	4/95	110/19323	0.00212652	0.0214102	0.0165738	Cd38/F2r/Tbxa2r/Calcrl	4
EP2	EP2	GO:0043297	apical junction assembly	3/95	52/19323	0.00213698	0.0214102	0.0165738	Pecam1/Rhoc/Ramp2	3
EP2	EP2	GO:0045604	regulation of epidermal cell differentiation	3/95	52/19323	0.00213698	0.0214102	0.0165738	Hey1/Cd109/Notch1	3
EP2	EP2	GO:0055076	transition metal ion homeostasis	4/95	111/19323	0.00219781	0.0219162	0.0169656	Epas1/B2m/Prnp/Atp13a2	4
EP2	EP2	GO:0055010	ventricular cardiac muscle tissue morphogenesis	3/95	53/19323	0.00225719	0.022299	0.0172619	Hey1/Dll4/Notch1	3
EP2	EP2	GO:0061383	trabecula morphogenesis	3/95	53/19323	0.00225719	0.022299	0.0172619	Hey1/Dll4/Notch1	3
EP2	EP2	GO:0048871	multicellular organismal homeostasis	8/95	474/19323	0.0023299	0.0228252	0.0176693	Cd38/Npr3/Ctsh/Epas1/F2r/Lipa/Notch1/Wwtr1	8
EP2	EP2	GO:2000146	negative regulation of cell motility	6/95	274/19323	0.00233196	0.0228252	0.0176693	Dll4/Tie1/Igfbp3/Tbxa2r/Mmrn2/Notch1	6
EP2	EP2	GO:0001886	endothelial cell morphogenesis	2/95	15/19323	0.00240884	0.0230467	0.0178407	Col18a1/Pecam1	2
EP2	EP2	GO:0003161	cardiac conduction system development	2/95	15/19323	0.00240884	0.0230467	0.0178407	Gja5/Notch1	2
EP2	EP2	GO:0043129	surfactant homeostasis	2/95	15/19323	0.00240884	0.0230467	0.0178407	Ctsh/Epas1	2
EP2	EP2	GO:1902430	negative regulation of amyloid-beta formation	2/95	15/19323	0.00240884	0.0230467	0.0178407	Clu/Prnp	2
EP2	EP2	GO:2000811	negative regulation of anoikis	2/95	15/19323	0.00240884	0.0230467	0.0178407	Itga5/Notch1	2
EP2	EP2	GO:0003044	regulation of systemic arterial blood pressure mediated by a chemical signal	3/95	55/19323	0.00251001	0.023872	0.0184796	F2r/Gja5/Ece1	3
EP2	EP2	GO:0048568	embryonic organ development	8/95	480/19323	0.00251758	0.023872	0.0184796	Hey1/Efna1/Cdkn1c/Epas1/Mmp14/Gja5/Id3/Notch1	8
EP2	EP2	GO:0051893	regulation of focal adhesion assembly	3/95	56/19323	0.00264272	0.0248369	0.0192265	Nrp1/Mmp14/Gpm6b	3
EP2	EP2	GO:0090109	regulation of cell-substrate junction assembly	3/95	56/19323	0.00264272	0.0248369	0.0192265	Nrp1/Mmp14/Gpm6b	3
EP2	EP2	GO:0030099	myeloid cell differentiation	7/95	380/19323	0.00270168	0.0251233	0.0194482	Cdkn1c/Epas1/B2m/Tspan2/Nkx2-3/Fbn1/Cd109	7
EP2	EP2	GO:0001977	renal system process involved in regulation of blood volume	2/95	16/19323	0.00274417	0.0251233	0.0194482	F2r/Gja5	2
EP2	EP2	GO:0060947	cardiac vascular smooth muscle cell differentiation	2/95	16/19323	0.00274417	0.0251233	0.0194482	Smad6/Notch1	2
EP2	EP2	GO:0060979	vasculogenesis involved in coronary vascular morphogenesis	2/95	16/19323	0.00274417	0.0251233	0.0194482	Nrp1/Notch1	2
EP2	EP2	GO:1902004	positive regulation of amyloid-beta formation	2/95	16/19323	0.00274417	0.0251233	0.0194482	Efna1/Clu	2
EP2	EP2	GO:1990000	amyloid fibril formation	2/95	16/19323	0.00274417	0.0251233	0.0194482	Clu/B2m	2
EP2	EP2	GO:0060249	anatomical structure homeostasis	7/95	382/19323	0.00278156	0.0253563	0.0196286	Cd38/Ctsh/Epas1/F2r/Lipa/Notch1/Wwtr1	7
EP2	EP2	GO:0003012	muscle system process	7/95	383/19323	0.00282217	0.0254468	0.0196987	Cd38/F2r/Gja5/Tbxa2r/Calcrl/Ece1/Notch1	7
EP2	EP2	GO:0032970	regulation of actin filament-based process	7/95	383/19323	0.00282217	0.0254468	0.0196987	Nrp1/Dstn/Pecam1/Rhoc/Gja5/F11r/Gpm6b	7
EP2	EP2	GO:0002685	regulation of leukocyte migration	5/95	196/19323	0.00282742	0.0254468	0.0196987	Plvap/Ecm1/Pecam1/Mmp14/Vegfc	5
EP2	EP2	GO:0001666	response to hypoxia	5/95	197/19323	0.00288996	0.0258999	0.0200494	Cd38/Epas1/Ece1/Vegfc/Notch1	5
EP2	EP2	GO:1901216	positive regulation of neuron death	4/95	120/19323	0.00291519	0.0259585	0.0200948	Efnb2/Clu/Prnp/Itga1	4
EP2	EP2	GO:0032835	glomerulus development	3/95	58/19323	0.00292095	0.0259585	0.0200948	Nid1/Notch1/Wwtr1	3
EP2	EP2	GO:0006979	response to oxidative stress	7/95	388/19323	0.00303213	0.0267669	0.0207206	Cd38/Epas1/Prnp/Gpx8/Atp13a2/Cst3/Gpx3	7
EP2	EP2	GO:0010812	negative regulation of cell-substrate adhesion	3/95	59/19323	0.00306656	0.0267669	0.0207206	Mmp14/Acer2/Notch1	3
EP2	EP2	GO:0007188	adenylate cyclase-modulating G protein-coupled receptor signaling pathway	5/95	200/19323	0.00308358	0.0267669	0.0207206	Npr3/Tbxa2r/Calcrl/Ramp2/Adgre5	5
EP2	EP2	GO:0071560	cellular response to transforming growth factor beta stimulus	5/95	200/19323	0.00308358	0.0267669	0.0207206	Smad6/Col4a2/Cdh5/Fbn1/Cd109	5
EP2	EP2	GO:0048875	chemical homeostasis within a tissue	2/95	17/19323	0.00310013	0.0267669	0.0207206	Ctsh/Epas1	2
EP2	EP2	GO:0060973	cell migration involved in heart development	2/95	17/19323	0.00310013	0.0267669	0.0207206	Nrp1/Notch1	2
EP2	EP2	GO:1902992	negative regulation of amyloid precursor protein catabolic process	2/95	17/19323	0.00310013	0.0267669	0.0207206	Clu/Prnp	2
EP2	EP2	GO:0045667	regulation of osteoblast differentiation	4/95	123/19323	0.00318607	0.027332	0.021158	Hey1/Smad6/Id3/Notch1	4
EP2	EP2	GO:0051345	positive regulation of hydrolase activity	8/95	499/19323	0.00319131	0.027332	0.021158	Nedd9/Efna1/Ctsh/F2r/Rhoc/Acer2/F11r/Itga1	8
EP2	EP2	GO:0030858	positive regulation of epithelial cell differentiation	3/95	60/19323	0.00321656	0.0274376	0.0212398	Tmem100/Cdh5/Notch1	3
EP2	EP2	GO:0036293	response to decreased oxygen levels	5/95	203/19323	0.0032864	0.0279213	0.0216141	Cd38/Epas1/Ece1/Vegfc/Notch1	5
EP2	EP2	GO:0071559	response to transforming growth factor beta	5/95	204/19323	0.0033561	0.0283998	0.0219846	Smad6/Col4a2/Cdh5/Fbn1/Cd109	5
EP2	EP2	GO:0045661	regulation of myoblast differentiation	3/95	61/19323	0.00337099	0.0284127	0.0219945	Igfbp3/Id3/Notch1	3
EP2	EP2	GO:0070997	neuron death	7/95	397/19323	0.00344004	0.0287319	0.0222417	Unc5b/Efnb2/Nrp1/Clu/F2r/Prnp/Itga1	7
EP2	EP2	GO:0001936	regulation of endothelial cell proliferation	4/95	126/19323	0.00347364	0.0287319	0.0222417	Dll4/Ecm1/Sparc/Vegfc	4
EP2	EP2	GO:0001991	regulation of systemic arterial blood pressure by circulatory renin-angiotensin	2/95	18/19323	0.00347651	0.0287319	0.0222417	F2r/Gja5	2
EP2	EP2	GO:0006595	polyamine metabolic process	2/95	18/19323	0.00347651	0.0287319	0.0222417	Sat1/Oaz2	2
EP2	EP2	GO:0060841	venous blood vessel development	2/95	18/19323	0.00347651	0.0287319	0.0222417	Efnb2/Notch1	2
EP2	EP2	GO:0019935	cyclic-nucleotide-mediated signaling	5/95	206/19323	0.00349868	0.0288031	0.0222967	Tbxa2r/Calcrl/Ece1/Ramp2/Adgre5	5
EP2	EP2	GO:0003229	ventricular cardiac muscle tissue development	3/95	62/19323	0.0035299	0.0288365	0.0223227	Hey1/Dll4/Notch1	3
EP2	EP2	GO:0045123	cellular extravasation	3/95	62/19323	0.0035299	0.0288365	0.0223227	Plvap/Pecam1/Itga1	3
EP2	EP2	GO:0007189	adenylate cyclase-activating G protein-coupled receptor signaling pathway	4/95	128/19323	0.00367488	0.0299059	0.0231505	Tbxa2r/Calcrl/Ramp2/Adgre5	4
EP2	EP2	GO:1903391	regulation of adherens junction organization	3/95	63/19323	0.00369331	0.0299412	0.0231778	Nrp1/Mmp14/Gpm6b	3
EP2	EP2	GO:0030512	negative regulation of transforming growth factor beta receptor signaling pathway	3/95	64/19323	0.00386128	0.031161	0.024122	Smad6/Fbn1/Cd109	3
EP2	EP2	GO:0061298	retina vasculature development in camera-type eye	2/95	19/19323	0.00387312	0.031161	0.024122	Nrp1/Col4a1	2
EP2	EP2	GO:2000179	positive regulation of neural precursor cell proliferation	3/95	65/19323	0.00403384	0.0323316	0.0250283	Dll4/Vegfc/Notch1	3
EP2	EP2	GO:0006940	regulation of smooth muscle contraction	3/95	66/19323	0.00421103	0.033499	0.0259319	F2r/Tbxa2r/Calcrl	3
EP2	EP2	GO:1903845	negative regulation of cellular response to transforming growth factor beta stimulus	3/95	66/19323	0.00421103	0.033499	0.0259319	Smad6/Fbn1/Cd109	3
EP2	EP2	GO:0046514	ceramide catabolic process	2/95	20/19323	0.00428974	0.033746	0.0261231	Acer2/Hexa	2
EP2	EP2	GO:1902993	positive regulation of amyloid precursor protein catabolic process	2/95	20/19323	0.00428974	0.033746	0.0261231	Efna1/Clu	2
EP2	EP2	GO:2000209	regulation of anoikis	2/95	20/19323	0.00428974	0.033746	0.0261231	Itga5/Notch1	2
EP2	EP2	GO:0070482	response to oxygen levels	5/95	217/19323	0.00436184	0.0341865	0.0264641	Cd38/Epas1/Ece1/Vegfc/Notch1	5
EP2	EP2	GO:0019932	second-messenger-mediated signaling	7/95	416/19323	0.00443793	0.034655	0.0268268	Prnp/Tbxa2r/Calcrl/Ece1/Ramp2/Tmem100/Adgre5	7
EP2	EP2	GO:0006898	receptor-mediated endocytosis	5/95	219/19323	0.00453372	0.0352734	0.0273055	Efnb2/Clu/B2m/Calcrl/Ramp2	5
EP2	EP2	GO:0061041	regulation of wound healing	4/95	136/19323	0.004559	0.0353406	0.0273575	Anxa5/F2r/Tbxa2r/Cd109	4
EP2	EP2	GO:0003094	glomerular filtration	2/95	21/19323	0.00472618	0.036371	0.0281552	F2r/Gja5	2
EP2	EP2	GO:0032462	regulation of protein homooligomerization	2/95	21/19323	0.00472618	0.036371	0.0281552	Clu/Rhoc	2
EP2	EP2	GO:0045862	positive regulation of proteolysis	6/95	318/19323	0.00483707	0.03709	0.0287118	Efna1/Ctsh/Clu/Mmp14/F2r/Acer2	6
EP2	EP2	GO:0030326	embryonic limb morphogenesis	4/95	139/19323	0.00492444	0.0373554	0.0289172	Mecom/Gja5/Ece1/Notch1	4
EP2	EP2	GO:0031333	negative regulation of protein complex assembly	4/95	139/19323	0.00492444	0.0373554	0.0289172	Clu/Pecam1/Smad6/Cdh5	4
EP2	EP2	GO:0035113	embryonic appendage morphogenesis	4/95	139/19323	0.00492444	0.0373554	0.0289172	Mecom/Gja5/Ece1/Notch1	4
EP2	EP2	GO:0001935	endothelial cell proliferation	4/95	140/19323	0.0050505	0.0380399	0.0294471	Dll4/Ecm1/Sparc/Vegfc	4
EP2	EP2	GO:0002687	positive regulation of leukocyte migration	4/95	140/19323	0.0050505	0.0380399	0.0294471	Plvap/Pecam1/Mmp14/Vegfc	4
EP2	EP2	GO:0055072	iron ion homeostasis	3/95	71/19323	0.00516763	0.0384862	0.0297926	Epas1/B2m/Atp13a2	3
EP2	EP2	GO:0002693	positive regulation of cellular extravasation	2/95	22/19323	0.00518223	0.0384862	0.0297926	Plvap/Pecam1	2
EP2	EP2	GO:0032461	positive regulation of protein oligomerization	2/95	22/19323	0.00518223	0.0384862	0.0297926	Clu/Rhoc	2
EP2	EP2	GO:0097205	renal filtration	2/95	22/19323	0.00518223	0.0384862	0.0297926	F2r/Gja5	2
EP2	EP2	GO:0007187	G protein-coupled receptor signaling pathway, coupled to cyclic nucleotide second messenger	5/95	228/19323	0.00536738	0.0397223	0.0307495	Npr3/Tbxa2r/Calcrl/Ramp2/Adgre5	5
EP2	EP2	GO:0032102	negative regulation of response to external stimulus	6/95	326/19323	0.00544886	0.0401853	0.0311079	Nrp1/Anxa5/Calcrl/Cdh5/Cd109/Notch1	6
EP2	EP2	GO:0072006	nephron development	4/95	144/19323	0.00557639	0.0409835	0.0317258	Hey1/Nid1/Notch1/Wwtr1	4
EP2	EP2	GO:0043254	regulation of protein complex assembly	7/95	437/19323	0.005781	0.0423408	0.0327765	Clu/Pecam1/Rhoc/Smad6/Palld/Cdh5/Fblim1	7
EP2	EP2	GO:0042737	drug catabolic process	4/95	147/19323	0.00599399	0.0433419	0.0335514	Ctsh/Sat1/Ece1/Gpx3	4
EP2	EP2	GO:0007045	cell-substrate adherens junction assembly	3/95	75/19323	0.00601971	0.0433419	0.0335514	Nrp1/Mmp14/Gpm6b	3
EP2	EP2	GO:0048041	focal adhesion assembly	3/95	75/19323	0.00601971	0.0433419	0.0335514	Nrp1/Mmp14/Gpm6b	3
EP2	EP2	GO:0060976	coronary vasculature development	3/95	75/19323	0.00601971	0.0433419	0.0335514	Nrp1/Smad6/Notch1	3
EP2	EP2	GO:0061097	regulation of protein tyrosine kinase activity	3/95	75/19323	0.00601971	0.0433419	0.0335514	Nedd9/Efna1/Prnp	3
EP2	EP2	GO:0030903	notochord development	2/95	24/19323	0.00615238	0.0439172	0.0339968	Efna1/Id3	2
EP2	EP2	GO:0071711	basement membrane organization	2/95	24/19323	0.00615238	0.0439172	0.0339968	Col4a1/Ramp2	2
EP2	EP2	GO:0007411	axon guidance	5/95	236/19323	0.00619488	0.0439172	0.0339968	Unc5b/Efnb2/Nrp1/Efna1/Emb	5
EP2	EP2	GO:0032956	regulation of actin cytoskeleton organization	6/95	335/19323	0.00620299	0.0439172	0.0339968	Nrp1/Dstn/Pecam1/Rhoc/F11r/Gpm6b	6
EP2	EP2	GO:1902903	regulation of supramolecular fiber organization	6/95	335/19323	0.00620299	0.0439172	0.0339968	Nrp1/Dstn/Clu/Pecam1/Rhoc/Cdh5	6
EP2	EP2	GO:0055008	cardiac muscle tissue morphogenesis	3/95	76/19323	0.00624504	0.044068	0.0341135	Hey1/Dll4/Notch1	3
EP2	EP2	GO:0050878	regulation of body fluid levels	6/95	336/19323	0.00629125	0.0441923	0.0342097	Npr3/Vwf/Anxa5/F2r/Gja5/Tbxa2r	6
EP2	EP2	GO:0097485	neuron projection guidance	5/95	237/19323	0.00630427	0.0441923	0.0342097	Unc5b/Efnb2/Nrp1/Efna1/Emb	5
EP2	EP2	GO:0006937	regulation of muscle contraction	4/95	150/19323	0.00643195	0.044939	0.0347878	F2r/Gja5/Tbxa2r/Calcrl	4
EP2	EP2	GO:0030193	regulation of blood coagulation	3/95	77/19323	0.00647536	0.045094	0.0349077	Anxa5/F2r/Tbxa2r	3
EP2	EP2	GO:0030194	positive regulation of blood coagulation	2/95	25/19323	0.00666608	0.0456734	0.0353563	F2r/Tbxa2r	2
EP2	EP2	GO:0043171	peptide catabolic process	2/95	25/19323	0.00666608	0.0456734	0.0353563	Ctsh/Ece1	2
EP2	EP2	GO:0085029	extracellular matrix assembly	2/95	25/19323	0.00666608	0.0456734	0.0353563	Gpm6b/Notch1	2
EP2	EP2	GO:1900048	positive regulation of hemostasis	2/95	25/19323	0.00666608	0.0456734	0.0353563	F2r/Tbxa2r	2
EP2	EP2	GO:1905809	negative regulation of synapse organization	2/95	25/19323	0.00666608	0.0456734	0.0353563	Efna1/Prnp	2
EP2	EP2	GO:0045682	regulation of epidermis development	3/95	78/19323	0.00671069	0.0456843	0.0353647	Hey1/Cd109/Notch1	3
EP2	EP2	GO:1900046	regulation of hemostasis	3/95	78/19323	0.00671069	0.0456843	0.0353647	Anxa5/F2r/Tbxa2r	3
EP2	EP2	GO:0042060	wound healing	6/95	342/19323	0.00684018	0.0464171	0.0359319	Vwf/Pecam1/Anxa5/F2r/Tbxa2r/Cd109	6
EP2	EP2	GO:0007596	blood coagulation	4/95	153/19323	0.00689068	0.0466108	0.0360819	Vwf/Anxa5/F2r/Tbxa2r	4
EP2	EP2	GO:0003208	cardiac ventricle morphogenesis	3/95	79/19323	0.00695106	0.0467217	0.0361677	Hey1/Dll4/Notch1	3
EP2	EP2	GO:0044106	cellular amine metabolic process	3/95	79/19323	0.00695106	0.0467217	0.0361677	Epas1/Sat1/Oaz2	3
EP2	EP2	GO:0071248	cellular response to metal ion	4/95	154/19323	0.00704828	0.0472257	0.0365579	Anxa5/B2m/Prnp/Atp13a2	4
EP2	EP2	GO:0007599	hemostasis	4/95	155/19323	0.00720824	0.0478447	0.0370371	Vwf/Anxa5/F2r/Tbxa2r	4
EP2	EP2	GO:0031214	biomineral tissue development	4/95	155/19323	0.00720824	0.0478447	0.0370371	Hey1/Ecm1/Gpm6b/Notch1	4
EP2	EP2	GO:0048015	phosphatidylinositol-mediated signaling	4/95	155/19323	0.00720824	0.0478447	0.0370371	Unc5b/Npr3/F2r/Slc9a3r2	4
EP2	EP2	GO:0050817	coagulation	4/95	156/19323	0.00737059	0.0487699	0.0377533	Vwf/Anxa5/F2r/Tbxa2r	4
EP2	EP2	GO:0050818	regulation of coagulation	3/95	81/19323	0.00744701	0.0491225	0.0380263	Anxa5/F2r/Tbxa2r	3

## Sheet: Enriched GO terms of EP6 & EP7
Cluster	cluster	ID	Description	GeneRatio	BgRatio	pvalue	p.adjust	qvalue	geneID	Count
EP6	EP6	GO:0042254	ribosome biogenesis	18/96	261/19323	6.64595e-16	1.5844e-12	1.33129e-12	Npm1/Ncl/Dkc1/Nhp2/Nop10/Mrto4/C1qbp/Rpl7l1/Fbl/Nob1/Nop16/Exosc7/Rcl1/Ipo4/Wdr12/Ppan/Ltv1/Pes1	18
EP6	EP6	GO:0022613	ribonucleoprotein complex biogenesis	18/96	401/19323	1.08635e-12	1.29493e-09	1.08806e-09	Npm1/Ncl/Dkc1/Nhp2/Nop10/Mrto4/C1qbp/Rpl7l1/Fbl/Nob1/Nop16/Exosc7/Rcl1/Ipo4/Wdr12/Ppan/Ltv1/Pes1	18
EP6	EP6	GO:0016072	rRNA metabolic process	14/96	208/19323	1.99059e-12	1.58186e-09	1.32916e-09	Npm1/Ncl/Dkc1/Nhp2/Nop10/Mrto4/Rpl7l1/Fbl/Nob1/Exosc7/Rcl1/Tcof1/Wdr12/Pes1	14
EP6	EP6	GO:0006364	rRNA processing	13/96	180/19323	5.29534e-12	3.15602e-09	2.65185e-09	Npm1/Ncl/Dkc1/Nhp2/Nop10/Mrto4/Rpl7l1/Fbl/Nob1/Exosc7/Rcl1/Wdr12/Pes1	13
EP6	EP6	GO:0034660	ncRNA metabolic process	16/96	427/19323	3.21658e-10	1.53366e-07	1.28866e-07	Npm1/Ncl/Dkc1/Nhp2/Nop10/Mrto4/Nsun2/Rpl7l1/Fbl/Nob1/Exosc7/Rcl1/Tcof1/Wdr12/Yars2/Pes1	16
EP6	EP6	GO:0034470	ncRNA processing	14/96	311/19323	4.27651e-10	1.6992e-07	1.42775e-07	Npm1/Ncl/Dkc1/Nhp2/Nop10/Mrto4/Nsun2/Rpl7l1/Fbl/Nob1/Exosc7/Rcl1/Wdr12/Pes1	14
EP6	EP6	GO:0042273	ribosomal large subunit biogenesis	8/96	65/19323	1.10338e-09	3.75779e-07	3.15749e-07	Npm1/Nhp2/Mrto4/Rpl7l1/Nop16/Wdr12/Ppan/Pes1	8
EP6	EP6	GO:0000466	maturation of 5.8S rRNA from tricistronic rRNA transcript (SSU-rRNA, 5.8S rRNA, LSU-rRNA)	5/96	21/19323	5.20561e-08	1.24102e-05	1.04277e-05	Npm1/Exosc7/Rcl1/Wdr12/Pes1	5
EP6	EP6	GO:0000469	cleavage involved in rRNA processing	5/96	21/19323	5.20561e-08	1.24102e-05	1.04277e-05	Npm1/Nhp2/Nob1/Exosc7/Rcl1	5
EP6	EP6	GO:0000470	maturation of LSU-rRNA	5/96	21/19323	5.20561e-08	1.24102e-05	1.04277e-05	Npm1/Nhp2/Rpl7l1/Wdr12/Pes1	5
EP6	EP6	GO:0000460	maturation of 5.8S rRNA	5/96	25/19323	1.33796e-07	2.89973e-05	2.4365e-05	Npm1/Exosc7/Rcl1/Wdr12/Pes1	5
EP6	EP6	GO:0000463	maturation of LSU-rRNA from tricistronic rRNA transcript (SSU-rRNA, 5.8S rRNA, LSU-rRNA)	4/96	15/19323	7.48774e-07	0.000148756	0.000124993	Npm1/Rpl7l1/Wdr12/Pes1	4
EP6	EP6	GO:0000154	rRNA modification	4/96	22/19323	3.90704e-06	0.000716491	0.000602032	Dkc1/Nhp2/Nop10/Fbl	4
EP6	EP6	GO:0090501	RNA phosphodiester bond hydrolysis	5/96	54/19323	7.1075e-06	0.00121031	0.00101696	Npm1/Nhp2/Nob1/Exosc7/Rcl1	5
EP6	EP6	GO:0072594	establishment of protein localization to organelle	10/96	365/19323	1.36436e-05	0.00216842	0.00182202	Hspd1/Dkc1/Timm8a1/Tek/Tomm5/Chchd4/Ipo4/Bmp4/Hk2/Akap1	10
EP6	EP6	GO:0000723	telomere maintenance	6/96	121/19323	3.11639e-05	0.00464342	0.00390164	Gnl3/Dkc1/Nhp2/Nop10/Myc/Rpa2	6
EP6	EP6	GO:0032200	telomere organization	6/96	123/19323	3.41833e-05	0.00479371	0.00402792	Gnl3/Dkc1/Nhp2/Nop10/Myc/Rpa2	6
EP6	EP6	GO:0016073	snRNA metabolic process	4/96	39/19323	4.11795e-05	0.00485531	0.00407968	Dkc1/Nhp2/Nop10/Exosc7	4
EP6	EP6	GO:0042559	pteridine-containing compound biosynthetic process	3/96	14/19323	4.15726e-05	0.00485531	0.00407968	Atic/Mthfd1/Dhfr	3
EP6	EP6	GO:1990823	response to leukemia inhibitory factor	6/96	128/19323	4.27691e-05	0.00485531	0.00407968	Ncl/Nrp2/Cacybp/Srm/Chchd4/Hk2	6
EP6	EP6	GO:1990830	cellular response to leukemia inhibitory factor	6/96	128/19323	4.27691e-05	0.00485531	0.00407968	Ncl/Nrp2/Cacybp/Srm/Chchd4/Hk2	6
EP6	EP6	GO:0009070	serine family amino acid biosynthetic process	3/96	15/19323	5.17785e-05	0.00561091	0.00471457	Phgdh/Psat1/Mthfd1	3
EP6	EP6	GO:0016074	snoRNA metabolic process	3/96	16/19323	6.34979e-05	0.0065817	0.00553028	Dkc1/Nop10/Fbl	3
EP6	EP6	GO:0001522	pseudouridine synthesis	3/96	17/19323	7.6827e-05	0.00734962	0.00617552	Dkc1/Nhp2/Nop10	3
EP6	EP6	GO:0072655	establishment of protein localization to mitochondrion	5/96	88/19323	7.70723e-05	0.00734962	0.00617552	Hspd1/Timm8a1/Tomm5/Chchd4/Hk2	5
EP6	EP6	GO:0070585	protein localization to mitochondrion	5/96	92/19323	9.52475e-05	0.00873347	0.0073383	Hspd1/Timm8a1/Tomm5/Chchd4/Hk2	5
EP6	EP6	GO:0046653	tetrahydrofolate metabolic process	3/96	20/19323	0.000127412	0.01125	0.00945286	Atic/Mthfd1/Dhfr	3
EP6	EP6	GO:0045785	positive regulation of cell adhesion	9/96	400/19323	0.000169076	0.0143957	0.012096	Hspd1/Tgm2/Adk/Dab2/C1qbp/Tek/Lck/Itga3/Ptpru	9
EP6	EP6	GO:0051052	regulation of DNA metabolic process	9/96	407/19323	0.000192411	0.0154312	0.012966	Npm1/Gnl3/Cacybp/Dkc1/Dnmt3a/Myc/Rpa2/Fignl1/Gmnn	9
EP6	EP6	GO:0090305	nucleic acid phosphodiester bond hydrolysis	5/96	107/19323	0.000194184	0.0154312	0.012966	Npm1/Nhp2/Nob1/Exosc7/Rcl1	5
EP6	EP6	GO:0006403	RNA localization	6/96	170/19323	0.000204613	0.0157354	0.0132217	Npm1/Dkc1/Fbl/Ltv1/Nup43/Nup37	6
EP6	EP6	GO:0050673	epithelial cell proliferation	9/96	414/19323	0.000218373	0.0162688	0.0136698	Npm1/Nr2f2/Ccnd2/Aplnr/Myc/Adk/Dab2/Tek/Bmp4	9
EP6	EP6	GO:0042274	ribosomal small subunit biogenesis	4/96	60/19323	0.00022543	0.0162856	0.013684	Npm1/Nob1/Rcl1/Ltv1	4
EP6	EP6	GO:0006760	folic acid-containing compound metabolic process	3/96	25/19323	0.000252471	0.0177027	0.0148747	Atic/Mthfd1/Dhfr	3
EP6	EP6	GO:0009303	rRNA transcription	3/96	26/19323	0.000284376	0.0193701	0.0162757	Npm1/Ncl/Tcof1	3
EP6	EP6	GO:0050678	regulation of epithelial cell proliferation	8/96	349/19323	0.000348396	0.0230715	0.0193859	Npm1/Nr2f2/Ccnd2/Aplnr/Myc/Dab2/Tek/Bmp4	8
EP6	EP6	GO:0046394	carboxylic acid biosynthetic process	8/96	352/19323	0.000368848	0.0235814	0.0198143	Phgdh/Myc/Psat1/Atic/Mthfd1/Hk2/Ptgs1/Dhfr	8
EP6	EP6	GO:0016053	organic acid biosynthetic process	8/96	353/19323	0.000375879	0.0235814	0.0198143	Phgdh/Myc/Psat1/Atic/Mthfd1/Hk2/Ptgs1/Dhfr	8
EP6	EP6	GO:1901293	nucleoside phosphate biosynthetic process	7/96	272/19323	0.00041581	0.0254177	0.0213573	Myc/Adk/Npr1/Atic/Mthfd1/Ppat/Hk2	7
EP6	EP6	GO:0009451	RNA modification	5/96	127/19323	0.000429533	0.0256001	0.0215105	Dkc1/Nhp2/Nop10/Nsun2/Fbl	5
EP6	EP6	GO:0006626	protein targeting to mitochondrion	4/96	72/19323	0.000454463	0.0264254	0.0222039	Hspd1/Timm8a1/Tomm5/Chchd4	4
EP6	EP6	GO:0042558	pteridine-containing compound metabolic process	3/96	31/19323	0.000482876	0.027409	0.0230304	Atic/Mthfd1/Dhfr	3
EP6	EP6	GO:0006913	nucleocytoplasmic transport	7/96	286/19323	0.000560735	0.0301582	0.0253404	Npm1/Tek/Chchd4/Ipo4/Bmp4/Ltv1/Akap1	7
EP6	EP6	GO:0051169	nuclear transport	7/96	286/19323	0.000560735	0.0301582	0.0253404	Npm1/Tek/Chchd4/Ipo4/Bmp4/Ltv1/Akap1	7
EP6	EP6	GO:0017038	protein import	6/96	206/19323	0.00057047	0.0301582	0.0253404	Hspd1/Tek/Chchd4/Ipo4/Bmp4/Akap1	6
EP6	EP6	GO:0043628	ncRNA 3'-end processing	3/96	33/19323	0.000581912	0.0301582	0.0253404	Dkc1/Fbl/Exosc7	3
EP6	EP6	GO:0006458	'de novo' protein folding	3/96	35/19323	0.000693059	0.0351543	0.0295384	Hspe1/Hspd1/Chchd4	3
EP6	EP6	GO:0043648	dicarboxylic acid metabolic process	4/96	84/19323	0.000814524	0.0404547	0.0339921	Atic/Mthfd1/Suclg2/Dhfr	4
EP6	EP6	GO:0006164	purine nucleotide biosynthetic process	6/96	222/19323	0.000843202	0.0410244	0.0344708	Myc/Adk/Npr1/Atic/Mthfd1/Hk2	6
EP6	EP6	GO:0072522	purine-containing compound biosynthetic process	6/96	227/19323	0.000946296	0.0416323	0.0349816	Myc/Adk/Npr1/Atic/Mthfd1/Hk2	6
EP6	EP6	GO:0009069	serine family amino acid metabolic process	3/96	39/19323	0.000953936	0.0416323	0.0349816	Phgdh/Psat1/Mthfd1	3
EP6	EP6	GO:0042398	cellular modified amino acid biosynthetic process	3/96	39/19323	0.000953936	0.0416323	0.0349816	Atic/Mthfd1/Dhfr	3
EP6	EP6	GO:0098781	ncRNA transcription	3/96	40/19323	0.00102759	0.0416323	0.0349816	Npm1/Ncl/Tcof1	3
EP6	EP6	GO:0006260	DNA replication	6/96	232/19323	0.00105884	0.0416323	0.0349816	Npm1/Cacybp/Rpa2/Chaf1b/Gmnn/Cdc6	6
EP6	EP6	GO:0006163	purine nucleotide metabolic process	8/96	414/19323	0.00106419	0.0416323	0.0349816	Ndufa8/Myc/Adk/Npr1/Atic/Mthfd1/Hk2/Suclg2	8
EP6	EP6	GO:0000478	endonucleolytic cleavage involved in rRNA processing	2/96	10/19323	0.00107105	0.0416323	0.0349816	Npm1/Rcl1	2
EP6	EP6	GO:0000479	endonucleolytic cleavage of tricistronic rRNA transcript (SSU-rRNA, 5.8S rRNA, LSU-rRNA)	2/96	10/19323	0.00107105	0.0416323	0.0349816	Npm1/Rcl1	2
EP6	EP6	GO:0006335	DNA replication-dependent nucleosome assembly	2/96	10/19323	0.00107105	0.0416323	0.0349816	Ipo4/Chaf1b	2
EP6	EP6	GO:0021800	cerebral cortex tangential migration	2/96	10/19323	0.00107105	0.0416323	0.0349816	Lhx6/Nrp2	2
EP6	EP6	GO:0031126	snoRNA 3'-end processing	2/96	10/19323	0.00107105	0.0416323	0.0349816	Dkc1/Fbl	2
EP6	EP6	GO:0034723	DNA replication-dependent nucleosome organization	2/96	10/19323	0.00107105	0.0416323	0.0349816	Ipo4/Chaf1b	2
EP6	EP6	GO:0006732	coenzyme metabolic process	7/96	320/19323	0.00108272	0.0416323	0.0349816	Myc/Atic/Mthfd1/Hk2/Fmo1/Suclg2/Dhfr	7
EP6	EP6	GO:0071897	DNA biosynthetic process	5/96	162/19323	0.0012881	0.0486047	0.0408401	Npm1/Dkc1/Nhp2/Nop10/Myc	5
EP6	EP6	GO:1901857	positive regulation of cellular respiration	2/96	11/19323	0.00130482	0.0486047	0.0408401	Myc/Chchd4	2
EP7	EP7	GO:0001525	angiogenesis	27/98	496/19323	1.05897e-20	2.20689e-17	1.57285e-17	Unc5b/Dll4/Efnb2/Nrp1/Epas1/Sparc/Esm1/Tcf4/Vash1/Col4a1/Notch1/Col4a2/Efna1/Cxcr4/Plxnd1/Pecam1/Mmrn2/Ets1/Notch4/Plk2/Mcam/Vegfc/Col18a1/Robo4/Kdr/Hspg2/Flt1	27
EP7	EP7	GO:0043542	endothelial cell migration	17/98	193/19323	1.08332e-16	1.12882e-13	8.04505e-14	Dll4/Efnb2/Nrp1/Ptp4a3/Sparc/Vash1/Notch1/Efna1/Plxnd1/Pecam1/Mmrn2/Ets1/Plk2/Vegfc/Bmpr2/Pdgfb/Kdr	17
EP7	EP7	GO:1901342	regulation of vasculature development	20/98	329/19323	2.42289e-16	1.6831e-13	1.19954e-13	Dll4/Hey1/Efnb2/Nrp1/Sparc/Tcf4/Vash1/Notch1/Col4a2/Efna1/Cxcr4/Plxnd1/Mmrn2/Ets1/Notch4/Plk2/Vegfc/Pdgfb/Kdr/Flt1	20
EP7	EP7	GO:0001667	ameboidal-type cell migration	21/98	398/19323	6.85594e-16	3.57195e-13	2.54572e-13	Dll4/Efnb2/Nrp1/Ptp4a3/Sparc/Vash1/Notch1/Efna1/Cxcr4/Plxnd1/Pecam1/Mmrn2/Ets1/Plk2/Vegfc/Ptprg/Anxa6/Bmpr2/Pdgfb/Kdr/Kitl	21
EP7	EP7	GO:0010631	epithelial cell migration	18/98	273/19323	2.14692e-15	8.24319e-13	5.87491e-13	Dll4/Efnb2/Nrp1/Ptp4a3/Sparc/Vash1/Notch1/Efna1/Plxnd1/Pecam1/Mmrn2/Ets1/Plk2/Vegfc/Ptprg/Bmpr2/Pdgfb/Kdr	18
EP7	EP7	GO:0090132	epithelium migration	18/98	275/19323	2.43936e-15	8.24319e-13	5.87491e-13	Dll4/Efnb2/Nrp1/Ptp4a3/Sparc/Vash1/Notch1/Efna1/Plxnd1/Pecam1/Mmrn2/Ets1/Plk2/Vegfc/Ptprg/Bmpr2/Pdgfb/Kdr	18
EP7	EP7	GO:0090130	tissue migration	18/98	277/19323	2.76883e-15	8.24319e-13	5.87491e-13	Dll4/Efnb2/Nrp1/Ptp4a3/Sparc/Vash1/Notch1/Efna1/Plxnd1/Pecam1/Mmrn2/Ets1/Plk2/Vegfc/Ptprg/Bmpr2/Pdgfb/Kdr	18
EP7	EP7	GO:0045765	regulation of angiogenesis	17/98	295/19323	1.26187e-13	3.28716e-11	2.34275e-11	Dll4/Nrp1/Sparc/Tcf4/Vash1/Notch1/Col4a2/Efna1/Cxcr4/Plxnd1/Mmrn2/Ets1/Notch4/Plk2/Vegfc/Kdr/Flt1	17
EP7	EP7	GO:0043534	blood vessel endothelial cell migration	12/98	113/19323	4.69498e-13	1.08715e-10	7.74809e-11	Dll4/Efnb2/Nrp1/Vash1/Notch1/Efna1/Mmrn2/Ets1/Plk2/Vegfc/Pdgfb/Kdr	12
EP7	EP7	GO:0010594	regulation of endothelial cell migration	13/98	152/19323	7.94496e-13	1.60221e-10	1.14189e-10	Dll4/Nrp1/Sparc/Vash1/Notch1/Efna1/Mmrn2/Ets1/Plk2/Vegfc/Bmpr2/Pdgfb/Kdr	13
EP7	EP7	GO:0043535	regulation of blood vessel endothelial cell migration	11/98	89/19323	8.45695e-13	1.60221e-10	1.14189e-10	Dll4/Nrp1/Vash1/Notch1/Efna1/Mmrn2/Ets1/Plk2/Vegfc/Pdgfb/Kdr	11
EP7	EP7	GO:0035924	cellular response to vascular endothelial growth factor stimulus	9/98	50/19323	3.21877e-12	5.58993e-10	3.98393e-10	Dll4/Nrp1/Ptp4a3/Tcf4/Notch1/Vegfc/Pdgfb/Kdr/Flt1	9
EP7	EP7	GO:0010632	regulation of epithelial cell migration	14/98	218/19323	5.03815e-12	8.07654e-10	5.75613e-10	Dll4/Nrp1/Sparc/Vash1/Notch1/Efna1/Mmrn2/Ets1/Plk2/Vegfc/Ptprg/Bmpr2/Pdgfb/Kdr	14
EP7	EP7	GO:0060840	artery development	10/98	104/19323	1.24005e-10	1.8459e-08	1.31557e-08	Dll4/Hey1/Efnb2/Nrp1/Notch1/Cxcr4/Plxnd1/Notch4/Prdm1/Bmpr2	10
EP7	EP7	GO:0002040	sprouting angiogenesis	10/98	113/19323	2.84152e-10	3.94782e-08	2.8136e-08	Dll4/Efnb2/Nrp1/Esm1/Notch1/Mmrn2/Plk2/Vegfc/Kdr/Flt1	10
EP7	EP7	GO:0003158	endothelium development	10/98	116/19323	3.68696e-10	4.80226e-08	3.42256e-08	Dll4/Hey1/Notch1/Cxcr4/Pecam1/Notch4/Bmpr2/Pdgfb/Col18a1/Kdr	10
EP7	EP7	GO:0035904	aorta development	8/98	61/19323	7.72693e-10	9.47231e-08	6.7509e-08	Dll4/Hey1/Efnb2/Notch1/Cxcr4/Plxnd1/Notch4/Prdm1	8
EP7	EP7	GO:0001569	branching involved in blood vessel morphogenesis	7/98	44/19323	2.28255e-09	2.64269e-07	1.88344e-07	Dll4/Nrp1/Col4a1/Cxcr4/Plxnd1/Notch4/Flt1	7
EP7	EP7	GO:0048844	artery morphogenesis	8/98	74/19323	3.74696e-09	4.10983e-07	2.92907e-07	Dll4/Hey1/Efnb2/Nrp1/Notch1/Notch4/Prdm1/Bmpr2	8
EP7	EP7	GO:1904018	positive regulation of vasculature development	11/98	196/19323	4.58678e-09	4.77942e-07	3.40628e-07	Efnb2/Nrp1/Notch1/Cxcr4/Ets1/Notch4/Plk2/Vegfc/Pdgfb/Kdr/Flt1	11
EP7	EP7	GO:0002042	cell migration involved in sprouting angiogenesis	7/98	54/19323	1.01224e-08	1.00453e-06	7.15928e-07	Dll4/Efnb2/Nrp1/Notch1/Mmrn2/Plk2/Kdr	7
EP7	EP7	GO:0031589	cell-substrate adhesion	13/98	332/19323	1.30239e-08	1.21434e-06	8.65461e-07	Nrp1/Notch1/Nedd9/Efna1/Nid2/Pecam1/Mmrn2/Vegfc/Nid1/Dusp3/Itga1/Kdr/Hspg2	13
EP7	EP7	GO:1901343	negative regulation of vasculature development	9/98	124/19323	1.34021e-08	1.21434e-06	8.65461e-07	Dll4/Sparc/Tcf4/Vash1/Notch1/Col4a2/Mmrn2/Plk2/Pdgfb	9
EP7	EP7	GO:0038084	vascular endothelial growth factor signaling pathway	6/98	33/19323	1.44518e-08	1.2549e-06	8.94365e-07	Nrp1/Ptp4a3/Tcf4/Vegfc/Pdgfb/Kdr	6
EP7	EP7	GO:0001936	regulation of endothelial cell proliferation	9/98	126/19323	1.5424e-08	1.28575e-06	9.16349e-07	Dll4/Sparc/Vash1/Gja1/Vegfc/Bmpr2/Pdgfb/Kdr/Flt1	9
EP7	EP7	GO:0010595	positive regulation of endothelial cell migration	8/98	95/19323	2.76981e-08	2.22011e-06	1.58227e-06	Nrp1/Sparc/Ets1/Plk2/Vegfc/Bmpr2/Pdgfb/Kdr	8
EP7	EP7	GO:0090049	regulation of cell migration involved in sprouting angiogenesis	6/98	38/19323	3.52936e-08	2.72415e-06	1.94149e-06	Dll4/Nrp1/Notch1/Mmrn2/Plk2/Kdr	6
EP7	EP7	GO:0001763	morphogenesis of a branching structure	11/98	240/19323	3.73905e-08	2.78101e-06	1.98202e-06	Dll4/Nrp1/Col4a1/Notch1/Cxcr4/Plxnd1/Notch4/Prdm1/Pdgfb/Kdr/Flt1	11
EP7	EP7	GO:0001935	endothelial cell proliferation	9/98	140/19323	3.86993e-08	2.78101e-06	1.98202e-06	Dll4/Sparc/Vash1/Gja1/Vegfc/Bmpr2/Pdgfb/Kdr/Flt1	9
EP7	EP7	GO:0045446	endothelial cell differentiation	8/98	103/19323	5.24111e-08	3.64082e-06	2.59481e-06	Hey1/Notch1/Cxcr4/Pecam1/Notch4/Bmpr2/Col18a1/Kdr	8
EP7	EP7	GO:0016525	negative regulation of angiogenesis	8/98	108/19323	7.60062e-08	5.10958e-06	3.64159e-06	Dll4/Sparc/Tcf4/Vash1/Notch1/Col4a2/Mmrn2/Plk2	8
EP7	EP7	GO:0090287	regulation of cellular response to growth factor stimulus	11/98	264/19323	9.86477e-08	6.20263e-06	4.4206e-06	Ptp4a3/Tcf4/Notch1/Mmrn2/Vegfc/Bmpr2/Pdgfb/Nrep/Kdr/Flt1/Spry4	11
EP7	EP7	GO:2000181	negative regulation of blood vessel morphogenesis	8/98	112/19323	1.00975e-07	6.20263e-06	4.4206e-06	Dll4/Sparc/Tcf4/Vash1/Notch1/Col4a2/Mmrn2/Plk2	8
EP7	EP7	GO:0048010	vascular endothelial growth factor receptor signaling pathway	6/98	45/19323	1.01195e-07	6.20263e-06	4.4206e-06	Nrp1/Mmrn2/Vegfc/Pdgfb/Kdr/Flt1	6
EP7	EP7	GO:0050920	regulation of chemotaxis	10/98	210/19323	1.13063e-07	6.73212e-06	4.79797e-06	Efnb2/Nrp1/Notch1/Cxcr4/Agrn/Vegfc/Dusp3/Bmpr2/Pdgfb/Kdr	10
EP7	EP7	GO:0050673	epithelial cell proliferation	13/98	414/19323	1.71575e-07	9.93227e-06	7.07871e-06	Dll4/Hey1/Efnb2/Igfbp3/Sparc/Vash1/Notch1/Gja1/Vegfc/Bmpr2/Pdgfb/Kdr/Flt1	13
EP7	EP7	GO:0061138	morphogenesis of a branching epithelium	10/98	221/19323	1.81951e-07	1.02483e-05	7.30391e-06	Dll4/Nrp1/Col4a1/Notch1/Cxcr4/Plxnd1/Notch4/Pdgfb/Kdr/Flt1	10
EP7	EP7	GO:0050678	regulation of epithelial cell proliferation	12/98	349/19323	2.01408e-07	1.10457e-05	7.87222e-06	Dll4/Hey1/Efnb2/Sparc/Vash1/Notch1/Gja1/Vegfc/Bmpr2/Pdgfb/Kdr/Flt1	12
EP7	EP7	GO:0001945	lymph vessel development	5/98	28/19323	2.71216e-07	1.44927e-05	1.03289e-05	Efnb2/Vash1/Vegfc/Bmpr2/Kdr	5
EP7	EP7	GO:0007411	axon guidance	10/98	236/19323	3.34067e-07	1.72345e-05	1.2283e-05	Unc5b/Efnb2/Nrp1/Efna1/Cxcr4/Plxnd1/Agrn/Apbb2/Ablim1/Bmpr2	10
EP7	EP7	GO:0043536	positive regulation of blood vessel endothelial cell migration	6/98	55/19323	3.45759e-07	1.72345e-05	1.2283e-05	Nrp1/Ets1/Plk2/Vegfc/Pdgfb/Kdr	6
EP7	EP7	GO:0097485	neuron projection guidance	10/98	237/19323	3.47336e-07	1.72345e-05	1.2283e-05	Unc5b/Efnb2/Nrp1/Efna1/Cxcr4/Plxnd1/Agrn/Apbb2/Ablim1/Bmpr2	10
EP7	EP7	GO:0048754	branching morphogenesis of an epithelial tube	9/98	184/19323	4.01943e-07	1.94802e-05	1.38835e-05	Dll4/Nrp1/Col4a1/Notch1/Cxcr4/Plxnd1/Notch4/Kdr/Flt1	9
EP7	EP7	GO:0060562	epithelial tube morphogenesis	12/98	377/19323	4.59246e-07	2.17515e-05	1.55023e-05	Dll4/Hey1/Efnb2/Nrp1/Col4a1/Notch1/Cxcr4/Gja1/Plxnd1/Notch4/Kdr/Flt1	12
EP7	EP7	GO:0010634	positive regulation of epithelial cell migration	8/98	139/19323	5.34497e-07	2.47531e-05	1.76415e-05	Nrp1/Sparc/Ets1/Plk2/Vegfc/Bmpr2/Pdgfb/Kdr	8
EP7	EP7	GO:0050731	positive regulation of peptidyl-tyrosine phosphorylation	9/98	192/19323	5.75072e-07	2.60533e-05	1.85681e-05	Nrp1/Nedd9/Efna1/Pecam1/Agrn/Vegfc/Pdgfb/Prnp/Kitl	9
EP7	EP7	GO:0018108	peptidyl-tyrosine phosphorylation	11/98	316/19323	5.94834e-07	2.63752e-05	1.87976e-05	Nrp1/Nedd9/Efna1/Pecam1/Agrn/Vegfc/Pdgfb/Prnp/Kdr/Kitl/Flt1	11
EP7	EP7	GO:0035909	aorta morphogenesis	5/98	33/19323	6.4195e-07	2.77681e-05	1.97903e-05	Dll4/Hey1/Efnb2/Notch1/Notch4	5
EP7	EP7	GO:0018212	peptidyl-tyrosine modification	11/98	319/19323	6.52898e-07	2.77681e-05	1.97903e-05	Nrp1/Nedd9/Efna1/Pecam1/Agrn/Vegfc/Pdgfb/Prnp/Kdr/Kitl/Flt1	11
EP7	EP7	GO:0008015	blood circulation	13/98	478/19323	8.75239e-07	3.64799e-05	2.59992e-05	Ptp4a3/Epas1/Cxcr4/Gja1/Agrn/Cd38/Vegfc/Itga1/Bmpr2/Ece1/Pdgfb/Kdr/Smtn	13
EP7	EP7	GO:0048568	embryonic organ development	13/98	480/19323	9.1707e-07	3.73309e-05	2.66056e-05	Hey1/Epas1/Vash1/Notch1/Efna1/Gja1/Cdkn1c/Prdm1/Pdgfb/Kdr/Kitl/Hspg2/Lmo2	13
EP7	EP7	GO:0030198	extracellular matrix organization	10/98	264/19323	9.3148e-07	3.73309e-05	2.66056e-05	Col4a1/Notch1/Col4a2/Ets1/Nid1/Apbb2/Col18a1/Col15a1/Hspg2/Tnfrsf11b	10
EP7	EP7	GO:0003013	circulatory system process	13/98	489/19323	1.12827e-06	4.43643e-05	3.16183e-05	Ptp4a3/Epas1/Cxcr4/Gja1/Agrn/Cd38/Vegfc/Itga1/Bmpr2/Ece1/Pdgfb/Kdr/Smtn	13
EP7	EP7	GO:0061564	axon development	13/98	492/19323	1.20774e-06	4.66099e-05	3.32188e-05	Unc5b/Efnb2/Nrp1/Notch1/Efna1/Cxcr4/Plxnd1/Agrn/Apbb2/Ablim1/Bmpr2/Nrep/Gdi1	13
EP7	EP7	GO:1903670	regulation of sprouting angiogenesis	6/98	68/19323	1.23799e-06	4.69086e-05	3.34317e-05	Dll4/Nrp1/Notch1/Mmrn2/Plk2/Kdr	6
EP7	EP7	GO:0001937	negative regulation of endothelial cell proliferation	5/98	40/19323	1.73052e-06	6.43999e-05	4.58977e-05	Dll4/Sparc/Vash1/Gja1/Flt1	5
EP7	EP7	GO:0060841	venous blood vessel development	4/98	18/19323	1.80242e-06	6.5899e-05	4.69661e-05	Efnb2/Notch1/Notch4/Bmpr2	4
EP7	EP7	GO:0061298	retina vasculature development in camera-type eye	4/98	19/19323	2.27419e-06	8.17141e-05	5.82375e-05	Nrp1/Col4a1/Bmpr2/Pdgfb	4
EP7	EP7	GO:0003279	cardiac septum development	7/98	119/19323	2.44898e-06	8.631e-05	6.1513e-05	Hey1/Nrp1/Notch1/Cxcr4/Plxnd1/Prdm1/Bmpr2	7
EP7	EP7	GO:0048608	reproductive structure development	12/98	443/19323	2.48493e-06	8.631e-05	6.1513e-05	Hey1/Epas1/Vash1/Notch1/Gja1/Cdkn1c/Prdm1/Plekha1/Bmpr2/Pdgfb/Kdr/Kitl	12
EP7	EP7	GO:0061458	reproductive system development	12/98	447/19323	2.72604e-06	9.31322e-05	6.63751e-05	Hey1/Epas1/Vash1/Notch1/Gja1/Cdkn1c/Prdm1/Plekha1/Bmpr2/Pdgfb/Kdr/Kitl	12
EP7	EP7	GO:0061098	positive regulation of protein tyrosine kinase activity	5/98	44/19323	2.81069e-06	9.44754e-05	6.73324e-05	Nedd9/Efna1/Agrn/Pdgfb/Prnp	5
EP7	EP7	GO:0045766	positive regulation of angiogenesis	8/98	177/19323	3.30077e-06	0.000108939	7.76407e-05	Nrp1/Cxcr4/Ets1/Notch4/Plk2/Vegfc/Kdr/Flt1	8
EP7	EP7	GO:0007409	axonogenesis	12/98	456/19323	3.34554e-06	0.000108939	7.76407e-05	Unc5b/Efnb2/Nrp1/Notch1/Efna1/Cxcr4/Plxnd1/Agrn/Apbb2/Ablim1/Bmpr2/Gdi1	12
EP7	EP7	GO:0043062	extracellular structure organization	10/98	308/19323	3.71484e-06	0.000119104	8.4885e-05	Col4a1/Notch1/Col4a2/Ets1/Nid1/Apbb2/Col18a1/Col15a1/Hspg2/Tnfrsf11b	10
EP7	EP7	GO:0051271	negative regulation of cellular component movement	10/98	309/19323	3.82314e-06	0.000120719	8.6036e-05	Dll4/Nrp1/Igfbp3/Vash1/Notch1/Mmrn2/Ptprg/Dusp3/Pdgfb/Robo4	10
EP7	EP7	GO:0003205	cardiac chamber development	8/98	186/19323	4.76601e-06	0.000148244	0.000105653	Dll4/Hey1/Nrp1/Notch1/Cxcr4/Plxnd1/Prdm1/Bmpr2	8
EP7	EP7	GO:0003181	atrioventricular valve morphogenesis	4/98	23/19323	5.11529e-06	0.000156769	0.000111729	Hey1/Notch1/Efna1/Bmpr2	4
EP7	EP7	GO:0045665	negative regulation of neuron differentiation	9/98	254/19323	5.78082e-06	0.000174598	0.000124435	Hey1/Efnb2/Nrp1/Notch1/Efna1/Cd38/Plk2/Ptprg/Gdi1	9
EP7	EP7	GO:0040013	negative regulation of locomotion	10/98	325/19323	5.96935e-06	0.000177716	0.000126658	Dll4/Nrp1/Igfbp3/Vash1/Notch1/Mmrn2/Ptprg/Dusp3/Pdgfb/Robo4	10
EP7	EP7	GO:0050730	regulation of peptidyl-tyrosine phosphorylation	9/98	260/19323	6.9802e-06	0.000204884	0.00014602	Nrp1/Nedd9/Efna1/Pecam1/Agrn/Vegfc/Pdgfb/Prnp/Kitl	9
EP7	EP7	GO:0030336	negative regulation of cell migration	9/98	261/19323	7.19951e-06	0.000208386	0.000148516	Dll4/Igfbp3/Vash1/Notch1/Mmrn2/Ptprg/Dusp3/Pdgfb/Robo4	9
EP7	EP7	GO:0003018	vascular process in circulatory system	8/98	200/19323	8.12456e-06	0.000231939	0.000165303	Ptp4a3/Gja1/Cd38/Itga1/Bmpr2/Ece1/Pdgfb/Kdr	8
EP7	EP7	GO:0007160	cell-matrix adhesion	8/98	201/19323	8.42635e-06	0.000237187	0.000169043	Nrp1/Nid2/Pecam1/Vegfc/Nid1/Dusp3/Itga1/Kdr	8
EP7	EP7	GO:0003171	atrioventricular valve development	4/98	26/19323	8.53599e-06	0.000237187	0.000169043	Hey1/Notch1/Efna1/Bmpr2	4
EP7	EP7	GO:0031345	negative regulation of cell projection organization	8/98	202/19323	8.73755e-06	0.000239593	0.000170757	Efnb2/Nrp1/Efna1/Cd38/Plk2/Ptprg/Prnp/Gdi1	8
EP7	EP7	GO:0003170	heart valve development	5/98	56/19323	9.42195e-06	0.000255004	0.000181741	Hey1/Notch1/Efna1/Prdm1/Bmpr2	5
EP7	EP7	GO:0010810	regulation of cell-substrate adhesion	8/98	206/19323	1.00814e-05	0.000269353	0.000191968	Nrp1/Notch1/Nedd9/Mmrn2/Vegfc/Nid1/Dusp3/Kdr	8
EP7	EP7	GO:2000146	negative regulation of cell motility	9/98	274/19323	1.06348e-05	0.000280545	0.000199944	Dll4/Igfbp3/Vash1/Notch1/Mmrn2/Ptprg/Dusp3/Pdgfb/Robo4	9
EP7	EP7	GO:0035767	endothelial cell chemotaxis	4/98	29/19323	1.34038e-05	0.000349169	0.000248852	Nrp1/Notch1/Pdgfb/Kdr	4
EP7	EP7	GO:0030947	regulation of vascular endothelial growth factor receptor signaling pathway	4/98	30/19323	1.54059e-05	0.000396369	0.000282491	Mmrn2/Vegfc/Kdr/Flt1	4
EP7	EP7	GO:0050808	synapse organization	11/98	447/19323	1.64848e-05	0.000418954	0.000298588	Efnb2/Nrp1/Sparc/Col4a1/Efna1/Plxnd1/Agrn/Tuba1a/Pdgfb/Adgre5/Prnp	11
EP7	EP7	GO:0043537	negative regulation of blood vessel endothelial cell migration	4/98	31/19323	1.76196e-05	0.000437134	0.000311545	Dll4/Vash1/Notch1/Mmrn2	4
EP7	EP7	GO:1905314	semi-lunar valve development	4/98	31/19323	1.76196e-05	0.000437134	0.000311545	Hey1/Notch1/Efna1/Bmpr2	4
EP7	EP7	GO:0072001	renal system development	9/98	295/19323	1.91256e-05	0.000467413	0.000333125	Hey1/Efnb2/Nrp1/Mecom/Col4a1/Notch1/Cdkn1c/Nid1/Pdgfb	9
EP7	EP7	GO:0001654	eye development	10/98	372/19323	1.92886e-05	0.000467413	0.000333125	Dll4/Nrp1/Col4a1/Gja1/Cdkn1c/Prdm1/Bmpr2/Pdgfb/Kdr/Flt1	10
EP7	EP7	GO:0048845	venous blood vessel morphogenesis	3/98	11/19323	2.02661e-05	0.000485066	0.000345706	Efnb2/Notch1/Notch4	3
EP7	EP7	GO:0150063	visual system development	10/98	375/19323	2.06628e-05	0.000485066	0.000345706	Dll4/Nrp1/Col4a1/Gja1/Cdkn1c/Prdm1/Bmpr2/Pdgfb/Kdr/Flt1	10
EP7	EP7	GO:0070372	regulation of ERK1 and ERK2 cascade	9/98	298/19323	2.07154e-05	0.000485066	0.000345706	Nrp1/Notch1/Dusp3/Ece1/Pdgfb/Kdr/Timp3/Flt1/Spry4	9
EP7	EP7	GO:0001892	embryonic placenta development	6/98	111/19323	2.14931e-05	0.000497684	0.000354698	Hey1/Epas1/Vash1/Cdkn1c/Prdm1/Pdgfb	6
EP7	EP7	GO:0048880	sensory system development	10/98	378/19323	2.21203e-05	0.00050658	0.000361039	Dll4/Nrp1/Col4a1/Gja1/Cdkn1c/Prdm1/Bmpr2/Pdgfb/Kdr/Flt1	10
EP7	EP7	GO:0002064	epithelial cell development	8/98	232/19323	2.37954e-05	0.000539017	0.000384156	Notch1/Cxcr4/Gja1/Pecam1/Notch4/Prdm1/Pdgfb/Col18a1	8
EP7	EP7	GO:0010633	negative regulation of epithelial cell migration	5/98	68/19323	2.45062e-05	0.000543417	0.000387292	Dll4/Vash1/Notch1/Mmrn2/Ptprg	5
EP7	EP7	GO:0001890	placenta development	7/98	169/19323	2.45111e-05	0.000543417	0.000387292	Hey1/Epas1/Vash1/Cdkn1c/Prdm1/Bmpr2/Pdgfb	7
EP7	EP7	GO:0035296	regulation of tube diameter	7/98	170/19323	2.54588e-05	0.000546971	0.000389825	Gja1/Cd38/Itga1/Bmpr2/Ece1/Pdgfb/Kdr	7
EP7	EP7	GO:0050880	regulation of blood vessel size	7/98	170/19323	2.54588e-05	0.000546971	0.000389825	Gja1/Cd38/Itga1/Bmpr2/Ece1/Pdgfb/Kdr	7
EP7	EP7	GO:0097746	regulation of blood vessel diameter	7/98	170/19323	2.54588e-05	0.000546971	0.000389825	Gja1/Cd38/Itga1/Bmpr2/Ece1/Pdgfb/Kdr	7
EP7	EP7	GO:0035150	regulation of tube size	7/98	171/19323	2.64365e-05	0.00056218	0.000400665	Gja1/Cd38/Itga1/Bmpr2/Ece1/Pdgfb/Kdr	7
EP7	EP7	GO:0003183	mitral valve morphogenesis	3/98	12/19323	2.69219e-05	0.00056672	0.0004039	Notch1/Efna1/Bmpr2	3
EP7	EP7	GO:0010977	negative regulation of neuron projection development	7/98	172/19323	2.74449e-05	0.000571951	0.000407629	Efnb2/Nrp1/Efna1/Cd38/Plk2/Ptprg/Gdi1	7
EP7	EP7	GO:0007264	small GTPase mediated signal transduction	11/98	478/19323	3.05398e-05	0.000630147	0.000449105	Nrp1/Notch1/Pecam1/Arhgap18/Plk2/Rasgrp3/Spata13/Gdi1/Kitl/Sipa1l2/Spry4	11
EP7	EP7	GO:0070371	ERK1 and ERK2 cascade	9/98	315/19323	3.20145e-05	0.000654101	0.000466177	Nrp1/Notch1/Dusp3/Ece1/Pdgfb/Kdr/Timp3/Flt1/Spry4	9
EP7	EP7	GO:0003174	mitral valve development	3/98	13/19323	3.48697e-05	0.000705518	0.000502822	Notch1/Efna1/Bmpr2	3
EP7	EP7	GO:0045785	positive regulation of cell adhesion	10/98	400/19323	3.5776e-05	0.000716897	0.000510931	Efnb2/Nrp1/Myo10/Nedd9/Mmrn2/Ets1/Podxl/Vegfc/Nid1/Kdr	10
EP7	EP7	GO:0060976	coronary vasculature development	5/98	75/19323	3.9455e-05	0.000775699	0.000552839	Nrp1/Notch1/Plxnd1/Prdm1/Pdgfb	5
EP7	EP7	GO:0061097	regulation of protein tyrosine kinase activity	5/98	75/19323	3.9455e-05	0.000775699	0.000552839	Nedd9/Efna1/Agrn/Pdgfb/Prnp	5
EP7	EP7	GO:0043010	camera-type eye development	9/98	324/19323	3.98676e-05	0.000775777	0.000552895	Dll4/Nrp1/Col4a1/Gja1/Cdkn1c/Bmpr2/Pdgfb/Kdr/Flt1	9
EP7	EP7	GO:0010811	positive regulation of cell-substrate adhesion	6/98	124/19323	4.02034e-05	0.000775777	0.000552895	Nrp1/Nedd9/Mmrn2/Vegfc/Nid1/Kdr	6
EP7	EP7	GO:0003281	ventricular septum development	5/98	77/19323	4.48066e-05	0.000850564	0.000606196	Hey1/Notch1/Cxcr4/Prdm1/Bmpr2	5
EP7	EP7	GO:0050768	negative regulation of neurogenesis	9/98	329/19323	4.48954e-05	0.000850564	0.000606196	Hey1/Efnb2/Nrp1/Notch1/Efna1/Cd38/Plk2/Ptprg/Gdi1	9
EP7	EP7	GO:0048771	tissue remodeling	7/98	189/19323	5.00631e-05	0.000939923	0.000669881	Dll4/Epas1/Gja1/Cd38/Lipa/Bmpr2/Tnfrsf11b	7
EP7	EP7	GO:0001886	endothelial cell morphogenesis	3/98	15/19323	5.50669e-05	0.00101557	0.000723796	Pecam1/Notch4/Col18a1	3
EP7	EP7	GO:0003188	heart valve formation	3/98	15/19323	5.50669e-05	0.00101557	0.000723796	Hey1/Notch1/Efna1	3
EP7	EP7	GO:0001655	urogenital system development	9/98	339/19323	5.65742e-05	0.00103422	0.000737085	Hey1/Efnb2/Nrp1/Mecom/Col4a1/Notch1/Cdkn1c/Nid1/Pdgfb	9
EP7	EP7	GO:0003151	outflow tract morphogenesis	5/98	83/19323	6.42835e-05	0.00115667	0.000824359	Hey1/Nrp1/Notch1/Plxnd1/Bmpr2	5
EP7	EP7	GO:0060485	mesenchyme development	8/98	267/19323	6.4383e-05	0.00115667	0.000824359	Hey1/Nrp1/Notch1/Efna1/Gja1/Anxa6/Bmpr2/Kitl	8
EP7	EP7	GO:0001666	response to hypoxia	7/98	197/19323	6.50533e-05	0.00115873	0.000825823	Epas1/Notch1/Cd38/Vegfc/Ece1/Kdr/Flt1	7
EP7	EP7	GO:0003222	ventricular trabecula myocardium morphogenesis	3/98	16/19323	6.75254e-05	0.00117806	0.0008396	Dll4/Hey1/Notch1	3
EP7	EP7	GO:0090051	negative regulation of cell migration involved in sprouting angiogenesis	3/98	16/19323	6.75254e-05	0.00117806	0.0008396	Dll4/Notch1/Mmrn2	3
EP7	EP7	GO:0003007	heart morphogenesis	8/98	269/19323	6.78344e-05	0.00117806	0.0008396	Dll4/Hey1/Nrp1/Notch1/Efna1/Gja1/Plxnd1/Bmpr2	8
EP7	EP7	GO:0050680	negative regulation of epithelial cell proliferation	6/98	138/19323	7.30736e-05	0.00124824	0.000889619	Dll4/Efnb2/Sparc/Vash1/Gja1/Flt1	6
EP7	EP7	GO:0050921	positive regulation of chemotaxis	6/98	138/19323	7.30736e-05	0.00124824	0.000889619	Nrp1/Cxcr4/Vegfc/Bmpr2/Pdgfb/Kdr	6
EP7	EP7	GO:0003231	cardiac ventricle development	6/98	139/19323	7.60603e-05	0.0012887	0.000918452	Dll4/Hey1/Notch1/Cxcr4/Prdm1/Bmpr2	6
EP7	EP7	GO:0051961	negative regulation of nervous system development	9/98	353/19323	7.71605e-05	0.00129679	0.000924223	Hey1/Efnb2/Nrp1/Notch1/Efna1/Cd38/Plk2/Ptprg/Gdi1	9
EP7	EP7	GO:0036293	response to decreased oxygen levels	7/98	203/19323	7.85536e-05	0.00130965	0.000933383	Epas1/Notch1/Cd38/Vegfc/Ece1/Kdr/Flt1	7
EP7	EP7	GO:0106106	cold-induced thermogenesis	6/98	142/19323	8.56089e-05	0.00140357	0.00100033	Epas1/Notch1/Cxcr4/Gja1/Lama4/Plcl1	6
EP7	EP7	GO:0120161	regulation of cold-induced thermogenesis	6/98	142/19323	8.56089e-05	0.00140357	0.00100033	Epas1/Notch1/Cxcr4/Gja1/Lama4/Plcl1	6
EP7	EP7	GO:0003179	heart valve morphogenesis	4/98	46/19323	8.62081e-05	0.00140357	0.00100033	Hey1/Notch1/Efna1/Bmpr2	4
EP7	EP7	GO:0014031	mesenchymal cell development	5/98	89/19323	8.9723e-05	0.00144948	0.00103304	Hey1/Nrp1/Notch1/Anxa6/Kitl	5
EP7	EP7	GO:0048762	mesenchymal cell differentiation	7/98	211/19323	0.000100031	0.00160357	0.00114286	Hey1/Nrp1/Notch1/Efna1/Gja1/Anxa6/Kitl	7
EP7	EP7	GO:0010596	negative regulation of endothelial cell migration	4/98	49/19323	0.000110636	0.00176004	0.00125437	Dll4/Vash1/Notch1/Mmrn2	4
EP7	EP7	GO:0070482	response to oxygen levels	7/98	217/19323	0.000119094	0.00188024	0.00134004	Epas1/Notch1/Cd38/Vegfc/Ece1/Kdr/Flt1	7
EP7	EP7	GO:0010721	negative regulation of cell development	9/98	375/19323	0.000122084	0.00190904	0.00136057	Hey1/Efnb2/Nrp1/Notch1/Efna1/Cd38/Plk2/Ptprg/Gdi1	9
EP7	EP7	GO:0060326	cell chemotaxis	8/98	293/19323	0.00012275	0.00190904	0.00136057	Nrp1/Notch1/Cxcr4/Vegfc/Itga1/Pdgfb/Kdr/Flt1	8
EP7	EP7	GO:0001974	blood vessel remodeling	4/98	51/19323	0.000129482	0.00199883	0.00142456	Dll4/Epas1/Gja1/Bmpr2	4
EP7	EP7	GO:0001946	lymphangiogenesis	3/98	20/19323	0.000135452	0.00206045	0.00146848	Vash1/Vegfc/Bmpr2	3
EP7	EP7	GO:0090050	positive regulation of cell migration involved in sprouting angiogenesis	3/98	20/19323	0.000135452	0.00206045	0.00146848	Nrp1/Plk2/Kdr	3
EP7	EP7	GO:1990845	adaptive thermogenesis	6/98	156/19323	0.000143566	0.00216805	0.00154517	Epas1/Notch1/Cxcr4/Gja1/Lama4/Plcl1	6
EP7	EP7	GO:0048871	multicellular organismal homeostasis	10/98	474/19323	0.000146128	0.00219087	0.00156143	Epas1/Notch1/Cxcr4/Gja1/Cd38/Lama4/Plcl1/Lipa/Kdr/Tnfrsf11b	10
EP7	EP7	GO:0003177	pulmonary valve development	3/98	21/19323	0.000157446	0.00232708	0.00165851	Hey1/Notch1/Bmpr2	3
EP7	EP7	GO:0036303	lymph vessel morphogenesis	3/98	21/19323	0.000157446	0.00232708	0.00165851	Vash1/Vegfc/Bmpr2	3
EP7	EP7	GO:2001026	regulation of endothelial cell chemotaxis	3/98	22/19323	0.000181637	0.00266571	0.00189985	Notch1/Pdgfb/Kdr	3
EP7	EP7	GO:1903522	regulation of blood circulation	7/98	235/19323	0.000194682	0.00283718	0.00202205	Epas1/Gja1/Agrn/Cd38/Bmpr2/Pdgfb/Smtn	7
EP7	EP7	GO:0046847	filopodium assembly	4/98	57/19323	0.000199964	0.00289393	0.0020625	Nrp1/Myo10/Agrn/Spata13	4
EP7	EP7	GO:0003176	aortic valve development	3/98	23/19323	0.000208115	0.00299111	0.00213176	Notch1/Efna1/Bmpr2	3
EP7	EP7	GO:0032102	negative regulation of response to external stimulus	8/98	326/19323	0.000254001	0.00362561	0.00258397	Nrp1/Notch1/Gja1/Ets1/Prdm1/Dusp3/Pdgfb/Uaca	8
EP7	EP7	GO:1903671	negative regulation of sprouting angiogenesis	3/98	25/19323	0.000268297	0.00380362	0.00271083	Dll4/Notch1/Mmrn2	3
EP7	EP7	GO:0001659	temperature homeostasis	6/98	177/19323	0.000284566	0.004007	0.00285578	Epas1/Notch1/Cxcr4/Gja1/Lama4/Plcl1	6
EP7	EP7	GO:0051056	regulation of small GTPase mediated signal transduction	7/98	254/19323	0.000312447	0.00437007	0.00311454	Nrp1/Notch1/Arhgap18/Spata13/Kitl/Sipa1l2/Spry4	7
EP7	EP7	GO:0061437	renal system vasculature development	3/98	27/19323	0.000338704	0.00464381	0.00330964	Nrp1/Notch1/Pdgfb	3
EP7	EP7	GO:0061440	kidney vasculature development	3/98	27/19323	0.000338704	0.00464381	0.00330964	Nrp1/Notch1/Pdgfb	3
EP7	EP7	GO:1901532	regulation of hematopoietic progenitor cell differentiation	3/98	27/19323	0.000338704	0.00464381	0.00330964	Notch1/Kdr/Flt1	3
EP7	EP7	GO:0003073	regulation of systemic arterial blood pressure	5/98	119/19323	0.000350257	0.00477082	0.00340016	Gja1/Bmpr2/Ece1/Pdgfb/Smtn	5
EP7	EP7	GO:0035162	embryonic hemopoiesis	3/98	28/19323	0.000377957	0.00501695	0.00357557	Kdr/Kitl/Lmo2	3
EP7	EP7	GO:0060039	pericardium development	3/98	28/19323	0.000377957	0.00501695	0.00357557	Dll4/Mecom/Notch1	3
EP7	EP7	GO:0060445	branching involved in salivary gland morphogenesis	3/98	28/19323	0.000377957	0.00501695	0.00357557	Nrp1/Plxnd1/Pdgfb	3
EP7	EP7	GO:0061311	cell surface receptor signaling pathway involved in heart development	3/98	28/19323	0.000377957	0.00501695	0.00357557	Dll4/Hey1/Notch1	3
EP7	EP7	GO:0042326	negative regulation of phosphorylation	9/98	438/19323	0.000385591	0.00508589	0.00362471	Mecom/Igfbp3/Efna1/Pecam1/Cdkn1c/Dusp3/Prnp/Timp3/Spry4	9
EP7	EP7	GO:0014065	phosphatidylinositol 3-kinase signaling	5/98	125/19323	0.000439155	0.00575597	0.00410227	Unc5b/Plekha1/Pdgfb/Kdr/Flt1	5
EP7	EP7	GO:0060317	cardiac epithelial to mesenchymal transition	3/98	30/19323	0.000464978	0.0059569	0.00424547	Hey1/Notch1/Efna1	3
EP7	EP7	GO:1903393	positive regulation of adherens junction organization	3/98	30/19323	0.000464978	0.0059569	0.00424547	Nrp1/Dusp3/Kdr	3
EP7	EP7	GO:0014068	positive regulation of phosphatidylinositol 3-kinase signaling	4/98	71/19323	0.000465919	0.0059569	0.00424547	Unc5b/Pdgfb/Kdr/Flt1	4
EP7	EP7	GO:0097755	positive regulation of blood vessel diameter	4/98	71/19323	0.000465919	0.0059569	0.00424547	Gja1/Itga1/Bmpr2/Kdr	4
EP7	EP7	GO:0009791	post-embryonic development	5/98	127/19323	0.000472268	0.00600126	0.00427709	Mecom/Prdm1/Plekha1/Kdr/Flt1	5
EP7	EP7	GO:0001822	kidney development	7/98	274/19323	0.000492309	0.00621801	0.00443156	Hey1/Efnb2/Nrp1/Notch1/Cdkn1c/Nid1/Pdgfb	7
EP7	EP7	GO:0008217	regulation of blood pressure	6/98	199/19323	0.000530724	0.00666283	0.00474859	Gja1/Vegfc/Bmpr2/Ece1/Pdgfb/Smtn	6
EP7	EP7	GO:0003209	cardiac atrium morphogenesis	3/98	32/19323	0.000563893	0.00703685	0.00501515	Dll4/Notch1/Bmpr2	3
EP7	EP7	GO:0019229	regulation of vasoconstriction	4/98	75/19323	0.000573888	0.00711895	0.00507366	Gja1/Cd38/Bmpr2/Pdgfb	4
EP7	EP7	GO:0030324	lung development	6/98	204/19323	0.000604714	0.00745695	0.00531456	Epas1/Sparc/Notch1/Lipa/Bmpr2/Kdr	6
EP7	EP7	GO:0048013	ephrin receptor signaling pathway	3/98	33/19323	0.000618009	0.00756124	0.00538889	Efnb2/Notch1/Efna1	3
EP7	EP7	GO:0050770	regulation of axonogenesis	6/98	205/19323	0.000620428	0.00756124	0.00538889	Nrp1/Efna1/Plxnd1/Agrn/Bmpr2/Gdi1	6
EP7	EP7	GO:0030323	respiratory tube development	6/98	207/19323	0.000652807	0.00790959	0.00563715	Epas1/Sparc/Notch1/Lipa/Bmpr2/Kdr	6
EP7	EP7	GO:0060411	cardiac septum morphogenesis	4/98	78/19323	0.000665739	0.00801965	0.00571559	Hey1/Nrp1/Notch1/Bmpr2	4
EP7	EP7	GO:0048639	positive regulation of developmental growth	6/98	209/19323	0.000686482	0.00820382	0.00584685	Nrp1/Notch1/Cxcr4/Agrn/Bmpr2/Gdi1	6
EP7	EP7	GO:0045927	positive regulation of growth	7/98	290/19323	0.0006889	0.00820382	0.00584685	Nrp1/Notch1/Cxcr4/Agrn/Cd38/Bmpr2/Gdi1	7
EP7	EP7	GO:0003206	cardiac chamber morphogenesis	5/98	140/19323	0.000735515	0.00870916	0.00620701	Dll4/Hey1/Nrp1/Notch1/Bmpr2	5
EP7	EP7	GO:0048638	regulation of developmental growth	8/98	387/19323	0.000789453	0.00915368	0.00652381	Nrp1/Notch1/Cxcr4/Gja1/Agrn/H19/Bmpr2/Gdi1	8
EP7	EP7	GO:0003230	cardiac atrium development	3/98	36/19323	0.000799901	0.00915368	0.00652381	Dll4/Notch1/Bmpr2	3
EP7	EP7	GO:0030513	positive regulation of BMP signaling pathway	3/98	36/19323	0.000799901	0.00915368	0.00652381	Notch1/Bmpr2/Kdr	3
EP7	EP7	GO:0045746	negative regulation of Notch signaling pathway	3/98	36/19323	0.000799901	0.00915368	0.00652381	Dll4/Hey1/Notch4	3
EP7	EP7	GO:0061384	heart trabecula morphogenesis	3/98	36/19323	0.000799901	0.00915368	0.00652381	Dll4/Hey1/Notch1	3
EP7	EP7	GO:0008593	regulation of Notch signaling pathway	4/98	82/19323	0.000803802	0.00915368	0.00652381	Dll4/Hey1/Notch1/Notch4	4
EP7	EP7	GO:1901888	regulation of cell junction assembly	4/98	82/19323	0.000803802	0.00915368	0.00652381	Nrp1/Gja1/Dusp3/Kdr	4
EP7	EP7	GO:0032103	positive regulation of response to external stimulus	7/98	300/19323	0.000840414	0.0095186	0.00678389	Nrp1/Cxcr4/Ets1/Vegfc/Bmpr2/Pdgfb/Kdr	7
EP7	EP7	GO:0007435	salivary gland morphogenesis	3/98	37/19323	0.000867292	0.00976993	0.00696301	Nrp1/Plxnd1/Pdgfb	3
EP7	EP7	GO:0048872	homeostasis of number of cells	7/98	302/19323	0.000873655	0.0097887	0.00697639	Mecom/Epas1/Notch1/Ets1/Lipa/Kitl/Lmo2	7
EP7	EP7	GO:0001933	negative regulation of protein phosphorylation	8/98	396/19323	0.000915784	0.0102058	0.00727369	Mecom/Igfbp3/Efna1/Pecam1/Dusp3/Prnp/Timp3/Spry4	8
EP7	EP7	GO:0060041	retina development in camera-type eye	5/98	148/19323	0.000944407	0.0104689	0.00746113	Dll4/Nrp1/Col4a1/Bmpr2/Pdgfb	5
EP7	EP7	GO:0060348	bone development	6/98	223/19323	0.000961516	0.0106021	0.00755611	Sparc/Gja1/Anxa6/Pls3/Kdr/Hspg2	6
EP7	EP7	GO:1903524	positive regulation of blood circulation	4/98	87/19323	0.00100338	0.0110055	0.00784361	Gja1/Cd38/Pdgfb/Smtn	4
EP7	EP7	GO:0001894	tissue homeostasis	6/98	226/19323	0.00103015	0.01124	0.0080107	Epas1/Notch1/Cd38/Lipa/Kdr/Tnfrsf11b	6
EP7	EP7	GO:0110111	negative regulation of animal organ morphogenesis	3/98	40/19323	0.00109074	0.0115111	0.00820395	Notch1/Bmpr2/Tnfrsf11b	3
EP7	EP7	GO:1903672	positive regulation of sprouting angiogenesis	3/98	40/19323	0.00109074	0.0115111	0.00820395	Nrp1/Plk2/Kdr	3
EP7	EP7	GO:0007265	Ras protein signal transduction	8/98	407/19323	0.00109174	0.0115111	0.00820395	Nrp1/Notch1/Pecam1/Plk2/Rasgrp3/Spata13/Kitl/Spry4	8
EP7	EP7	GO:0001938	positive regulation of endothelial cell proliferation	4/98	89/19323	0.00109217	0.0115111	0.00820395	Vegfc/Bmpr2/Pdgfb/Kdr	4
EP7	EP7	GO:0031077	post-embryonic camera-type eye development	2/98	10/19323	0.00111576	0.0115111	0.00820395	Kdr/Flt1	2
EP7	EP7	GO:0035907	dorsal aorta development	2/98	10/19323	0.00111576	0.0115111	0.00820395	Dll4/Hey1	2
EP7	EP7	GO:0045607	regulation of inner ear auditory receptor cell differentiation	2/98	10/19323	0.00111576	0.0115111	0.00820395	Hey1/Notch1	2
EP7	EP7	GO:0045631	regulation of mechanoreceptor differentiation	2/98	10/19323	0.00111576	0.0115111	0.00820395	Hey1/Notch1	2
EP7	EP7	GO:0048563	post-embryonic animal organ morphogenesis	2/98	10/19323	0.00111576	0.0115111	0.00820395	Kdr/Flt1	2
EP7	EP7	GO:0060982	coronary artery morphogenesis	2/98	10/19323	0.00111576	0.0115111	0.00820395	Nrp1/Notch1	2
EP7	EP7	GO:2000980	regulation of inner ear receptor cell differentiation	2/98	10/19323	0.00111576	0.0115111	0.00820395	Hey1/Notch1	2
EP7	EP7	GO:0001558	regulation of cell growth	8/98	409/19323	0.00112645	0.0115642	0.00824178	Nrp1/Igfbp3/Cxcr4/Gja1/Cd38/Apbb2/Bmpr2/Gdi1	8
EP7	EP7	GO:0048015	phosphatidylinositol-mediated signaling	5/98	155/19323	0.00116087	0.0118591	0.00845193	Unc5b/Plekha1/Pdgfb/Kdr/Flt1	5
EP7	EP7	GO:0007431	salivary gland development	3/98	41/19323	0.00117255	0.01192	0.00849534	Nrp1/Plxnd1/Pdgfb	3
EP7	EP7	GO:0043393	regulation of protein binding	6/98	234/19323	0.00123167	0.0124601	0.00888033	Ppp1r2/Plxnd1/Agrn/Plk2/Plcl1/Pdgfb	6
EP7	EP7	GO:0060541	respiratory system development	6/98	235/19323	0.00125884	0.0126652	0.00902647	Epas1/Sparc/Notch1/Lipa/Bmpr2/Kdr	6
EP7	EP7	GO:0048017	inositol lipid-mediated signaling	5/98	158/19323	0.00126409	0.0126652	0.00902647	Unc5b/Plekha1/Pdgfb/Kdr/Flt1	5
EP7	EP7	GO:0070167	regulation of biomineral tissue development	4/98	93/19323	0.00128603	0.0128234	0.00913923	Hey1/Notch1/Gja1/Bmpr2	4
EP7	EP7	GO:0001570	vasculogenesis	4/98	94/19323	0.00133802	0.0131138	0.00934619	Hey1/Nrp1/Notch1/Kdr	4
EP7	EP7	GO:0014066	regulation of phosphatidylinositol 3-kinase signaling	4/98	94/19323	0.00133802	0.0131138	0.00934619	Unc5b/Pdgfb/Kdr/Flt1	4
EP7	EP7	GO:0003382	epithelial cell morphogenesis	3/98	43/19323	0.00134754	0.0131138	0.00934619	Pecam1/Notch4/Col18a1	3
EP7	EP7	GO:0050918	positive chemotaxis	3/98	43/19323	0.00134754	0.0131138	0.00934619	Nrp1/Vegfc/Kdr	3
EP7	EP7	GO:0038063	collagen-activated tyrosine kinase receptor signaling pathway	2/98	11/19323	0.0013592	0.0131138	0.00934619	Col4a1/Col4a2	2
EP7	EP7	GO:0060600	dichotomous subdivision of an epithelial terminal unit	2/98	11/19323	0.0013592	0.0131138	0.00934619	Nrp1/Plxnd1	2
EP7	EP7	GO:0061299	retina vasculature morphogenesis in camera-type eye	2/98	11/19323	0.0013592	0.0131138	0.00934619	Nrp1/Col4a1	2
EP7	EP7	GO:0051489	regulation of filopodium assembly	3/98	44/19323	0.00144085	0.013774	0.00981671	Nrp1/Myo10/Agrn	3
EP7	EP7	GO:0060412	ventricular septum morphogenesis	3/98	44/19323	0.00144085	0.013774	0.00981671	Hey1/Notch1/Bmpr2	3
EP7	EP7	GO:0050900	leukocyte migration	7/98	331/19323	0.00148328	0.0141149	0.0100597	Pecam1/Podxl/Vegfc/Itga1/Pdgfb/Kitl/Flt1	7
EP7	EP7	GO:0090279	regulation of calcium ion import	3/98	45/19323	0.00153812	0.0145702	0.0103842	Cxcr4/Pdgfb/Prnp	3
EP7	EP7	GO:0045860	positive regulation of protein kinase activity	8/98	430/19323	0.00154716	0.0145895	0.0103979	Nedd9/Efna1/Agrn/Itga1/Pdgfb/Prnp/Kitl/Flt1	8
EP7	EP7	GO:0034446	substrate adhesion-dependent cell spreading	4/98	98/19323	0.0015607	0.0146509	0.0104417	Nrp1/Nedd9/Efna1/Hspg2	4
EP7	EP7	GO:0042310	vasoconstriction	4/98	99/19323	0.00162016	0.0151175	0.0107742	Gja1/Cd38/Bmpr2/Pdgfb	4
EP7	EP7	GO:1902287	semaphorin-plexin signaling pathway involved in axon guidance	2/98	12/19323	0.00162566	0.0151175	0.0107742	Nrp1/Plxnd1	2
EP7	EP7	GO:0045907	positive regulation of vasoconstriction	3/98	46/19323	0.00163942	0.0151175	0.0107742	Gja1/Cd38/Pdgfb	3
EP7	EP7	GO:1902667	regulation of axon guidance	3/98	46/19323	0.00163942	0.0151175	0.0107742	Nrp1/Agrn/Bmpr2	3
EP7	EP7	GO:0010769	regulation of cell morphogenesis involved in differentiation	7/98	338/19323	0.00167106	0.0153413	0.0109337	Nrp1/Nedd9/Efna1/Plxnd1/Agrn/Bmpr2/Gdi1	7
EP7	EP7	GO:0002262	myeloid cell homeostasis	5/98	169/19323	0.00170133	0.0155508	0.011083	Mecom/Epas1/Ets1/Kitl/Lmo2	5
EP7	EP7	GO:0003197	endocardial cushion development	3/98	47/19323	0.0017448	0.0157513	0.0112259	Hey1/Notch1/Bmpr2	3
EP7	EP7	GO:0120163	negative regulation of cold-induced thermogenesis	3/98	47/19323	0.0017448	0.0157513	0.0112259	Notch1/Lama4/Plcl1	3
EP7	EP7	GO:0043409	negative regulation of MAPK cascade	5/98	170/19323	0.00174595	0.0157513	0.0112259	Mecom/Efna1/Dusp3/Timp3/Spry4	5
EP7	EP7	GO:0048738	cardiac muscle tissue development	6/98	252/19323	0.00179484	0.0161226	0.0114905	Dll4/Hey1/Efnb2/Notch1/Gja1/Hspg2	6
EP7	EP7	GO:0050772	positive regulation of axonogenesis	4/98	102/19323	0.00180797	0.0161709	0.011525	Nrp1/Plxnd1/Bmpr2/Gdi1	4
EP7	EP7	GO:0045926	negative regulation of growth	6/98	254/19323	0.00186776	0.0166277	0.0118505	Nrp1/Notch1/Gja1/H19/Apbb2/Bmpr2	6
EP7	EP7	GO:0007219	Notch signaling pathway	5/98	173/19323	0.00188495	0.0166277	0.0118505	Dll4/Hey1/Ptp4a3/Notch1/Notch4	5
EP7	EP7	GO:0003093	regulation of glomerular filtration	2/98	13/19323	0.0019149	0.0166277	0.0118505	Gja1/Pdgfb	2
EP7	EP7	GO:0003157	endocardium development	2/98	13/19323	0.0019149	0.0166277	0.0118505	Notch1/Kdr	2
EP7	EP7	GO:0038065	collagen-activated signaling pathway	2/98	13/19323	0.0019149	0.0166277	0.0118505	Col4a1/Col4a2	2
EP7	EP7	GO:0048012	hepatocyte growth factor receptor signaling pathway	2/98	13/19323	0.0019149	0.0166277	0.0118505	Nrp1/Esm1	2
EP7	EP7	GO:1902285	semaphorin-plexin signaling pathway involved in neuron projection guidance	2/98	13/19323	0.0019149	0.0166277	0.0118505	Nrp1/Plxnd1	2
EP7	EP7	GO:0097756	negative regulation of blood vessel diameter	4/98	105/19323	0.00201038	0.0173844	0.0123898	Gja1/Cd38/Bmpr2/Pdgfb	4
EP7	EP7	GO:0032092	positive regulation of protein binding	4/98	106/19323	0.00208119	0.0179223	0.0127732	Plxnd1/Agrn/Plk2/Plcl1	4
EP7	EP7	GO:0043523	regulation of neuron apoptotic process	6/98	260/19323	0.00210009	0.0180106	0.0128362	Unc5b/Nrp1/Agrn/Itga1/Prnp/Kdr	6
EP7	EP7	GO:0007416	synapse assembly	5/98	178/19323	0.00213442	0.01823	0.0129925	Efnb2/Plxnd1/Agrn/Pdgfb/Adgre5	5
EP7	EP7	GO:0030307	positive regulation of cell growth	5/98	179/19323	0.00218706	0.0185616	0.0132288	Nrp1/Cxcr4/Cd38/Bmpr2/Gdi1	5
EP7	EP7	GO:0001954	positive regulation of cell-matrix adhesion	3/98	51/19323	0.00220829	0.0185616	0.0132288	Nrp1/Vegfc/Kdr	3
EP7	EP7	GO:2000648	positive regulation of stem cell proliferation	3/98	51/19323	0.00220829	0.0185616	0.0132288	Notch1/Vegfc/Kitl	3
EP7	EP7	GO:0050807	regulation of synapse organization	6/98	263/19323	0.00222414	0.0185616	0.0132288	Sparc/Efna1/Agrn/Tuba1a/Adgre5/Prnp	6
EP7	EP7	GO:0030949	positive regulation of vascular endothelial growth factor receptor signaling pathway	2/98	14/19323	0.00222668	0.0185616	0.0132288	Kdr/Flt1	2
EP7	EP7	GO:2001212	regulation of vasculogenesis	2/98	14/19323	0.00222668	0.0185616	0.0132288	Hey1/Kdr	2
EP7	EP7	GO:0001649	osteoblast differentiation	5/98	180/19323	0.00224065	0.0186037	0.0132588	Hey1/Igfbp3/Notch1/Gja1/Bmpr2	5
EP7	EP7	GO:0010770	positive regulation of cell morphogenesis involved in differentiation	5/98	181/19323	0.0022952	0.0189809	0.0135277	Nrp1/Nedd9/Plxnd1/Bmpr2/Gdi1	5
EP7	EP7	GO:0009611	response to wounding	8/98	459/19323	0.00232379	0.0191414	0.013642	Vash1/Cxcr4/Gja1/Pecam1/Adamts13/Anxa6/Pdgfb/Nrep	8
EP7	EP7	GO:0048732	gland development	8/98	460/19323	0.0023552	0.0193237	0.013772	Nrp1/Notch1/Gja1/Plxnd1/Cdkn1c/Notch4/Pdgfb/Lbh	8
EP7	EP7	GO:1901214	regulation of neuron death	7/98	362/19323	0.00245894	0.0198423	0.0141416	Unc5b/Efnb2/Nrp1/Agrn/Itga1/Prnp/Kdr	7
EP7	EP7	GO:0001952	regulation of cell-matrix adhesion	4/98	111/19323	0.00246126	0.0198423	0.0141416	Nrp1/Vegfc/Dusp3/Kdr	4
EP7	EP7	GO:0050922	negative regulation of chemotaxis	3/98	53/19323	0.002466	0.0198423	0.0141416	Nrp1/Notch1/Dusp3	3
EP7	EP7	GO:0055010	ventricular cardiac muscle tissue morphogenesis	3/98	53/19323	0.002466	0.0198423	0.0141416	Dll4/Hey1/Notch1	3
EP7	EP7	GO:0061383	trabecula morphogenesis	3/98	53/19323	0.002466	0.0198423	0.0141416	Dll4/Hey1/Notch1	3
EP7	EP7	GO:0048469	cell maturation	5/98	185/19323	0.00252308	0.0202235	0.0144132	Epas1/Gja1/Cdkn1c/Pdgfb/Kdr	5
EP7	EP7	GO:0043129	surfactant homeostasis	2/98	15/19323	0.00256077	0.0203689	0.0145169	Epas1/Kdr	2
EP7	EP7	GO:0061000	negative regulation of dendritic spine development	2/98	15/19323	0.00256077	0.0203689	0.0145169	Efna1/Plk2	2
EP7	EP7	GO:0033674	positive regulation of kinase activity	8/98	467/19323	0.00258452	0.0204796	0.0145958	Nedd9/Efna1/Agrn/Itga1/Pdgfb/Prnp/Kitl/Flt1	8
EP7	EP7	GO:0035272	exocrine system development	3/98	54/19323	0.00260154	0.0205364	0.0146362	Nrp1/Plxnd1/Pdgfb	3
EP7	EP7	GO:0050803	regulation of synapse structure or activity	6/98	273/19323	0.00267793	0.0210596	0.0150092	Sparc/Efna1/Agrn/Tuba1a/Adgre5/Prnp	6
EP7	EP7	GO:0045773	positive regulation of axon extension	3/98	55/19323	0.00274159	0.0214792	0.0153082	Nrp1/Bmpr2/Gdi1	3
EP7	EP7	GO:0051893	regulation of focal adhesion assembly	3/98	56/19323	0.00288621	0.0217882	0.0155284	Nrp1/Dusp3/Kdr	3
EP7	EP7	GO:0090109	regulation of cell-substrate junction assembly	3/98	56/19323	0.00288621	0.0217882	0.0155284	Nrp1/Dusp3/Kdr	3
EP7	EP7	GO:0048736	appendage development	5/98	191/19323	0.00289515	0.0217882	0.0155284	Mecom/Notch1/Gja1/Bmpr2/Ece1	5
EP7	EP7	GO:0060173	limb development	5/98	191/19323	0.00289515	0.0217882	0.0155284	Mecom/Notch1/Gja1/Bmpr2/Ece1	5
EP7	EP7	GO:0001977	renal system process involved in regulation of blood volume	2/98	16/19323	0.00291695	0.0217882	0.0155284	Gja1/Pdgfb	2
EP7	EP7	GO:0003159	morphogenesis of an endothelium	2/98	16/19323	0.00291695	0.0217882	0.0155284	Dll4/Cxcr4	2
EP7	EP7	GO:0009886	post-embryonic animal morphogenesis	2/98	16/19323	0.00291695	0.0217882	0.0155284	Kdr/Flt1	2
EP7	EP7	GO:0045779	negative regulation of bone resorption	2/98	16/19323	0.00291695	0.0217882	0.0155284	Cd38/Tnfrsf11b	2
EP7	EP7	GO:0060947	cardiac vascular smooth muscle cell differentiation	2/98	16/19323	0.00291695	0.0217882	0.0155284	Notch1/Pdgfb	2
EP7	EP7	GO:0060979	vasculogenesis involved in coronary vascular morphogenesis	2/98	16/19323	0.00291695	0.0217882	0.0155284	Nrp1/Notch1	2
EP7	EP7	GO:0061154	endothelial tube morphogenesis	2/98	16/19323	0.00291695	0.0217882	0.0155284	Dll4/Cxcr4	2
EP7	EP7	GO:0072109	glomerular mesangium development	2/98	16/19323	0.00291695	0.0217882	0.0155284	Notch1/Pdgfb	2
EP7	EP7	GO:1900746	regulation of vascular endothelial growth factor signaling pathway	2/98	16/19323	0.00291695	0.0217882	0.0155284	Ptp4a3/Tcf4	2
EP7	EP7	GO:0072577	endothelial cell apoptotic process	3/98	57/19323	0.00303544	0.0225924	0.0161015	Bmpr2/Col18a1/Kdr	3
EP7	EP7	GO:0045165	cell fate commitment	6/98	282/19323	0.00314287	0.0233087	0.0166121	Dll4/Epas1/Notch1/Prdm1/Kdr/Ets2	6
EP7	EP7	GO:0050679	positive regulation of epithelial cell proliferation	5/98	195/19323	0.00316428	0.0233843	0.0166659	Notch1/Vegfc/Bmpr2/Pdgfb/Kdr	5
EP7	EP7	GO:0032835	glomerulus development	3/98	58/19323	0.00318934	0.0234862	0.0167386	Notch1/Nid1/Pdgfb	3
EP7	EP7	GO:1901216	positive regulation of neuron death	4/98	120/19323	0.00326108	0.0236784	0.0168756	Efnb2/Agrn/Itga1/Prnp	4
EP7	EP7	GO:0003184	pulmonary valve morphogenesis	2/98	17/19323	0.00329498	0.0236784	0.0168756	Hey1/Notch1	2
EP7	EP7	GO:0003198	epithelial to mesenchymal transition involved in endocardial cushion formation	2/98	17/19323	0.00329498	0.0236784	0.0168756	Hey1/Notch1	2
EP7	EP7	GO:0048875	chemical homeostasis within a tissue	2/98	17/19323	0.00329498	0.0236784	0.0168756	Epas1/Kdr	2
EP7	EP7	GO:0060973	cell migration involved in heart development	2/98	17/19323	0.00329498	0.0236784	0.0168756	Nrp1/Notch1	2
EP7	EP7	GO:1902547	regulation of cellular response to vascular endothelial growth factor stimulus	2/98	17/19323	0.00329498	0.0236784	0.0168756	Ptp4a3/Tcf4	2
EP7	EP7	GO:2001028	positive regulation of endothelial cell chemotaxis	2/98	17/19323	0.00329498	0.0236784	0.0168756	Pdgfb/Kdr	2
EP7	EP7	GO:0016049	cell growth	8/98	487/19323	0.00333733	0.0238943	0.0170294	Nrp1/Igfbp3/Cxcr4/Gja1/Cd38/Apbb2/Bmpr2/Gdi1	8
EP7	EP7	GO:0001755	neural crest cell migration	3/98	59/19323	0.00334795	0.0238943	0.0170294	Nrp1/Anxa6/Kitl	3
EP7	EP7	GO:0003012	muscle system process	7/98	383/19323	0.00336002	0.0238986	0.0170325	Notch1/Cxcr4/Agrn/Cd38/Anxa6/Ece1/Smtn	7
EP7	EP7	GO:0051402	neuron apoptotic process	6/98	287/19323	0.00342593	0.0242845	0.0173075	Unc5b/Nrp1/Agrn/Itga1/Prnp/Kdr	6
EP7	EP7	GO:1903706	regulation of hemopoiesis	7/98	385/19323	0.00345745	0.0244249	0.0174076	Notch1/Ets1/Prdm1/Kdr/Kitl/Flt1/Lmo2	7
EP7	EP7	GO:0045776	negative regulation of blood pressure	3/98	60/19323	0.00351132	0.0246383	0.0175597	Vegfc/Bmpr2/Smtn	3
EP7	EP7	GO:0046850	regulation of bone remodeling	3/98	60/19323	0.00351132	0.0246383	0.0175597	Gja1/Cd38/Tnfrsf11b	3
EP7	EP7	GO:0097529	myeloid leukocyte migration	5/98	200/19323	0.00352555	0.0246552	0.0175717	Pecam1/Vegfc/Itga1/Pdgfb/Flt1	5
EP7	EP7	GO:0043405	regulation of MAP kinase activity	6/98	289/19323	0.00354432	0.0247035	0.0176062	Dusp3/Itga1/Pdgfb/Kitl/Flt1/Spry4	6
EP7	EP7	GO:0034329	cell junction assembly	5/98	202/19323	0.00367804	0.0254955	0.0181706	Nrp1/Gja1/Pecam1/Dusp3/Kdr	5
EP7	EP7	GO:0046851	negative regulation of bone remodeling	2/98	18/19323	0.00369464	0.0254955	0.0181706	Cd38/Tnfrsf11b	2
EP7	EP7	GO:0050860	negative regulation of T cell receptor signaling pathway	2/98	18/19323	0.00369464	0.0254955	0.0181706	Dusp3/Prnp	2
EP7	EP7	GO:0051098	regulation of binding	7/98	391/19323	0.00376275	0.0258798	0.0184445	Hey1/Ppp1r2/Plxnd1/Agrn/Plk2/Plcl1/Pdgfb	7
EP7	EP7	GO:0003229	ventricular cardiac muscle tissue development	3/98	62/19323	0.00385249	0.0263233	0.0187605	Dll4/Hey1/Notch1	3
EP7	EP7	GO:0048008	platelet-derived growth factor receptor signaling pathway	3/98	62/19323	0.00385249	0.0263233	0.0187605	Nrp1/Plekha1/Pdgfb	3
EP7	EP7	GO:1903391	regulation of adherens junction organization	3/98	63/19323	0.00403038	0.0274488	0.0195627	Nrp1/Dusp3/Kdr	3
EP7	EP7	GO:0060047	heart contraction	5/98	207/19323	0.00407994	0.0276616	0.0197144	Epas1/Cxcr4/Gja1/Agrn/Smtn	5
EP7	EP7	GO:0070997	neuron death	7/98	397/19323	0.00408818	0.0276616	0.0197144	Unc5b/Efnb2/Nrp1/Agrn/Itga1/Prnp/Kdr	7
EP7	EP7	GO:0003180	aortic valve morphogenesis	2/98	19/19323	0.00411571	0.0276682	0.0197191	Notch1/Efna1	2
EP7	EP7	GO:0035584	calcium-mediated signaling using intracellular calcium source	2/98	19/19323	0.00411571	0.0276682	0.0197191	Prnp/Kdr	2
EP7	EP7	GO:0048863	stem cell differentiation	5/98	208/19323	0.00416394	0.0279024	0.019886	Nrp1/Notch1/Anxa6/Kitl/Lbh	5
EP7	EP7	GO:0001885	endothelial cell development	3/98	64/19323	0.00421321	0.0281117	0.0200352	Pecam1/Notch4/Col18a1	3
EP7	EP7	GO:0001837	epithelial to mesenchymal transition	4/98	129/19323	0.00422215	0.0281117	0.0200352	Hey1/Notch1/Efna1/Gja1	4
EP7	EP7	GO:0021700	developmental maturation	6/98	302/19323	0.00438964	0.0291164	0.0207512	Epas1/Notch1/Gja1/Cdkn1c/Pdgfb/Kdr	6
EP7	EP7	GO:2000179	positive regulation of neural precursor cell proliferation	3/98	65/19323	0.00440099	0.0291164	0.0207512	Dll4/Notch1/Vegfc	3
EP7	EP7	GO:0070374	positive regulation of ERK1 and ERK2 cascade	5/98	211/19323	0.00442337	0.0291719	0.0207907	Nrp1/Notch1/Pdgfb/Kdr/Flt1	5
EP7	EP7	GO:0048569	post-embryonic animal organ development	2/98	20/19323	0.00455796	0.0297768	0.0212219	Kdr/Flt1	2
EP7	EP7	GO:0061323	cell proliferation involved in heart morphogenesis	2/98	20/19323	0.00455796	0.0297768	0.0212219	Notch1/Bmpr2	2
EP7	EP7	GO:2000136	regulation of cell proliferation involved in heart morphogenesis	2/98	20/19323	0.00455796	0.0297768	0.0212219	Notch1/Bmpr2	2
EP7	EP7	GO:0042733	embryonic digit morphogenesis	3/98	67/19323	0.00479162	0.0312054	0.0222401	Notch1/Gja1/Ece1	3
EP7	EP7	GO:0006816	calcium ion transport	7/98	410/19323	0.00486635	0.0315934	0.0225165	Gja4/Cxcr4/Gja1/Tspan13/Anxa6/Pdgfb/Prnp	7
EP7	EP7	GO:0003015	heart process	5/98	217/19323	0.00497651	0.0322082	0.0229547	Epas1/Cxcr4/Gja1/Agrn/Smtn	5
EP7	EP7	GO:0003094	glomerular filtration	2/98	21/19323	0.00502118	0.0323967	0.0230891	Gja1/Pdgfb	2
EP7	EP7	GO:0007050	cell cycle arrest	4/98	136/19323	0.00509016	0.0326396	0.0232622	Vash1/Notch1/Cdkn1c/Apbb2	4
EP7	EP7	GO:0072089	stem cell proliferation	4/98	136/19323	0.00509016	0.0326396	0.0232622	Mecom/Notch1/Vegfc/Kitl	4
EP7	EP7	GO:0051145	smooth muscle cell differentiation	3/98	69/19323	0.00520257	0.0332582	0.023703	Hey1/Notch1/Pdgfb	3
EP7	EP7	GO:0030326	embryonic limb morphogenesis	4/98	139/19323	0.0054962	0.0347657	0.0247775	Mecom/Notch1/Gja1/Ece1	4
EP7	EP7	GO:0035113	embryonic appendage morphogenesis	4/98	139/19323	0.0054962	0.0347657	0.0247775	Mecom/Notch1/Gja1/Ece1	4
EP7	EP7	GO:0097205	renal filtration	2/98	22/19323	0.00550513	0.0347657	0.0247775	Gja1/Pdgfb	2
EP7	EP7	GO:2000737	negative regulation of stem cell differentiation	2/98	22/19323	0.00550513	0.0347657	0.0247775	Notch1/Lbh	2
EP7	EP7	GO:0046578	regulation of Ras protein signal transduction	5/98	223/19323	0.00557713	0.035114	0.0250257	Nrp1/Notch1/Spata13/Kitl/Spry4	5
EP7	EP7	GO:0072073	kidney epithelium development	4/98	142/19323	0.00592338	0.0371817	0.0264993	Hey1/Efnb2/Notch1/Pdgfb	4
EP7	EP7	GO:0070661	leukocyte proliferation	6/98	322/19323	0.00596943	0.0373582	0.0266252	Cxcr4/Gja1/Cd38/Prdm1/Prnp/Kitl	6
EP7	EP7	GO:0031954	positive regulation of protein autophosphorylation	2/98	23/19323	0.00600961	0.0374971	0.0267241	Vegfc/Pdgfb	2
EP7	EP7	GO:0008360	regulation of cell shape	4/98	143/19323	0.00607054	0.0377642	0.0269145	Myo10/Plxnd1/Arhgap18/Kdr	4
EP7	EP7	GO:0030856	regulation of epithelial cell differentiation	4/98	144/19323	0.00622013	0.0384651	0.027414	Hey1/Notch1/Cdkn1c/Notch4	4
EP7	EP7	GO:0072006	nephron development	4/98	144/19323	0.00622013	0.0384651	0.027414	Hey1/Notch1/Nid1/Pdgfb	4
EP7	EP7	GO:0090257	regulation of muscle system process	5/98	231/19323	0.00645542	0.0393988	0.0280795	Notch1/Agrn/Anxa6/Ece1/Smtn	5
EP7	EP7	GO:0003272	endocardial cushion formation	2/98	24/19323	0.00653439	0.0393988	0.0280795	Hey1/Notch1	2
EP7	EP7	GO:0034104	negative regulation of tissue remodeling	2/98	24/19323	0.00653439	0.0393988	0.0280795	Cd38/Tnfrsf11b	2
EP7	EP7	GO:0051894	positive regulation of focal adhesion assembly	2/98	24/19323	0.00653439	0.0393988	0.0280795	Nrp1/Kdr	2
EP7	EP7	GO:0070168	negative regulation of biomineral tissue development	2/98	24/19323	0.00653439	0.0393988	0.0280795	Hey1/Notch1	2
EP7	EP7	GO:0090280	positive regulation of calcium ion import	2/98	24/19323	0.00653439	0.0393988	0.0280795	Cxcr4/Pdgfb	2
EP7	EP7	GO:0007045	cell-substrate adherens junction assembly	3/98	75/19323	0.00656017	0.0393988	0.0280795	Nrp1/Dusp3/Kdr	3
EP7	EP7	GO:0046530	photoreceptor cell differentiation	3/98	75/19323	0.00656017	0.0393988	0.0280795	Notch1/Prdm1/Pdgfb	3
EP7	EP7	GO:0048041	focal adhesion assembly	3/98	75/19323	0.00656017	0.0393988	0.0280795	Nrp1/Dusp3/Kdr	3
EP7	EP7	GO:0070373	negative regulation of ERK1 and ERK2 cascade	3/98	75/19323	0.00656017	0.0393988	0.0280795	Dusp3/Timp3/Spry4	3
EP7	EP7	GO:0006470	protein dephosphorylation	5/98	233/19323	0.00668934	0.0400591	0.0285501	Ptp4a3/Ppp1r2/Ptprg/Dusp3/Itga1	5
EP7	EP7	GO:0055008	cardiac muscle tissue morphogenesis	3/98	76/19323	0.00680497	0.0406348	0.0289604	Dll4/Hey1/Notch1	3
EP7	EP7	GO:0051781	positive regulation of cell division	3/98	77/19323	0.00705514	0.0414416	0.0295353	Vegfc/Pdgfb/Lbh	3
EP7	EP7	GO:0042059	negative regulation of epidermal growth factor receptor signaling pathway	2/98	25/19323	0.00707927	0.0414416	0.0295353	Dusp3/Itga1	2
EP7	EP7	GO:0043171	peptide catabolic process	2/98	25/19323	0.00707927	0.0414416	0.0295353	Adamts13/Ece1	2
EP7	EP7	GO:0050858	negative regulation of antigen receptor-mediated signaling pathway	2/98	25/19323	0.00707927	0.0414416	0.0295353	Dusp3/Prnp	2
EP7	EP7	GO:0050927	positive regulation of positive chemotaxis	2/98	25/19323	0.00707927	0.0414416	0.0295353	Vegfc/Kdr	2
EP7	EP7	GO:0060716	labyrinthine layer blood vessel development	2/98	25/19323	0.00707927	0.0414416	0.0295353	Hey1/Vash1	2
EP7	EP7	GO:1905809	negative regulation of synapse organization	2/98	25/19323	0.00707927	0.0414416	0.0295353	Efna1/Prnp	2
EP7	EP7	GO:0022612	gland morphogenesis	4/98	150/19323	0.00716933	0.0417343	0.029744	Nrp1/Notch1/Plxnd1/Pdgfb	4
EP7	EP7	GO:0097237	cellular response to toxic substance	4/98	150/19323	0.00716933	0.0417343	0.029744	Plekha1/Abtb2/Pdgfb/Kdr	4
EP7	EP7	GO:0003208	cardiac ventricle morphogenesis	3/98	79/19323	0.00757172	0.043525	0.0310202	Dll4/Hey1/Notch1	3
EP7	EP7	GO:0043525	positive regulation of neuron apoptotic process	3/98	79/19323	0.00757172	0.043525	0.0310202	Agrn/Itga1/Prnp	3
EP7	EP7	GO:0044106	cellular amine metabolic process	3/98	79/19323	0.00757172	0.043525	0.0310202	Epas1/Sat1/Slc7a7	3
EP7	EP7	GO:0071674	mononuclear cell migration	3/98	79/19323	0.00757172	0.043525	0.0310202	Pecam1/Pdgfb/Flt1	3
EP7	EP7	GO:0050926	regulation of positive chemotaxis	2/98	26/19323	0.00764403	0.043525	0.0310202	Vegfc/Kdr	2
EP7	EP7	GO:0071425	hematopoietic stem cell proliferation	2/98	26/19323	0.00764403	0.043525	0.0310202	Mecom/Kitl	2
EP7	EP7	GO:0072012	glomerulus vasculature development	2/98	26/19323	0.00764403	0.043525	0.0310202	Notch1/Pdgfb	2
EP7	EP7	GO:1901185	negative regulation of ERBB signaling pathway	2/98	26/19323	0.00764403	0.043525	0.0310202	Dusp3/Itga1	2
EP7	EP7	GO:0051302	regulation of cell division	4/98	153/19323	0.00767791	0.0435988	0.0310728	Plk2/Vegfc/Pdgfb/Lbh	4
EP7	EP7	GO:0045844	positive regulation of striated muscle tissue development	3/98	80/19323	0.00783819	0.0442677	0.0315495	Efnb2/Notch1/Gja1	3
EP7	EP7	GO:0048636	positive regulation of muscle organ development	3/98	80/19323	0.00783819	0.0442677	0.0315495	Efnb2/Notch1/Gja1	3
EP7	EP7	GO:0042060	wound healing	6/98	342/19323	0.00792967	0.0446633	0.0318315	Cxcr4/Gja1/Pecam1/Adamts13/Anxa6/Pdgfb	6
EP7	EP7	GO:0031214	biomineral tissue development	4/98	155/19323	0.00802984	0.0451056	0.0321467	Hey1/Notch1/Gja1/Bmpr2	4
EP7	EP7	GO:1901863	positive regulation of muscle tissue development	3/98	81/19323	0.00811013	0.0454342	0.0323809	Efnb2/Notch1/Gja1	3
EP7	EP7	GO:0050851	antigen receptor-mediated signaling pathway	4/98	156/19323	0.00820972	0.0454857	0.0324176	Cd38/Dusp3/Plekha1/Prnp	4
EP7	EP7	GO:0002052	positive regulation of neuroblast proliferation	2/98	27/19323	0.00822846	0.0454857	0.0324176	Notch1/Vegfc	2
EP7	EP7	GO:0003071	renal system process involved in regulation of systemic arterial blood pressure	2/98	27/19323	0.00822846	0.0454857	0.0324176	Gja1/Pdgfb	2
EP7	EP7	GO:0003085	negative regulation of systemic arterial blood pressure	2/98	27/19323	0.00822846	0.0454857	0.0324176	Bmpr2/Smtn	2
EP7	EP7	GO:0006929	substrate-dependent cell migration	2/98	27/19323	0.00822846	0.0454857	0.0324176	Nrp1/Pdgfb	2
EP7	EP7	GO:0034330	cell junction organization	5/98	248/19323	0.00863658	0.0475513	0.0338897	Nrp1/Gja1/Pecam1/Dusp3/Kdr	5
EP7	EP7	GO:0070509	calcium ion import	3/98	83/19323	0.00867058	0.0475513	0.0338897	Cxcr4/Pdgfb/Prnp	3
EP7	EP7	GO:0072091	regulation of stem cell proliferation	3/98	83/19323	0.00867058	0.0475513	0.0338897	Notch1/Vegfc/Kitl	3
EP7	EP7	GO:0048103	somatic stem cell division	2/98	28/19323	0.00883234	0.0480711	0.0342602	Notch1/Lbh	2
EP7	EP7	GO:0060037	pharyngeal system development	2/98	28/19323	0.00883234	0.0480711	0.0342602	Bmpr2/Ece1	2
EP7	EP7	GO:0070838	divalent metal ion transport	7/98	459/19323	0.00883456	0.0480711	0.0342602	Gja4/Cxcr4/Gja1/Tspan13/Anxa6/Pdgfb/Prnp	7
EP7	EP7	GO:0014032	neural crest cell development	3/98	84/19323	0.00895912	0.04837	0.0344732	Nrp1/Anxa6/Kitl	3
EP7	EP7	GO:0034103	regulation of tissue remodeling	3/98	84/19323	0.00895912	0.04837	0.0344732	Gja1/Cd38/Tnfrsf11b	3
EP7	EP7	GO:0034333	adherens junction assembly	3/98	84/19323	0.00895912	0.04837	0.0344732	Nrp1/Dusp3/Kdr	3
EP7	EP7	GO:0072511	divalent inorganic cation transport	7/98	461/19323	0.00903563	0.048657	0.0346778	Gja4/Cxcr4/Gja1/Tspan13/Anxa6/Pdgfb/Prnp	7
EP7	EP7	GO:0007389	pattern specification process	7/98	463/19323	0.00924006	0.0495726	0.0353303	Dll4/Hey1/Nrp1/Notch1/Gja1/Bmpr2/Ets2	7
EP7	EP7	GO:0007044	cell-substrate junction assembly	3/98	85/19323	0.00925324	0.0495726	0.0353303	Nrp1/Dusp3/Kdr	3

## Sheet: Pattern genes in EP1,2,3
gene	Segregation	Strengthening	p_val.EP2vsEP1	avg_logFC.EP2vsEP1	pct.1.EP2vsEP1	pct.2.EP2vsEP1	p_val_adj.EP2vsEP1	p_val.EP3vsEP2	avg_logFC.EP3vsEP2	pct.1.EP3vsEP2	pct.2.EP3vsEP2	p_val_adj.EP3vsEP2	p_val.EP7vsEP6	avg_logFC.EP7vsEP6	pct.1.EP7vsEP6	pct.2.EP7vsEP6	p_val_adj.EP7vsEP6	TF
Unc5b	TRUE	FALSE	1.80234e-39	1.95892	0.949	0.7	4.17314e-35						8.8361e-48	2.21897	0.954	0.647	2.04591e-43	FALSE
Dll4	TRUE	FALSE	6.23586e-27	1.37439	0.949	0.794	1.44385e-22						3.74383e-39	1.76492	0.941	0.621	8.66846e-35	FALSE
Hey1	TRUE	FALSE	1.29328e-33	1.65015	0.939	0.688	2.99445e-29						1.92541e-30	2.20707	0.81	0.52	4.4581e-26	TRUE
Igfbp3	TRUE	FALSE	6.79209e-18	1.02541	0.995	0.959	1.57264e-13						2.33576e-27	1.93744	0.98	0.899	5.40822e-23	FALSE
Tubb2a	TRUE	FALSE	2.60983e-07	0.790219	0.807	0.735	0.00604281						1.4768e-20	0.980172	0.908	0.801	3.41937e-16	FALSE
Vash1	TRUE	FALSE	4.00154e-08	0.590181	0.949	0.906	0.000926516						2.55644e-20	0.884978	0.948	0.889	5.91919e-16	FALSE
Notch1	TRUE	FALSE	5.02606e-12	0.56069	0.99	0.971	1.16373e-07						5.62721e-20	0.747604	1	0.964	1.30293e-15	FALSE
Ppp1r2	TRUE	FALSE	1.80362e-12	0.446119	0.995	1	4.1761e-08						1.70886e-19	0.658933	0.974	0.958	3.95669e-15	FALSE
Cd38	TRUE	FALSE	8.97984e-28	0.874008	0.995	0.924	2.07919e-23						9.64422e-16	0.643096	0.993	0.912	2.23302e-11	FALSE
Plk2	TRUE	FALSE	1.20787e-06	0.504365	0.99	0.988	0.0279671						1.56373e-15	0.539346	1	0.98	3.62067e-11	FALSE
Nid1	TRUE	FALSE	7.92834e-20	0.635594	1	1	1.83573e-15						5.17824e-15	0.587538	1	0.993	1.19897e-10	FALSE
Sox7	TRUE	FALSE	8.04078e-07	0.421908	0.97	0.959	0.0186176						9.22975e-15	0.854907	0.948	0.859	2.13706e-10	TRUE
Anxa6	TRUE	FALSE	3.46917e-09	0.439303	0.995	0.994	8.03252e-05						1.1645e-13	0.653059	0.967	0.958	2.69628e-09	FALSE
Itga1	TRUE	FALSE	1.45913e-13	0.983894	0.604	0.3	3.37848e-09						2.07092e-13	0.85308	0.745	0.471	4.79501e-09	FALSE
Lipa	TRUE	FALSE	1.53944e-18	0.824095	0.98	0.812	3.56442e-14						3.33638e-13	0.743211	0.889	0.745	7.72505e-09	FALSE
Bmpr2	TRUE	FALSE	1.55183e-06	0.461731	0.944	0.865	0.035931						1.09423e-12	0.768398	0.935	0.859	2.53357e-08	FALSE
Prnp	TRUE	FALSE	7.86503e-18	0.664524	0.995	0.982	1.82107e-13						1.0907e-11	0.629349	0.967	0.922	2.52541e-07	FALSE
Anxa5	TRUE	FALSE	1.0962e-20	0.493914	1	1	2.53815e-16						3.26609e-10	0.394262	0.987	0.971	7.5623e-06	FALSE
Rhoc	TRUE	FALSE	3.95951e-20	0.610113	1	0.994	9.16785e-16						3.5333e-10	0.491727	0.98	0.958	8.181e-06	FALSE
Npr3	TRUE	FALSE	3.42563e-26	1.21424	0.97	0.765	7.9317e-22						3.73915e-10	1.33794	0.752	0.641	8.65763e-06	FALSE
B3gnt2	TRUE	FALSE	7.90486e-07	0.525476	0.756	0.571	0.0183029						3.76582e-10	0.77586	0.791	0.673	8.71938e-06	FALSE
Sema6d	TRUE	FALSE	3.15523e-08	0.52567	0.939	0.841	0.000730561						7.38356e-10	0.513968	0.98	0.912	1.70959e-05	FALSE
Armcx2	TRUE	FALSE	7.80078e-12	0.573866	0.995	0.982	1.80619e-07						9.44909e-10	0.814559	0.961	0.922	2.18784e-05	FALSE
Tbxa2r	TRUE	FALSE	4.09437e-17	1.34796	0.685	0.359	9.48011e-13						1.16245e-09	0.835693	0.732	0.552	2.69154e-05	FALSE
Oaz2	TRUE	FALSE	1.95037e-16	0.494583	0.995	0.988	4.51588e-12						1.24335e-09	0.469122	0.961	0.954	2.87885e-05	FALSE
Adgrf5	TRUE	FALSE	2.32116e-10	0.465396	0.99	0.976	5.37442e-06						1.6369e-09	0.466102	1	0.98	3.79008e-05	FALSE
Gpx8	TRUE	FALSE	1.62199e-15	1.30381	0.812	0.641	3.75557e-11						2.19744e-09	0.770475	0.778	0.634	5.08795e-05	FALSE
Wwtr1	TRUE	FALSE	1.10433e-11	0.57066	0.939	0.894	2.55696e-07						4.48827e-09	0.579491	0.915	0.863	0.000103921	FALSE
F11r	TRUE	FALSE	7.30931e-16	0.480953	1	0.994	1.6924e-11						8.4451e-09	0.401442	0.987	0.974	0.000195538	FALSE
Acer2	TRUE	FALSE	2.39312e-19	1.01609	0.898	0.624	5.54102e-15						2.51286e-08	0.633726	0.745	0.562	0.000581827	FALSE
Cxx1a	TRUE	FALSE	1.83433e-06	0.414665	0.888	0.847	0.0424721						3.97494e-08	0.555483	0.882	0.768	0.000920357	FALSE
Lrp10	TRUE	FALSE	9.74448e-11	0.51058	0.975	0.941	2.25624e-06						5.82599e-08	0.460117	0.928	0.882	0.00134895	FALSE
Tes	TRUE	FALSE	3.35318e-09	0.580284	0.939	0.876	7.76396e-05						9.37667e-08	0.394863	0.922	0.859	0.00217107	FALSE
Mmp14	TRUE	FALSE	1.79921e-21	0.787126	0.98	0.941	4.16589e-17						4.5103e-07	0.529371	0.954	0.908	0.0104432	FALSE
Lxn	TRUE	FALSE	3.16966e-09	0.489933	0.954	0.929	7.33903e-05						4.51548e-07	0.54189	0.908	0.873	0.0104551	FALSE
Fxyd5	TRUE	FALSE	7.00054e-15	0.686266	0.97	0.929	1.62091e-10						5.45047e-07	0.361554	0.961	0.925	0.01262	FALSE
Usp43	TRUE	FALSE	3.52657e-07	0.515324	0.381	0.153	0.00816543						6.4466e-07	0.614276	0.405	0.209	0.0149265	FALSE
Smad7	TRUE	FALSE	2.03485e-07	0.688875	0.766	0.624	0.00471149						9.548e-07	0.605191	0.706	0.565	0.0221075	TRUE
Krtcap2	TRUE	FALSE	9.13204e-24	0.488585	1	1	2.11443e-19						1.01004e-06	0.262224	0.993	1	0.0233865	FALSE
Degs1	TRUE	FALSE	2.36807e-11	0.443305	0.995	0.994	5.48302e-07						1.22691e-06	0.428864	0.98	0.984	0.0284078	FALSE
Cdh5	TRUE	FALSE	2.15217e-13	0.473618	1	1	4.98312e-09						1.97412e-06	0.28739	1	1	0.0457087	FALSE
Vat1	TRUE	FALSE	9.2533e-15	0.563738	0.975	0.959	2.14251e-10						3.81306e-06	0.511354	0.837	0.807	0.0882876	FALSE
Zfp69	TRUE	FALSE	1.00445e-13	0.657186	0.873	0.612	2.3257e-09						4.34342e-06	0.515822	0.719	0.542	0.100568	TRUE
Ypel5	TRUE	FALSE	6.15211e-09	0.516796	0.832	0.665	0.000142446						5.05429e-06	0.479072	0.725	0.588	0.117027	FALSE
Cpd	TRUE	FALSE	1.39334e-07	0.451498	0.944	0.859	0.00322613						1.0319e-05	0.31382	0.967	0.915	0.238927	FALSE
Anxa3	TRUE	FALSE	2.15182e-23	0.783842	0.99	0.965	4.98231e-19						1.08375e-05	0.307403	0.948	0.902	0.250933	FALSE
Tgfb1i1	TRUE	FALSE	2.52345e-11	0.852522	0.878	0.794	5.84279e-07						1.56948e-05	0.534896	0.824	0.765	0.363398	FALSE
Pik3r3	TRUE	FALSE	1.96155e-07	0.692051	0.721	0.582	0.00454176						3.59832e-05	0.581531	0.614	0.448	0.833154	FALSE
Cracr2b	TRUE	FALSE	1.54207e-08	0.509266	0.843	0.694	0.000357052						3.74584e-05	0.695179	0.641	0.572	0.867312	FALSE
Arf5	TRUE	FALSE	1.65448e-14	0.432239	0.995	0.994	3.83078e-10						4.47365e-05	0.265585	0.961	0.941	1	FALSE
Sec24d	TRUE	FALSE	3.23739e-08	0.503987	0.817	0.653	0.000749586						5.27295e-05	0.428791	0.712	0.578	1	FALSE
Dennd3	TRUE	FALSE	8.35744e-10	0.668446	0.264	0.035	1.93508e-05						6.22624e-05	0.80613	0.235	0.101	1	FALSE
Tmem47	TRUE	FALSE	9.2052e-07	0.430254	0.909	0.812	0.0213137						6.77091e-05	0.559949	0.804	0.791	1	FALSE
Selm	TRUE	FALSE	1.15653e-11	0.653717	0.929	0.853	2.67782e-07						9.6353e-05	0.51551	0.81	0.742	1	FALSE
Sept4	TRUE	FALSE	1.64831e-07	0.746684	0.452	0.235	0.00381649						0.000108406	0.5703	0.386	0.239	1	FALSE
Aff4	TRUE	FALSE	1.37474e-07	0.411054	0.975	0.924	0.00318307						0.00011092	0.309461	0.895	0.856	1	TRUE
Foxc2	TRUE	FALSE	3.92689e-11	0.713905	0.883	0.747	9.09232e-07						0.000152833	-0.562349	0.216	0.382	1	TRUE
Fgfr1	TRUE	FALSE	3.89276e-07	0.524948	0.929	0.818	0.0090133						0.000193194	0.426088	0.765	0.742	1	FALSE
Armcx6	TRUE	FALSE	1.64355e-11	0.797992	0.766	0.553	3.80547e-07						0.000262456	0.662292	0.562	0.428	1	FALSE
Lhfpl2	TRUE	FALSE	3.11136e-08	0.634304	0.518	0.288	0.000720405						0.000291394	0.567588	0.595	0.464	1	FALSE
Psap	TRUE	FALSE	2.45054e-07	0.497523	0.909	0.818	0.00567398						0.000358484	0.283439	0.869	0.866	1	FALSE
Atp13a2	TRUE	FALSE	1.493e-14	0.779632	0.97	0.841	3.4569e-10						0.000606858	0.571421	0.712	0.641	1	FALSE
Rbpms2	TRUE	FALSE	7.95751e-10	0.665615	0.863	0.788	1.84248e-05						0.000636211	0.74356	0.614	0.585	1	FALSE
Marc2	TRUE	FALSE	5.09225e-10	0.524596	0.975	0.9	1.17906e-05						0.000736643	0.268457	0.882	0.925	1	FALSE
Hexa	TRUE	FALSE	1.25126e-15	0.623689	0.985	0.941	2.89717e-11						0.000746319	0.339173	0.895	0.859	1	FALSE
Ano6	TRUE	FALSE	7.57095e-09	0.49535	0.954	0.888	0.000175298						0.00116701	0.407416	0.941	0.908	1	FALSE
Endod1	TRUE	FALSE	2.98446e-09	0.927993	0.635	0.424	6.91022e-05						0.00158855	0.597404	0.569	0.428	1	FALSE
Dstn	TRUE	FALSE	4.21171e-24	0.526673	1	1	9.75178e-20						0.00203214	0.230288	0.98	0.98	1	FALSE
Hmga2	TRUE	FALSE	6.80403e-11	0.445951	1	1	1.57541e-06						0.00258613	0.219424	0.993	0.993	1	TRUE
Fjx1	TRUE	FALSE	1.23962e-07	0.490554	0.518	0.259	0.00287021						0.00304608	0.437675	0.222	0.124	1	FALSE
St3gal5	TRUE	FALSE	1.32493e-08	0.411614	0.975	0.959	0.000306775						0.00322564	0.328875	0.915	0.931	1	FALSE
Myl12b	TRUE	FALSE	1.00101e-22	0.690236	0.99	0.959	2.31773e-18						0.00327148	0.300126	0.915	0.925	1	FALSE
Plvap	TRUE	FALSE	1.3416e-33	0.733791	1	1	3.10633e-29						0.00384436	0.197077	1	1	1	FALSE
Stard3nl	TRUE	FALSE	2.29401e-09	0.463656	0.954	0.859	5.31154e-05						0.00411541	0.285076	0.824	0.81	1	FALSE
Jak3	TRUE	FALSE	1.57093e-07	0.547965	0.731	0.547	0.00363732						0.00437363	0.494954	0.693	0.654	1	FALSE
F2r	TRUE	FALSE	2.57012e-20	0.651862	0.995	1	5.95086e-16						0.00584558	0.315562	0.961	0.98	1	FALSE
Tmem128	TRUE	FALSE	8.94207e-10	0.450137	0.949	0.912	2.07045e-05						0.00689038	0.2486	0.863	0.814	1	FALSE
Rem2	TRUE	FALSE	2.60867e-07	0.505568	0.386	0.159	0.00604011						0.00707129	0.408788	0.222	0.134	1	FALSE
Rcn1	TRUE	FALSE	4.40422e-12	0.452877	1	1	1.01975e-07						0.00758713	0.197512	0.954	0.889	1	FALSE
Shisa5	TRUE	FALSE	2.68762e-15	0.641698	0.99	0.929	6.22291e-11						0.00885144	0.28522	0.817	0.82	1	FALSE
Armcx3	TRUE	FALSE	5.9741e-08	0.456614	0.954	0.947	0.00138324						0.00999162	0.285172	0.876	0.833	1	FALSE
Cbfa2t3	TRUE	FALSE	5.69227e-07	0.602306	0.888	0.788	0.0131799						0.0106656	0.315633	0.745	0.683	1	FALSE
Clu	TRUE	FALSE	8.16674e-23	1.45535	0.919	0.806	1.89093e-18						0.0114108	0.723706	0.673	0.624	1	FALSE
Pqlc1	TRUE	FALSE	6.97223e-07	0.498647	0.548	0.353	0.0161435						0.0117273	0.411296	0.542	0.487	1	FALSE
Igf1	TRUE	FALSE	8.7631e-07	0.444188	0.975	0.965	0.0202901						0.0118018	-0.356646	0.784	0.853	1	FALSE
Smagp	TRUE	FALSE	3.41878e-15	0.753291	0.939	0.841	7.91584e-11						0.0119211	0.230391	0.85	0.771	1	FALSE
Ube2a	TRUE	FALSE	6.67675e-12	0.52362	0.99	0.959	1.54594e-07						0.011958	0.237411	0.876	0.869	1	FALSE
Gm14005	TRUE	FALSE	1.17795e-06	0.621093	0.802	0.747	0.0272743						0.0124163	0.401894	0.542	0.526	1	FALSE
Rcn2	TRUE	FALSE	3.34361e-13	0.434894	0.995	1	7.74179e-09						0.0135493	0.164637	0.98	0.948	1	FALSE
Smad6	TRUE	FALSE	8.53705e-20	1.24189	0.807	0.512	1.97667e-15						0.0139492	0.301707	0.451	0.343	1	TRUE
Fes	TRUE	FALSE	1.18862e-06	0.574568	0.706	0.606	0.0275214						0.0162125	0.284346	0.699	0.676	1	FALSE
Casp3	TRUE	FALSE	8.25537e-09	0.436407	0.99	0.971	0.000191145						0.0175942	0.20587	0.869	0.863	1	FALSE
Klhl4	TRUE	FALSE	2.75333e-16	0.756131	0.97	0.9	6.37506e-12						0.0178802	0.228205	0.882	0.84	1	FALSE
Cst3	TRUE	FALSE	1.38652e-12	0.43161	1	1	3.21035e-08						0.0237811	0.102037	0.993	0.993	1	FALSE
Psme2	TRUE	FALSE	5.87607e-07	0.411124	0.949	0.912	0.0136054						0.0258718	-0.101912	0.719	0.837	1	FALSE
Arhgdib	TRUE	FALSE	7.07017e-10	0.473081	0.975	0.935	1.63703e-05						0.0277422	-0.207018	0.869	0.876	1	FALSE
Cd109	TRUE	FALSE	4.09187e-12	0.589529	0.929	0.847	9.47433e-08						0.0286101	0.304159	0.856	0.81	1	FALSE
Plat	TRUE	FALSE	1.46036e-07	0.695757	0.492	0.276	0.00338132						0.0286202	0.475095	0.268	0.203	1	FALSE
Meis2	TRUE	FALSE	3.92562e-11	0.676351	0.838	0.612	9.08938e-07						0.0337006	0.396692	0.536	0.451	1	TRUE
Smim12	TRUE	FALSE	3.62486e-09	0.464013	0.97	0.953	8.39299e-05						0.0395795	0.192449	0.81	0.761	1	FALSE
Slc43a3	TRUE	FALSE	1.19318e-15	0.569458	0.995	0.941	2.76269e-11						0.0398381	0.134036	0.954	0.967	1	FALSE
Ggta1	TRUE	FALSE	3.81075e-09	0.474634	0.949	0.876	8.82342e-05						0.0489448	0.14434	0.824	0.81	1	FALSE
Cyp26a1	TRUE	FALSE	3.16613e-36	2.04357	0.929	0.653	7.33085e-32						0.0533984	0.991637	0.209	0.154	1	FALSE
Commd3	TRUE	FALSE	2.84364e-11	0.668228	0.888	0.765	6.58417e-07						0.0548929	0.171356	0.771	0.758	1	FALSE
Tspan2	TRUE	FALSE	5.83027e-14	0.6462	0.888	0.747	1.34994e-09						0.0555925	0.296637	0.634	0.601	1	FALSE
Ccdc80	TRUE	FALSE	1.76314e-25	1.40764	0.751	0.282	4.08236e-21						0.061765	-0.342992	0.268	0.359	1	FALSE
Filip1l	TRUE	FALSE	5.10339e-09	0.58445	0.878	0.735	0.000118164						0.0644568	0.27415	0.686	0.686	1	FALSE
Gsta4	TRUE	FALSE	5.47307e-11	0.803123	0.919	0.865	1.26723e-06						0.0846046	-0.106388	0.235	0.32	1	FALSE
Csrp2	TRUE	FALSE	3.26818e-11	0.446301	0.995	0.994	7.56714e-07						0.103106	0.192362	0.948	0.954	1	FALSE
Prss23	TRUE	FALSE	3.05126e-12	0.981295	0.68	0.459	7.06489e-08						0.105733	-0.235921	0.392	0.474	1	FALSE
Pbx1	TRUE	FALSE	3.36571e-08	0.529443	0.893	0.847	0.000779296						0.106977	0.155568	0.824	0.824	1	TRUE
Pdia5	TRUE	FALSE	9.7383e-16	0.651911	0.975	0.929	2.25481e-11						0.109087	0.0949305	0.876	0.85	1	FALSE
Slc9a3r1	TRUE	FALSE	1.54046e-06	0.640792	0.701	0.588	0.0356679						0.114342	0.462329	0.373	0.356	1	FALSE
Sost	TRUE	FALSE	4.29381e-11	0.786758	0.574	0.282	9.94188e-07						0.127601	0.043002	0.17	0.121	1	FALSE
Meis1	TRUE	FALSE	6.15416e-09	0.746435	0.761	0.641	0.000142493						0.128961	-0.0654105	0.438	0.513	1	TRUE
Limch1	TRUE	FALSE	8.90985e-10	0.549773	0.975	0.971	2.06299e-05						0.137504	0.0500597	0.948	0.958	1	FALSE
Tnfaip2	TRUE	FALSE	2.4861e-10	0.680201	0.929	0.865	5.75632e-06						0.14839	0.277779	0.837	0.82	1	FALSE
Dnajc10	TRUE	FALSE	6.26505e-09	0.424272	0.99	0.982	0.000145061						0.163962	0.0500054	0.882	0.899	1	FALSE
Bambi	TRUE	FALSE	2.98801e-07	0.49969	0.954	0.929	0.00691843						0.165974	0.0754731	0.895	0.886	1	FALSE
Ap1s2	TRUE	FALSE	3.93299e-10	0.609598	0.822	0.629	9.10644e-06						0.173073	0.175931	0.699	0.69	1	FALSE
Myof	TRUE	FALSE	1.37917e-07	0.48287	0.477	0.229	0.00319334						0.226467	0.240695	0.124	0.092	1	FALSE
Id3	TRUE	FALSE	2.18413e-13	0.432226	1	1	5.05713e-09						0.263324	0.0518165	0.987	0.987	1	TRUE
Txndc5	TRUE	FALSE	6.34761e-15	0.468653	1	1	1.46973e-10						0.278545	0.0912904	0.922	0.951	1	FALSE
Acvr1	TRUE	FALSE	5.90149e-08	0.430967	0.843	0.647	0.00136643						0.281399	-0.0243564	0.634	0.611	1	FALSE
Gpx3	TRUE	FALSE	4.13606e-12	0.530173	1	0.971	9.57664e-08						0.321746	0.173123	0.889	0.925	1	FALSE
Fam210b	TRUE	FALSE	1.34244e-07	0.656225	0.736	0.565	0.00310828						0.325055	0.0787172	0.608	0.592	1	FALSE
Hsd11b2	TRUE	FALSE	1.68191e-08	0.68965	0.777	0.671	0.00038943						0.328207	-0.0649043	0.366	0.314	1	FALSE
Ptpn18	TRUE	FALSE	6.82759e-09	0.569748	0.919	0.847	0.000158086						0.340916	-0.0036316	0.673	0.761	1	FALSE
Ptgis	TRUE	FALSE	4.3535e-08	0.696121	0.812	0.7	0.00100801						0.353953	0.0860303	0.353	0.412	1	FALSE
Tmed3	TRUE	FALSE	3.29163e-10	0.436413	0.954	0.876	7.62143e-06						0.368046	0.110125	0.784	0.788	1	FALSE
Isl1	TRUE	FALSE	2.67747e-09	0.864324	0.553	0.312	6.19942e-05						0.387445	0.0194482	0.242	0.212	1	TRUE
Ly6h	TRUE	FALSE	3.98186e-09	0.89471	0.68	0.482	9.21959e-05						0.389631	0.070659	0.412	0.48	1	FALSE
Gpm6b	TRUE	FALSE	1.05598e-15	1.10714	0.538	0.182	2.44503e-11						0.398864	0.374364	0.288	0.275	1	FALSE
Il4ra	TRUE	FALSE	1.30445e-10	0.714262	0.685	0.429	3.02033e-06						0.416804	0.285956	0.405	0.408	1	FALSE
Lgals1	TRUE	FALSE	9.7425e-07	0.516361	1	1	0.0225578						0.424882	-0.0468404	0.98	0.958	1	FALSE
Camk2d	TRUE	FALSE	1.57099e-06	0.449877	0.893	0.841	0.0363748						0.462788	0.123815	0.523	0.533	1	FALSE
Ctsc	TRUE	FALSE	5.40006e-08	0.549893	0.457	0.218	0.00125033						0.546454	-0.0741344	0.163	0.186	1	FALSE
Dcaf12l1	TRUE	FALSE	9.56911e-09	1.1195	0.457	0.212	0.000221563						0.563924	0.0108231	0.131	0.114	1	FALSE
Cxcl16	TRUE	FALSE	4.56099e-11	0.816212	0.371	0.088	1.05605e-06						0.572656	-0.183351	0.052	0.065	1	FALSE
Emb	TRUE	FALSE	1.20702e-12	0.804306	0.964	0.882	2.79473e-08						0.596718	0.0970766	0.503	0.552	1	FALSE
Creg1	TRUE	FALSE	5.4958e-10	0.463836	0.99	0.965	1.2725e-05						0.624664	0.207214	0.817	0.879	1	FALSE
Sncg	TRUE	FALSE	8.47282e-08	0.609126	0.711	0.476	0.0019618						0.644002	0.308966	0.51	0.523	1	FALSE
Tspan12	TRUE	FALSE	2.9956e-10	0.729251	0.827	0.624	6.936e-06						0.669636	-0.0293009	0.588	0.634	1	FALSE
Gata3	TRUE	FALSE	1.57737e-06	0.459351	0.812	0.647	0.0365223						0.697631	0.262839	0.373	0.422	1	TRUE
Exoc3l4	TRUE	FALSE	6.56437e-08	0.442758	0.964	0.947	0.00151991						0.728523	0.0550785	0.765	0.788	1	FALSE
Emcn	TRUE	FALSE	1.06089e-06	0.501932	0.995	1	0.0245638						0.758716	-0.00259299	1	0.997	1	FALSE
Pctp	TRUE	FALSE	3.83694e-07	0.502101	0.756	0.682	0.00888405						0.790525	0.0729579	0.562	0.598	1	FALSE
Lifr	TRUE	FALSE	1.47053e-13	0.659511	0.964	0.812	3.40487e-09						0.815979	0.0830938	0.797	0.846	1	FALSE
Gata2	TRUE	FALSE	1.93516e-09	0.44191	0.949	0.818	4.48066e-05						0.865747	0.0723438	0.66	0.68	1	TRUE
Por	TRUE	FALSE	1.71051e-09	0.415324	0.959	0.876	3.9605e-05						0.978202	0.251655	0.817	0.824	1	FALSE
Nrg1	TRUE	FALSE	1.96291e-06	0.418633	0.442	0.218	0.0454492						0.990507	-0.0187743	0.059	0.059	1	FALSE
Gja4	TRUE	TRUE	1.51925e-35	2.56749	0.954	0.782	3.51768e-31	2.29562e-25	1.23153	0.989	0.954	5.31528e-21	1.44358e-45	3.21899	0.922	0.696	3.34247e-41	FALSE
Efnb2	TRUE	TRUE	1.31175e-30	1.38221	0.975	0.841	3.03722e-26	1.54714e-13	0.740875	0.989	0.975	3.58224e-09	4.93262e-30	1.29387	0.967	0.879	1.1421e-25	FALSE
Nrp1	TRUE	TRUE	2.29043e-29	1.07443	0.995	0.994	5.30326e-25	6.18651e-27	1.08034	1	0.995	1.43242e-22	2.14021e-29	0.872101	1	0.997	4.95544e-25	FALSE
Mecom	TRUE	TRUE	1.66314e-32	1.42855	0.929	0.653	3.85084e-28	1.61631e-19	1.01855	0.979	0.929	3.7424e-15	9.99538e-28	1.77224	0.83	0.5	2.31433e-23	TRUE
Epas1	TRUE	TRUE	2.00173e-22	1.32433	0.848	0.565	4.63481e-18	8.31352e-33	1.62476	1	0.848	1.92491e-28	1.01312e-25	1.16246	0.935	0.85	2.34578e-21	FALSE
Sparc	TRUE	TRUE	6.90898e-19	0.433655	1	1	1.59971e-14	2.27533e-14	0.475582	1	1	5.26831e-10	5.08402e-25	0.514359	1	1	1.17715e-20	FALSE
Col4a1	TRUE	TRUE	1.04904e-16	0.608064	1	1	2.42894e-12	1.15938e-14	0.695598	1	1	2.68443e-10	3.30169e-20	0.628971	1	1	7.64473e-16	FALSE
Nedd9	TRUE	TRUE	1.05216e-26	1.61251	0.792	0.394	2.43617e-22	1.21603e-09	0.779395	0.947	0.792	2.8156e-05	8.21318e-20	1.23196	0.81	0.569	1.90168e-15	FALSE
Col4a2	TRUE	TRUE	9.53697e-16	0.60306	1	1	2.20819e-11	4.9726e-21	0.811603	1	1	1.15135e-16	2.07238e-19	0.552548	1	1	4.7984e-15	FALSE
Efna1	TRUE	TRUE	7.81016e-26	1.15645	0.995	0.953	1.80837e-21	8.09399e-13	0.78035	0.989	0.995	1.87408e-08	1.28456e-18	0.768289	0.98	0.944	2.97427e-14	FALSE
Pecam1	TRUE	TRUE	2.42963e-22	0.545533	1	0.994	5.62558e-18	3.32088e-25	0.74339	1	1	7.68917e-21	8.18017e-17	0.558851	1	0.997	1.89404e-12	FALSE
Agrn	TRUE	TRUE	3.46667e-11	0.681181	0.919	0.853	8.02673e-07	5.53168e-14	0.968513	0.979	0.919	1.28081e-09	8.78762e-17	0.930306	0.954	0.801	2.03468e-12	FALSE
Mmrn2	TRUE	TRUE	7.16178e-15	0.664649	0.964	0.929	1.65824e-10	3.14004e-19	0.929292	0.989	0.964	7.27044e-15	9.51238e-17	0.657638	0.993	0.974	2.2025e-12	FALSE
Cdkn1c	TRUE	TRUE	5.12514e-24	1.43455	0.944	0.894	1.18667e-19	1.03706e-13	0.917551	1	0.944	2.40121e-09	1.99478e-16	1.1783	0.915	0.905	4.61871e-12	FALSE
Notch4	TRUE	TRUE	2.89353e-09	0.782916	0.858	0.724	6.69968e-05	3.13684e-07	0.661235	0.968	0.858	0.00726303	3.59532e-16	0.808315	0.928	0.84	8.3246e-12	FALSE
Cd93	TRUE	TRUE	4.78232e-08	0.413539	1	0.994	0.0011073	9.26942e-09	0.580893	0.989	1	0.000214624	1.41965e-15	0.483726	1	0.997	3.28706e-11	FALSE
Vegfc	TRUE	TRUE	3.45532e-16	1.51677	0.772	0.559	8.00044e-12	4.12253e-20	1.11558	0.979	0.772	9.5453e-16	3.43208e-15	1.45761	0.686	0.435	7.94663e-11	FALSE
Tmem2	TRUE	TRUE	7.68401e-19	0.8058	1	0.982	1.77916e-14	4.1813e-10	0.622889	1	1	9.68138e-06	2.60415e-14	0.61418	1	0.951	6.02965e-10	FALSE
S100a11	TRUE	TRUE	1.01235e-30	1.17408	1	0.994	2.34399e-26	2.13611e-19	0.894125	1	1	4.94594e-15	6.82838e-14	0.751892	0.987	0.971	1.58104e-09	FALSE
Sat1	TRUE	TRUE	1.70927e-21	1.61149	0.995	0.935	3.95765e-17	6.5913e-20	1.06731	1	0.995	1.52615e-15	8.34109e-14	1.20192	0.935	0.895	1.9313e-09	FALSE
Ece1	TRUE	TRUE	5.42695e-17	0.526092	0.995	1	1.25656e-12	3.05941e-08	0.411987	1	0.995	0.000708376	1.63403e-12	0.470647	1	0.993	3.78343e-08	FALSE
Col18a1	TRUE	TRUE	1.05191e-22	0.588547	1	1	2.43559e-18	7.66198e-23	0.715832	1	1	1.77405e-18	2.18242e-12	0.429069	1	1	5.05318e-08	FALSE
Adgre5	TRUE	TRUE	3.60961e-13	0.897431	0.756	0.494	8.35769e-09	1.13073e-09	0.792597	0.904	0.756	2.6181e-05	5.96885e-12	0.824735	0.83	0.631	1.38203e-07	FALSE
Maged2	TRUE	TRUE	6.53609e-14	0.460101	1	1	1.51337e-09	2.10583e-15	0.593547	1	1	4.87585e-11	6.31905e-12	0.50499	1	0.99	1.46311e-07	FALSE
Rgs3	TRUE	TRUE	9.17019e-17	0.719882	0.985	0.9	2.12327e-12	7.24164e-10	0.663372	0.979	0.985	1.67673e-05	1.45096e-11	0.725037	0.928	0.882	3.35955e-07	FALSE
Myct1	TRUE	TRUE	9.65143e-10	0.800638	0.827	0.718	2.23469e-05	2.95299e-11	0.760621	0.915	0.827	6.83736e-07	6.74874e-11	0.547193	0.908	0.84	1.5626e-06	FALSE
Sparcl1	TRUE	TRUE	1.9667e-06	0.754294	0.802	0.676	0.045537	7.26941e-20	1.58032	0.957	0.802	1.68316e-15	1.86993e-09	0.980503	0.843	0.729	4.32963e-05	FALSE
Itga5	TRUE	TRUE	1.09534e-12	0.479802	0.995	0.976	2.53615e-08	3.28847e-08	0.491297	0.989	0.995	0.000761413	1.9498e-09	0.498881	0.987	0.971	4.51456e-05	FALSE
Pmepa1	TRUE	TRUE	1.01565e-07	0.859719	0.401	0.176	0.00235163	5.92077e-11	1.1593	0.755	0.401	1.37089e-06	4.174e-09	1.12897	0.562	0.34	9.66448e-05	FALSE
Ptprb	TRUE	TRUE	2.98174e-07	0.475138	0.949	0.865	0.00690391	1.10129e-26	1.24133	0.989	0.949	2.54993e-22	1.11875e-08	0.577455	0.967	0.931	0.000259035	FALSE
Gm14207	TRUE	TRUE	9.95882e-11	0.829267	0.533	0.253	2.30587e-06	9.43511e-10	0.876345	0.787	0.533	2.18461e-05	1.70237e-08	0.675807	0.438	0.216	0.000394167	FALSE
Itm2b	TRUE	TRUE	1.20559e-18	0.539601	1	1	2.79142e-14	9.84308e-16	0.543683	1	1	2.27907e-11	5.56175e-08	0.344981	1	0.99	0.00128777	FALSE
Ehd4	TRUE	TRUE	6.1025e-12	0.622604	0.98	0.971	1.41297e-07	5.89735e-09	0.697451	0.947	0.98	0.000136547	8.92026e-08	0.634753	0.889	0.85	0.0020654	FALSE
B2m	TRUE	TRUE	1.64706e-18	0.747543	0.995	0.994	3.81361e-14	1.58366e-19	1.09594	1	0.995	3.6668e-15	3.47462e-07	0.390702	1	0.987	0.00804514	FALSE
Ecm1	TRUE	TRUE	1.51521e-22	1.03182	0.959	0.718	3.50832e-18	5.26087e-15	1.00484	0.957	0.959	1.2181e-10	3.53633e-07	0.73102	0.935	0.846	0.00818802	FALSE
Serpinf1	TRUE	TRUE	1.40821e-11	1.08932	0.751	0.594	3.26057e-07	1.65522e-34	1.80485	0.989	0.751	3.83249e-30	6.24137e-07	1.07308	0.595	0.425	0.0144513	FALSE
Hey2	TRUE	TRUE	8.60943e-11	0.752734	0.477	0.176	1.99343e-06	6.79822e-12	1.073	0.809	0.477	1.57406e-07	2.81637e-06	0.469327	0.209	0.069	0.0652102	TRUE
Prkcdbp	TRUE	TRUE	2.77748e-07	0.475443	0.97	0.918	0.00643098	1.164e-23	1.22823	0.968	0.97	2.69512e-19	2.87569e-06	0.41497	0.961	0.941	0.0665836	FALSE
Slc9a3r2	TRUE	TRUE	5.2302e-14	0.718346	0.954	0.912	1.211e-09	2.39628e-12	0.764778	0.989	0.954	5.54834e-08	3.18474e-06	0.576832	0.908	0.892	0.0737394	FALSE
Itm2c	TRUE	TRUE	1.44879e-09	0.511185	0.939	0.894	3.35454e-05	1.68929e-12	0.759854	0.968	0.939	3.91139e-08	4.28035e-06	0.329432	0.908	0.866	0.0991073	FALSE
Mfap2	TRUE	TRUE	2.5203e-07	0.540799	0.929	0.859	0.0058355	9.19341e-10	0.861463	0.947	0.929	2.12864e-05	2.83647e-05	0.741402	0.778	0.716	0.656757	FALSE
Igfbp2	TRUE	TRUE	5.04845e-11	0.780182	0.959	0.965	1.16892e-06	1.13505e-11	0.650834	0.936	0.959	2.62809e-07	3.78072e-05	0.604445	0.863	0.791	0.875388	FALSE
Fn1	TRUE	TRUE	1.53543e-08	0.455768	1	1	0.000355513	2.23023e-08	0.449411	1	1	0.000516387	6.3571e-05	0.430733	0.993	1	1	FALSE
Pon2	TRUE	TRUE	1.23829e-09	0.455303	0.97	0.941	2.86714e-05	8.40716e-09	0.479509	0.957	0.97	0.000194659	9.72241e-05	0.282952	0.954	0.958	1	FALSE
Tie1	TRUE	TRUE	7.6914e-21	0.555098	1	0.994	1.78087e-16	3.01413e-12	0.543174	1	1	6.97892e-08	0.000642099	0.23305	1	0.997	1	FALSE
Sri	TRUE	TRUE	2.13308e-11	0.432437	0.995	0.988	4.93893e-07	6.15087e-08	0.427512	0.979	0.995	0.00142417	0.00072552	0.286736	0.948	0.958	1	FALSE
Vwf	TRUE	TRUE	1.39547e-23	1.8596	0.848	0.624	3.23108e-19	1.77738e-34	1.9994	1	0.848	4.11535e-30	0.000730413	0.642269	0.732	0.69	1	FALSE
Crip1	TRUE	TRUE	6.46937e-08	0.87616	0.904	0.906	0.00149792	2.47137e-16	1.06847	0.968	0.904	5.72222e-12	0.00225224	0.470434	0.954	0.938	1	FALSE
Trim47	TRUE	TRUE	1.18935e-07	0.823036	0.482	0.265	0.00275383	2.03864e-22	1.65905	0.872	0.482	4.72026e-18	0.0025325	0.665658	0.497	0.402	1	FALSE
Ppic	TRUE	TRUE	1.03747e-11	0.477015	0.995	1	2.40216e-07	2.50343e-11	0.51631	0.979	0.995	5.79645e-07	0.00257977	0.134461	1	0.99	1	FALSE
Prr13	TRUE	TRUE	5.47466e-08	0.575766	0.827	0.765	0.0012676	1.65033e-10	0.807066	0.915	0.827	3.82117e-06	0.00287796	0.380343	0.771	0.752	1	FALSE
Nkx2-3	TRUE	TRUE	3.23453e-13	1.09999	0.401	0.088	7.48922e-09	1.1292e-14	1.52597	0.787	0.401	2.61455e-10	0.0204252	-0.157997	0.085	0.167	1	TRUE
Ctsb	TRUE	TRUE	1.00894e-11	0.570684	0.98	0.965	2.33611e-07	7.91776e-14	0.785918	0.979	0.98	1.83328e-09	0.0219584	0.212015	0.967	0.931	1	FALSE
Capg	TRUE	TRUE	2.70178e-08	0.725226	0.772	0.618	0.000625571	1.6234e-08	0.858894	0.851	0.772	0.000375881	0.0441411	0.469202	0.601	0.605	1	FALSE
Ctsh	TRUE	TRUE	2.6111e-23	1.22781	0.888	0.712	6.04575e-19	1.3616e-17	1.44073	0.957	0.888	3.15266e-13	0.0534104	-0.107657	0.49	0.572	1	FALSE
Gja5	TRUE	TRUE	3.58e-17	2.39422	0.695	0.447	8.28913e-13	8.81545e-32	1.78465	0.989	0.695	2.04113e-27	0.0762195	1.33525	0.497	0.49	1	FALSE
Fblim1	TRUE	TRUE	3.51565e-13	0.666519	0.939	0.829	8.14013e-09	4.25781e-13	0.667435	0.979	0.939	9.85853e-09	0.0778296	0.0612349	0.549	0.667	1	FALSE
Efemp2	TRUE	TRUE	1.78764e-11	0.692259	0.863	0.718	4.13911e-07	7.92165e-09	0.763165	0.883	0.863	0.000183418	0.0821577	0.395724	0.693	0.69	1	FALSE
Fbn1	TRUE	TRUE	1.20741e-12	1.11902	0.797	0.624	2.79564e-08	1.04082e-18	1.09363	0.957	0.797	2.40992e-14	0.0858495	-0.0245297	0.32	0.415	1	FALSE
Tns1	TRUE	TRUE	5.27029e-09	0.629563	0.35	0.106	0.000122028	4.11583e-10	0.919828	0.702	0.35	9.52979e-06	0.0935898	0.406537	0.359	0.314	1	FALSE
Procr	TRUE	TRUE	1.20065e-06	0.790376	0.589	0.435	0.0277999	6.53293e-17	1.5332	0.84	0.589	1.51263e-12	0.123255	-0.263513	0.34	0.422	1	FALSE
Tspan6	TRUE	TRUE	7.7093e-11	0.493259	1	1	1.78501e-06	3.4748e-08	0.421679	0.989	1	0.000804555	0.145401	0.121757	0.987	0.984	1	FALSE
Palld	TRUE	TRUE	5.12396e-18	0.92574	0.919	0.724	1.1864e-13	5.63659e-14	0.952855	0.947	0.919	1.3051e-09	0.257393	-0.0697795	0.477	0.546	1	FALSE
Rgs2	TRUE	TRUE	2.91053e-08	1.02718	0.888	0.841	0.000673903	7.52902e-18	1.28713	0.968	0.888	1.74327e-13	0.522378	0.210585	0.882	0.905	1	FALSE
Ramp2	TRUE	TRUE	9.30949e-16	0.412026	1	1	2.15552e-11	5.02408e-09	0.436621	1	1	0.000116328	0.531377	-0.032781	1	1	1	FALSE
Pdlim1	TRUE	TRUE	1.45042e-25	1.31256	0.924	0.659	3.35829e-21	2.34884e-22	1.25528	0.957	0.924	5.43851e-18	0.589007	0.316858	0.425	0.474	1	FALSE
Tmem100	TRUE	TRUE	1.41275e-15	1.74487	0.635	0.341	3.27109e-11	5.89258e-16	1.41364	0.862	0.635	1.36437e-11	0.668951	0.416799	0.203	0.199	1	FALSE
Calcrl	TRUE	TRUE	4.34465e-17	0.663579	0.995	0.994	1.00596e-12	1.65426e-14	0.764243	0.989	0.995	3.83027e-10	0.751867	-0.0882821	0.895	0.948	1	FALSE
Gimap1	TRUE	TRUE	1.65873e-06	0.489985	0.888	0.824	0.0384062	1.63259e-06	0.539327	0.915	0.888	0.037801	0.811178	0.0443945	0.784	0.827	1	FALSE
Clec14a	TRUE	TRUE	3.59134e-08	0.719275	0.812	0.706	0.000831538	2.1982e-25	1.41145	0.979	0.812	5.08972e-21	0.815141	-0.140858	0.83	0.837	1	FALSE
Fam198b	TRUE	TRUE	5.57021e-13	1.13615	0.614	0.329	1.28973e-08	3.67725e-11	0.909812	0.862	0.614	8.51431e-07	0.849852	0.141629	0.32	0.324	1	FALSE
Cxcr4	FALSE	TRUE						9.50314e-16	1.03036	0.606	0.183	2.20036e-11	1.37209e-18	0.830323	0.333	0.042	3.17693e-14	FALSE
Ccnd2	FALSE	TRUE						5.35392e-07	0.671467	0.947	0.893	0.0123965	1.25575e-17	-1.27742	0.699	0.886	2.90756e-13	FALSE
Tspan13	FALSE	TRUE						7.1767e-11	0.792821	0.968	0.959	1.66169e-06	1.19406e-16	0.758015	0.941	0.873	2.76473e-12	FALSE
Dnmt3a	FALSE	TRUE						2.74738e-08	0.608458	0.947	0.964	0.000636129	1.81268e-16	-0.99671	0.725	0.892	4.19707e-12	FALSE
H19	FALSE	TRUE						1.3979e-17	0.811653	1	1	3.2367e-13	1.61179e-15	0.516698	1	1	3.73194e-11	FALSE
Ablim1	FALSE	TRUE						3.09556e-13	1.08531	0.84	0.533	7.16746e-09	8.80656e-14	1.17684	0.778	0.605	2.03907e-09	FALSE
Sema7a	FALSE	TRUE						3.90194e-11	1.08611	0.436	0.102	9.03455e-07	1.59389e-13	0.313511	0.248	0.029	3.69049e-09	FALSE
Igf2	FALSE	TRUE						2.05327e-27	0.837443	1	1	4.75415e-23	2.84625e-13	0.374389	1	1	6.59021e-09	FALSE
Cd34	FALSE	TRUE						4.13405e-16	0.667492	1	1	9.57198e-12	4.83644e-13	0.361716	1	1	1.11983e-08	FALSE
Robo4	FALSE	TRUE						5.09353e-09	0.891566	0.851	0.518	0.000117936	8.45393e-12	0.6616	0.948	0.869	1.95742e-07	FALSE
Nrep	FALSE	TRUE						2.22912e-20	1.10254	0.968	0.873	5.16131e-16	8.88582e-12	0.578799	0.961	0.941	2.05742e-07	FALSE
C1qtnf6	FALSE	TRUE						9.34783e-10	1.10557	0.766	0.528	2.1644e-05	4.67173e-11	0.920273	0.719	0.507	1.08169e-06	FALSE
Tmsb4x	FALSE	TRUE						2.58692e-25	0.654329	1	1	5.98976e-21	6.69209e-11	0.288274	1	1	1.54949e-06	FALSE
Esam	FALSE	TRUE						4.04192e-13	0.452241	1	1	9.35867e-09	8.20486e-11	0.360081	1	0.993	1.89975e-06	FALSE
Mcf2l	FALSE	TRUE						1.71841e-10	0.518173	0.34	0.056	3.9788e-06	6.38007e-10	0.811205	0.458	0.219	1.47724e-05	FALSE
App	FALSE	TRUE						1.18204e-17	0.88468	0.989	0.99	2.7369e-13	1.35661e-09	0.372631	0.993	0.964	3.1411e-05	FALSE
Clec1a	FALSE	TRUE						2.07493e-13	1.33971	0.5	0.122	4.8043e-09	1.38204e-09	0.825318	0.405	0.17	3.19997e-05	FALSE
8430408G22Rik	FALSE	TRUE						1.02668e-15	1.30272	0.766	0.269	2.37719e-11	1.56066e-09	1.51442	0.562	0.366	3.61356e-05	FALSE
Map4k3	FALSE	TRUE						7.45913e-07	0.668872	0.851	0.797	0.0172709	2.1443e-09	0.738108	0.869	0.765	4.96491e-05	FALSE
Cav1	FALSE	TRUE						4.46862e-21	1.4117	0.851	0.365	1.03466e-16	7.66379e-09	1.09111	0.706	0.523	0.000177447	FALSE
Eng	FALSE	TRUE						1.48059e-07	0.431302	0.989	1	0.00342816	1.34501e-07	0.267946	1	0.997	0.00311423	FALSE
Prex2	FALSE	TRUE						2.04656e-08	0.691045	0.989	1	0.00047386	1.39196e-07	0.451036	0.98	0.971	0.00322294	FALSE
Lyl1	FALSE	TRUE						9.66757e-09	0.667165	0.904	0.919	0.000223843	2.6277e-07	-0.568802	0.614	0.794	0.00608417	TRUE
Map1lc3b	FALSE	TRUE						1.01798e-07	0.427204	0.979	1	0.00235703	2.68239e-07	0.344169	0.974	0.941	0.0062108	FALSE
Acvrl1	FALSE	TRUE						1.39845e-06	0.513285	0.947	0.985	0.0323798	2.87452e-07	0.454064	0.948	0.928	0.00665567	FALSE
Nxpe4	FALSE	TRUE						4.83545e-09	0.48527	0.5	0.168	0.00011196	4.50431e-07	0.597563	0.425	0.216	0.0104293	FALSE
Sox17	FALSE	TRUE						6.354e-12	0.827843	0.957	0.964	1.47121e-07	9.47833e-07	0.514566	0.915	0.879	0.0219461	TRUE
Ptms	FALSE	TRUE						2.10947e-07	0.473846	0.989	0.98	0.00488427	1.23393e-06	0.528812	0.941	0.928	0.0285705	FALSE
Anxa2	FALSE	TRUE						2.53934e-10	0.665033	1	0.985	5.87958e-06	3.27061e-06	0.307154	0.987	0.987	0.0757277	FALSE
Fryl	FALSE	TRUE						1.04603e-17	1.26379	0.947	0.675	2.42198e-13	4.50976e-06	0.433856	0.778	0.65	0.104419	FALSE
Slco3a1	FALSE	TRUE						6.32991e-07	0.885467	0.851	0.65	0.0146563	4.7363e-06	-0.451783	0.634	0.801	0.109664	FALSE
S100a16	FALSE	TRUE						2.90269e-12	0.792945	0.979	0.919	6.7209e-08	6.28317e-06	0.408041	0.974	0.948	0.145481	FALSE
Utrn	FALSE	TRUE						2.10554e-21	1.32754	0.979	0.939	4.87516e-17	6.84834e-06	0.215011	0.967	0.922	0.158567	FALSE
Jag2	FALSE	TRUE						2.87542e-07	0.931676	0.617	0.33	0.00665775	8.60571e-06	0.595315	0.523	0.343	0.199257	FALSE
Cldn5	FALSE	TRUE						1.09746e-23	1.15299	0.989	1	2.54105e-19	1.00697e-05	-0.252213	1	1	0.233154	FALSE
Irf2	FALSE	TRUE						3.49403e-07	0.732106	0.904	0.701	0.00809008	1.07626e-05	0.436545	0.797	0.657	0.249198	TRUE
Ackr3	FALSE	TRUE						3.74246e-07	0.860436	0.383	0.137	0.00866529	1.36755e-05	0.55109	0.301	0.147	0.316642	FALSE
Mfge8	FALSE	TRUE						1.92787e-17	0.803768	1	1	4.46379e-13	1.5121e-05	0.321302	0.967	0.967	0.350112	FALSE
Cav2	FALSE	TRUE						3.57884e-13	1.08509	0.851	0.563	8.28645e-09	1.63713e-05	0.571121	0.667	0.556	0.379061	FALSE
Itpr3	FALSE	TRUE						2.92206e-10	1.01031	0.926	0.66	6.76574e-06	1.79165e-05	0.541572	0.66	0.526	0.414838	FALSE
Ubc	FALSE	TRUE						3.82779e-11	0.487466	0.989	1	8.86288e-07	1.86422e-05	0.212621	1	1	0.431641	FALSE
Tsc22d1	FALSE	TRUE						3.16905e-25	1.43713	0.979	1	7.33761e-21	1.96348e-05	0.620884	0.98	0.984	0.454625	TRUE
Trim46	FALSE	TRUE						1.77084e-15	1.31354	0.511	0.107	4.1002e-11	3.20721e-05	0.42208	0.17	0.056	0.742597	FALSE
Rbm38	FALSE	TRUE						1.17011e-06	0.686111	0.904	0.909	0.0270927	4.96434e-05	-0.445717	0.752	0.791	1	FALSE
Plekhg5	FALSE	TRUE						1.20489e-07	0.918314	0.894	0.655	0.0027898	5.42451e-05	0.552337	0.752	0.627	1	FALSE
Palmd	FALSE	TRUE						1.46943e-14	0.964132	0.383	0.041	3.40232e-10	5.76395e-05	0.414882	0.222	0.088	1	FALSE
Rabac1	FALSE	TRUE						1.9621e-07	0.453521	0.947	0.98	0.00454304	8.85695e-05	0.31135	0.928	0.873	1	FALSE
Itgb1	FALSE	TRUE						6.83435e-14	0.449816	1	1	1.58243e-09	9.89506e-05	0.220157	1	0.997	1	FALSE
Tsg101	FALSE	TRUE						1.2794e-07	0.443544	0.979	1	0.00296232	0.000113479	0.300505	0.948	0.951	1	FALSE
Thsd7a	FALSE	TRUE						3.01674e-11	1.21178	0.596	0.239	6.98496e-07	0.000126628	0.567876	0.301	0.157	1	FALSE
Dmd	FALSE	TRUE						5.0904e-08	0.792038	0.596	0.294	0.00117863	0.000143052	0.353866	0.261	0.134	1	FALSE
Mbnl2	FALSE	TRUE						7.19527e-07	0.521863	0.957	0.934	0.0166599	0.000158407	0.279277	0.954	0.931	1	FALSE
Plec	FALSE	TRUE						1.02334e-06	0.526233	1	0.949	0.0236944	0.000159529	0.326941	0.954	0.905	1	FALSE
Fam101b	FALSE	TRUE						7.40951e-10	1.24917	0.574	0.254	1.7156e-05	0.000167674	0.610192	0.49	0.343	1	FALSE
Egfl8	FALSE	TRUE						1.35911e-09	0.994491	0.404	0.117	3.14689e-05	0.000169102	0.401074	0.222	0.098	1	FALSE
Malat1	FALSE	TRUE						1.39636e-21	1.0438	1	1	3.23313e-17	0.00017538	0.25656	1	1	1	FALSE
Parvb	FALSE	TRUE						2.39502e-13	1.04588	0.936	0.675	5.54543e-09	0.00017971	0.385032	0.902	0.863	1	FALSE
Cpt1a	FALSE	TRUE						6.89306e-18	0.765491	0.479	0.056	1.59602e-13	0.000211201	0.600639	0.34	0.199	1	FALSE
Necap2	FALSE	TRUE						2.06467e-06	0.5553	0.926	0.934	0.0478053	0.000234988	0.294504	0.81	0.784	1	FALSE
Tmem59	FALSE	TRUE						8.01298e-11	0.550829	0.979	1	1.85532e-06	0.000243193	0.238404	0.961	0.961	1	FALSE
Atp6v0e	FALSE	TRUE						1.35945e-09	0.570657	0.947	0.985	3.14768e-05	0.000270565	0.307213	0.915	0.915	1	FALSE
Daam1	FALSE	TRUE						4.39749e-07	0.659089	0.809	0.665	0.0101819	0.000276418	0.483267	0.693	0.611	1	FALSE
Fzd6	FALSE	TRUE						9.18322e-07	0.580526	0.734	0.416	0.0212628	0.000297991	0.476257	0.438	0.31	1	FALSE
Cdca7l	FALSE	TRUE						8.28613e-07	0.425857	0.574	0.32	0.0191857	0.000365851	-0.170361	0.235	0.418	1	FALSE
Cyb561	FALSE	TRUE						2.19611e-17	0.91049	0.606	0.132	5.08487e-13	0.000396828	0.201414	0.222	0.105	1	FALSE
Eva1a	FALSE	TRUE						2.84203e-16	1.09741	0.777	0.355	6.58044e-12	0.000410607	0.445608	0.392	0.252	1	FALSE
Ltbp4	FALSE	TRUE						8.38545e-33	2.16044	0.84	0.162	1.94157e-28	0.000436795	0.59855	0.268	0.137	1	FALSE
Atox1	FALSE	TRUE						7.41535e-18	0.682568	1	0.995	1.71695e-13	0.000523524	0.218207	0.987	0.984	1	FALSE
Lamb2	FALSE	TRUE						4.18481e-15	1.17918	0.798	0.371	9.68951e-11	0.000547333	0.481191	0.471	0.353	1	FALSE
Ccdc28b	FALSE	TRUE						1.63193e-11	0.97075	0.862	0.706	3.77857e-07	0.00055409	0.485936	0.601	0.526	1	FALSE
Sorbs2	FALSE	TRUE						6.15701e-12	0.71408	0.319	0.036	1.42559e-07	0.00068261	0.544025	0.176	0.078	1	FALSE
Adgrg6	FALSE	TRUE						1.13514e-23	1.45268	0.691	0.127	2.6283e-19	0.00106954	-0.685906	0.052	0.154	1	FALSE
Aplp2	FALSE	TRUE						4.23273e-18	0.636819	1	0.995	9.80046e-14	0.00108171	0.206381	1	1	1	FALSE
Fstl1	FALSE	TRUE						1.57644e-18	0.694297	1	1	3.6501e-14	0.00151744	0.178352	0.987	0.99	1	FALSE
Cd200	FALSE	TRUE						2.52303e-13	1.0221	0.553	0.173	5.84182e-09	0.00153137	0.479401	0.458	0.337	1	FALSE
Grn	FALSE	TRUE						4.74859e-10	0.739998	0.904	0.868	1.09949e-05	0.00165861	0.371378	0.81	0.719	1	FALSE
Cyp26b1	FALSE	TRUE						4.99603e-10	0.71908	0.766	0.401	1.15678e-05	0.00183159	0.776723	0.582	0.493	1	FALSE
Isca1	FALSE	TRUE						5.0519e-08	0.54931	0.926	0.985	0.00116972	0.00207096	0.297339	0.902	0.915	1	FALSE
Ccser2	FALSE	TRUE						2.87092e-07	0.860456	0.872	0.802	0.00664733	0.00211541	0.265021	0.882	0.814	1	FALSE
Tmem44	FALSE	TRUE						7.1903e-23	1.52665	0.862	0.345	1.66484e-18	0.00213605	0.573661	0.503	0.405	1	FALSE
Adamts10	FALSE	TRUE						4.41857e-07	0.629501	0.809	0.604	0.0102307	0.00223411	0.188943	0.784	0.663	1	FALSE
Als2cl	FALSE	TRUE						3.88641e-08	0.510083	0.511	0.188	0.000899859	0.00336538	0.403863	0.399	0.284	1	FALSE
Ssfa2	FALSE	TRUE						7.68973e-09	0.891369	0.883	0.817	0.000178048	0.00347724	0.400144	0.673	0.565	1	FALSE
H2-D1	FALSE	TRUE						7.98595e-23	1.69715	0.904	0.528	1.84907e-18	0.00355384	0.350715	0.778	0.752	1	FALSE
Osmr	FALSE	TRUE						5.18243e-07	0.478978	0.34	0.096	0.0119994	0.00400319	0.689344	0.203	0.114	1	FALSE
Smpdl3a	FALSE	TRUE						7.41681e-11	0.965899	0.649	0.284	1.71729e-06	0.0045858	0.425965	0.307	0.209	1	FALSE
Met	FALSE	TRUE						4.48388e-18	0.698005	0.436	0.03	1.0382e-13	0.0046854	0.147733	0.072	0.02	1	FALSE
Rusc1	FALSE	TRUE						2.22914e-08	0.485843	0.532	0.208	0.000516136	0.00552341	0.404936	0.418	0.333	1	FALSE
Tmem98	FALSE	TRUE						1.5174e-07	0.768782	0.894	0.817	0.0035134	0.00617927	-0.211814	0.706	0.791	1	FALSE
Spag9	FALSE	TRUE						3.85887e-11	0.940981	0.968	0.949	8.93482e-07	0.00640048	0.233016	0.915	0.915	1	FALSE
Lpar4	FALSE	TRUE						4.9755e-07	1.01378	0.819	0.721	0.0115203	0.00685831	0.330281	0.889	0.869	1	FALSE
Ttpa	FALSE	TRUE						6.9786e-11	0.865203	0.606	0.234	1.61583e-06	0.00710687	-0.32158	0.176	0.281	1	FALSE
Wbp5	FALSE	TRUE						2.27396e-13	0.547358	1	1	5.26512e-09	0.00829428	0.150544	0.98	0.993	1	FALSE
Grcc10	FALSE	TRUE						3.49552e-12	0.640974	0.979	1	8.09354e-08	0.00907415	0.171969	0.98	0.987	1	FALSE
Ak3	FALSE	TRUE						2.30841e-08	0.700327	0.798	0.518	0.00053449	0.00963336	0.359967	0.673	0.624	1	FALSE
Cd82	FALSE	TRUE						9.64451e-09	0.676074	0.33	0.071	0.000223309	0.00995436	0.634357	0.209	0.131	1	FALSE
Pik3cg	FALSE	TRUE						5.45344e-14	0.710546	0.479	0.091	1.26269e-09	0.00997455	0.361623	0.222	0.137	1	FALSE
Plcg2	FALSE	TRUE						1.89799e-19	1.31076	0.83	0.426	4.3946e-15	0.0102858	0.533112	0.516	0.441	1	FALSE
Atxn7l3b	FALSE	TRUE						8.15303e-08	0.415126	0.979	0.995	0.00188775	0.0104785	0.172272	0.967	0.977	1	FALSE
Mapk3	FALSE	TRUE						1.82959e-08	0.504181	0.989	0.99	0.000423624	0.0117968	0.234563	0.876	0.918	1	FALSE
Ifngr1	FALSE	TRUE						1.88677e-06	0.661893	0.851	0.797	0.0436862	0.0119683	0.39747	0.758	0.712	1	FALSE
Naglu	FALSE	TRUE						5.5824e-08	0.493941	0.5	0.198	0.00129255	0.0133173	-0.14238	0.196	0.301	1	FALSE
Acadl	FALSE	TRUE						1.89751e-06	0.765779	0.809	0.746	0.043935	0.0146511	0.348127	0.797	0.784	1	FALSE
AU021092	FALSE	TRUE						1.57972e-16	1.17766	0.691	0.193	3.65769e-12	0.014716	0.538488	0.307	0.225	1	FALSE
Enpp3	FALSE	TRUE						1.60615e-07	0.746906	0.277	0.061	0.00371888	0.0152628	0.396018	0.412	0.33	1	FALSE
Gimap6	FALSE	TRUE						2.80564e-18	1.28485	0.904	0.629	6.49617e-14	0.0156588	0.170496	0.974	0.944	1	FALSE
Mast4	FALSE	TRUE						3.79877e-07	0.751751	0.915	0.731	0.00879568	0.0161532	0.280947	0.745	0.706	1	FALSE
Sncaip	FALSE	TRUE						4.3822e-08	0.78088	0.66	0.335	0.00101466	0.0162886	0.24451	0.242	0.157	1	FALSE
Itga4	FALSE	TRUE						1.71991e-08	0.471782	0.479	0.157	0.000398229	0.0165756	0.54627	0.458	0.386	1	FALSE
Ace	FALSE	TRUE						1.87045e-12	0.930494	0.511	0.132	4.33084e-08	0.017303	0.0940198	0.072	0.026	1	FALSE
Samd10	FALSE	TRUE						5.80924e-12	1.03636	0.596	0.218	1.34507e-07	0.0183674	0.317747	0.248	0.167	1	FALSE
Bloc1s1	FALSE	TRUE						1.06892e-07	0.45635	0.936	0.99	0.00247497	0.0186775	0.185998	0.967	0.935	1	FALSE
Ppdpf	FALSE	TRUE						8.1712e-18	0.962359	0.968	0.985	1.89196e-13	0.0208768	0.190026	0.948	0.931	1	FALSE
Rsrp1	FALSE	TRUE						5.42999e-10	0.605139	0.968	0.995	1.25726e-05	0.0222667	0.189174	0.935	0.918	1	FALSE
Map1lc3a	FALSE	TRUE						2.19366e-08	0.663672	0.936	0.914	0.00050792	0.0223353	0.401693	0.752	0.739	1	FALSE
Ceacam1	FALSE	TRUE						5.83624e-09	1.06707	0.564	0.269	0.000135132	0.0225257	0.594936	0.307	0.232	1	FALSE
Prdm16	FALSE	TRUE						1.83643e-15	1.03831	0.585	0.142	4.25207e-11	0.0226016	0.407669	0.294	0.222	1	TRUE
Jag1	FALSE	TRUE						4.82678e-17	1.40896	0.872	0.574	1.11759e-12	0.0234768	0.467362	0.621	0.569	1	FALSE
Dab2ip	FALSE	TRUE						3.10673e-11	0.811245	0.979	0.853	7.19333e-07	0.0241396	0.195506	0.85	0.791	1	FALSE
Elf1	FALSE	TRUE						3.01873e-09	1.01016	0.766	0.508	6.98957e-05	0.0242457	0.455275	0.542	0.529	1	TRUE
Slc45a4	FALSE	TRUE						7.40423e-15	1.54501	0.787	0.401	1.71438e-10	0.0251468	0.885593	0.275	0.219	1	FALSE
Dok2	FALSE	TRUE						1.16716e-20	0.911612	0.553	0.081	2.70244e-16	0.0254117	0.00444807	0.137	0.229	1	FALSE
Rnf125	FALSE	TRUE						6.58419e-08	0.903985	0.67	0.386	0.0015245	0.0269883	0.317042	0.386	0.307	1	FALSE
Prickle2	FALSE	TRUE						1.75093e-07	0.619797	0.489	0.178	0.0040541	0.0282	-0.128013	0.026	0.078	1	FALSE
Wipf3	FALSE	TRUE						8.56315e-19	0.942072	0.468	0.041	1.98271e-14	0.0286166	-0.20942	0.033	0.088	1	FALSE
Chmp2a	FALSE	TRUE						1.10411e-06	0.456046	0.947	1	0.0255645	0.0289025	0.210312	0.935	0.935	1	FALSE
Psmb8	FALSE	TRUE						8.13532e-12	0.601124	0.255	0.01	1.88365e-07	0.0306998	0.0448306	0.033	0.007	1	FALSE
Sox6	FALSE	TRUE						1.63352e-24	1.54038	0.809	0.213	3.78225e-20	0.0351821	0.478797	0.163	0.105	1	TRUE
Plagl1	FALSE	TRUE						1.66988e-16	1.0575	1	0.934	3.86645e-12	0.0354531	0.147838	0.987	1	1	TRUE
Btg2	FALSE	TRUE						1.33233e-10	0.934486	0.947	0.863	3.08488e-06	0.0376368	0.325159	0.758	0.732	1	FALSE
Cbx6	FALSE	TRUE						4.33861e-14	0.900456	0.67	0.234	1.00456e-09	0.0397111	0.125373	0.32	0.235	1	FALSE
Ifitm3	FALSE	TRUE						5.7805e-24	1.41587	0.968	0.868	1.33842e-19	0.0431062	-0.0864665	0.712	0.788	1	FALSE
Icam2	FALSE	TRUE						4.8336e-21	0.762349	0.989	1	1.11917e-16	0.0440939	0.313163	0.98	0.997	1	FALSE
Sox4	FALSE	TRUE						1.29419e-06	0.687293	0.968	0.924	0.0299657	0.0444803	0.148755	0.935	0.918	1	TRUE
Tmem255b	FALSE	TRUE						6.04778e-10	0.987318	0.34	0.061	1.4003e-05	0.0464949	0.0766041	0.059	0.023	1	FALSE
AI467606	FALSE	TRUE						2.13618e-11	0.673902	0.372	0.061	4.94611e-07	0.0482499	-0.0377781	0.046	0.101	1	FALSE
Madcam1	FALSE	TRUE						1.48233e-17	1.58425	0.521	0.081	3.4322e-13	0.0486363	0.591836	0.366	0.291	1	FALSE
Ucp2	FALSE	TRUE						2.42268e-09	1.08455	0.681	0.371	5.60948e-05	0.0498531	0.617601	0.562	0.529	1	FALSE
Jund	FALSE	TRUE						3.04687e-08	0.663622	0.936	0.893	0.000705472	0.0519629	0.173603	0.863	0.85	1	TRUE
Ypel3	FALSE	TRUE						1.37912e-06	0.816698	0.713	0.508	0.0319322	0.0520866	0.26819	0.438	0.376	1	FALSE
Pld3	FALSE	TRUE						1.49633e-09	0.833636	0.766	0.472	3.46461e-05	0.054107	0.236281	0.464	0.399	1	FALSE
H2-K1	FALSE	TRUE						3.59142e-09	1.06397	0.521	0.218	8.31558e-05	0.0588647	0.422035	0.242	0.186	1	FALSE
Pam	FALSE	TRUE						2.76841e-13	1.06475	0.915	0.675	6.40997e-09	0.0589768	0.00552768	0.68	0.601	1	FALSE
Cd44	FALSE	TRUE						5.48398e-24	1.44459	0.904	0.543	1.26976e-19	0.0601107	0.370011	0.418	0.359	1	FALSE
Fis1	FALSE	TRUE						1.02216e-07	0.437629	0.989	0.995	0.00236671	0.0603164	0.168167	0.98	0.974	1	FALSE
Chd3	FALSE	TRUE						2.16843e-17	1.57064	0.862	0.528	5.02078e-13	0.0622681	0.673818	0.582	0.575	1	FALSE
Smim14	FALSE	TRUE						6.55352e-08	0.845948	0.798	0.67	0.0015174	0.0633105	0.431901	0.614	0.562	1	FALSE
Slc18a2	FALSE	TRUE						1.1371e-14	1.10036	0.947	0.772	2.63284e-10	0.0658265	-0.401229	0.464	0.562	1	FALSE
Entpd1	FALSE	TRUE						2.05108e-12	1.19926	0.755	0.36	4.74908e-08	0.0668704	-0.179296	0.242	0.327	1	FALSE
Sp110	FALSE	TRUE						6.27157e-21	1.29782	0.511	0.041	1.45212e-16	0.0681073	-0.330345	0.065	0.114	1	TRUE
Tmem176a	FALSE	TRUE						2.68036e-07	1.18422	0.713	0.513	0.00620611	0.0691103	-0.222393	0.275	0.359	1	FALSE
Art4	FALSE	TRUE						1.81944e-06	0.546394	0.585	0.284	0.0421272	0.0748739	-0.0368099	0.026	0.065	1	FALSE
Pik3ip1	FALSE	TRUE						1.29874e-12	1.06747	0.511	0.132	3.00711e-08	0.0797668	0.507519	0.235	0.18	1	FALSE
Neurl3	FALSE	TRUE						1.30895e-17	1.54532	0.574	0.117	3.03073e-13	0.0799731	-0.0699423	0.092	0.147	1	FALSE
Col5a2	FALSE	TRUE						3.18746e-15	1.42668	0.84	0.589	7.38024e-11	0.0812169	0.245378	0.758	0.739	1	FALSE
Sigirr	FALSE	TRUE						1.29452e-11	0.87279	0.702	0.289	2.99732e-07	0.0853835	0.209008	0.425	0.363	1	FALSE
Rbp1	FALSE	TRUE						1.43142e-13	1.52656	0.904	0.807	3.31431e-09	0.0867958	0.307041	0.856	0.85	1	FALSE
Ikzf2	FALSE	TRUE						5.26875e-10	0.7826	0.617	0.259	1.21993e-05	0.0947651	-0.140329	0.098	0.15	1	TRUE
Slc8a1	FALSE	TRUE						2.83012e-10	0.769077	0.319	0.051	6.55287e-06	0.0993362	0.126157	0.105	0.062	1	FALSE
Atp6v1g1	FALSE	TRUE						2.85054e-10	0.538952	0.979	0.995	6.60014e-06	0.101844	0.0801989	0.948	0.948	1	FALSE
Ifi35	FALSE	TRUE						3.69287e-10	1.06656	0.564	0.239	8.55047e-06	0.103523	-0.0559794	0.196	0.271	1	FALSE
Cxcl12	FALSE	TRUE						1.45076e-12	1.73517	0.415	0.081	3.35909e-08	0.107018	1.23044	0.248	0.212	1	FALSE
Ankrd29	FALSE	TRUE						5.68949e-11	0.771904	0.447	0.117	1.31734e-06	0.108094	0.347021	0.124	0.082	1	FALSE
Emp3	FALSE	TRUE						2.64195e-16	1.67835	0.766	0.36	6.11717e-12	0.110033	-0.216248	0.399	0.503	1	FALSE
Hs6st1	FALSE	TRUE						1.58695e-08	1.0468	0.745	0.487	0.000367441	0.110613	0.490751	0.458	0.438	1	FALSE
Smtnl1	FALSE	TRUE						4.24087e-12	0.982641	0.372	0.061	9.81931e-08	0.11394	-0.0206582	0.007	0.029	1	FALSE
Hacd4	FALSE	TRUE						1.16911e-09	0.9366	0.553	0.203	2.70696e-05	0.116078	-0.088632	0.163	0.229	1	FALSE
Naip5	FALSE	TRUE						2.07594e-09	0.758265	0.362	0.081	4.80664e-05	0.11665	-0.013724	0.039	0.078	1	FALSE
Bcam	FALSE	TRUE						3.75257e-10	0.977351	0.436	0.127	8.6887e-06	0.118226	-0.0210229	0.092	0.141	1	FALSE
Cyb5r3	FALSE	TRUE						1.46095e-06	0.504478	0.947	0.954	0.0338269	0.125744	0.294339	0.817	0.843	1	FALSE
Tmed4	FALSE	TRUE						3.4852e-08	0.642331	0.894	0.909	0.000806963	0.128114	0.15073	0.824	0.827	1	FALSE
Tmem50a	FALSE	TRUE						1.32168e-07	0.467814	0.979	1	0.00306022	0.129301	0.103883	0.954	0.958	1	FALSE
Angpt1	FALSE	TRUE						1.22754e-13	0.56358	0.521	0.127	2.84226e-09	0.131199	-0.057713	0.131	0.186	1	FALSE
Ifitm2	FALSE	TRUE						8.00194e-17	0.669708	1	1	1.85277e-12	0.131881	0.0818125	0.987	0.997	1	FALSE
Hs3st1	FALSE	TRUE						8.36152e-12	1.03491	0.426	0.091	1.93603e-07	0.140532	-0.481607	0.085	0.127	1	FALSE
Hspa1a	FALSE	TRUE						5.2531e-12	1.01412	0.479	0.122	1.2163e-07	0.141657	-0.716366	0.268	0.327	1	FALSE
Ccdc88c	FALSE	TRUE						5.572e-08	0.568491	0.277	0.051	0.00129014	0.14957	0.49607	0.176	0.131	1	FALSE
Rassf9	FALSE	TRUE						4.34445e-10	0.756378	0.383	0.086	1.00591e-05	0.151787	-0.15944	0.085	0.131	1	FALSE
Laptm4a	FALSE	TRUE						1.55576e-12	0.588509	1	0.995	3.60221e-08	0.151902	0.0687741	0.974	0.967	1	FALSE
Scrn1	FALSE	TRUE						4.48252e-14	0.455098	0.266	0	1.03788e-09	0.152345	-0.0545237	0.007	0.026	1	FALSE
Sfxn3	FALSE	TRUE						5.41543e-08	0.900465	0.532	0.259	0.00125389	0.152727	0.355323	0.353	0.324	1	FALSE
Megf6	FALSE	TRUE						2.30702e-11	0.953842	0.66	0.264	5.34168e-07	0.157177	0.0694435	0.333	0.431	1	FALSE
Arap1	FALSE	TRUE						7.00727e-08	0.654978	0.585	0.279	0.00162246	0.158111	0.152274	0.333	0.451	1	FALSE
Igsf3	FALSE	TRUE						1.0468e-08	0.920827	0.809	0.579	0.000242375	0.158267	0.0536123	0.275	0.356	1	FALSE
Arpc1b	FALSE	TRUE						6.39253e-09	0.431307	0.979	1	0.000148013	0.159723	0.093362	0.961	0.958	1	FALSE
Phactr2	FALSE	TRUE						2.01655e-06	0.635449	0.957	0.944	0.0466912	0.163195	0.124445	0.908	0.922	1	FALSE
Stat4	FALSE	TRUE						1.20535e-08	0.447498	0.404	0.112	0.000279088	0.166444	-0.0132072	0.02	0.046	1	TRUE
Fas	FALSE	TRUE						1.19633e-13	0.817007	0.479	0.091	2.76997e-09	0.167553	0.160991	0.111	0.167	1	FALSE
Anxa1	FALSE	TRUE						6.30621e-14	0.864268	0.372	0.036	1.46014e-09	0.168572	-0.0567412	0.033	0.062	1	FALSE
Arl6ip5	FALSE	TRUE						4.81038e-07	0.652875	0.766	0.563	0.011138	0.170531	0.164172	0.647	0.601	1	FALSE
Lama5	FALSE	TRUE						6.7885e-12	1.03946	0.862	0.589	1.57181e-07	0.170556	0.447215	0.405	0.376	1	FALSE
Lama3	FALSE	TRUE						1.18408e-27	1.36042	0.713	0.096	2.74162e-23	0.172801	0.130332	0.072	0.042	1	FALSE
Cox7a2l	FALSE	TRUE						2.79838e-12	0.511125	0.968	1	6.47936e-08	0.179064	0.0825908	0.967	0.971	1	FALSE
S100a4	FALSE	TRUE						1.57585e-13	1.14877	0.255	0	3.64873e-09	0.183759	0.00103728	0.026	0.01	1	FALSE
Rgs16	FALSE	TRUE						7.52229e-09	0.664014	0.479	0.157	0.000174171	0.18651	0.517805	0.255	0.209	1	FALSE
Lims2	FALSE	TRUE						7.87607e-08	0.661914	0.255	0.046	0.00182363	0.187641	0.038858	0.111	0.075	1	FALSE
Nfib	FALSE	TRUE						3.48405e-14	1.04066	0.894	0.701	8.06697e-10	0.187662	-0.233997	0.784	0.84	1	TRUE
Aes	FALSE	TRUE						5.24554e-29	1.57401	0.883	0.299	1.21455e-24	0.187873	0.0344457	0.529	0.618	1	FALSE
Pdzk1ip1	FALSE	TRUE						1.47588e-10	0.464698	0.33	0.051	3.41725e-06	0.195858	0.015993	0.144	0.105	1	FALSE
Ralgapa1	FALSE	TRUE						5.37522e-07	0.96946	0.83	0.65	0.0124458	0.203525	0.177759	0.654	0.67	1	FALSE
Slc6a6	FALSE	TRUE						2.41149e-12	0.782131	0.989	1	5.58357e-08	0.204279	0.323375	0.935	0.951	1	FALSE
Efemp1	FALSE	TRUE						4.39329e-10	0.575201	0.34	0.061	1.01722e-05	0.207729	-0.0702103	0.013	0.033	1	FALSE
Phf20l1	FALSE	TRUE						9.87572e-07	0.719718	0.926	0.832	0.0228662	0.209641	0.0728629	0.889	0.85	1	FALSE
Mtmr11	FALSE	TRUE						2.01886e-15	1.44322	0.574	0.162	4.67446e-11	0.213181	0.16914	0.255	0.212	1	FALSE
Fam181b	FALSE	TRUE						3.13263e-08	0.825236	0.628	0.31	0.000725329	0.218901	-0.119567	0.235	0.284	1	FALSE
Gbp7	FALSE	TRUE						9.88405e-07	0.605667	0.266	0.066	0.0228855	0.224225	0.289276	0.111	0.078	1	FALSE
Ldb2	FALSE	TRUE						2.50467e-07	0.59714	0.957	0.924	0.0057993	0.231744	-0.0866224	0.889	0.922	1	FALSE
Trmt2b	FALSE	TRUE						6.82802e-07	0.718227	0.489	0.203	0.0158096	0.23241	-0.00654295	0.255	0.32	1	FALSE
Tox	FALSE	TRUE						8.57607e-10	0.987301	0.489	0.157	1.9857e-05	0.233686	0.483561	0.144	0.114	1	TRUE
Tmem176b	FALSE	TRUE						5.16282e-08	1.37787	0.777	0.67	0.0011954	0.239919	-0.251778	0.451	0.497	1	FALSE
Pld1	FALSE	TRUE						1.54969e-08	0.855646	0.543	0.228	0.000358815	0.246552	0.244532	0.235	0.199	1	FALSE
Slc12a7	FALSE	TRUE						4.04797e-07	0.855115	0.787	0.518	0.00937267	0.255022	0.237826	0.536	0.507	1	FALSE
Stmn2	FALSE	TRUE						3.14865e-32	2.53792	0.894	0.259	7.29039e-28	0.255866	0.72447	0.51	0.471	1	FALSE
Serf1	FALSE	TRUE						1.07598e-17	1.39497	0.926	0.817	2.49132e-13	0.26027	-0.14347	0.791	0.83	1	FALSE
Tapbp	FALSE	TRUE						1.07435e-10	1.10048	0.713	0.36	2.48754e-06	0.261389	0.0281974	0.314	0.379	1	FALSE
Ptchd1	FALSE	TRUE						3.00385e-07	0.867504	0.649	0.371	0.00695511	0.262242	0.235733	0.163	0.131	1	FALSE
Rnasek	FALSE	TRUE						1.00143e-07	0.420354	0.989	1	0.00231872	0.26508	0.101957	0.98	0.984	1	FALSE
Alox12	FALSE	TRUE						1.14837e-15	1.62979	0.628	0.228	2.65895e-11	0.268631	0.0945128	0.431	0.382	1	FALSE
Tnfrsf26	FALSE	TRUE						1.15977e-18	1.06415	0.521	0.066	2.68534e-14	0.269702	0.107749	0.065	0.042	1	FALSE
Tec	FALSE	TRUE						2.26539e-12	0.98588	0.394	0.071	5.24529e-08	0.277571	0.235367	0.183	0.147	1	FALSE
Pde9a	FALSE	TRUE						5.31673e-20	1.23838	0.606	0.117	1.23104e-15	0.281648	0.058646	0.098	0.131	1	FALSE
Hif3a	FALSE	TRUE						9.73202e-07	0.8031	0.564	0.294	0.0225335	0.284453	0.220208	0.399	0.366	1	FALSE
Unc13b	FALSE	TRUE						1.4085e-06	0.937787	0.553	0.31	0.0326123	0.28601	0.307543	0.157	0.127	1	FALSE
Gadd45b	FALSE	TRUE						2.10573e-12	1.46848	0.574	0.193	4.8756e-08	0.288865	0.525282	0.275	0.245	1	FALSE
Mvp	FALSE	TRUE						2.18504e-07	0.855298	0.479	0.193	0.00505924	0.300401	0.253027	0.183	0.242	1	FALSE
Bmx	FALSE	TRUE						9.96153e-35	1.83683	0.755	0.066	2.30649e-30	0.325874	0.00562939	0.059	0.039	1	FALSE
Acta1	FALSE	TRUE						5.11187e-13	0.905993	0.277	0.01	1.1836e-08	0.332126	-0.0334306	0.072	0.049	1	FALSE
Frk	FALSE	TRUE						1.8893e-07	0.738625	0.447	0.173	0.00437448	0.334568	-0.0713104	0.078	0.108	1	FALSE
Laptm5	FALSE	TRUE						4.51815e-11	1.09449	0.894	0.675	1.04613e-06	0.334845	0.366479	0.725	0.758	1	FALSE
Dkk2	FALSE	TRUE						2.70455e-30	2.54086	0.649	0.051	6.26211e-26	0.349577	0.364946	0.065	0.095	1	FALSE
Nipal3	FALSE	TRUE						1.83968e-08	0.428277	0.383	0.102	0.00042596	0.352453	0.00531444	0.196	0.163	1	FALSE
Clcf1	FALSE	TRUE						1.88883e-10	0.711409	0.426	0.107	4.3734e-06	0.358971	0.109186	0.046	0.029	1	FALSE
Ocln	FALSE	TRUE						9.49463e-09	0.584422	0.596	0.269	0.000219839	0.360098	0.000503916	0.078	0.056	1	FALSE
Kmt2e	FALSE	TRUE						1.7789e-06	0.622983	0.904	0.934	0.0411886	0.360497	0.0878573	0.843	0.876	1	FALSE
Nfia	FALSE	TRUE						1.00334e-07	0.915705	0.574	0.269	0.00232314	0.369469	-0.0919649	0.451	0.402	1	TRUE
BC064078	FALSE	TRUE						5.9626e-10	0.61931	0.287	0.041	1.38058e-05	0.375206	0.0758682	0.052	0.036	1	FALSE
Adgrg1	FALSE	TRUE						3.22132e-13	1.12574	0.851	0.584	7.45865e-09	0.377528	-0.0915054	0.569	0.595	1	FALSE
Dapp1	FALSE	TRUE						3.78836e-09	0.510097	0.606	0.289	8.77156e-05	0.38159	0.166281	0.425	0.389	1	FALSE
Ezr	FALSE	TRUE						2.92684e-10	1.05849	0.649	0.315	6.77679e-06	0.381853	0.118775	0.34	0.415	1	FALSE
Pon3	FALSE	TRUE						3.91065e-09	0.818621	0.851	0.609	9.05471e-05	0.386543	0.124907	0.497	0.598	1	FALSE
Il2rg	FALSE	TRUE						5.08982e-11	1.09699	0.691	0.34	1.1785e-06	0.395463	-0.101915	0.34	0.392	1	FALSE
Lgals9	FALSE	TRUE						2.25057e-14	0.439688	0.521	0.122	5.21096e-10	0.397062	-0.082719	0.268	0.32	1	FALSE
Nudt14	FALSE	TRUE						5.28043e-08	0.669492	0.926	0.924	0.00122263	0.401251	0.0871112	0.81	0.784	1	FALSE
Sepw1	FALSE	TRUE						2.53724e-27	0.89937	1	1	5.87473e-23	0.425975	0.0716183	0.993	0.987	1	FALSE
Ldlrad4	FALSE	TRUE						1.02754e-08	0.835841	0.447	0.142	0.000237916	0.426208	0.150054	0.124	0.101	1	FALSE
Dapk2	FALSE	TRUE						8.7855e-08	0.595627	0.489	0.188	0.0020342	0.443278	3.10999e-05	0.209	0.245	1	FALSE
Sult1a1	FALSE	TRUE						6.33709e-15	0.805224	0.34	0.02	1.46729e-10	0.444259	0.0391341	0.033	0.049	1	FALSE
Tcf15	FALSE	TRUE						1.62037e-09	0.822984	0.564	0.218	3.75181e-05	0.444769	0.155144	0.418	0.402	1	TRUE
Tinagl1	FALSE	TRUE						6.11365e-28	1.89042	0.777	0.168	1.41555e-23	0.446976	-0.0038669	0.34	0.399	1	FALSE
Pcsk5	FALSE	TRUE						7.75779e-29	1.92884	0.84	0.279	1.79624e-24	0.449363	0.153466	0.248	0.229	1	FALSE
Asah1	FALSE	TRUE						2.67167e-11	0.733444	0.979	0.878	6.18599e-07	0.457359	0.122699	0.81	0.833	1	FALSE
Asap2	FALSE	TRUE						2.92606e-08	0.712758	0.915	0.863	0.000677499	0.461834	0.0203992	0.732	0.784	1	FALSE
Relb	FALSE	TRUE						7.17267e-08	0.617661	0.457	0.157	0.00166076	0.46772	0.396405	0.288	0.271	1	TRUE
Rab29	FALSE	TRUE						4.4337e-11	0.875898	0.5	0.147	1.02658e-06	0.468761	0.24686	0.301	0.288	1	FALSE
Clk1	FALSE	TRUE						6.57766e-07	0.565878	0.968	0.98	0.0152299	0.469453	-0.00319575	0.941	0.951	1	FALSE
F10	FALSE	TRUE						1.6155e-16	1.30683	0.681	0.264	3.74053e-12	0.469862	0.211071	0.346	0.333	1	FALSE
Apobec3	FALSE	TRUE						1.21437e-08	0.883693	0.681	0.421	0.000281176	0.472676	0.0783964	0.366	0.35	1	FALSE
Lgals3bp	FALSE	TRUE						2.01839e-06	0.696205	0.383	0.147	0.0467338	0.476992	0.0413882	0.105	0.085	1	FALSE
1110007C09Rik	FALSE	TRUE						5.56089e-09	0.934714	0.766	0.487	0.000128757	0.477099	0.278362	0.503	0.529	1	FALSE
B3gnt8	FALSE	TRUE						1.4442e-06	0.899986	0.394	0.162	0.0334391	0.484178	0.0514141	0.052	0.039	1	FALSE
Txnip	FALSE	TRUE						4.09701e-13	0.877351	0.947	0.954	9.48622e-09	0.484934	-0.071679	0.863	0.905	1	FALSE
Mgst3	FALSE	TRUE						6.53452e-12	1.22594	0.745	0.416	1.513e-07	0.486655	-0.104783	0.503	0.559	1	FALSE
Lmo7	FALSE	TRUE						6.10475e-15	1.2554	0.521	0.122	1.41349e-10	0.513965	0.0427054	0.105	0.088	1	FALSE
Syt15	FALSE	TRUE						1.02554e-09	0.821742	0.362	0.086	2.37453e-05	0.515374	0.0161822	0.131	0.157	1	FALSE
Ccm2l	FALSE	TRUE						1.42963e-06	0.644366	0.862	0.706	0.0331016	0.526486	0.0360224	0.771	0.797	1	FALSE
Plcd3	FALSE	TRUE						1.83596e-10	0.990543	0.553	0.208	4.25097e-06	0.535548	-0.117693	0.111	0.095	1	FALSE
Gata6	FALSE	TRUE						1.58034e-06	0.791422	0.787	0.604	0.0365912	0.548495	0.128325	0.196	0.229	1	TRUE
Atp6v1f	FALSE	TRUE						5.05455e-10	0.522837	0.947	0.98	1.17033e-05	0.556492	0.0382333	0.922	0.902	1	FALSE
Grik5	FALSE	TRUE						7.34476e-08	0.724573	0.521	0.208	0.0017006	0.55954	0.159711	0.092	0.114	1	FALSE
Fuca1	FALSE	TRUE						1.44241e-06	0.745888	0.851	0.655	0.0333977	0.570908	0.062171	0.745	0.719	1	FALSE
Krt18	FALSE	TRUE						3.05957e-07	0.825308	0.649	0.335	0.00708412	0.570994	0.0417875	0.111	0.127	1	FALSE
Gfi1	FALSE	TRUE						3.03601e-16	0.515521	0.394	0.025	7.02958e-12	0.572297	-0.00761346	0.026	0.036	1	TRUE
Paip2	FALSE	TRUE						1.58404e-09	0.507636	0.968	1	3.66768e-05	0.575829	0.0940925	0.948	0.967	1	FALSE
Fcho2	FALSE	TRUE						2.08332e-08	0.773573	0.936	0.792	0.000482371	0.578441	-0.0466633	0.81	0.837	1	FALSE
Rec8	FALSE	TRUE						3.07944e-13	0.536917	0.351	0.036	7.13013e-09	0.583727	-0.135744	0.052	0.065	1	FALSE
Htra1	FALSE	TRUE						4.86218e-28	1.87581	0.638	0.056	1.12579e-23	0.598415	-0.00578943	0.078	0.065	1	FALSE
5930403L14Rik	FALSE	TRUE						1.4861e-24	1.0413	0.521	0.025	3.44091e-20	0.599709	0.061286	0.046	0.059	1	FALSE
BC029214	FALSE	TRUE						1.74868e-07	0.560053	0.511	0.213	0.0040489	0.600581	0.209663	0.248	0.294	1	FALSE
Nupr1	FALSE	TRUE						2.20512e-14	1.02576	0.372	0.036	5.10573e-10	0.604256	-0.00144312	0.033	0.042	1	FALSE
Fam195b	FALSE	TRUE						1.98975e-06	0.461926	0.936	0.99	0.0460706	0.604595	0.0846418	0.922	0.918	1	FALSE
Rab37	FALSE	TRUE						4.50076e-13	0.453292	0.319	0.025	1.04211e-08	0.624812	-0.0011455	0.098	0.082	1	FALSE
Nipal2	FALSE	TRUE						2.27296e-12	1.09897	0.436	0.091	5.26281e-08	0.628011	0.0506966	0.052	0.042	1	FALSE
Fbln2	FALSE	TRUE						4.4143e-08	0.838207	0.266	0.046	0.00102209	0.632406	-0.00374025	0.039	0.049	1	FALSE
Hoxa10	FALSE	TRUE						1.96954e-09	0.564684	0.415	0.107	4.56028e-05	0.635428	0.0105662	0.15	0.134	1	TRUE
Eepd1	FALSE	TRUE						7.91522e-08	0.533016	0.351	0.091	0.00183269	0.638795	-0.021592	0.092	0.078	1	FALSE
Parp9	FALSE	TRUE						2.01477e-09	0.727266	0.415	0.122	4.66499e-05	0.640488	0.111483	0.157	0.147	1	FALSE
Pdgfd	FALSE	TRUE						3.48148e-09	0.503534	0.309	0.056	8.06103e-05	0.647938	-0.0153175	0.085	0.072	1	FALSE
Atp2b4	FALSE	TRUE						2.65423e-08	0.808246	0.489	0.203	0.000614561	0.648724	0.183543	0.477	0.503	1	FALSE
Srgn	FALSE	TRUE						6.47629e-12	0.888666	0.564	0.173	1.49952e-07	0.655448	0.155601	0.346	0.346	1	FALSE
Azin1	FALSE	TRUE						1.35136e-06	0.697973	0.936	0.97	0.0312894	0.661289	0.114914	0.876	0.889	1	FALSE
Cpxm1	FALSE	TRUE						1.96424e-17	1.35682	0.926	0.731	4.548e-13	0.664179	0.209155	0.621	0.598	1	FALSE
Fuca2	FALSE	TRUE						4.88706e-08	0.626094	0.574	0.269	0.00113155	0.666432	-0.0300982	0.366	0.405	1	FALSE
Mt3	FALSE	TRUE						3.12704e-15	0.862513	0.383	0.036	7.24035e-11	0.671531	0.000573688	0.02	0.026	1	FALSE
Nfic	FALSE	TRUE						5.47969e-09	0.922668	0.926	0.792	0.000126877	0.675774	0.0257743	0.791	0.892	1	TRUE
Mmp11	FALSE	TRUE						5.92941e-10	0.966957	0.468	0.147	1.3729e-05	0.67816	-0.0299877	0.124	0.111	1	FALSE
Casp4	FALSE	TRUE						3.23592e-23	1.22725	0.521	0.03	7.49244e-19	0.681784	0.00264424	0.052	0.062	1	FALSE
Zfp36	FALSE	TRUE						2.77938e-07	0.763993	0.787	0.563	0.00643538	0.688026	0.0871012	0.601	0.618	1	FALSE
Sdpr	FALSE	TRUE						2.70426e-36	2.64004	0.904	0.208	6.26144e-32	0.690325	-0.109231	0.49	0.507	1	FALSE
Rbm5	FALSE	TRUE						2.15354e-09	0.702105	0.968	0.964	4.98631e-05	0.699815	-0.0434655	0.928	0.961	1	FALSE
Myl9	FALSE	TRUE						1.90513e-07	1.4203	0.766	0.584	0.00441114	0.702052	0.294439	0.523	0.582	1	FALSE
Mllt3	FALSE	TRUE						1.0832e-13	1.40644	0.84	0.599	2.50805e-09	0.709647	0.117889	0.51	0.51	1	FALSE
Arid5b	FALSE	TRUE						8.37427e-10	1.02595	0.755	0.462	1.93898e-05	0.716961	-0.0049428	0.569	0.556	1	TRUE
Gsn	FALSE	TRUE						2.19139e-15	0.900283	0.532	0.107	5.07396e-11	0.721115	0.0932943	0.17	0.193	1	FALSE
Klhl35	FALSE	TRUE						1.96098e-09	0.578498	0.383	0.091	4.54046e-05	0.726312	-0.0405575	0.065	0.075	1	FALSE
Nfix	FALSE	TRUE						1.24844e-06	0.722911	0.362	0.127	0.0289064	0.727888	0.0250846	0.105	0.118	1	TRUE
Hint2	FALSE	TRUE						9.42968e-07	0.644711	0.883	0.807	0.0218335	0.729205	0.105605	0.699	0.755	1	FALSE
Rps6ka5	FALSE	TRUE						2.82402e-07	0.636438	0.383	0.127	0.00653874	0.73533	0.129999	0.078	0.088	1	FALSE
Aqp1	FALSE	TRUE						2.0033e-15	1.41369	0.67	0.228	4.63844e-11	0.739726	0.410363	0.242	0.248	1	FALSE
Zfp827	FALSE	TRUE						4.45482e-25	1.05444	0.745	0.162	1.03147e-20	0.743625	-0.0532569	0.562	0.627	1	TRUE
Hid1	FALSE	TRUE						6.93369e-18	1.23302	0.904	0.574	1.60543e-13	0.748103	0.209006	0.484	0.536	1	FALSE
Tm4sf1	FALSE	TRUE						7.06473e-17	2.22375	0.777	0.381	1.63577e-12	0.749104	0.252611	0.359	0.399	1	FALSE
Vwa5a	FALSE	TRUE						5.84411e-07	0.704675	0.574	0.305	0.0135314	0.753858	0.124746	0.268	0.301	1	FALSE
Tmem9	FALSE	TRUE						1.4932e-07	0.805072	0.872	0.807	0.00345736	0.765567	-0.0307699	0.725	0.732	1	FALSE
Uba7	FALSE	TRUE						5.82091e-08	0.906903	0.606	0.325	0.00134777	0.772246	0.117223	0.418	0.418	1	FALSE
Ltbp1	FALSE	TRUE						1.13601e-10	1.01916	0.787	0.528	2.63032e-06	0.774191	0.232349	0.288	0.304	1	FALSE
Bst2	FALSE	TRUE						2.45055e-10	0.877616	0.947	0.904	5.674e-06	0.790918	0.10436	0.81	0.814	1	FALSE
Ddit4	FALSE	TRUE						2.86187e-10	0.704787	0.638	0.274	6.62637e-06	0.796307	-0.0698901	0.288	0.307	1	FALSE
Uchl1	FALSE	TRUE						1.03917e-08	1.04967	0.777	0.558	0.000240608	0.803133	0.262088	0.458	0.49	1	FALSE
Txnrd3	FALSE	TRUE						7.9096e-09	0.906103	0.564	0.249	0.000183139	0.807867	0.0849164	0.157	0.154	1	FALSE
Ddx58	FALSE	TRUE						1.73565e-10	0.91106	0.383	0.081	4.01874e-06	0.813019	0.0456738	0.17	0.16	1	FALSE
Ctsl	FALSE	TRUE						1.11942e-14	0.635072	1	1	2.59191e-10	0.818451	0.0582216	0.993	0.967	1	FALSE
Akr1c14	FALSE	TRUE						4.26512e-26	0.923561	0.532	0.015	9.87545e-22	0.819531	0.187431	0.039	0.036	1	FALSE
Cpq	FALSE	TRUE						9.65828e-11	0.671892	0.436	0.112	2.23628e-06	0.826338	-0.100014	0.196	0.186	1	FALSE
Tnfrsf23	FALSE	TRUE						6.96792e-08	0.470533	0.33	0.081	0.00161335	0.827639	0.109962	0.065	0.062	1	FALSE
Slfn2	FALSE	TRUE						5.95814e-10	0.714829	0.34	0.056	1.37955e-05	0.841474	-0.157207	0.026	0.029	1	FALSE
Dhh	FALSE	TRUE						2.61072e-17	1.32452	0.5	0.071	6.04485e-13	0.84155	-0.318486	0.131	0.134	1	FALSE
Atp6v0b	FALSE	TRUE						4.51274e-08	0.485724	0.957	0.985	0.00104488	0.855999	0.0565103	0.889	0.912	1	FALSE
Serpina3g	FALSE	TRUE						2.56069e-12	0.597776	0.266	0.01	5.92902e-08	0.859231	-0.0496516	0.039	0.042	1	FALSE
Ninj1	FALSE	TRUE						1.84043e-06	0.779016	0.851	0.731	0.0426132	0.860591	0.0558566	0.556	0.595	1	FALSE
Avpi1	FALSE	TRUE						2.1491e-10	1.27473	0.66	0.376	4.97603e-06	0.863262	0.127878	0.327	0.353	1	FALSE
Cntln	FALSE	TRUE						1.13875e-06	0.884598	0.681	0.391	0.0263666	0.884757	0.0118264	0.536	0.542	1	FALSE
Enpp4	FALSE	TRUE						1.06336e-17	1.07753	0.574	0.122	2.46211e-13	0.88617	0.246444	0.333	0.35	1	FALSE
Spon2	FALSE	TRUE						1.81592e-06	1.24745	0.394	0.147	0.0420458	0.886618	-0.117676	0.085	0.092	1	FALSE
Actc1	FALSE	TRUE						4.03407e-12	0.82438	0.532	0.152	9.3405e-08	0.887413	0.093939	0.261	0.265	1	FALSE
Acta2	FALSE	TRUE						1.08512e-11	2.66459	0.649	0.294	2.51249e-07	0.88981	-0.222117	0.373	0.366	1	FALSE
Gsdmd	FALSE	TRUE						2.47646e-11	0.515335	0.277	0.02	5.73399e-07	0.891069	0.0267015	0.059	0.056	1	FALSE
Plxdc2	FALSE	TRUE						1.7673e-06	0.629833	0.532	0.254	0.0409202	0.905811	0.235921	0.124	0.127	1	FALSE
Synpo	FALSE	TRUE						6.16629e-22	1.53106	0.819	0.315	1.42774e-17	0.911032	0.0113338	0.144	0.15	1	FALSE
Bcl11a	FALSE	TRUE						1.36192e-18	1.32361	0.66	0.188	3.15339e-14	0.929657	0.0175268	0.183	0.19	1	TRUE
Emp2	FALSE	TRUE						7.08994e-14	1.03132	0.511	0.122	1.64161e-09	0.934278	0.176058	0.078	0.078	1	FALSE
Pdcd4	FALSE	TRUE						8.71442e-18	1.5981	0.947	0.645	2.01774e-13	0.95116	0.268831	0.471	0.503	1	FALSE
Adck2	FALSE	TRUE						1.29788e-06	0.68516	0.447	0.188	0.0300512	0.960323	0.113272	0.255	0.265	1	FALSE
Prom1	FALSE	TRUE						9.65593e-12	1.15864	0.862	0.629	2.23573e-07	0.971613	0.282652	0.529	0.565	1	FALSE
Edem2	FALSE	TRUE						5.58396e-07	0.740664	0.787	0.711	0.0129291	0.982916	0.132866	0.601	0.657	1	FALSE
Psme1	FALSE	TRUE						3.72736e-09	0.601449	0.936	0.959	8.63032e-05	0.987155	0.0355626	0.784	0.83	1	FALSE
Irf6	FALSE	TRUE						4.67381e-10	0.68796	0.309	0.046	1.08217e-05	1	-0.000458469	0.007	0.007	1	TRUE

## Sheet: GSEA results of EP1,2,6,7
NAME	ES	NES	NOM.p.val	FDR.q.val	pairs
KEGG_AXON_GUIDANCE	0.633311	2.16007	0	0.000206452	EP2vEP1
KEGG_LYSOSOME	0.596262	2.03356	0	0.000166592	EP2vEP1
KEGG_CALCIUM_SIGNALING_PATHWAY	0.551116	2.03284	0	0.000111061	EP2vEP1
KEGG_VIBRIO_CHOLERAE_INFECTION	0.608399	1.98304	0	0.000210887	EP2vEP1
KEGG_OTHER_GLYCAN_DEGRADATION	0.774318	1.90071	0.000598802	0.00128553	EP2vEP1
KEGG_ALDOSTERONE_REGULATED_SODIUM_REABSORPTION	0.626348	1.89672	0	0.00129066	EP2vEP1
KEGG_EPITHELIAL_CELL_SIGNALING_IN_HELICOBACTER_PYLORI_INFECTION	0.572438	1.88526	0	0.00145436	EP2vEP1
KEGG_PHOSPHATIDYLINOSITOL_SIGNALING_SYSTEM	0.583957	1.85715	0	0.00224507	EP2vEP1
KEGG_GAP_JUNCTION	0.56049	1.83439	0	0.00297346	EP2vEP1
KEGG_RETINOL_METABOLISM	0.569816	1.8185	0	0.00348366	EP2vEP1
KEGG_HEMATOPOIETIC_CELL_LINEAGE	0.553473	1.80856	0.000320821	0.0036465	EP2vEP1
KEGG_ALZHEIMERS_DISEASE	0.49559	1.78054	0	0.00495849	EP2vEP1
KEGG_SNARE_INTERACTIONS_IN_VESICULAR_TRANSPORT	0.622897	1.77807	0.000794071	0.0047286	EP2vEP1
KEGG_GNRH_SIGNALING_PATHWAY	0.542827	1.77785	0	0.00439084	EP2vEP1
KEGG_VASCULAR_SMOOTH_MUSCLE_CONTRACTION	0.508428	1.77412	0.000267666	0.00434784	EP2vEP1
KEGG_GLYCOSAMINOGLYCAN_BIOSYNTHESIS_HEPARAN_SULFATE	0.664962	1.76344	0.00108725	0.00487535	EP2vEP1
KEGG_PATHOGENIC_ESCHERICHIA_COLI_INFECTION	0.527891	1.73022	0.00138696	0.00805689	EP2vEP1
KEGG_STEROID_BIOSYNTHESIS	0.722792	1.68474	0.00767263	0.0145305	EP2vEP1
KEGG_CYTOKINE_CYTOKINE_RECEPTOR_INTERACTION	0.457187	1.68	0	0.0146037	EP2vEP1
KEGG_NOD_LIKE_RECEPTOR_SIGNALING_PATHWAY	0.513076	1.67879	0.00234314	0.0140413	EP2vEP1
KEGG_ENDOCYTOSIS	0.476553	1.67494	0	0.0140853	EP2vEP1
KEGG_VASOPRESSIN_REGULATED_WATER_REABSORPTION	0.540604	1.66719	0.00236593	0.0149057	EP2vEP1
KEGG_DORSO_VENTRAL_AXIS_FORMATION	0.655921	1.64256	0.00731452	0.019804	EP2vEP1
KEGG_GLYCOSYLPHOSPHATIDYLINOSITOL_GPI_ANCHOR_BIOSYNTHESIS	0.600485	1.63775	0.00519726	0.0200713	EP2vEP1
KEGG_GLYCOSPHINGOLIPID_BIOSYNTHESIS_GANGLIO_SERIES	0.631078	1.62269	0.0122015	0.0232952	EP2vEP1
KEGG_ECM_RECEPTOR_INTERACTION	0.513408	1.60095	0.00325027	0.0291545	EP2vEP1
KEGG_TASTE_TRANSDUCTION	0.582133	1.59733	0.0102255	0.0292778	EP2vEP1
KEGG_SPHINGOLIPID_METABOLISM	0.543139	1.58571	0.00725389	0.0321168	EP2vEP1
KEGG_COMPLEMENT_AND_COAGULATION_CASCADES	0.489008	1.58162	0.00261986	0.0325461	EP2vEP1
KEGG_TGF_BETA_SIGNALING_PATHWAY	0.490603	1.56151	0.00625978	0.0385803	EP2vEP1
KEGG_FATTY_ACID_METABOLISM	0.511902	1.56131	0.0103923	0.0373765	EP2vEP1
KEGG_GLYCOSPHINGOLIPID_BIOSYNTHESIS_LACTO_AND_NEOLACTO_SERIES	0.576743	1.55821	0.0147203	0.0373662	EP2vEP1
KEGG_NEUROACTIVE_LIGAND_RECEPTOR_INTERACTION	0.387098	1.54883	0	0.0399871	EP2vEP1
KEGG_BIOSYNTHESIS_OF_UNSATURATED_FATTY_ACIDS	0.554858	1.5458	0.021173	0.0398978	EP2vEP1
KEGG_ANTIGEN_PROCESSING_AND_PRESENTATION	0.484249	1.54253	0.00747065	0.0401295	EP2vEP1
KEGG_DILATED_CARDIOMYOPATHY	0.465923	1.53854	0.0035488	0.0405282	EP2vEP1
KEGG_MELANOGENESIS	0.461685	1.53041	0.00383877	0.0429735	EP2vEP1
KEGG_N_GLYCAN_BIOSYNTHESIS	0.530957	1.52879	0.0211443	0.0425173	EP2vEP1
KEGG_CELL_ADHESION_MOLECULES_CAMS	0.44204	1.52438	0.00159109	0.0431351	EP2vEP1
KEGG_LEUKOCYTE_TRANSENDOTHELIAL_MIGRATION	0.445039	1.51036	0.00520575	0.0481916	EP2vEP1
KEGG_HYPERTROPHIC_CARDIOMYOPATHY_HCM	0.454906	1.50403	0.0079122	0.0500813	EP2vEP1
KEGG_REGULATION_OF_ACTIN_CYTOSKELETON	0.425011	1.50185	0.00180227	0.0498664	EP2vEP1
KEGG_PRION_DISEASES	0.51569	1.47651	0.0257164	0.0615519	EP2vEP1
KEGG_FOCAL_ADHESION	0.440343	1.47238	0.00684429	0.0623849	EP2vEP1
KEGG_JAK_STAT_SIGNALING_PATHWAY	0.430841	1.47084	0.00648217	0.0618059	EP2vEP1
KEGG_CARDIAC_MUSCLE_CONTRACTION	0.424504	1.44709	0.0198459	0.0746014	EP2vEP1
KEGG_NOTCH_SIGNALING_PATHWAY	0.485206	1.4467	0.022875	0.0732785	EP2vEP1
KEGG_LONG_TERM_DEPRESSION	0.456962	1.44347	0.0122061	0.0738363	EP2vEP1
KEGG_RIBOFLAVIN_METABOLISM	0.546107	1.41633	0.0531915	0.09044	EP2vEP1
KEGG_SPLICEOSOME	-0.655409	-2.16857	0	0	EP2vEP1
KEGG_ONE_CARBON_POOL_BY_FOLATE	-0.838155	-2.1654	0	0	EP2vEP1
KEGG_RNA_POLYMERASE	-0.781627	-2.11738	0	0	EP2vEP1
KEGG_AMINOACYL_TRNA_BIOSYNTHESIS	-0.661901	-1.92756	0	0.000319784	EP2vEP1
KEGG_GLYCOLYSIS_GLUCONEOGENESIS	-0.592793	-1.90951	0	0.000455335	EP2vEP1
KEGG_CYSTEINE_AND_METHIONINE_METABOLISM	-0.6497	-1.85296	0.000283286	0.00104405	EP2vEP1
KEGG_RNA_DEGRADATION	-0.60113	-1.83908	0.000283126	0.00123733	EP2vEP1
KEGG_RIBOSOME	-0.639736	-1.83844	0.00850714	0.00108677	EP2vEP1
KEGG_PENTOSE_PHOSPHATE_PATHWAY	-0.630248	-1.76286	0.000878735	0.00321359	EP2vEP1
KEGG_BASE_EXCISION_REPAIR	-0.573098	-1.60782	0.00745342	0.0243027	EP2vEP1
KEGG_FRUCTOSE_AND_MANNOSE_METABOLISM	-0.536586	-1.60335	0.00639318	0.023161	EP2vEP1
KEGG_SYSTEMIC_LUPUS_ERYTHEMATOSUS	-0.491699	-1.58879	0.00690184	0.0251932	EP2vEP1
KEGG_GLYOXYLATE_AND_DICARBOXYLATE_METABOLISM	-0.62259	-1.56805	0.0187891	0.0292587	EP2vEP1
KEGG_PYRIMIDINE_METABOLISM	-0.510983	-1.55726	0.00915511	0.0307266	EP2vEP1
KEGG_GALACTOSE_METABOLISM	-0.582344	-1.55406	0.018432	0.0295924	EP2vEP1
KEGG_GLYCINE_SERINE_AND_THREONINE_METABOLISM	-0.537313	-1.53973	0.0111297	0.0322501	EP2vEP1
KEGG_BASAL_TRANSCRIPTION_FACTORS	-0.546631	-1.53579	0.0152064	0.0315155	EP2vEP1
KEGG_STARCH_AND_SUCROSE_METABOLISM	-0.500521	-1.50529	0.0220607	0.0399577	EP2vEP1
KEGG_DNA_REPLICATION	-0.603008	-1.49476	0.0488599	0.0419147	EP2vEP1
KEGG_PURINE_METABOLISM	-0.441762	-1.49302	0.0052521	0.0405269	EP2vEP1
KEGG_NUCLEOTIDE_EXCISION_REPAIR	-0.503909	-1.44272	0.0311355	0.0605325	EP2vEP1
KEGG_CELL_CYCLE	-0.439243	-1.42438	0.0266868	0.0677765	EP2vEP1
KEGG_CYTOSOLIC_DNA_SENSING_PATHWAY	-0.480656	-1.42109	0.0347066	0.0667697	EP2vEP1
KEGG_ECM_RECEPTOR_INTERACTION	0.593419	1.79865	0	0.0201053	EP3vEP2
KEGG_LYSOSOME	0.579599	1.78367	0.000197941	0.0137973	EP3vEP2
KEGG_CELL_ADHESION_MOLECULES_CAMS	0.529671	1.76561	0	0.0128162	EP3vEP2
KEGG_PRIMARY_BILE_ACID_BIOSYNTHESIS	0.677318	1.7417	0.0040564	0.0142766	EP3vEP2
KEGG_INTESTINAL_IMMUNE_NETWORK_FOR_IGA_PRODUCTION	0.596984	1.66724	0.00523982	0.0343767	EP3vEP2
KEGG_OTHER_GLYCAN_DEGRADATION	0.702701	1.6241	0.0106184	0.0510989	EP3vEP2
KEGG_LEUKOCYTE_TRANSENDOTHELIAL_MIGRATION	0.487321	1.58362	0.00271399	0.0702739	EP3vEP2
KEGG_AUTOIMMUNE_THYROID_DISEASE	0.545563	1.54371	0.0222383	0.0947318	EP3vEP2
KEGG_GRAFT_VERSUS_HOST_DISEASE	0.570908	1.53529	0.0231538	0.0919891	EP3vEP2
KEGG_ONE_CARBON_POOL_BY_FOLATE	-0.871112	-1.95728	0	0.00134873	EP3vEP2
KEGG_SPLICEOSOME	-0.721591	-1.95482	0	0.000674367	EP3vEP2
KEGG_AMINOACYL_TRNA_BIOSYNTHESIS	-0.743305	-1.93635	0	0.000485972	EP3vEP2
KEGG_NITROGEN_METABOLISM	-0.703214	-1.91831	0	0.000462165	EP3vEP2
KEGG_CYSTEINE_AND_METHIONINE_METABOLISM	-0.723734	-1.86808	0.000201086	0.00140876	EP3vEP2
KEGG_CELL_CYCLE	-0.676051	-1.85793	0	0.00137496	EP3vEP2
KEGG_DNA_REPLICATION	-0.864051	-1.85538	0	0.00122926	EP3vEP2
KEGG_RNA_DEGRADATION	-0.68072	-1.85	0	0.00113093	EP3vEP2
KEGG_NUCLEOTIDE_EXCISION_REPAIR	-0.69776	-1.83304	0	0.00141641	EP3vEP2
KEGG_BASE_EXCISION_REPAIR	-0.705532	-1.83029	0.00019984	0.00135636	EP3vEP2
KEGG_MISMATCH_REPAIR	-0.841527	-1.82878	0	0.00125779	EP3vEP2
KEGG_PYRIMIDINE_METABOLISM	-0.65644	-1.80786	0	0.00196497	EP3vEP2
KEGG_PHENYLALANINE_METABOLISM	-0.743335	-1.79668	0.000851064	0.00219194	EP3vEP2
KEGG_HOMOLOGOUS_RECOMBINATION	-0.757543	-1.79067	0.000606673	0.00232045	EP3vEP2
KEGG_GLYOXYLATE_AND_DICARBOXYLATE_METABOLISM	-0.772677	-1.7843	0.000601082	0.00245569	EP3vEP2
KEGG_OOCYTE_MEIOSIS	-0.592346	-1.76842	0.000203583	0.00307822	EP3vEP2
KEGG_RNA_POLYMERASE	-0.748542	-1.76347	0.000615511	0.00315425	EP3vEP2
KEGG_PENTOSE_PHOSPHATE_PATHWAY	-0.693031	-1.7487	0.00136399	0.00385757	EP3vEP2
KEGG_GLYCOLYSIS_GLUCONEOGENESIS	-0.596561	-1.73427	0.000613246	0.00458829	EP3vEP2
KEGG_SELENOAMINO_ACID_METABOLISM	-0.674293	-1.71799	0.00149254	0.00568977	EP3vEP2
KEGG_PURINE_METABOLISM	-0.556384	-1.7024	0.000983091	0.00681475	EP3vEP2
KEGG_BASAL_TRANSCRIPTION_FACTORS	-0.654879	-1.69781	0.00256815	0.00701978	EP3vEP2
KEGG_TYROSINE_METABOLISM	-0.57691	-1.69046	0.000893455	0.00760995	EP3vEP2
KEGG_N_GLYCAN_BIOSYNTHESIS	-0.615645	-1.67112	0.00361156	0.00986027	EP3vEP2
KEGG_SYSTEMIC_LUPUS_ERYTHEMATOSUS	-0.561272	-1.66932	0.00301084	0.00971772	EP3vEP2
KEGG_RIBOSOME	-0.696661	-1.66924	0.00145258	0.009352	EP3vEP2
KEGG_PROTEIN_EXPORT	-0.639419	-1.63457	0.0100883	0.0144062	EP3vEP2
KEGG_UBIQUITIN_MEDIATED_PROTEOLYSIS	-0.530975	-1.62037	0.00286709	0.0166234	EP3vEP2
KEGG_ASCORBATE_AND_ALDARATE_METABOLISM	-0.801793	-1.61973	0.00856403	0.0162154	EP3vEP2
KEGG_HISTIDINE_METABOLISM	-0.610185	-1.58929	0.00963312	0.0229799	EP3vEP2
KEGG_AMYOTROPHIC_LATERAL_SCLEROSIS_ALS	-0.541656	-1.58435	0.00556586	0.0236125	EP3vEP2
KEGG_GLYCINE_SERINE_AND_THREONINE_METABOLISM	-0.56877	-1.55102	0.0112531	0.0328739	EP3vEP2
KEGG_PROGESTERONE_MEDIATED_OOCYTE_MATURATION	-0.515724	-1.53767	0.0100867	0.0368334	EP3vEP2
KEGG_PROTEASOME	-0.624101	-1.51465	0.045676	0.045193	EP3vEP2
KEGG_DRUG_METABOLISM_OTHER_ENZYMES	-0.557718	-1.47915	0.0308396	0.0617855	EP3vEP2
KEGG_ALANINE_ASPARTATE_AND_GLUTAMATE_METABOLISM	-0.567155	-1.47811	0.0252132	0.0606521	EP3vEP2
KEGG_HUNTINGTONS_DISEASE	-0.509805	-1.4603	0.0506119	0.069345	EP3vEP2
KEGG_CITRATE_CYCLE_TCA_CYCLE	-0.593266	-1.4349	0.0648987	0.0841289	EP3vEP2
KEGG_FRUCTOSE_AND_MANNOSE_METABOLISM	-0.511126	-1.40907	0.0529081	0.0992575	EP3vEP2
KEGG_AXON_GUIDANCE	0.667483	2.23461	0	0	EP7vEP6
KEGG_LEUKOCYTE_TRANSENDOTHELIAL_MIGRATION	0.603444	2.03833	0	0.00016139	EP7vEP6
KEGG_ADHERENS_JUNCTION	0.63034	1.94186	0	0.00070807	EP7vEP6
KEGG_FOCAL_ADHESION	0.569022	1.93545	0	0.000787863	EP7vEP6
KEGG_DORSO_VENTRAL_AXIS_FORMATION	0.747694	1.88724	0	0.00177361	EP7vEP6
KEGG_PHOSPHATIDYLINOSITOL_SIGNALING_SYSTEM	0.582368	1.85952	0.000221239	0.00220936	EP7vEP6
KEGG_RENAL_CELL_CARCINOMA	0.629192	1.83661	0.000208464	0.00299634	EP7vEP6
KEGG_CHEMOKINE_SIGNALING_PATHWAY	0.530333	1.81602	0	0.00401831	EP7vEP6
KEGG_NOTCH_SIGNALING_PATHWAY	0.612793	1.81374	0.000205212	0.00377518	EP7vEP6
KEGG_CYTOKINE_CYTOKINE_RECEPTOR_INTERACTION	0.490054	1.80041	0	0.00403857	EP7vEP6
KEGG_TASTE_TRANSDUCTION	0.660298	1.77534	0.0017043	0.00563515	EP7vEP6
KEGG_ARRHYTHMOGENIC_RIGHT_VENTRICULAR_CARDIOMYOPATHY_ARVC	0.543033	1.76084	0	0.00644441	EP7vEP6
KEGG_PROXIMAL_TUBULE_BICARBONATE_RECLAMATION	0.68662	1.75896	0.00125865	0.00609121	EP7vEP6
KEGG_EPITHELIAL_CELL_SIGNALING_IN_HELICOBACTER_PYLORI_INFECTION	0.565688	1.74674	0	0.00682481	EP7vEP6
KEGG_O_GLYCAN_BIOSYNTHESIS	0.607414	1.71293	0.00221321	0.0107016	EP7vEP6
KEGG_ENDOCYTOSIS	0.503817	1.70612	0	0.0109021	EP7vEP6
KEGG_REGULATION_OF_ACTIN_CYTOSKELETON	0.481087	1.69796	0	0.0116028	EP7vEP6
KEGG_VIBRIO_CHOLERAE_INFECTION	0.579674	1.6974	0.000834899	0.0110986	EP7vEP6
KEGG_ECM_RECEPTOR_INTERACTION	0.556704	1.68967	0.00142619	0.0117735	EP7vEP6
KEGG_INTESTINAL_IMMUNE_NETWORK_FOR_IGA_PRODUCTION	0.564659	1.68782	0.0020028	0.0114187	EP7vEP6
KEGG_GLYCOSPHINGOLIPID_BIOSYNTHESIS_LACTO_AND_NEOLACTO_SERIES	0.641201	1.67856	0.00558899	0.0123115	EP7vEP6
KEGG_ALDOSTERONE_REGULATED_SODIUM_REABSORPTION	0.569232	1.67184	0.00191939	0.0129166	EP7vEP6
KEGG_B_CELL_RECEPTOR_SIGNALING_PATHWAY	0.521813	1.62768	0.00241935	0.0210264	EP7vEP6
KEGG_VEGF_SIGNALING_PATHWAY	0.519998	1.61907	0.00259274	0.0222185	EP7vEP6
KEGG_MELANOGENESIS	0.474034	1.61074	0.0004329	0.0237855	EP7vEP6
KEGG_GAP_JUNCTION	0.491107	1.60037	0.00221239	0.0257687	EP7vEP6
KEGG_CELL_ADHESION_MOLECULES_CAMS	0.469696	1.59285	0.00174216	0.0270925	EP7vEP6
KEGG_ABC_TRANSPORTERS	0.53798	1.58783	0.00644053	0.0275624	EP7vEP6
KEGG_TIGHT_JUNCTION	0.471156	1.57884	0.00191123	0.0295987	EP7vEP6
KEGG_VASOPRESSIN_REGULATED_WATER_REABSORPTION	0.536132	1.5578	0.0118512	0.0357671	EP7vEP6
KEGG_MAPK_SIGNALING_PATHWAY	0.437926	1.55149	0.000428357	0.037023	EP7vEP6
KEGG_PATHWAYS_IN_CANCER	0.421505	1.54986	0.000452386	0.0364429	EP7vEP6
KEGG_VIRAL_MYOCARDITIS	0.475269	1.54239	0.00692695	0.0380664	EP7vEP6
KEGG_HEMATOPOIETIC_CELL_LINEAGE	0.478416	1.5391	0.00909504	0.0382267	EP7vEP6
KEGG_NATURAL_KILLER_CELL_MEDIATED_CYTOTOXICITY	0.457417	1.53852	0.00304754	0.037362	EP7vEP6
KEGG_FC_EPSILON_RI_SIGNALING_PATHWAY	0.489618	1.51963	0.0084496	0.0437204	EP7vEP6
KEGG_HYPERTROPHIC_CARDIOMYOPATHY_HCM	0.450463	1.5125	0.00502633	0.0454355	EP7vEP6
KEGG_VASCULAR_SMOOTH_MUSCLE_CONTRACTION	0.433823	1.50125	0.00286357	0.0492588	EP7vEP6
KEGG_CALCIUM_SIGNALING_PATHWAY	0.416947	1.49652	0.000636943	0.0501908	EP7vEP6
KEGG_DILATED_CARDIOMYOPATHY	0.439254	1.4957	0.00541559	0.0493367	EP7vEP6
KEGG_NEUROTROPHIN_SIGNALING_PATHWAY	0.468318	1.48386	0.0163591	0.0537263	EP7vEP6
KEGG_GLYCEROPHOSPHOLIPID_METABOLISM	0.459583	1.48196	0.00718096	0.0532746	EP7vEP6
KEGG_STEROID_BIOSYNTHESIS	0.647667	1.47943	0.0510578	0.0532682	EP7vEP6
KEGG_PANCREATIC_CANCER	0.474063	1.47444	0.013989	0.0543833	EP7vEP6
KEGG_PATHOGENIC_ESCHERICHIA_COLI_INFECTION	0.492654	1.47173	0.0261675	0.0544866	EP7vEP6
KEGG_GNRH_SIGNALING_PATHWAY	0.443002	1.46952	0.0101092	0.0543661	EP7vEP6
KEGG_SNARE_INTERACTIONS_IN_VESICULAR_TRANSPORT	0.542318	1.46682	0.0371732	0.0544788	EP7vEP6
KEGG_FC_GAMMA_R_MEDIATED_PHAGOCYTOSIS	0.454688	1.46625	0.00933984	0.053568	EP7vEP6
KEGG_TOLL_LIKE_RECEPTOR_SIGNALING_PATHWAY	0.456937	1.46126	0.017042	0.0547342	EP7vEP6
KEGG_PROSTATE_CANCER	0.45032	1.44529	0.0199195	0.061406	EP7vEP6
KEGG_ERBB_SIGNALING_PATHWAY	0.453935	1.444	0.0216476	0.0608448	EP7vEP6
KEGG_PRION_DISEASES	0.506902	1.43098	0.0507974	0.0665779	EP7vEP6
KEGG_GRAFT_VERSUS_HOST_DISEASE	0.501608	1.41909	0.0487645	0.0719616	EP7vEP6
KEGG_APOPTOSIS	0.443601	1.4144	0.0197679	0.0733708	EP7vEP6
KEGG_AUTOIMMUNE_THYROID_DISEASE	0.502738	1.41296	0.045901	0.0728211	EP7vEP6
KEGG_ADIPOCYTOKINE_SIGNALING_PATHWAY	0.440939	1.41153	0.0257783	0.0723026	EP7vEP6
KEGG_LEISHMANIA_INFECTION	0.445373	1.41102	0.0297741	0.0713062	EP7vEP6
KEGG_GLIOMA	0.460089	1.40793	0.033599	0.0718433	EP7vEP6
KEGG_MTOR_SIGNALING_PATHWAY	0.478073	1.39965	0.0463576	0.075522	EP7vEP6
KEGG_JAK_STAT_SIGNALING_PATHWAY	0.402124	1.38789	0.0175512	0.0814451	EP7vEP6
KEGG_NICOTINATE_AND_NICOTINAMIDE_METABOLISM	0.52273	1.38579	0.0639724	0.0814758	EP7vEP6
KEGG_REGULATION_OF_AUTOPHAGY	0.549524	1.38436	0.0713264	0.0810042	EP7vEP6
KEGG_LONG_TERM_POTENTIATION	0.440574	1.36721	0.0415316	0.0906212	EP7vEP6
KEGG_SMALL_CELL_LUNG_CANCER	0.416231	1.36598	0.0303674	0.0900091	EP7vEP6
KEGG_ALLOGRAFT_REJECTION	0.49222	1.35959	0.0695154	0.0930191	EP7vEP6
KEGG_TYPE_II_DIABETES_MELLITUS	0.450381	1.35726	0.0452199	0.0932726	EP7vEP6
KEGG_DNA_REPLICATION	-0.896931	-2.09533	0	4.81481e-05	EP7vEP6
KEGG_ONE_CARBON_POOL_BY_FOLATE	-0.869427	-2.0739	0	2.40741e-05	EP7vEP6
KEGG_CYSTEINE_AND_METHIONINE_METABOLISM	-0.768202	-2.06483	0	1.60494e-05	EP7vEP6
KEGG_SPLICEOSOME	-0.711031	-2.02612	0	2.44416e-05	EP7vEP6
KEGG_MISMATCH_REPAIR	-0.872925	-2.0139	0	1.95533e-05	EP7vEP6
KEGG_BASE_EXCISION_REPAIR	-0.726702	-1.96041	0	0.000104461	EP7vEP6
KEGG_HOMOLOGOUS_RECOMBINATION	-0.768547	-1.93813	0	0.000144282	EP7vEP6
KEGG_RIBOSOME	-0.813648	-1.91267	0	0.000178455	EP7vEP6
KEGG_NUCLEOTIDE_EXCISION_REPAIR	-0.702027	-1.88807	0	0.000351767	EP7vEP6
KEGG_PYRIMIDINE_METABOLISM	-0.672795	-1.88416	0	0.000359793	EP7vEP6
KEGG_AMINOACYL_TRNA_BIOSYNTHESIS	-0.675095	-1.83447	0.000202102	0.00073308	EP7vEP6
KEGG_RNA_POLYMERASE	-0.755871	-1.7995	0.000611247	0.00145962	EP7vEP6
KEGG_SELENOAMINO_ACID_METABOLISM	-0.66799	-1.76033	0.000772648	0.00298092	EP7vEP6
KEGG_PURINE_METABOLISM	-0.538277	-1.71927	0.000608149	0.00548235	EP7vEP6
KEGG_CELL_CYCLE	-0.560749	-1.69046	0.000399521	0.00782349	EP7vEP6
KEGG_BASAL_TRANSCRIPTION_FACTORS	-0.610043	-1.62111	0.00868193	0.0185007	EP7vEP6
KEGG_GLUTATHIONE_METABOLISM	-0.575371	-1.5723	0.0121882	0.0305452	EP7vEP6
KEGG_RNA_DEGRADATION	-0.559646	-1.55768	0.0144568	0.0336239	EP7vEP6
KEGG_GLYCINE_SERINE_AND_THREONINE_METABOLISM	-0.558048	-1.54783	0.0117715	0.0354489	EP7vEP6
KEGG_LINOLEIC_ACID_METABOLISM	-0.552154	-1.51758	0.0217812	0.0456973	EP7vEP6
KEGG_PROTEASOME	-0.621383	-1.48975	0.0521704	0.056842	EP7vEP6
KEGG_GLYOXYLATE_AND_DICARBOXYLATE_METABOLISM	-0.644262	-1.48528	0.0415987	0.056478	EP7vEP6
KEGG_PENTOSE_PHOSPHATE_PATHWAY	-0.558126	-1.46641	0.0440178	0.0639602	EP7vEP6
KEGG_GLYCOSYLPHOSPHATIDYLINOSITOL_GPI_ANCHOR_BIOSYNTHESIS	-0.530933	-1.42885	0.0400297	0.084764	EP7vEP6
