# Supplementary material for: Heterogeneity in endothelial cells and widespread venous arterialization during early vascular development in mammals
Source: Cell Res. 2022 Jan 25;32(4):333–48. doi: 10.1038/s41422-022-00615-z (PMC8975889; doi:10.1038/s41422-022-00615-z)
Supplement: Supplementary file 15 — Supplementary information, Table S4 [file 41422_2022_615_MOESM15_ESM.xls]

## Sheet: legends
Table S4. UMAP coordinates, PCA coordinates, quality control and cluster assignment of the sequenced cells from 10x Genomic dataset.

## Sheet: Mouse 10x
Cell_ID	Batch	nGene	nUMI	Cluster	UMAP_1	UMAP_2	PC_1	PC_2
AAACCTGAGCTCAACT-b1	b1	4995	27582	Early VEC	-4.67094	0.669694	-6.70837	4.33164
AAACCTGAGCTGAACG-b1	b1	3704	18232	Venous VEC	-1.62552	2.07522	-3.02573	2.39734
AAACCTGCAACTTGAC-b1	b1	3975	16641	Arterial VEC	1.68867	-6.96713	17.4148	10.5725
AAACCTGCAAGCCTAT-b1	b1	3436	13437	Venous VEC	1.84531	2.37591	-4.57325	-3.39717
AAACCTGCAGACAAGC-b1	b1	4455	24215	Venous VEC	0.248715	3.55314	-8.17649	0.658618
AAACCTGGTTGTGGAG-b1	b1	4571	25874	Venous VEC	-1.91634	1.5601	-6.3664	3.0049
AAACCTGTCAATCTCT-b1	b1	2438	6921	Vwa1+ VEC	5.30047	-0.41594	3.65431	-8.72396
AAACCTGTCAGAGGTG-b1	b1	4493	24617	Venous VEC	-0.868623	1.62855	-3.60614	-0.802405
AAACCTGTCATGCATG-b1	b1	4781	20101	Arterial VEC	2.96407	-6.13714	23.0997	1.5308
AAACCTGTCCTCAACC-b1	b1	2374	5894	Venous VEC	0.340493	6.0211	-8.90911	0.166556
AAACCTGTCGTGACAT-b1	b1	4014	17676	Arterial VEC	2.41749	-7.06802	22.6462	8.32385
AAACCTGTCTTAGAGC-b1	b1	2621	9033	Arterial VEC	1.99916	-6.35318	13.1441	8.55645
AAACGGGAGGAGCGTT-b1	b1	4680	28417	Venous VEC	1.04327	0.815019	-2.07117	-3.70639
AAACGGGAGTAGGTGC-b1	b1	2151	6069	Venous VEC	-1.22611	4.43038	-6.15088	1.70334
AAACGGGCAAATACAG-b1	b1	3544	15207	Venous VEC	-2.95643	1.66441	-3.38174	2.02528
AAACGGGCAGGAACGT-b1	b1	3791	11893	Arterial VEC	3.35982	-4.24367	15.6979	0.173727
AAACGGGCATGTAGTC-b1	b1	3336	12104	Venous VEC	0.844295	-1.9995	4.01974	-4.90861
AAACGGGTCAATCACG-b1	b1	4859	27358	Venous VEC	1.43497	1.24664	-5.01054	-1.07728
AAACGGGTCCGTAGGC-b1	b1	2412	6104	Venous VEC	1.81164	6.06574	-9.45736	0.664976
AAACGGGTCCTATTCA-b1	b1	4918	26383	Venous VEC	-2.6181	5.44283	-1.02056	4.94649
AAACGGGTCTTAACCT-b1	b1	6313	53185	Arterial VEC	0.133633	-4.07282	9.06623	3.65054
AAAGATGAGAAGGACA-b1	b1	2461	6194	Venous VEC	0.390911	0.279933	1.23447	-4.85485
AAAGATGAGCCATCGC-b1	b1	4364	20814	Venous VEC	-0.780254	-2.34056	4.07908	-6.17476
AAAGATGAGCGTGTCC-b1	b1	4015	18479	Arterial VEC	0.347646	-5.9334	13.9939	9.84143
AAAGATGAGGGTATCG-b1	b1	4461	20536	Venous VEC	-0.435801	2.71649	-4.72388	-1.76079
AAAGATGAGTCATCCA-b1	b1	5307	31336	Venous VEC	3.06106	2.89086	-4.53384	-2.74535
AAAGATGCACTACAGT-b1	b1	5438	37475	Venous VEC	3.97562	0.255107	1.89305	-9.32709
AAAGATGCAGCTGTAT-b1	b1	3357	10755	Venous VEC	3.85259	1.13059	3.69818	-3.44802
AAAGATGGTAAGTAGT-b1	b1	2457	6088	Venous VEC	2.53212	-1.32313	4.63986	-5.03474
AAAGATGGTCGCTTTC-b1	b1	3651	13898	Venous VEC	2.52193	-2.90174	12.6988	-7.41122
AAAGATGGTGGCCCTA-b1	b1	2396	6826	Venous VEC	3.45498	4.04316	-2.8803	-7.22788
AAAGATGGTGGCTCCA-b1	b1	2660	7676	Arterial VEC	3.77073	-3.65348	14.6939	-1.22847
AAAGATGGTGTGGCTC-b1	b1	3126	11354	Venous VEC	-0.753676	3.58767	-6.79413	-2.05353
AAAGATGTCAAACCGT-b1	b1	2741	7503	Arterial VEC	1.81955	-6.9977	15.1416	9.10103
AAAGATGTCCGCGGTA-b1	b1	4342	22636	Venous VEC	-1.49545	1.51942	-5.7594	0.636271
AAAGATGTCTTTAGGG-b1	b1	2474	8354	Venous VEC	2.02691	-3.50823	6.42052	2.54385
AAAGCAAAGCAATCTC-b1	b1	4081	20240	Venous VEC	-0.338756	-1.38202	-0.192788	-4.05657
AAAGCAAAGCACAGGT-b1	b1	3355	10797	Venous VEC	-0.820128	-2.53937	4.43041	-8.13523
AAAGCAAAGGGTGTGT-b1	b1	2074	5721	Venous VEC	-0.142151	5.16277	-0.95249	1.08838
AAAGCAACAAAGCGGT-b1	b1	4808	22500	Venous VEC	0.180669	-1.76451	2.60826	-6.80981
AAAGCAACAAAGTCAA-b1	b1	5196	30649	Arterial VEC	-3.75735	0.201832	-2.59525	4.3952
AAAGCAACACACGCTG-b1	b1	3093	9675	Venous VEC	0.849622	3.65741	-6.56493	-2.5474
AAAGCAACACGCTTTC-b1	b1	2806	8048	Venous VEC	1.00852	0.476717	-1.87597	-5.96601
AAAGCAACAGGCTCAC-b1	b1	4575	25111	Venous VEC	2.47641	0.918062	-0.982331	-6.04924
AAAGCAAGTAGCCTCG-b1	b1	3758	18085	Venous VEC	-1.25852	0.745775	-1.89881	1.75684
AAAGCAAGTTACTGAC-b1	b1	4901	30098	Venous VEC	-2.34947	0.301023	-2.91853	0.630947
AAAGCAAGTTTGCATG-b1	b1	3767	17449	Early VEC	-4.81504	0.888621	-7.88512	3.75033
AAAGCAATCCGAACGC-b1	b1	2316	6702	Venous VEC	1.5509	5.94436	-9.49547	0.21063
AAAGCAATCTGATACG-b1	b1	3408	12808	Venous VEC	2.32361	1.04898	-4.24257	-3.74126
AAAGTAGAGAGTAATC-b1	b1	4316	22775	Venous VEC	-1.15326	-0.0863528	-3.69597	-2.06619
AAAGTAGAGGACATTA-b1	b1	4272	24355	Venous VEC	-1.87834	1.70227	-4.46916	0.377387
AAAGTAGAGTTCCACA-b1	b1	4098	14094	Venous VEC	1.72538	6.57275	-4.82949	2.39194
AAAGTAGCACCAGCAC-b1	b1	4210	24713	Venous VEC	-1.86821	4.38092	-8.8925	2.55128
AAAGTAGCAGGCGATA-b1	b1	2558	9043	Venous VEC	0.06297	3.46805	-6.32357	-0.725374
AAAGTAGCAGTATCTG-b1	b1	4582	23291	Venous VEC	2.15676	-1.78909	4.70145	-4.87174
AAAGTAGCAGTCACTA-b1	b1	5444	38997	Venous VEC	-3.42082	3.26382	-2.32507	4.50083
AAAGTAGCATAGGATA-b1	b1	3593	15127	Venous VEC	0.76734	2.37661	-4.82983	-4.8687
AAAGTAGCATCGGAAG-b1	b1	2779	9299	Venous VEC	-2.6437	4.69715	-6.54438	4.30428
AAAGTAGGTCATCGGC-b1	b1	3773	17225	Venous VEC	-1.13768	-0.356207	-4.77349	-2.69708
AAAGTAGGTGGAAAGA-b1	b1	4577	26422	Venous VEC	3.27596	-0.358714	3.39661	-8.18308
AAAGTAGGTTCACGGC-b1	b1	4171	23650	Venous VEC	-2.20903	2.08546	-6.83755	1.75305
AAAGTAGGTTCTGTTT-b1	b1	3968	19323	Venous VEC	-0.0138407	3.27241	-6.23493	-0.0460206
AAAGTAGTCAGTTGAC-b1	b1	4895	31632	Venous VEC	-0.344722	0.665601	-2.40977	-0.788531
AAAGTAGTCTATCGCC-b1	b1	5001	35889	Venous VEC	-2.5223	0.878222	-5.58277	2.66467
AAATGCCAGCACGCCT-b1	b1	5088	28509	Venous VEC	-0.958784	-0.975958	-3.96957	-2.38159
AAATGCCCAAGCTGTT-b1	b1	4603	24469	Venous VEC	3.30748	1.64273	0.847766	-5.89516
AAATGCCCAATGGAAT-b1	b1	3082	11068	Venous VEC	2.49579	2.09189	-2.48776	-7.97684
AAATGCCCAATGGTCT-b1	b1	4285	22356	Venous VEC	-0.869693	4.14631	-4.76195	1.70888
AAATGCCCAGGATCGA-b1	b1	2306	6622	Venous VEC	3.05062	1.9311	-1.8463	-5.00246
AAATGCCCATGTCGAT-b1	b1	5941	43777	Arterial VEC	-0.717357	-7.19978	4.8925	3.23243
AAATGCCGTTGTTTGG-b1	b1	4990	31042	Early VEC	-5.06513	2.081	-7.97882	6.71744
AAATGCCTCACGATGT-b1	b1	4741	24186	Venous VEC	-1.4819	-0.528747	0.93725	-0.740601
AAATGCCTCGTACCGG-b1	b1	4096	17973	Arterial VEC	-0.00510615	-3.95826	2.09657	0.543156
AAATGCCTCTATCCCG-b1	b1	6160	49769	Vwa1+ VEC	4.56563	0.374395	1.35534	-7.73653
AAATGCCTCTCTGAGA-b1	b1	3195	10404	Venous VEC	1.53826	4.88636	-5.7507	-3.71427
AACACGTAGAGGTTAT-b1	b1	5643	36430	Venous VEC	-1.84445	0.0986061	0.510106	-3.12987
AACACGTAGCAGCGTA-b1	b1	3464	14025	Venous VEC	2.6315	3.76082	-6.47568	-4.06611
AACACGTAGCCCAATT-b1	b1	6157	56961	Early VEC	-4.3737	0.81215	-7.02471	1.28278
AACACGTAGCTATGCT-b1	b1	3806	18140	Venous VEC	-0.607867	2.52617	-7.72393	0.0661914
AACACGTAGCTTATCG-b1	b1	4298	22107	Venous VEC	2.57903	2.64243	-3.81732	-5.27775
AACACGTAGGGCTTCC-b1	b1	4992	30643	Venous VEC	0.290924	-1.50299	1.63601	-1.77622
AACACGTAGTTTCCTT-b1	b1	5122	29577	Venous VEC	-3.28788	1.43178	-3.27453	5.01338
AACACGTCAAGGACTG-b1	b1	2772	11065	Venous VEC	0.394828	2.91962	-4.04816	-3.11629
AACACGTCATCTCGCT-b1	b1	6149	42538	Venous VEC	0.878989	-1.89826	6.61586	-6.74205
AACACGTGTAAGTGTA-b1	b1	3919	16809	Venous VEC	2.39214	2.99788	-4.88901	-4.11751
AACACGTGTCCTAGCG-b1	b1	4069	15542	Arterial VEC	0.951077	-3.98859	8.55119	0.981022
AACACGTTCATCACCC-b1	b1	3926	15587	Venous VEC	0.723283	-0.00210057	1.36923	-3.85125
AACACGTTCCAAACAC-b1	b1	4883	30511	Venous VEC	-0.996316	2.66554	-7.16001	2.39981
AACACGTTCCTGCTTG-b1	b1	3943	18241	Venous VEC	2.35047	-0.869084	2.94906	-2.80665
AACACGTTCTGCGACG-b1	b1	5269	32582	Hemogenic EC	-0.67194	-8.31274	3.30999	17.733
AACCATGAGGCACATG-b1	b1	3067	11227	Venous VEC	1.3938	3.47427	-5.92401	-2.0701
AACCATGCACACAGAG-b1	b1	4391	26047	Venous VEC	-1.66104	3.25778	-10.1356	3.00757
AACCATGCACAGGAGT-b1	b1	4847	31329	Early VEC	-3.24724	-0.234547	-1.96279	2.24775
AACCATGCAGACGCTC-b1	b1	4101	18843	Venous VEC	2.67712	0.717946	0.284125	-5.96332
AACCATGCAGTAACGG-b1	b1	4248	19384	Venous VEC	2.47555	-2.68811	7.25111	-3.85965
AACCATGCATAACCTG-b1	b1	5080	34553	Venous VEC	-1.98325	0.970751	-5.50365	-0.215105
AACCATGCATCCAACA-b1	b1	3721	13201	Arterial VEC	3.65363	-3.84127	15.2479	-4.30493
AACCATGCATGTAGTC-b1	b1	4705	26157	Venous VEC	-0.601913	-0.987049	-2.47055	-3.99905
AACCATGGTAAGTGTA-b1	b1	3366	12833	Venous VEC	-0.802672	2.817	-7.3428	1.86165
AACCATGGTTCTGTTT-b1	b1	3598	11989	Venous VEC	-2.76686	1.92837	-3.07655	3.50963
AACCATGTCGGTGTCG-b1	b1	3903	16914	Venous VEC	-2.80658	1.50392	-4.72511	1.37796
AACCGCGAGGTGCTTT-b1	b1	3344	10722	Venous VEC	1.96654	5.36643	-1.38456	-1.85207
AACCGCGCAAGAAAGG-b1	b1	3071	11770	Venous VEC	1.68863	2.50085	-6.40261	-3.5051
AACCGCGCACCCATGG-b1	b1	2482	8584	Venous VEC	3.54141	2.1749	-1.55812	-5.69632
AACCGCGCAGCTGCAC-b1	b1	2476	6267	Venous VEC	1.85014	3.31094	-2.22382	-8.37374
AACCGCGCATTTCACT-b1	b1	5064	28921	Arterial VEC	1.2203	-4.23995	11.0644	-0.76551
AACCGCGGTCACCCAG-b1	b1	3962	18476	Venous VEC	-0.581628	1.15682	-4.00862	-0.74812
AACCGCGTCAGAGCTT-b1	b1	4050	20822	Venous VEC	0.11539	-0.127973	-1.05701	-2.4546
AACCGCGTCCCTCAGT-b1	b1	4333	22517	Venous VEC	-1.80455	2.98927	-5.86971	2.81719
AACCGCGTCCCTCTTT-b1	b1	4090	17021	Venous VEC	0.922902	1.26214	-4.77216	-1.45351
AACCGCGTCCGAAGAG-b1	b1	2686	8230	Vwa1+ VEC	4.10848	-1.09852	6.50933	-8.09287
AACCGCGTCGAGAGCA-b1	b1	3811	19141	Venous VEC	-2.87086	3.24703	-7.2777	5.14374
AACCGCGTCTCGTATT-b1	b1	4295	23376	Venous VEC	-2.73452	1.53538	-6.63047	2.35593
AACCGCGTCTGTTTGT-b1	b1	3407	12746	Venous VEC	3.2947	0.111814	1.8368	-4.0382
AACGTTGAGAAGGACA-b1	b1	4839	28075	Vwa1+ VEC	4.97943	-1.49146	11.0902	-8.24209
AACGTTGAGAGGTACC-b1	b1	4723	23916	Venous VEC	-0.894036	5.77925	-6.98443	3.50416
AACGTTGCACGAAGCA-b1	b1	4729	26381	Gata4+	-4.40289	6.23484
AACGTTGCAGACGCAA-b1	b1	5054	31127	Venous VEC	0.303417	-1.53344	1.04354	-2.22975
AACGTTGGTTCACCTC-b1	b1	3682	16346	Venous VEC	2.17686	-2.59668	7.02455	-1.1763
AACGTTGTCCAACCAA-b1	b1	4308	21829	Venous VEC	0.116808	4.12865	-7.20163	0.39051
AACGTTGTCCACGTGG-b1	b1	5829	47422	Venous VEC	-2.00842	1.08222	-4.40031	0.512312
AACGTTGTCCCAACGG-b1	b1	3377	12682	Non-EC	-11.912	-2.02984
AACGTTGTCGACAGCC-b1	b1	2360	5522	Venous VEC	-0.668596	0.474007	-4.14668	-0.621516
AACTCAGAGAGTAAGG-b1	b1	2260	6086	Venous VEC	1.24276	4.72353	-4.02583	-0.503932
AACTCAGAGAGTCTGG-b1	b1	4485	20210	Venous VEC	0.0575141	-1.5181	3.30219	-4.69849
AACTCAGAGCTTATCG-b1	b1	3796	16249	Arterial VEC	2.3547	-7.80122	18.7635	10.4665
AACTCAGAGTAAGTAC-b1	b1	4629	24659	Arterial VEC	0.356302	-4.0063	6.15572	1.24315
AACTCAGCAGCTATTG-b1	b1	5691	38586	Venous VEC	0.928275	2.75377	-4.34588	-3.12936
AACTCAGCAGTTCATG-b1	b1	5352	29753	Vwa1+ VEC	5.0549	-1.37545	11.8874	-12.2113
AACTCAGCATGTCTCC-b1	b1	4434	21950	Venous VEC	3.18118	0.135719	1.11064	-8.49582
AACTCAGGTAAACCTC-b1	b1	4159	16510	Venous VEC	3.99692	-2.05668	11.5464	-10.9673
AACTCAGGTCTCCACT-b1	b1	5817	37130	Venous VEC	3.81324	0.919692	5.91248	-4.84335
AACTCAGGTCTGGTCG-b1	b1	3584	13862	Arterial VEC	1.23169	-4.68127	9.1138	5.58904
AACTCAGTCGTCGTTC-b1	b1	3883	16539	Venous VEC	3.03873	-3.02523	9.20518	-1.43207
AACTCCCAGATGCCTT-b1	b1	4477	23729	Venous VEC	-1.69598	3.09925	-6.27562	2.5791
AACTCCCAGGATGTAT-b1	b1	5174	32707	Early VEC	-4.1158	0.0434931	-5.60535	1.16155
AACTCCCCAAGCCGTC-b1	b1	4249	17500	Venous VEC	-0.81909	-1.8654	0.732098	-4.64434
AACTCCCCATATACCG-b1	b1	4641	27491	Early VEC	-4.46358	1.16914	-7.58944	3.31288
AACTCCCGTCTAGCCG-b1	b1	4435	23612	Venous VEC	2.35848	0.623464	-1.03105	-4.29346
AACTCCCGTCTTCAAG-b1	b1	3595	13975	Venous VEC	1.81804	1.95879	-0.321442	-0.48299
AACTCCCGTTCGCTAA-b1	b1	4863	32884	Venous VEC	-2.18552	3.84795	-8.79553	2.83316
AACTCCCTCACAATGC-b1	b1	4497	20165	Venous VEC	0.946317	0.0692253	-2.45822	-3.72089
AACTCTTAGCGGCTTC-b1	b1	4168	19659	Venous VEC	-2.84896	0.664537	-1.69247	3.65278
AACTCTTAGCTGGAAC-b1	b1	4384	22464	Venous VEC	1.95222	-0.611089	-0.0488632	-8.3618
AACTCTTAGTGACTCT-b1	b1	4820	28231	Venous VEC	0.0676637	0.15508	-3.51354	-2.84564
AACTCTTCAATGGAAT-b1	b1	3366	13712	Vwa1+ VEC	4.38129	-0.470225	3.79359	-7.88055
AACTCTTCATCTCGCT-b1	b1	2865	8569	Arterial VEC	2.69448	-3.89212	13.5423	-1.23401
AACTCTTGTCATCCCT-b1	b1	3140	10462	Venous VEC	0.17465	4.55006	-4.75349	-2.13136
AACTCTTGTGTGACGA-b1	b1	3870	12093	Vwa1+ VEC	4.4886	-1.59281	11.401	-11.7442
AACTCTTGTTACGGAG-b1	b1	5845	42837	Venous VEC	-0.866593	0.328249	-0.773603	-1.33443
AACTCTTGTTGACGTT-b1	b1	3504	15607	Venous VEC	0.263335	3.15683	-4.68088	-0.508317
AACTCTTGTTGATTGC-b1	b1	4322	23327	Venous VEC	-3.03404	0.707033	-1.25804	2.5684
AACTCTTGTTTGACAC-b1	b1	5427	38288	Venous VEC	1.19855	0.0484632	-1.89046	-5.18013
AACTCTTTCCGCAAGC-b1	b1	3051	9418	Venous VEC	3.25654	4.52615	-2.38248	-5.8073
AACTCTTTCCGTTGCT-b1	b1	3447	15473	Venous VEC	0.531838	3.30556	-4.99907	-1.01305
AACTCTTTCGCGGATC-b1	b1	3682	14423	Venous VEC	1.98953	-0.680942	2.232	-8.50127
AACTCTTTCGTGGACC-b1	b1	4025	20675	Venous VEC	1.72129	1.21108	-4.12905	-2.3647
AACTCTTTCTACGAGT-b1	b1	5773	34613	Venous VEC	-2.04143	0.683821	-5.75939	0.0729241
AACTGGTAGTACGTTC-b1	b1	4292	23339	Venous VEC	0.873703	3.41592	-7.55499	0.433127
AACTGGTAGTATCTCG-b1	b1	4832	29302	Venous VEC	-2.3754	2.32338	-7.73497	3.81846
AACTGGTCAATGGATA-b1	b1	4376	21770	Venous VEC	-2.39234	1.92027	-7.63278	2.58177
AACTGGTCAGTGGAGT-b1	b1	5428	36097	Venous VEC	4.24146	0.578858	2.41156	-8.83611
AACTGGTGTACAGCAG-b1	b1	3710	17009	Venous VEC	1.61325	0.176297	-1.71545	-4.28834
AACTGGTTCCCTTGTG-b1	b1	5269	36229	Venous VEC	1.58971	1.30454	-2.83686	-3.11665
AACTGGTTCCTAAGTG-b1	b1	5345	35023	Venous VEC	1.47023	0.341076	-3.77661	-2.94066
AACTGGTTCGGAAATA-b1	b1	5169	30841	Venous VEC	3.39166	-0.140233	2.66424	-6.87774
AACTGGTTCGGGAGTA-b1	b1	4355	20068	Arterial VEC	1.3459	-6.78509	13.4361	14.0968
AACTTTCAGGACAGCT-b1	b1	2782	8525	Arterial VEC	2.28697	-7.81064	19.9809	12.8127
AACTTTCAGTGGAGAA-b1	b1	6434	61766	Early VEC	-4.68838	2.47915	-9.9951	5.20201
AACTTTCCAATGAAAC-b1	b1	5074	31784	Venous VEC	2.79775	2.03938	-4.72961	-3.41727
AACTTTCCACGAAAGC-b1	b1	2803	8065	Arterial VEC	1.75564	-3.71186	13.2784	-3.91909
AACTTTCCAGCTCCGA-b1	b1	3465	12589	Venous VEC	-3.30937	0.377506	-0.684736	2.53908
AACTTTCCATCGGACC-b1	b1	3350	11041	Venous VEC	0.673601	5.90847	-7.93542	0.298588
AACTTTCCATGTCTCC-b1	b1	6250	57337	Gata4+	-3.92864	4.5148
AACTTTCGTAACGACG-b1	b1	5712	48055	Early VEC	-3.93485	0.0756832	-2.98697	0.0504335
AACTTTCTCACTCTTA-b1	b1	4309	18441	Arterial VEC	2.65322	-6.16588	21.2631	9.28182
AACTTTCTCCGTACAA-b1	b1	6037	46299	Vwa1+ VEC	3.38213	-2.19207	10.7173	-2.99872
AACTTTCTCGCTAGCG-b1	b1	5143	34906	Venous VEC	0.747985	1.69201	-4.87181	-0.413002
AAGACCTAGATCTGCT-b1	b1	3524	15636	Venous VEC	-1.64726	5.04162	-9.40463	3.43048
AAGACCTAGTAGCGGT-b1	b1	3521	13307	Venous VEC	3.53968	-0.150126	3.74632	-8.23187
AAGACCTAGTGGGATC-b1	b1	4105	19597	Arterial VEC	2.79645	-5.04734	18.135	3.31587
AAGACCTCAATGGAAT-b1	b1	3214	11095	Venous VEC	2.64251	-3.85919	13.2834	-1.01843
AAGACCTCACACTGCG-b1	b1	2156	5986	Venous VEC	0.765769	3.80194	-3.3909	-0.30595
AAGACCTCACATAACC-b1	b1	4718	25786	Venous VEC	1.03799	-0.141445	-2.49882	-5.19083
AAGACCTCACGGACAA-b1	b1	2465	6860	Venous VEC	-1.49557	4.88928	-9.58882	4.03341
AAGACCTGTAAGGATT-b1	b1	4368	23351	Hemogenic EC	-0.832228	-8.63063	1.19143	18.1608
AAGACCTGTCAGCTAT-b1	b1	5622	44546	Venous VEC	-2.96143	2.53419	-9.34393	2.5089
AAGACCTGTCATATCG-b1	b1	3925	16187	Venous VEC	-1.88124	2.16809	-6.8244	1.74802
AAGACCTGTCGCGGTT-b1	b1	3983	17702	Venous VEC	-1.7764	0.640286	-6.97888	0.111763
AAGACCTGTCTAAACC-b1	b1	4787	28524	Venous VEC	-3.57471	1.11044	-7.37351	3.19325
AAGACCTGTGAAGGCT-b1	b1	3697	16093	Venous VEC	2.91465	2.60512	-4.92761	-3.7544
AAGACCTTCTTGCATT-b1	b1	4739	24214	Arterial VEC	0.0924535	-3.7699	6.16001	-0.513292
AAGCCGCAGCTAGGCA-b1	b1	4094	18710	Arterial VEC	1.4722	-3.13063	5.64725	-1.81756
AAGCCGCAGGAGCGAG-b1	b1	5609	46054	Venous VEC	-1.80691	3.21197	-7.5389	3.34061
AAGCCGCAGTGGAGTC-b1	b1	3374	12611	Venous VEC	-2.23818	-0.390938	-4.98558	-1.08666
AAGCCGCCACCAGTTA-b1	b1	4720	27808	Arterial VEC	-0.416865	-4.7774	3.63955	3.99766
AAGCCGCCACGAAATA-b1	b1	4114	18415	Vwa1+ VEC	6.8271	-0.837608	16.9642	-17.4763
AAGCCGCCACGACTCG-b1	b1	4472	22906	Venous VEC	-1.68488	3.95456	-6.93065	1.47369
AAGCCGCGTTAAGATG-b1	b1	3923	17516	Venous VEC	0.0212485	-1.96337	2.04115	-0.937217
AAGCCGCTCCAACCAA-b1	b1	4980	25064	Arterial VEC	0.779951	-4.82692	10.8222	4.58896
AAGCCGCTCCGCTGTT-b1	b1	2879	8731	Arterial VEC	4.37548	-5.15418	28.2481	-2.40321
AAGCCGCTCGACGGAA-b1	b1	3677	13483	Hemogenic EC	-1.1963	-8.30556	-0.829143	15.5539
AAGCCGCTCGGCTTGG-b1	b1	3942	15699	Arterial VEC	2.27116	-6.65247	20.3647	11.9276
AAGGAGCAGAGGACGG-b1	b1	2504	7152	Venous VEC	3.08194	5.80477	-4.98088	-5.54895
AAGGAGCAGAGTTGGC-b1	b1	3663	14763	Arterial VEC	2.5361	-5.65257	19.4574	7.27192
AAGGAGCAGGGCTTGA-b1	b1	3099	10083	Arterial VEC	2.34705	-8.10716	17.7268	12.4914
AAGGAGCCAAACGCGA-b1	b1	4691	20230	Arterial VEC	0.929079	-3.94913	11.4237	-1.75602
AAGGAGCCAAGAGTCG-b1	b1	3959	19629	Venous VEC	-2.51701	1.54061	-5.15802	6.9021
AAGGAGCCACCCATTC-b1	b1	5403	31103	Venous VEC	-1.51011	0.839076	-2.01732	0.866099
AAGGAGCCACTTAAGC-b1	b1	3137	11605	Venous VEC	-2.33765	4.24317	-9.06769	3.35306
AAGGAGCCATATGGTC-b1	b1	3901	18794	Venous VEC	-0.170548	2.53893	-4.69031	-1.60123
AAGGAGCCATTCTCAT-b1	b1	5448	32853	Arterial VEC	1.26201	-4.77368	11.8843	4.66941
AAGGAGCGTAGAGCTG-b1	b1	3403	12546	Venous VEC	0.0646065	2.827	-6.82456	-1.92357
AAGGAGCGTCAGATAA-b1	b1	3257	11497	Arterial VEC	2.05641	-5.89718	13.6266	7.01938
AAGGAGCGTCCCGACA-b1	b1	2071	5283	Venous VEC	2.96076	2.52175	-4.94666	-4.96049
AAGGAGCTCATTTGGG-b1	b1	4393	23746	Early VEC	-4.64108	1.07512	-8.00209	3.87417
AAGGAGCTCGGAAACG-b1	b1	2470	6753	Venous VEC	1.84118	-1.49377	3.81167	-3.33951
AAGGAGCTCTTGCCGT-b1	b1	2225	5842	Gata4+	-4.8695	6.4528
AAGGCAGAGAAGGGTA-b1	b1	4509	22930	Venous VEC	2.28002	1.97172	-4.51351	-5.36148
AAGGCAGAGACTGTAA-b1	b1	5129	30220	Early VEC	-4.37409	0.368012	-4.29915	4.03458
AAGGCAGAGAGTCTGG-b1	b1	4118	19684	Venous VEC	2.88148	3.03806	-5.76829	-4.06081
AAGGCAGAGTCGCCGT-b1	b1	2507	7447	Vwa1+ VEC	3.90646	-2.30739	9.08577	-5.79824
AAGGCAGCAGACAGGT-b1	b1	4558	25627	Venous VEC	-1.55094	1.7332	-5.38839	2.0982
AAGGCAGCATACAGCT-b1	b1	2897	8431	Venous VEC	2.72304	5.21445	-5.20338	-4.59159
AAGGCAGCATGTAAGA-b1	b1	3757	16633	Venous VEC	0.542097	2.98852	-6.71181	-0.649078
AAGGCAGGTAGGCTGA-b1	b1	2584	8334	Venous VEC	0.00294542	6.35233	-11.8466	2.06116
AAGGCAGGTCTCAACA-b1	b1	3386	10723	Arterial VEC	0.353155	-4.47819	4.22209	3.85146
AAGGCAGTCGTCTGAA-b1	b1	2958	8461	Arterial VEC	3.8116	-4.07237	19.3792	-3.79604
AAGGTTCAGCAGATCG-b1	b1	2847	8007	Venous VEC	-0.0481827	1.22961	-3.35846	-0.507154
AAGGTTCAGGCCGAAT-b1	b1	6166	48471	Early VEC	-3.66625	1.61448	-3.92295	3.41899
AAGGTTCAGGGAGTAA-b1	b1	4815	34406	Early VEC	-4.14975	0.966213	-5.16111	4.9464
AAGGTTCAGTGATCGG-b1	b1	3043	12459	Venous VEC	2.05142	2.43501	-3.88464	-3.5574
AAGGTTCCAACAACCT-b1	b1	4621	22612	Venous VEC	-0.610542	-0.826324	-0.413572	-2.79872
AAGGTTCCAGATCTGT-b1	b1	2390	7807	Venous VEC	0.694606	1.64196	-1.56661	-4.80094
AAGGTTCGTCTAGTGT-b1	b1	3938	18210	Venous VEC	1.44732	0.701463	-2.9419	-1.63771
AAGGTTCGTCTTGCGG-b1	b1	2393	7306	Venous VEC	-0.561346	4.71675	-7.10651	5.12178
AAGGTTCTCAACGGCC-b1	b1	2721	8856	Vwa1+ VEC	4.1092	-3.49877	17.1462	-3.78882
AAGGTTCTCATTGCGA-b1	b1	3089	11151	Venous VEC	1.55954	3.17859	-6.41332	-1.67725
AAGGTTCTCCACGTTC-b1	b1	6130	53481	Venous VEC	0.42581	0.433645	-1.74305	-1.19464
AAGGTTCTCCATGCTC-b1	b1	4650	24697	Venous VEC	4.07132	-2.62977	14.3249	-7.25217
AAGTCTGAGACGACGT-b1	b1	2106	6835	Venous VEC	0.15449	5.77784	-10.5523	2.25764
AAGTCTGAGAGTGACC-b1	b1	4813	28154	Venous VEC	-1.15793	0.00349446	-3.23772	-2.4213
AAGTCTGAGATATGCA-b1	b1	4093	18920	Venous VEC	0.342603	-1.84319	3.63176	-4.67575
AAGTCTGAGATGCGAC-b1	b1	4445	24499	Venous VEC	0.927265	1.31826	-5.84154	-0.535872
AAGTCTGAGTGTTAGA-b1	b1	5386	32201	Venous VEC	-2.08592	0.125203	-3.79343	0.349434
AAGTCTGCAAGCGATG-b1	b1	3204	11748	Vwa1+ VEC	4.77229	-1.65754	8.57132	-11.9648
AAGTCTGCAGCTGTTA-b1	b1	4910	29513	Venous VEC	-1.46548	2.20693	-7.83277	0.445638
AAGTCTGGTAAGTGGC-b1	b1	2977	8517	Venous VEC	3.31565	4.90926	-5.99614	-9.11922
AAGTCTGGTCGCATCG-b1	b1	4117	20267	Venous VEC	3.56937	1.32748	-0.498029	-5.37816
AAGTCTGGTCTCAACA-b1	b1	3061	9151	Venous VEC	0.0580985	5.55922	-8.95453	3.92339
AAGTCTGGTGCAGACA-b1	b1	3614	16743	Venous VEC	1.96239	-2.32042	7.82824	-6.10605
AAGTCTGTCAGTTTGG-b1	b1	4568	22380	Venous VEC	1.07766	2.05324	-2.48896	-5.91873
AAGTCTGTCCTCCTAG-b1	b1	6133	52428	Venous VEC	-1.68744	3.8041	-9.18003	3.40619
AAGTCTGTCGAGGTAG-b1	b1	5011	31155	Venous VEC	-0.171999	1.38638	-5.1942	0.722613
AAGTCTGTCTGGCGAC-b1	b1	2874	10023	Venous VEC	-0.192901	3.48778	-6.356	0.467306
AATCCAGAGACAAGCC-b1	b1	3843	15801	Arterial VEC	4.05046	-3.30637	14.3808	-6.58018
AATCCAGAGCTAACAA-b1	b1	5417	37054	Venous VEC	-3.27447	2.09732	-5.18487	6.05722
AATCCAGAGTGGAGTC-b1	b1	3336	12593	Venous VEC	-1.50129	4.06241	-5.65806	2.40299
AATCCAGCAAGACGTG-b1	b1	4465	25066	Venous VEC	-2.69637	3.93738	-6.64838	3.21146
AATCCAGCAAGTCTAC-b1	b1	6880	75826	Venous VEC	-0.238412	-1.16321	-1.52805	-4.93687
AATCCAGCACGCGAAA-b1	b1	2679	9598	Venous VEC	0.178994	5.90785	-6.26143	3.2344
AATCCAGCAGTATAAG-b1	b1	4751	27407	Venous VEC	-2.62215	1.17045	-4.42614	1.99857
AATCCAGGTACGACCC-b1	b1	4768	28088	Venous VEC	-0.720519	2.45967	-6.29422	-2.20255
AATCCAGGTAGTAGTA-b1	b1	5221	40804	Early VEC	-4.95618	0.909387	-7.21091	5.57755
AATCCAGTCAAGGTAA-b1	b1	4156	20421	Venous VEC	0.247509	2.77058	-7.68489	-1.94815
AATCCAGTCCGTCATC-b1	b1	4703	27190	Venous VEC	-1.57435	3.69165	-7.92093	2.30675
AATCGGTAGATGCGAC-b1	b1	5645	47074	Venous VEC	-2.92036	1.8964	-3.22803	4.03461
AATCGGTCAAGCCGTC-b1	b1	5567	35853	Venous VEC	-1.04681	-1.71678	-0.19436	-3.33011
AATCGGTCACCCTATC-b1	b1	4137	18237	Venous VEC	-3.85121	-0.162486	-4.43875	2.23048
AATCGGTCAGTGGGAT-b1	b1	5322	32611	Arterial VEC	-0.74765	-6.85643	7.24379	15.5905
AATCGGTGTAAGTGGC-b1	b1	3964	17216	Arterial VEC	1.75932	-5.36482	17.2066	4.03497
AATCGGTGTGGCTCCA-b1	b1	2472	7339	Venous VEC	-0.560943	4.66811	-10.743	2.06463
AATCGGTTCCTTGACC-b1	b1	3335	14045	Venous VEC	2.55893	-3.0376	9.84755	-1.20946
ACACCAAAGAAACCAT-b1	b1	4577	24865	Venous VEC	-2.08775	2.08515	-6.94118	3.22622
ACACCAAAGCGATTCT-b1	b1	2204	5430	Venous VEC	0.591465	6.7671	-6.94595	3.66633
ACACCAACACGTAAGG-b1	b1	4627	27529	Venous VEC	1.28918	3.36649	-7.80811	-0.547636
ACACCAACAGCCTATA-b1	b1	4723	30831	Venous VEC	-0.304286	3.02195	-8.05382	0.187988
ACACCAACATATGGTC-b1	b1	4460	23989	Venous VEC	-2.31557	3.61307	-6.25723	3.61737
ACACCAACATGTAGTC-b1	b1	3843	16227	Venous VEC	-0.971262	0.304286	-3.74528	-2.96681
ACACCAAGTAGAGCTG-b1	b1	4396	22092	Venous VEC	-0.0366829	0.319434	-2.45663	-1.40492
ACACCAAGTATAGTAG-b1	b1	2727	8548	Arterial VEC	3.9333	-4.79994	16.3695	-1.46944
ACACCAATCACAGTAC-b1	b1	2870	8484	Venous VEC	1.35894	6.36666	-7.99055	1.26544
ACACCAATCATGCAAC-b1	b1	5394	40981	Venous VEC	-1.44491	3.48557	-6.57979	2.61596
ACACCAATCGGATGTT-b1	b1	3481	13595	Venous VEC	1.31551	-2.35167	6.72915	-6.64276
ACACCAATCTAACTCT-b1	b1	4812	27374	Venous VEC	1.7823	-1.69937	4.48912	-2.11746
ACACCCTAGATAGTCA-b1	b1	3614	14575	Venous VEC	-2.11296	3.19305	-10.4398	2.3423
ACACCCTCACAACGTT-b1	b1	2990	8447	Venous VEC	3.99193	3.04664	7.25888	-10.8108
ACACCCTCACTTACGA-b1	b1	4526	22544	Vwa1+ VEC	4.76781	0.235467	2.68362	-7.49324
ACACCCTGTAAGGGAA-b1	b1	3643	16832	Venous VEC	-0.705658	4.3396	-7.75562	2.45036
ACACCCTGTAGCGTCC-b1	b1	5696	45356	Venous VEC	0.749617	0.183909	-3.32549	-3.27964
ACACCCTGTCTAGTGT-b1	b1	5242	36904	Early VEC	-5.22696	1.67787	-8.06069	5.35335
ACACCCTGTGTTGGGA-b1	b1	3447	12676	Venous VEC	3.50015	0.0594329	0.907249	-7.92816
ACACCCTTCACAAACC-b1	b1	4809	30856	Venous VEC	-2.22224	-0.133346	-4.8066	0.682044
ACACCCTTCACCCGAG-b1	b1	3086	8607	Venous VEC	-3.21014	-0.195238	1.86077	1.96299
ACACCCTTCATGTGGT-b1	b1	4832	25251	Venous VEC	3.54645	-0.243095	2.48071	-7.48039
ACACCCTTCCCTGACT-b1	b1	4128	19243	Arterial VEC	1.96921	-4.0039	13.0328	3.03511
ACACCCTTCCGTACAA-b1	b1	2983	8444	Arterial VEC	2.28013	-6.65705	20.1891	6.34028
ACACCCTTCGATGAGG-b1	b1	4982	26355	Gata4+	-4.959	6.58603
ACACCCTTCGCACTCT-b1	b1	3662	10795	Venous VEC	2.86236	2.40654	-0.513787	-6.52365
ACACCCTTCGGCATCG-b1	b1	5453	35167	Venous VEC	-1.60719	3.30226	-3.07235	1.1907
ACACCCTTCTGGCGTG-b1	b1	3345	12305	Non-EC	-11.772	-1.89139
ACACCGGAGCACACAG-b1	b1	3817	17114	Early VEC	-5.12614	1.02773	-9.16135	3.44333
ACACCGGAGCCGCCTA-b1	b1	4643	27472	Venous VEC	-0.488884	3.36191	-6.46526	1.10048
ACACCGGAGCTTATCG-b1	b1	2138	5422	Venous VEC	1.15421	5.32771	-9.32043	0.292784
ACACCGGCAATCAGAA-b1	b1	5132	35496	Early VEC	-4.22322	0.752235	-7.44981	2.38442
ACACCGGGTAAAGGAG-b1	b1	4263	20717	Venous VEC	0.726572	3.55058	-2.60829	-3.04928
ACACCGGGTGTATGGG-b1	b1	4741	25129	Venous VEC	3.56106	0.395762	0.18975	-4.60067
ACACCGGGTTCAGACT-b1	b1	2522	7216	Venous VEC	2.68033	4.83382	-6.72025	-5.3538
ACACCGGTCCGTAGGC-b1	b1	4341	21719	Venous VEC	-2.99934	0.109365	-4.39249	2.15984
ACACTGAAGACTGTAA-b1	b1	4462	22773	Venous VEC	-0.665007	-0.952781	-3.01234	-4.55006
ACACTGAAGGAATGGA-b1	b1	5087	33238	Venous VEC	2.17182	-2.82599	12.4293	-6.93757
ACACTGACATTGGTAC-b1	b1	5059	31507	Venous VEC	1.69908	-1.24427	2.06861	1.08347
ACACTGAGTAGTAGTA-b1	b1	4546	20447	Venous VEC	1.14075	-0.806836	2.52266	-8.39959
ACACTGAGTCAGTGGA-b1	b1	3639	14044	Venous VEC	-0.45592	2.1603	-3.02035	-0.90976
ACACTGAGTCTAGAGG-b1	b1	3601	13358	Venous VEC	-0.360788	-1.95941	4.64286	-3.7014
ACACTGAGTGTTCTTT-b1	b1	5658	43887	Venous VEC	-2.70675	3.82353	-3.24321	5.40092
ACAGCCGAGAACTCGG-b1	b1	2713	8438	Venous VEC	3.11426	2.9287	-3.36332	-6.94931
ACAGCCGCATTGTGCA-b1	b1	3224	10046	Venous VEC	3.62099	-0.16069	5.63852	-6.85321
ACAGCCGTCCATTCTA-b1	b1	5598	37490	Arterial VEC	-0.216362	-7.44907	10.6072	16.2592
ACAGCCGTCCTCTAGC-b1	b1	2637	8289	Non-EC	-11.8088	-1.84891
ACAGCCGTCTCGATGA-b1	b1	3012	8668	Venous VEC	-0.290316	1.56254	-2.38241	-1.32827
ACAGCTAAGACACGAC-b1	b1	5471	35427	Venous VEC	3.78393	-1.8557	10.6056	-6.90559
ACAGCTAAGAGTGAGA-b1	b1	3040	8904	Arterial VEC	2.18326	-6.82106	22.379	9.90739
ACAGCTAAGCATCATC-b1	b1	5314	33290	Early VEC	-4.87257	1.69321	-8.002	3.8903
ACAGCTAAGCCGATTT-b1	b1	6313	50141	Venous VEC	2.29111	2.2732	-4.91526	-4.10096
ACAGCTAAGGCCGAAT-b1	b1	4147	19109	Arterial VEC	1.55926	-5.80235	13.3104	8.02162
ACAGCTAAGTATCGAA-b1	b1	4563	21993	Early VEC	-4.33929	0.0128051	-5.2945	1.00553
ACAGCTAAGTGTTTGC-b1	b1	5425	37048	Venous VEC	3.33454	1.41341	-2.56625	-5.52098
ACAGCTACAAATACAG-b1	b1	3048	9946	Venous VEC	2.25243	4.94207	-4.03331	-5.25797
ACAGCTACAAGAAGAG-b1	b1	4206	24452	Venous VEC	0.210582	2.22011	-5.77573	-4.21575
ACAGCTACAAGCCGTC-b1	b1	2636	9770	Venous VEC	0.249132	1.66506	-1.86077	-1.36839
ACAGCTACACGAGAGT-b1	b1	4456	26770	Early VEC	-4.66014	2.7755	-10.7531	4.86573
ACAGCTACACGGTAGA-b1	b1	4580	25093	Venous VEC	2.339	0.707419	-2.44956	-4.56742
ACAGCTACACTACAGT-b1	b1	5605	42527	Venous VEC	-2.40204	4.42071	-6.06731	2.09776
ACAGCTACAGCCACCA-b1	b1	4199	21467	Early VEC	-3.92149	3.46318	-9.51254	7.06946
ACAGCTACAGGATCGA-b1	b1	4117	21288	Venous VEC	-0.032533	1.35481	-5.59351	-1.37577
ACAGCTACATGAAGTA-b1	b1	6388	54511	Venous VEC	-1.85955	3.42858	-8.1267	1.53338
ACAGCTAGTAGCAAAT-b1	b1	5038	31310	Venous VEC	-0.899376	0.674945	-4.29888	-0.909385
ACAGCTAGTCTAAAGA-b1	b1	3279	11495	Early VEC	-4.49314	2.82836	-7.78465	6.45698
ACAGCTATCTGGTTCC-b1	b1	2432	8429	Venous VEC	1.79302	-2.05734	3.9937	-1.05968
ACATACGAGCAGCCTC-b1	b1	2770	7386	Venous VEC	0.619588	3.23167	-5.68534	3.59352
ACATACGAGCATGGCA-b1	b1	3421	12036	Venous VEC	0.56019	2.22103	-4.92656	-3.37024
ACATACGAGGATCGCA-b1	b1	4010	17978	Venous VEC	2.98194	-3.28946	11.8162	-2.47361
ACATACGCAAATCCGT-b1	b1	3009	10876	Venous VEC	-1.77765	5.953	-5.99396	7.11253
ACATACGCAAGCGCTC-b1	b1	4195	19837	Gata4+	-5.1686	6.22439
ACATACGCAAGTCTAC-b1	b1	5037	30849	Venous VEC	4.05033	0.796504	2.62446	-6.55746
ACATACGCATCACCCT-b1	b1	3305	13018	Venous VEC	2.12628	-2.28164	5.41605	-7.82058
ACATACGCATGGATGG-b1	b1	2373	7779	Venous VEC	-0.345619	5.4023	-10.1911	2.5719
ACATACGGTAGCACGA-b1	b1	3018	9722	Arterial VEC	3.31921	-3.28509	10.7577	-0.646401
ACATACGGTGCTTCTC-b1	b1	4105	19526	Venous VEC	-2.92975	1.9721	-2.51837	3.51179
ACATACGGTTCAGGCC-b1	b1	4483	23989	Venous VEC	-0.863068	4.04118	-7.70334	0.499241
ACATACGTCGTCGTTC-b1	b1	3574	13741	Arterial VEC	0.733047	-6.17738	9.09222	7.96664
ACATACGTCGTGGACC-b1	b1	4112	21569	Venous VEC	-0.801952	0.89011	-3.54792	-0.936526
ACATACGTCTTGCAAG-b1	b1	4739	28478	Venous VEC	-2.17068	-0.821999	-5.34516	-0.18015
ACATCAGAGCGATGAC-b1	b1	4147	19252	Venous VEC	-0.54375	3.69387	-6.94036	0.805392
ACATCAGAGCGTAATA-b1	b1	3882	18246	Venous VEC	-1.20365	2.79048	-5.2167	1.80364
ACATCAGAGGATGTAT-b1	b1	2757	8243	Venous VEC	-0.754133	4.447	-7.33568	2.79628
ACATCAGCAAGTTAAG-b1	b1	2341	5483	Venous VEC	0.57763	1.5876	-5.15562	-3.67393
ACATCAGCAGGCGATA-b1	b1	6038	53777	Venous VEC	-2.47611	0.884946	-4.12846	0.826028
ACATCAGCAGTATAAG-b1	b1	5782	40364	Venous VEC	-2.36929	0.517805	-1.95873	-0.70349
ACATCAGGTATAGGGC-b1	b1	3933	15216	Arterial VEC	1.14792	-5.38197	8.98691	5.29336
ACATCAGGTGCGATAG-b1	b1	4094	17623	Early VEC	-1.40642	-0.0963114	-2.88968	-2.75183
ACATCAGGTGTTTGTG-b1	b1	3013	8503	Arterial VEC	1.48474	-5.58953	15.3971	5.05576
ACATCAGGTTACCGAT-b1	b1	5460	37728	Venous VEC	-2.03158	3.19592	-6.33684	1.83416
ACATCAGTCATGCATG-b1	b1	3037	8586	Venous VEC	2.19349	-2.05661	9.82146	-7.12183
ACATCAGTCCATGAAC-b1	b1	4071	16922	Venous VEC	-1.22133	-0.880536	-0.949545	-2.03143
ACATCAGTCGAACTGT-b1	b1	4535	22715	Arterial VEC	3.6994	-3.67861	13.6881	-4.11199
ACATGGTAGATCCGAG-b1	b1	2841	8340	Arterial VEC	1.31491	-3.77072	8.0325	0.743269
ACATGGTAGATCCTGT-b1	b1	2382	5701	Arterial VEC	2.43749	-7.87323	18.8204	8.44738
ACATGGTAGATGCCTT-b1	b1	2897	10133	Venous VEC	3.42312	-3.13833	9.76067	-2.43127
ACATGGTAGCCTATGT-b1	b1	2878	8639	Venous VEC	-1.84922	4.52353	-8.2057	2.00382
ACATGGTAGGCATGTG-b1	b1	3076	10921	Venous VEC	-0.808755	0.292922	-0.188291	-0.567493
ACATGGTCACGTGAGA-b1	b1	3326	13793	Venous VEC	1.12282	2.81291	-5.44885	-2.817
ACATGGTGTAAGTGTA-b1	b1	2241	6258	Venous VEC	1.72553	4.63081	-3.59819	-3.69803
ACATGGTGTCGAAAGC-b1	b1	4206	23012	Venous VEC	-1.30167	1.90031	-7.22515	1.53934
ACATGGTTCCGCAGTG-b1	b1	4322	19531	Venous VEC	0.997885	-2.77541	4.2808	-2.84386
ACCAGTAAGGCATTGG-b1	b1	3864	16836	Vwa1+ VEC	4.90325	-1.03721	5.81027	-8.85895
ACCAGTACACATCCAA-b1	b1	5485	34925	Venous VEC	0.215689	-1.56227	2.25227	-2.08816
ACCAGTACAGCTGGCT-b1	b1	5154	31884	Venous VEC	-2.49178	0.523487	-5.16891	1.44939
ACCAGTACAGTATGCT-b1	b1	4785	30093	Early VEC	-4.58775	1.44849	-7.65189	3.87928
ACCAGTACATAGTAAG-b1	b1	5222	32133	Venous VEC	-2.58351	-0.525939	-1.44122	1.34381
ACCAGTAGTCCGTGAC-b1	b1	5207	35847	Venous VEC	0.114234	2.13306	-4.86957	-1.23722
ACCAGTAGTCTCTTTA-b1	b1	4291	24041	Venous VEC	-2.49916	1.68046	-4.92378	3.19311
ACCAGTAGTTATCACG-b1	b1	3930	19686	Venous VEC	2.29376	0.593635	-1.38099	-3.68043
ACCAGTAGTTTGTTTC-b1	b1	4532	23521	Arterial VEC	3.86691	-4.29011	19.9577	-2.38645
ACCAGTATCAAAGTAG-b1	b1	4865	22489	Venous VEC	-0.497522	-1.85102	5.04761	-5.35877
ACCAGTATCAGTTAGC-b1	b1	2088	5423	Venous VEC	0.0320605	4.48909	-8.66681	0.340307
ACCAGTATCCAGAGGA-b1	b1	5286	29404	Venous VEC	-1.17918	0.203998	-1.63512	-2.307
ACCAGTATCCGAGCCA-b1	b1	2840	7764	Venous VEC	3.60603	2.38146	6.93169	-5.58915
ACCAGTATCGAATCCA-b1	b1	4024	16269	Venous VEC	-0.775048	-2.02123	1.53935	-4.91344
ACCAGTATCGGAAATA-b1	b1	2139	5538	Arterial VEC	2.54313	-6.54146	17.2818	6.34557
ACCAGTATCTGCGGCA-b1	b1	3931	18313	Vwa1+ VEC	5.74007	-1.27113	12.8596	-13.9754
ACCCACTAGCGTCAAG-b1	b1	3405	11434	Venous VEC	1.79596	5.93992	-3.86802	2.65959
ACCCACTAGGGCTTGA-b1	b1	3567	13465	Venous VEC	0.769714	2.74796	-2.51628	-1.46143
ACCCACTAGTTAGCGG-b1	b1	4181	18127	Venous VEC	-0.846943	1.94951	-1.7467	-1.26417
ACCCACTCAACACGCC-b1	b1	4764	24730	Venous VEC	2.35325	0.160445	-0.265075	-5.56933
ACCCACTCAGGAATCG-b1	b1	3915	16366	Arterial VEC	1.12259	-5.16018	15.8315	5.99096
ACCCACTCAGGGTTAG-b1	b1	2914	10276	Arterial VEC	4.33057	-4.71424	21.0762	-1.14052
ACCCACTCATGGTTGT-b1	b1	5958	50829	Venous VEC	-1.7962	1.47243	-5.59599	1.03255
ACCCACTCATTTCACT-b1	b1	5967	47706	Venous VEC	3.61761	0.316597	0.708079	-6.60299
ACCCACTGTCTCGTTC-b1	b1	2830	9200	Venous VEC	-0.826472	-0.207211	-6.46097	0.491946
ACCCACTTCCAACCAA-b1	b1	5099	32327	Venous VEC	-2.31504	1.0883	-4.40887	1.84195
ACCCACTTCCCTTGTG-b1	b1	2991	10982	Venous VEC	0.583472	3.48713	-6.42396	-1.27757
ACCGTAAAGAGTGAGA-b1	b1	2978	10230	Venous VEC	2.56301	0.400719	0.930904	-9.57943
ACCGTAAAGCGTTCCG-b1	b1	6331	59521	Venous VEC	1.20831	3.22319	-8.20985	-1.3758
ACCGTAAAGTGAAGTT-b1	b1	4272	22303	Venous VEC	-4.04775	2.46998	-9.93125	1.44799
ACCGTAAAGTTAAGTG-b1	b1	3898	16178	Venous VEC	1.18035	1.67727	-2.88932	-6.38055
ACCGTAACACCCATGG-b1	b1	4324	20437	Venous VEC	-1.89032	-1.97042	0.198147	0.529731
ACCGTAACACTTCTGC-b1	b1	5178	29435	Vwa1+ VEC	4.71262	-2.03957	15.4756	-9.99352
ACCGTAACATGGTCAT-b1	b1	5000	27968	Vwa1+ VEC	6.10345	-0.305618	10.2821	-11.0072
ACCGTAAGTAAATGAC-b1	b1	4280	23716	Venous VEC	0.739281	-3.04045	8.31055	-3.52319
ACCGTAAGTACAGTTC-b1	b1	2792	8974	Venous VEC	2.78935	-3.21511	12.1937	-2.22978
ACCGTAAGTACTTGAC-b1	b1	3325	12847	Venous VEC	-2.24568	5.19308	-5.65558	3.72493
ACCGTAAGTCGCATAT-b1	b1	4316	19999	Venous VEC	-1.83376	-0.330413	-2.61016	0.482343
ACCGTAAGTGCAGACA-b1	b1	3067	9071	Venous VEC	3.81895	2.49021	-1.35752	-6.58976
ACCGTAAGTTCGGCAC-b1	b1	2079	5786	Venous VEC	1.17825	6.03557	-2.18881	-2.33758
ACCGTAATCGGCGCAT-b1	b1	4315	19055	Venous VEC	3.76055	2.60157	-3.25918	-7.36346
ACCGTAATCTAACTGG-b1	b1	4628	21697	Arterial VEC	3.04451	-6.21761	19.7383	6.26677
ACCTTTAAGCGTTTAC-b1	b1	4905	27356	Venous VEC	1.74026	0.546287	-2.92601	-3.88167
ACCTTTAAGCTAACAA-b1	b1	3408	11591	Vwa1+ VEC	3.58513	-3.17101	13.195	-3.36165
ACCTTTAAGGGTTTCT-b1	b1	3215	11838	Venous VEC	-0.450616	5.40111	-8.82276	2.64561
ACCTTTAAGTGACTCT-b1	b1	4482	23063	Gata4+	-4.77533	4.48729
ACCTTTAAGTGTACCT-b1	b1	3245	11336	Arterial VEC	0.627662	-3.84816	10.7211	3.20242
ACCTTTACAAGAGTCG-b1	b1	2295	5473	Venous VEC	1.73037	4.48596	-0.768432	-5.47433
ACCTTTACAAGCTGGA-b1	b1	2624	8336	Venous VEC	1.06548	3.24133	-2.54178	-2.06824
ACCTTTACACCGCTAG-b1	b1	3584	15649	Gata4+	-4.88594	4.90552
ACCTTTACAGGTGCCT-b1	b1	4510	27483	Hemogenic EC	-1.24777	-8.35599	-3.00992	16.7914
ACCTTTAGTATATCCG-b1	b1	5452	41204	Early VEC	-4.83948	1.1042	-7.77775	3.4009
ACCTTTAGTTGTCTTT-b1	b1	2165	6114	Venous VEC	0.0731636	3.73831	-10.4955	0.894676
ACCTTTATCCTAAGTG-b1	b1	4442	25905	Venous VEC	3.14609	0.894076	0.541459	-5.73474
ACCTTTATCGAGCCCA-b1	b1	4575	24016	Venous VEC	-1.22263	3.68223	-3.26434	-0.283793
ACGAGCCAGCGGCTTC-b1	b1	4757	26616	Venous VEC	1.07184	0.00584256	-0.576354	-1.73247
ACGAGCCCAATCAGAA-b1	b1	2962	9393	Venous VEC	0.688766	-0.806823	1.28721	-6.45305
ACGAGCCCACGAAATA-b1	b1	4835	27228	Early VEC	-3.64915	0.610027	-5.33003	2.95446
ACGAGCCCACTGCCAG-b1	b1	6387	69834	Venous VEC	-0.374955	0.907861	-2.07961	-0.090187
ACGAGCCCAGCTGCAC-b1	b1	3595	17546	Arterial VEC	0.951949	-4.55805	4.99454	5.79946
ACGAGCCCATTAACCG-b1	b1	3502	11602	Venous VEC	1.98643	-3.26713	11.7331	-4.37178
ACGAGCCGTACCTACA-b1	b1	4204	21740	Arterial VEC	-0.673589	-5.45162	6.28871	7.57239
ACGAGCCGTCAGAATA-b1	b1	4314	22181	Venous VEC	-3.59823	1.43633	-3.87845	4.24053
ACGAGCCGTCGCATAT-b1	b1	2562	8847	Venous VEC	-1.53896	4.47408	-11.0871	5.97243
ACGAGCCGTGCAGTAG-b1	b1	3964	18076	Venous VEC	-0.687884	-1.31633	-2.18379	-4.22219
ACGAGCCGTGGCGAAT-b1	b1	4774	27404	Venous VEC	-0.0544169	0.0902769	-1.90925	-1.93361
ACGAGCCGTGTGAAAT-b1	b1	3903	12900	Venous VEC	2.40469	4.29378	-2.39681	-7.50896
ACGAGCCTCATCATTC-b1	b1	2802	8805	Arterial VEC	1.68217	-6.04399	12.8899	9.73829
ACGAGCCTCGCCGTGA-b1	b1	4232	23233	Venous VEC	-1.65419	2.72079	-7.33897	2.26686
ACGAGCCTCGTAGATC-b1	b1	3268	13026	Venous VEC	-2.65809	2.2293	-4.69423	3.55138
ACGAGCCTCGTCCAGG-b1	b1	2968	9536	Venous VEC	-2.713	5.19332	-5.18133	5.30021
ACGAGCCTCGTGGTCG-b1	b1	4268	23865	Early VEC	-5.04024	1.60823	-10.1284	6.16827
ACGAGGAAGAGGTACC-b1	b1	4081	19917	Early VEC	-5.07778	2.01692	-10.7125	4.42002
ACGAGGAAGCTCAACT-b1	b1	2630	6777	Arterial VEC	2.13052	-6.5484	14.7509	8.80071
ACGAGGACAATCAGAA-b1	b1	4738	26350	Venous VEC	-3.21694	0.322482	-5.95206	3.80498
ACGAGGACACCAGGTC-b1	b1	4012	16111	Venous VEC	-1.10936	4.55465	-3.70553	1.20784
ACGAGGACAGCCTATA-b1	b1	5384	36961	Venous VEC	-1.53524	-0.454714	-2.32984	-0.850292
ACGAGGAGTCAATGTC-b1	b1	3436	12153	Arterial VEC	3.40379	-3.69446	11.8655	-0.578883
ACGAGGAGTGCCTTGG-b1	b1	4411	18471	Arterial VEC	2.75638	-3.82546	15.7887	-1.01566
ACGAGGAGTTACCAGT-b1	b1	3635	13783	Venous VEC	-1.99046	0.147369	-3.98287	-0.516494
ACGAGGAGTTCGAATC-b1	b1	4361	21284	Venous VEC	1.04501	0.485081	-3.83993	-2.8132
ACGAGGATCACGATGT-b1	b1	3865	18513	Gata4+	-4.71962	6.19422
ACGAGGATCAGTTGAC-b1	b1	4581	25415	Venous VEC	-2.9406	2.38196	-3.32814	3.16154
ACGAGGATCGCGTTTC-b1	b1	3355	13576	Venous VEC	-1.95133	2.49417	-5.96712	4.65643
ACGAGGATCGGCTACG-b1	b1	4761	26180	Venous VEC	0.169302	3.59409	-5.74613	-1.72573
ACGAGGATCTCTAGGA-b1	b1	4318	20486	Venous VEC	-0.0532784	1.62961	-3.75743	-1.51187
ACGATACAGGCCATAG-b1	b1	2406	8059	Venous VEC	-1.30654	4.01338	-10.0298	4.7751
ACGATACAGGGTCGAT-b1	b1	2664	8912	Arterial VEC	2.4029	-3.90546	8.07958	0.663978
ACGATACAGTTAGCGG-b1	b1	5136	34927	Early VEC	-4.1799	0.140719	-6.86355	1.71235
ACGATACCATTTGCCC-b1	b1	5000	29735	Early VEC	-3.64253	1.90173	-6.30534	0.602004
ACGATACGTAATAGCA-b1	b1	5450	37077	Venous VEC	1.51261	1.16976	-0.117948	-6.23248
ACGATACGTACATGTC-b1	b1	4713	25241	Venous VEC	-3.02165	-0.561703	-5.19936	0.388403
ACGATACGTGTCGCTG-b1	b1	3368	13196	Arterial VEC	1.36467	-4.71747	10.3219	3.39931
ACGATACTCAACCATG-b1	b1	5415	33597	Venous VEC	3.03678	1.15935	-1.58527	-9.24027
ACGATACTCAGTTGAC-b1	b1	2540	6122	Venous VEC	3.09498	5.71339	-2.92271	-7.76118
ACGATACTCCTTAATC-b1	b1	4404	23817	Arterial VEC	1.47985	-5.82072	17.3353	5.92502
ACGATACTCGTCTGAA-b1	b1	2032	5611	Venous VEC	1.79359	4.69609	-4.24249	-4.13093
ACGATACTCTGATTCT-b1	b1	4507	20296	Venous VEC	-3.30999	-0.724125	-5.26409	0.206353
ACGATGTAGAAGCCCA-b1	b1	2716	9019	Venous VEC	-1.13506	4.26845	-8.20169	1.89104
ACGATGTAGAGTAAGG-b1	b1	3673	16239	Early VEC	-4.94719	1.40854	-8.26808	3.20549
ACGATGTAGCCGGTAA-b1	b1	2904	8651	Arterial VEC	1.29069	-6.53574	13.3509	7.79612
ACGATGTAGCTGAACG-b1	b1	3805	16325	Venous VEC	2.56004	3.49897	-6.89503	-3.29357
ACGATGTAGGCTAGCA-b1	b1	3934	15949	Arterial VEC	1.43933	-6.71966	16.5941	9.69071
ACGATGTAGTCGCCGT-b1	b1	2152	5341	Arterial VEC	3.4183	-3.93813	12.2497	-0.766272
ACGATGTCAAGTTAAG-b1	b1	4420	24741	Venous VEC	2.17276	2.94678	-7.73689	-1.74754
ACGATGTCACTGTCGG-b1	b1	2702	8768	Venous VEC	1.17075	4.56092	-9.75788	-0.937528
ACGATGTCAGATGGGT-b1	b1	3503	15009	Venous VEC	2.31959	3.26198	-6.23631	-3.79541
ACGATGTCAGCTGCTG-b1	b1	4320	22883	Venous VEC	-3.01277	2.70653	-5.16781	2.15561
ACGATGTGTAGCGCAA-b1	b1	3260	12908	Venous VEC	-0.462822	3.73039	-5.10356	1.47843
ACGATGTGTATAATGG-b1	b1	5988	47640	Venous VEC	-1.75065	0.155693	-1.84222	2.00389
ACGATGTGTCCTGCTT-b1	b1	5936	56117	Early VEC	-4.54972	1.59813	-7.08865	5.35215
ACGATGTTCGTACGGC-b1	b1	2238	6411	Venous VEC	0.649979	3.53803	-4.36857	-2.25157
ACGATGTTCGTCCGTT-b1	b1	4550	22299	Venous VEC	-3.26959	1.05685	-1.60453	6.40269
ACGCAGCCACAGGCCT-b1	b1	4302	23467	Venous VEC	-3.22495	3.1873	-2.16373	1.65603
ACGCAGCCACCACCAG-b1	b1	6487	48767	Arterial VEC	0.13926	-6.21959	14.1484	11.0448
ACGCAGCCACCGTTGG-b1	b1	2626	8433	Venous VEC	1.18773	1.1769	0.481237	-3.09831
ACGCAGCCATGTCCTC-b1	b1	3852	16233	Venous VEC	-3.07311	0.706353	-1.67518	0.866915
ACGCAGCCATGTCGAT-b1	b1	4505	24192	Early VEC	-4.37539	2.01496	-7.28659	2.63222
ACGCAGCCATTCTTAC-b1	b1	2972	9813	Arterial VEC	1.74058	-6.5196	16.6898	9.77676
ACGCAGCGTATAGGGC-b1	b1	3021	10134	Arterial VEC	2.14893	-7.85405	20.113	13.748
ACGCAGCGTTGTCGCG-b1	b1	4653	25424	Venous VEC	-1.23916	1.00145	-3.23626	0.671062
ACGCAGCTCACTTACT-b1	b1	4570	22368	Vwa1+ VEC	4.42571	-3.00102	18.2374	-7.01472
ACGCAGCTCATTCACT-b1	b1	2305	5696	Vwa1+ VEC	6.06997	-0.778262	14.7553	-20.1164
ACGCAGCTCCGCGTTT-b1	b1	5238	39451	Early VEC	-3.92352	1.03349	-5.27057	3.03609
ACGCAGCTCCTGCTTG-b1	b1	4695	24389	Venous VEC	3.41751	-0.726844	4.53901	-7.52968
ACGCAGCTCTCGGACG-b1	b1	3137	13608	Venous VEC	-0.381509	3.54471	-7.67823	-0.311122
ACGCAGCTCTTGAGGT-b1	b1	3461	13397	Venous VEC	-2.85349	3.22725	-7.22644	3.30656
ACGCCAGAGGTGCACA-b1	b1	3730	15473	Venous VEC	3.5071	0.507736	-0.8816	-6.81027
ACGCCAGCAGACAAGC-b1	b1	5724	44289	Venous VEC	-3.68865	2.76442	-5.67082	5.18409
ACGCCAGCAGGGTTAG-b1	b1	5106	34994	Early VEC	-4.6682	0.23075	-6.81554	3.81773
ACGCCAGCAGTGAGTG-b1	b1	4303	23253	Arterial VEC	-0.347043	-7.44927	11.9274	14.5448
ACGCCAGCAGTTAACC-b1	b1	4397	22211	Venous VEC	0.201299	0.962178	-3.84664	-3.54638
ACGCCAGGTTTAGCTG-b1	b1	2188	6340	Venous VEC	-0.303635	4.02989	-10.2296	2.1811
ACGCCAGTCTATCGCC-b1	b1	4059	15780	Venous VEC	1.87756	5.78438	-1.99521	2.75486
ACGCCGAAGATCCCAT-b1	b1	3924	15107	Arterial VEC	1.12948	-4.69179	8.72902	3.50589
ACGCCGAAGATCTGAA-b1	b1	4414	25096	Gata4+	-4.61047	4.39989
ACGCCGACAAGAAAGG-b1	b1	4763	26200	Venous VEC	-0.472332	-0.684915	0.104816	-1.15688
ACGCCGACACCAGCAC-b1	b1	3457	13246	Arterial VEC	3.66266	-4.55878	19.9784	-1.73015
ACGCCGACACGGCTAC-b1	b1	5213	33101	Venous VEC	0.0746233	1.22519	-3.4246	-0.0234134
ACGCCGACAGCGTAAG-b1	b1	4081	19476	Gata4+	-4.16957	4.36815
ACGCCGACAGGGAGAG-b1	b1	3477	14150	Venous VEC	-1.87763	1.87587	-5.97984	2.24697
ACGCCGAGTAACGACG-b1	b1	4385	22715	Venous VEC	3.33666	-3.07253	10.7199	-6.03187
ACGCCGAGTACCATCA-b1	b1	4394	22358	Venous VEC	-2.3441	-0.413011	-3.31356	-0.467706
ACGCCGAGTATGCTTG-b1	b1	4327	21170	Venous VEC	1.10052	2.96172	-4.96041	-2.14293
ACGCCGAGTCTAGGTT-b1	b1	4825	31060	Venous VEC	-0.900999	-0.542733	-2.19666	-1.576
ACGCCGAGTGTGCCTG-b1	b1	2712	8410	Venous VEC	-0.182396	5.19221	-6.71119	0.528541
ACGCCGATCCTTGCCA-b1	b1	2654	7372	Arterial VEC	4.10484	-5.03181	22.5302	0.50422
ACGCCGATCGAATCCA-b1	b1	2986	9197	Venous VEC	-0.375574	-1.75394	4.70319	-0.236818
ACGCCGATCGACGGAA-b1	b1	3964	16862	Venous VEC	2.89138	2.15225	-3.52112	-6.11128
ACGGAGAAGATATACG-b1	b1	4132	17855	Venous VEC	3.46667	0.283441	1.94837	-6.0523
ACGGAGAAGATATGCA-b1	b1	4695	24956	Venous VEC	-2.29751	-0.939471	-3.08841	-2.13374
ACGGAGAAGCTCAACT-b1	b1	3374	12775	Venous VEC	-3.11356	5.13205	-5.50428	9.09009
ACGGAGACAAACGCGA-b1	b1	5065	33201	Arterial VEC	0.271499	-3.18871	8.66646	-3.8908
ACGGAGAGTCGCATAT-b1	b1	3677	14956	Venous VEC	-1.8172	-1.50428	-1.5885	-2.46135
ACGGAGAGTGGAAAGA-b1	b1	3824	16618	Vwa1+ VEC	6.41949	-0.30865	8.4025	-15.9998
ACGGAGAGTTCCACAA-b1	b1	4541	20828	Venous VEC	0.447852	-2.29449	5.51432	-4.41818
ACGGAGATCAGCATGT-b1	b1	3880	16460	Venous VEC	-0.873505	-1.71032	-1.83795	-3.23533
ACGGAGATCAGCGACC-b1	b1	2432	6310	Venous VEC	-0.627414	1.33466	-5.70092	3.34033
ACGGAGATCCACTGGG-b1	b1	4550	22610	Venous VEC	4.21068	1.92202	-1.61786	-5.10687
ACGGAGATCGCTAGCG-b1	b1	3232	10387	Venous VEC	3.25929	3.59097	-4.83266	-6.57285
ACGGAGATCGTACGGC-b1	b1	6183	55683	Venous VEC	-1.33794	2.14165	-4.99315	0.106635
ACGGCCAAGCACACAG-b1	b1	4813	26196	Arterial VEC	1.05553	-5.31797	6.69848	7.38581
ACGGCCAAGCCCAACC-b1	b1	3066	10060	Venous VEC	0.716175	5.7824	-9.31982	1.42132
ACGGCCAAGGAGTTTA-b1	b1	2877	9365	Venous VEC	0.961521	3.66315	-6.57114	-0.97414
ACGGCCAAGGTGATAT-b1	b1	2242	5715	Venous VEC	2.20854	5.25559	-7.58592	-3.18484
ACGGCCAAGTCTTGCA-b1	b1	3007	8010	Venous VEC	2.55566	5.73607	0.0287116	-3.90183
ACGGCCACAATGACCT-b1	b1	4005	15765	Venous VEC	-1.76242	-1.42165	-2.39025	-1.57639
ACGGCCACACATTTCT-b1	b1	5366	33848	Venous VEC	-2.23337	4.76764	-3.8757	3.4253
ACGGCCACACCCTATC-b1	b1	5526	41487	Venous VEC	3.61518	0.585669	0.292531	-6.32525
ACGGCCACAGTGGAGT-b1	b1	3474	13118	Venous VEC	-1.25102	-0.956973	-1.1802	-4.24679
ACGGCCACATGCAACT-b1	b1	2459	7347	Venous VEC	1.90096	5.56965	-8.50994	-1.91253
ACGGCCACATGGAATA-b1	b1	2000	5934	Venous VEC	0.0629185	3.80306	-6.02632	-0.928988
ACGGCCAGTAGCTGCC-b1	b1	3861	19543	Venous VEC	-3.07334	3.55261	-3.91248	5.08881
ACGGCCAGTGAGCGAT-b1	b1	4369	21293	Venous VEC	0.641686	-0.942927	-0.25394	-3.10036
ACGGCCAGTTGGTGGA-b1	b1	3080	10899	Early VEC	-4.70232	2.67774	-8.52716	2.88555
ACGGCCATCCAGTAGT-b1	b1	4075	16979	Venous VEC	3.62038	3.42416	0.220415	-8.66133
ACGGCCATCCTAGAAC-b1	b1	5374	34977	Vwa1+ VEC	5.49816	-0.0996362	5.25038	-10.8155
ACGGCCATCGGAATCT-b1	b1	2841	9882	Venous VEC	0.999534	5.34812	-8.06256	-0.530284
ACGGGCTAGCAGGTCA-b1	b1	3850	17587	Arterial VEC	2.59847	-4.27392	12.7161	3.34592
ACGGGCTAGGCGCTCT-b1	b1	3870	17876	Venous VEC	-1.96514	1.28895	-4.09392	1.49242
ACGGGCTAGTACTTGC-b1	b1	4576	25715	Venous VEC	-2.39751	1.42991	-1.15072	1.25895
ACGGGCTCAATGGTCT-b1	b1	3274	11066	Venous VEC	-1.6554	5.72254	-6.34036	5.8365
ACGGGCTCAGCTGTGC-b1	b1	3875	16058	Venous VEC	-1.01594	0.900382	-4.56271	-0.844421
ACGGGCTCATTAACCG-b1	b1	3117	10837	Venous VEC	2.0132	4.41687	0.124223	-3.9735
ACGGGCTGTCGACTGC-b1	b1	4191	18983	Venous VEC	1.95556	-1.25071	3.08445	-5.56253
ACGGGCTGTGTAACGG-b1	b1	3643	15120	Vwa1+ VEC	5.48052	-1.72874	18.732	-13.6863
ACGGGCTTCTGGGCCA-b1	b1	4195	22055	Venous VEC	2.9614	0.429048	0.315492	-5.02375
ACGGGTCAGCGATTCT-b1	b1	3606	18201	Venous VEC	2.70624	-2.88266	7.07444	-1.48541
ACGGGTCCAAGTCATC-b1	b1	4755	28634	Venous VEC	-2.55949	5.43126	-4.84398	4.19439
ACGGGTCCATCCGGGT-b1	b1	5318	34936	Venous VEC	-1.58636	-1.37556	-0.136617	-1.25753
ACGGGTCGTTTGCATG-b1	b1	4482	25560	Venous VEC	-1.356	3.14585	-9.51054	1.46743
ACGGGTCTCAGCGATT-b1	b1	3866	17550	Vwa1+ VEC	5.45669	0.0398231	1.69148	-8.21876
ACGGGTCTCCCATTTA-b1	b1	3209	10514	Venous VEC	2.57813	-3.42163	15.1427	-1.96053
ACGGGTCTCTCTAGGA-b1	b1	4969	25038	Early VEC	-4.85676	0.225313	-5.15523	4.96072
ACGTCAAAGCGCCTCA-b1	b1	3697	16881	Venous VEC	1.73661	-0.467088	2.62822	-2.00565
ACGTCAAAGTAGTGCG-b1	b1	6238	47487	Venous VEC	-0.254031	2.296	-0.935259	-2.24247
ACGTCAACATGAACCT-b1	b1	4244	18069	Venous VEC	3.65683	-1.3109	9.59589	-7.51217
ACGTCAAGTCTAGTCA-b1	b1	3296	10610	Venous VEC	2.40696	4.79324	-2.78572	-5.87699
ACGTCAAGTCTCAACA-b1	b1	4747	28454	Venous VEC	-2.4112	0.606382	-3.82167	1.19247
ACGTCAAGTGCTAGCC-b1	b1	4906	27590	Early VEC	-4.70675	1.05979	-6.04654	3.91959
ACGTCAAGTTAAAGAC-b1	b1	5486	38923	Venous VEC	-2.13904	0.0146436	-3.75405	-0.276152
ACGTCAAGTTCAGGCC-b1	b1	5366	30156	Venous VEC	1.42463	-0.986134	3.43256	-6.57644
ACGTCAATCACTCCTG-b1	b1	4155	20144	Arterial VEC	1.34899	-5.57273	9.61392	6.93869
ACTATCTAGACGCTTT-b1	b1	3180	12638	Venous VEC	-3.50388	3.14018	-3.87452	5.61267
ACTATCTAGAGTCGGT-b1	b1	3256	13469	Venous VEC	-2.0393	1.80422	-7.81742	-1.18449
ACTATCTAGCGCTTAT-b1	b1	3166	13852	Venous VEC	-0.788483	1.06582	-4.1732	0.293148
ACTATCTAGGGTCGAT-b1	b1	3960	18997	Hemogenic EC	-0.530645	-8.03805	0.800989	14.2438
ACTATCTAGTGGGCTA-b1	b1	4076	15095	Venous VEC	-1.22888	-1.05271	-0.325971	-4.02165
ACTATCTAGTTATCGC-b1	b1	2823	9596	Venous VEC	0.700974	4.68212	-7.92166	0.0469417
ACTATCTCAGCCTTGG-b1	b1	5073	31050	Venous VEC	2.70817	3.20141	-7.45922	-4.54945
ACTATCTCAGTGACAG-b1	b1	3331	9962	Venous VEC	1.72686	-2.11168	7.40517	-8.99866
ACTATCTCATCGACGC-b1	b1	4314	21893	Venous VEC	-0.420575	-0.0933689	-1.80393	-2.75633
ACTATCTGTCACCCAG-b1	b1	3944	17348	Venous VEC	-1.55344	1.7614	-4.9253	-0.0302959
ACTATCTGTCGCTTCT-b1	b1	2790	8918	Venous VEC	1.90679	4.71388	-8.99736	-2.08048
ACTATCTGTCGCTTTC-b1	b1	3689	15760	Gata4+	-5.10202	6.59671
ACTATCTTCACTGGGC-b1	b1	3368	12556	Venous VEC	-3.74649	5.24969	2.76502	4.04479
ACTGAACAGACACTAA-b1	b1	4558	22290	Arterial VEC	-1.25755	-3.5351	-0.839277	2.17113
ACTGAACAGCAGCCTC-b1	b1	4872	26115	Arterial VEC	0.223511	-5.31628	11.3657	4.5309
ACTGAACAGCCACCTG-b1	b1	4565	24287	Venous VEC	1.16062	0.371846	-0.929517	-2.16178
ACTGAACAGCTACCTA-b1	b1	4592	26887	Venous VEC	1.20953	0.820951	-2.33539	-2.58694
ACTGAACAGCTAGGCA-b1	b1	3859	15171	Venous VEC	-2.08864	-0.778169	-4.07184	-0.651671
ACTGAACAGGATGCGT-b1	b1	3865	17202	Venous VEC	2.87075	-0.352098	2.66296	-6.60467
ACTGAACAGGTAAACT-b1	b1	5917	45454	Venous VEC	-2.60821	0.508451	-3.42454	2.45789
ACTGAACAGTGAAGTT-b1	b1	2567	6590	Venous VEC	1.7245	6.56619	-6.69498	-1.22526
ACTGAACCATGCTAGT-b1	b1	5035	30718	Venous VEC	0.43702	-2.32317	4.62424	-3.212
ACTGAACCATGTTGAC-b1	b1	3566	13967	Arterial VEC	4.34613	-4.63237	23.2503	0.446284
ACTGAACGTCAAAGCG-b1	b1	5016	36148	Early VEC	-4.9526	1.62664	-9.17646	4.47504
ACTGAACGTTCAACCA-b1	b1	3891	14368	Venous VEC	-3.40893	-0.350212	-3.30271	1.58455
ACTGAACGTTTAGGAA-b1	b1	3030	10482	Venous VEC	0.539231	2.12445	-3.97417	-1.4714
ACTGAACTCTGACCTC-b1	b1	4975	27397	Arterial VEC	-0.563577	-4.36409	6.59622	3.15184
ACTGAGTAGGTGATAT-b1	b1	5892	53877	Venous VEC	-3.13614	0.687596	-5.96601	0.578613
ACTGAGTCAACGCACC-b1	b1	5655	40959	Venous VEC	-2.22633	-0.521364	-2.56598	0.0488399
ACTGAGTCACATTCGA-b1	b1	4427	25158	Venous VEC	-2.45118	5.32752	-5.80958	3.77143
ACTGAGTCATCCAACA-b1	b1	3358	13394	Venous VEC	-1.99717	3.2298	-8.37412	3.4818
ACTGAGTGTACATCCA-b1	b1	3281	13394	Vwa1+ VEC	4.99538	-0.682103	5.26891	-9.92084
ACTGAGTGTACCATCA-b1	b1	2724	7642	Venous VEC	-3.31597	1.4425	-1.57974	2.8792
ACTGAGTGTACTCTCC-b1	b1	3574	16217	Venous VEC	-0.632998	2.01104	-7.11965	-1.21122
ACTGAGTGTATATCCG-b1	b1	2749	7447	Venous VEC	0.878572	2.20616	-5.2309	-1.85052
ACTGAGTGTGTAACGG-b1	b1	4755	28237	Venous VEC	-1.89907	-1.39068	1.4078	-1.53549
ACTGAGTGTTTCCACC-b1	b1	3189	11575	Arterial VEC	4.03035	-4.58026	22.481	-3.37432
ACTGAGTGTTTCGCTC-b1	b1	6333	62330	Venous VEC	-1.66766	0.37047	-5.92558	-1.16712
ACTGAGTTCAACACCA-b1	b1	2731	8710	Venous VEC	-0.173501	2.75154	-3.59888	-0.955421
ACTGAGTTCTCTGCTG-b1	b1	5657	39064	Early VEC	-4.05845	0.701389	-6.037	2.00002
ACTGATGAGAGGACGG-b1	b1	4415	23013	Venous VEC	2.8468	0.252444	-0.307703	-4.3083
ACTGATGAGAGTAAGG-b1	b1	3837	14670	Arterial VEC	4.03043	-4.39515	23.5159	-5.03097
ACTGATGCACATTTCT-b1	b1	5151	32022	Venous VEC	-0.21825	-1.59559	-0.0480337	-8.42273
ACTGATGCAGCCTATA-b1	b1	4033	16940	Venous VEC	3.16819	1.29274	-0.711933	-7.0084
ACTGATGCAGGTCTCG-b1	b1	4439	19554	Vwa1+ VEC	4.64285	0.948743	2.29396	-8.73348
ACTGATGCATTGGCGC-b1	b1	4623	28224	Venous VEC	0.165101	-0.0944427	-1.74882	-3.30022
ACTGATGGTAGTACCT-b1	b1	3682	18067	Venous VEC	-0.182898	2.29275	-3.65422	-0.689677
ACTGATGGTCTAAAGA-b1	b1	5341	34531	Early VEC	-2.84757	1.14056	-6.52909	0.41636
ACTGATGGTCTCATCC-b1	b1	4279	24484	Venous VEC	-0.0717423	4.3906	-6.39282	-0.074601
ACTGATGGTTCTGAAC-b1	b1	3669	15806	Venous VEC	-2.24509	-1.57723	-1.01257	-2.44793
ACTGATGTCATAACCG-b1	b1	4743	26789	Venous VEC	-0.189044	2.41975	-4.58806	-1.35758
ACTGATGTCCAACCAA-b1	b1	5033	27503	Venous VEC	-0.360024	0.274087	-2.25317	-3.21017
ACTGATGTCGTCACGG-b1	b1	2104	5374	Venous VEC	0.709333	6.4339	-4.77776	2.83318
ACTGATGTCTTAACCT-b1	b1	2347	6086	Venous VEC	2.31327	5.58115	-5.96725	-3.45938
ACTGCTCAGACATAAC-b1	b1	3107	8729	Venous VEC	0.477118	-0.0946991	-2.55049	-5.08991
ACTGCTCAGGTGCAAC-b1	b1	4855	26783	Venous VEC	2.72332	0.744331	-1.20697	-6.17597
ACTGCTCAGTTACGGG-b1	b1	3972	21275	Venous VEC	-1.17756	2.09275	-6.05798	0.747162
ACTGCTCCAAAGCGGT-b1	b1	3749	15672	Venous VEC	-2.33287	0.145816	-4.65281	2.51103
ACTGCTCCAATCGAAA-b1	b1	4846	31579	Early VEC	-4.96002	2.48755	-10.3038	5.105
ACTGCTCGTAGATTAG-b1	b1	3892	16457	Venous VEC	-1.84572	1.75451	-5.29492	2.16875
ACTGCTCGTCGTGGCT-b1	b1	4080	19552	Venous VEC	4.12876	1.69372	0.0355968	-6.19467
ACTGCTCGTGTTGAGG-b1	b1	5107	32453	Venous VEC	2.56811	1.52927	1.23783	1.68154
ACTGCTCGTTCGGCAC-b1	b1	4088	20570	Arterial VEC	1.65947	-5.78486	15.9706	7.93191
ACTGCTCTCCCTCTTT-b1	b1	2655	8751	Arterial VEC	2.3979	-7.48283	16.985	8.86011
ACTGTCCAGACCGGAT-b1	b1	5298	34191	Venous VEC	2.9191	0.706588	-0.647398	-6.52526
ACTGTCCAGGAGTAGA-b1	b1	4304	22910	Venous VEC	-1.77933	3.45595	-8.51732	4.3915
ACTGTCCAGTGTCCCG-b1	b1	3418	13858	Venous VEC	-0.968449	4.30376	-8.28611	3.96492
ACTGTCCGTATTAGCC-b1	b1	3655	14998	Venous VEC	2.2126	1.42033	-3.35006	-5.79222
ACTGTCCTCCTCAATT-b1	b1	5946	37012	Venous VEC	-0.0604803	-0.372358	1.35923	-2.8961
ACTGTCCTCGACAGCC-b1	b1	3656	15737	Venous VEC	0.842174	4.97097	-8.68771	-0.261578
ACTGTCCTCTGTCTAT-b1	b1	3653	12519	Arterial VEC	0.578564	-4.76269	10.7924	3.47512
ACTTACTAGAGTCGGT-b1	b1	2022	5388	Venous VEC	1.40153	3.9504	-8.17441	-1.25502
ACTTACTAGCGTTCCG-b1	b1	5795	42101	Venous VEC	0.711345	0.444516	-2.7721	-2.99049
ACTTACTAGGTGCAAC-b1	b1	4473	22552	Arterial VEC	-1.46551	-4.01427	0.37448	2.85733
ACTTACTAGGTGGGTT-b1	b1	2465	6209	Venous VEC	3.09755	2.6202	-4.13745	-4.79724
ACTTACTAGTCGTACT-b1	b1	3985	16259	Venous VEC	-1.17675	5.29031	-9.91719	4.00942
ACTTACTAGTGACTCT-b1	b1	4873	27815	Venous VEC	1.45112	0.330818	-3.56062	-3.12031
ACTTACTCAGTCGATT-b1	b1	3262	11628	Venous VEC	-1.60558	5.8837	-6.76224	4.81942
ACTTACTCATACCATG-b1	b1	4637	26850	Early VEC	-3.75666	3.6417	-9.09346	7.24956
ACTTACTCATGCATGT-b1	b1	4521	24288	Gata4+	-5.08774	6.27328
ACTTACTCATTCTTAC-b1	b1	2556	7693	Venous VEC	2.82419	2.94126	-5.15356	-5.03191
ACTTACTGTAAGCACG-b1	b1	3625	14063	Venous VEC	2.63842	2.79163	-4.69954	-2.99662
ACTTACTGTCTAGCGC-b1	b1	5549	37236	Arterial VEC	1.47324	-4.01007	9.61379	3.01227
ACTTACTTCCAAGCCG-b1	b1	2826	7849	Venous VEC	2.82119	2.42298	-0.684586	-5.74888
ACTTACTTCCGTCATC-b1	b1	5983	44020	Venous VEC	0.145742	0.539906	-3.39266	-4.08604
ACTTACTTCGAATGGG-b1	b1	5235	38719	Early VEC	-5.03326	1.94892	-9.75632	5.10049
ACTTACTTCGCGTTTC-b1	b1	4269	25610	Early VEC	-4.49619	2.55106	-9.40861	4.66676
ACTTGTTAGAGAGCTC-b1	b1	4435	21258	Venous VEC	-3.53224	0.970723	-4.64973	4.1157
ACTTGTTCAAGCGTAG-b1	b1	3823	18289	Venous VEC	-1.27813	2.58984	-2.48839	-0.255296
ACTTGTTCAATCGAAA-b1	b1	4303	21200	Arterial VEC	-0.354164	-6.26204	7.48778	11.0784
ACTTGTTCAATTGCTG-b1	b1	5059	28933	Venous VEC	0.916473	0.447969	-2.67328	-5.64335
ACTTGTTCATCACAAC-b1	b1	4432	22991	Venous VEC	1.2961	0.113038	-1.86185	-4.84198
ACTTGTTCATGGGAAC-b1	b1	2383	6008	Arterial VEC	2.23319	-6.57514	13.5818	10.513
ACTTGTTCATTCTCAT-b1	b1	3607	13672	Arterial VEC	1.11719	-4.3593	8.48939	4.05635
ACTTGTTGTCAGTGGA-b1	b1	4782	26775	Venous VEC	2.23846	0.774582	-2.23997	-4.0669
ACTTGTTGTGATGTGG-b1	b1	5007	33250	Early VEC	-4.45532	2.19745	-8.47842	3.30519
ACTTGTTGTGTCAATC-b1	b1	3790	18533	Venous VEC	-0.250376	2.22815	-4.50691	-1.14187
ACTTGTTGTTGCGTTA-b1	b1	4158	17397	Venous VEC	1.23066	2.26	-1.00703	-4.08268
ACTTGTTTCACATGCA-b1	b1	3426	16065	Venous VEC	-0.458055	3.19267	-8.06965	-1.87598
ACTTGTTTCAGAGGTG-b1	b1	2465	6600	Venous VEC	0.814225	1.30427	-6.30752	-0.176665
ACTTGTTTCATGTCTT-b1	b1	3721	16736	Arterial VEC	3.09624	-5.33816	18.8539	4.90639
ACTTGTTTCGGAGCAA-b1	b1	3151	10279	Venous VEC	2.57419	4.97103	-3.98182	-3.8891
ACTTTCAAGAGCTTCT-b1	b1	4045	17177	Venous VEC	2.88905	-0.553619	3.00747	-7.70366
ACTTTCAAGCATCATC-b1	b1	5507	39043	Venous VEC	1.03786	-1.2129	1.92735	-5.21944
ACTTTCAAGTCGATAA-b1	b1	3505	13607	Venous VEC	-0.154619	3.67394	-6.04314	-1.67583
ACTTTCAAGTTGAGTA-b1	b1	3354	12451	Venous VEC	1.84359	4.45288	-0.475035	-2.68378
ACTTTCACACCATGTA-b1	b1	4009	20609	Venous VEC	-1.92972	1.70833	-6.58819	3.19366
ACTTTCACACCTGGTG-b1	b1	6381	55654	Venous VEC	1.36484	-2.25477	4.15506	-3.19378
ACTTTCACAGCTGTGC-b1	b1	3795	16013	Venous VEC	-1.36518	5.01594	-5.67967	1.38401
ACTTTCACATCTATGG-b1	b1	5926	47072	Early VEC	-4.92089	1.02789	-7.29461	5.04463
ACTTTCACATGATCCA-b1	b1	6232	56194	Venous VEC	-1.5497	0.230063	-3.2807	-0.074656
ACTTTCAGTCTAGGTT-b1	b1	3881	19798	Venous VEC	2.44525	-3.16625	7.29265	-0.340869
ACTTTCAGTCTGCCAG-b1	b1	5245	27312	Venous VEC	-1.24514	-1.25657	0.325308	-5.4115
ACTTTCATCCGAACGC-b1	b1	3662	13060	Venous VEC	-2.95822	2.66743	-6.28838	2.17619
ACTTTCATCCGTTGTC-b1	b1	3702	14475	Venous VEC	-1.87728	-0.14796	-3.48423	-0.592568
ACTTTCATCTTGTACT-b1	b1	2399	5893	Venous VEC	2.30647	5.57738	-6.87445	-2.23785
AGAATAGAGACAATAC-b1	b1	4452	22695	Venous VEC	0.52074	0.883051	-0.778957	-4.06648
AGAATAGAGGTGTGGT-b1	b1	3846	18055	Venous VEC	2.65771	2.61067	-4.33957	-2.5924
AGAATAGAGGTTCCTA-b1	b1	4769	29156	Early VEC	-4.95566	1.79768	-8.56601	2.20687
AGAATAGAGTGAATTG-b1	b1	4471	22724	Venous VEC	0.758481	2.38416	-5.04227	-2.63621
AGAATAGAGTGTTAGA-b1	b1	4492	22030	Vwa1+ VEC	6.11049	-0.348927	7.41598	-11.1234
AGAATAGCAAGAGGCT-b1	b1	2959	8115	Venous VEC	0.536852	2.7016	-7.09167	-1.23637
AGAATAGCAGCGAACA-b1	b1	4257	21779	Arterial VEC	1.00935	-3.79912	7.716	-1.92206
AGAATAGCAGCTCCGA-b1	b1	4184	20101	Venous VEC	2.36842	1.49666	-1.68154	-4.58622
AGAATAGGTACCATCA-b1	b1	3691	13315	Venous VEC	-0.843369	-1.39788	2.08672	-0.634324
AGAATAGGTACCCAAT-b1	b1	4656	23859	Arterial VEC	3.19582	-2.42978	8.04764	-3.44493
AGAATAGGTCATTAGC-b1	b1	2627	7778	Venous VEC	1.27968	4.27503	-7.91306	0.981328
AGAATAGGTCCCTACT-b1	b1	2490	7604	Venous VEC	3.24595	1.96657	-2.75599	-5.54174
AGAATAGTCAATCACG-b1	b1	5288	38006	Venous VEC	-0.21685	-0.521644	2.43781	-3.71077
AGAATAGTCATCACCC-b1	b1	4489	21679	Venous VEC	3.27122	-1.64997	8.60868	-6.69903
AGAATAGTCGCGATCG-b1	b1	4199	20895	Venous VEC	-2.85646	0.407422	-5.47122	0.88247
AGACGTTAGTCTTGCA-b1	b1	4472	20642	Venous VEC	-0.199739	-1.72589	2.86554	-4.34326
AGACGTTAGTTAAGTG-b1	b1	5186	32733	Vwa1+ VEC	4.33095	-0.241958	3.72708	-6.38123
AGACGTTCAGCAGTTT-b1	b1	3678	14324	Venous VEC	-1.95365	-0.0180711	-3.61843	1.33357
AGACGTTCATCGGTTA-b1	b1	3340	12786	Venous VEC	3.83082	1.89191	-0.569683	-5.07782
AGACGTTCATGTCTCC-b1	b1	4385	19141	Venous VEC	-3.27714	-0.105916	-1.41191	2.5691
AGACGTTGTCAGCTAT-b1	b1	5692	44854	Venous VEC	-2.14998	2.64418	-6.5483	2.46923
AGACGTTGTCTAGGTT-b1	b1	3025	11346	Arterial VEC	2.20553	-7.60246	19.4543	13.5577
AGACGTTTCTTGCATT-b1	b1	3732	13931	Arterial VEC	2.73874	-3.56799	12.3157	-0.832698
AGAGCGAAGGTACTCT-b1	b1	3045	10129	Venous VEC	-0.827047	-2.02638	-1.33918	-6.24965
AGAGCGAAGTGCGTGA-b1	b1	3303	13525	Vwa1+ VEC	4.70148	-0.404281	7.17524	-9.60618
AGAGCGACAATCTGCA-b1	b1	5259	39449	Venous VEC	-0.182636	3.2877	-9.01601	-1.51145
AGAGCGACACCATGTA-b1	b1	3341	12715	Venous VEC	1.15648	2.59599	-5.93574	-2.90078
AGAGCGACAGACAAGC-b1	b1	2343	5559	Vwa1+ VEC	4.45862	-0.947956	5.15827	-11.1029
AGAGCGACAGCTGCTG-b1	b1	2759	8202	Venous VEC	-0.927276	5.97448	-9.31934	3.49604
AGAGCGACAGGCAGTA-b1	b1	4235	18953	Venous VEC	-1.11794	1.10351	-3.4157	-0.0888793
AGAGCGACATCCCACT-b1	b1	3784	17029	Arterial VEC	1.51995	-6.264	15.6239	9.89188
AGAGCGACATGCGCAC-b1	b1	5961	57446	Early VEC	-3.28308	-0.275641	-2.46903	-0.925136
AGAGCGAGTACGCACC-b1	b1	3847	16610	Arterial VEC	-0.34605	-5.57783	4.76457	11.0864
AGAGCGAGTGCGAAAC-b1	b1	4898	28725	Venous VEC	-3.3424	4.4565	-4.12612	7.0136
AGAGCGATCATGTGGT-b1	b1	3699	15124	Venous VEC	2.59995	-0.278823	1.38152	-7.19179
AGAGCGATCCCTAACC-b1	b1	4581	24799	Venous VEC	1.71264	1.225	-1.92755	-0.109096
AGAGCGATCGACGGAA-b1	b1	5261	37623	Early VEC	-4.26182	1.16317	-7.35964	4.48909
AGAGCGATCGCTAGCG-b1	b1	4276	20407	Arterial VEC	0.745418	-4.07329	6.29855	3.01496
AGAGCGATCGGCCGAT-b1	b1	3711	16970	Venous VEC	2.59279	-1.34436	5.71049	-1.15591
AGAGCGATCTGAGGGA-b1	b1	4514	24297	Venous VEC	-3.03069	2.01631	-5.13661	3.89009
AGAGCTTAGAAACGAG-b1	b1	5368	38016	Early VEC	-3.01473	-0.514127	-2.1735	-4.12652
AGAGCTTAGACAGGCT-b1	b1	5432	34787	Arterial VEC	-0.515218	-7.04622	8.38593	9.99758
AGAGCTTAGGCAGTCA-b1	b1	4626	29078	Venous VEC	-1.86538	0.579741	-5.81695	-0.391732
AGAGCTTAGGCATGTG-b1	b1	4189	21582	Venous VEC	0.212007	-0.380358	0.301112	-3.73518
AGAGCTTAGTGAAGAG-b1	b1	4836	28182	Venous VEC	-2.44416	2.19025	-4.49524	2.88256
AGAGCTTCAATGGACG-b1	b1	5304	33979	Venous VEC	2.08692	-2.32204	7.76366	-1.73522
AGAGCTTCACACGCTG-b1	b1	4391	23942	Vwa1+ VEC	5.66116	-0.327096	4.11857	-8.7671
AGAGCTTCACAGCGTC-b1	b1	2830	10618	Venous VEC	2.54336	-3.07734	12.1064	-2.67189
AGAGCTTCAGATCTGT-b1	b1	3386	11467	Venous VEC	0.419837	4.59446	-11.6471	2.59253
AGAGCTTCATAGACTC-b1	b1	3989	16115	Venous VEC	-2.42034	-1.00276	-1.94782	-0.597733
AGAGCTTCATGGGACA-b1	b1	2691	8231	Venous VEC	-0.666659	3.95744	-9.20149	1.31217
AGAGCTTGTATAGTAG-b1	b1	4265	19351	Venous VEC	-2.61759	-0.80314	-2.79499	-1.09586
AGAGCTTGTCTCTCGT-b1	b1	3980	16047	Venous VEC	1.31259	-1.88101	4.16804	-3.77605
AGAGCTTGTTCGCTAA-b1	b1	3934	17677	Venous VEC	-2.10003	-0.605159	-1.57001	-3.60281
AGAGCTTGTTTGTTTC-b1	b1	4384	19763	Venous VEC	0.774232	-0.419029	0.907915	-5.5146
AGAGCTTTCTGAGGGA-b1	b1	3180	14155	Venous VEC	-0.563849	0.103239	-2.373	-0.850564
AGAGCTTTCTTGGGTA-b1	b1	4064	19252	Venous VEC	0.492278	3.98388	-5.98303	-0.338455
AGAGTGGAGCTAGTGG-b1	b1	3974	19790	Venous VEC	-0.198622	3.21483	-8.22668	-0.239063
AGAGTGGCACATGTGT-b1	b1	4207	19536	Venous VEC	0.260288	-1.05693	0.0515012	-2.72926
AGAGTGGCAGATCGGA-b1	b1	4543	25115	Venous VEC	2.46067	-0.996417	5.46985	-6.10861
AGAGTGGCAGCCTTGG-b1	b1	4393	24236	Venous VEC	-1.40263	3.32476	-7.05276	3.18977
AGAGTGGCAGGATCGA-b1	b1	4970	37222	Early VEC	-4.77739	1.96427	-8.15974	3.68665
AGAGTGGGTCGCATAT-b1	b1	5361	36818	Early VEC	-3.44687	1.71257	-5.8834	2.34207
AGAGTGGGTGGTCCGT-b1	b1	2649	8794	Venous VEC	0.761798	4.40697	-5.95817	-0.821551
AGAGTGGGTTCCCGAG-b1	b1	3309	8786	Venous VEC	2.81857	5.86498	-3.79715	-7.5215
AGATCTGAGGTGGGTT-b1	b1	3937	18345	Arterial VEC	1.97581	-5.52946	14.8848	6.11767
AGATCTGAGTCCCACG-b1	b1	2416	6000	Venous VEC	2.58745	-2.51432	10.2108	-6.14319
AGATCTGCAAACAACA-b1	b1	4172	18429	Venous VEC	3.72662	2.38968	-1.22163	-7.80868
AGATCTGCACCATGTA-b1	b1	4419	25076	Venous VEC	-3.34923	3.83832	-2.88663	3.7144
AGATCTGGTCTCCCTA-b1	b1	4019	18800	Venous VEC	-0.871426	0.403329	0.923252	0.467429
AGATCTGGTTAAGGGC-b1	b1	2536	6849	Venous VEC	2.76034	1.85613	4.14208	-3.44807
AGATCTGTCGGCGGTT-b1	b1	3146	12458	Venous VEC	-2.96127	4.58899	-1.71174	2.16828
AGATTGCAGAAGGGTA-b1	b1	4499	19643	Venous VEC	2.06598	-2.71786	10.9215	-7.26011
AGATTGCAGCGCTCCA-b1	b1	4270	20479	Venous VEC	1.97796	3.32635	-5.81552	-1.70081
AGATTGCCAAGTTGTC-b1	b1	2674	8383	Venous VEC	1.66518	4.14825	-7.06053	-3.48974
AGATTGCCAGCTCGCA-b1	b1	5268	36177	Venous VEC	-2.67026	1.874	-5.92814	2.1301
AGATTGCCAGCTGTAT-b1	b1	3722	13084	Arterial VEC	4.10587	-4.61697	24.5755	-4.86973
AGATTGCCAGTAACGG-b1	b1	6441	60009	Venous VEC	0.0154794	-0.69816	-1.06781	-3.39255
AGATTGCGTACATGTC-b1	b1	2721	8649	Venous VEC	3.23249	2.63357	-3.28473	-6.17978
AGATTGCGTTCTGAAC-b1	b1	4615	26064	Venous VEC	-1.85061	4.54379	-7.64362	4.84678
AGATTGCTCATGCAAC-b1	b1	5618	41897	Early VEC	-3.86832	0.887966	-6.21635	3.62527
AGATTGCTCGATAGAA-b1	b1	3645	11577	Venous VEC	0.0492298	-0.636344	1.97134	-5.77884
AGATTGCTCGGCTTGG-b1	b1	4362	23589	Venous VEC	-0.442602	3.5629	-5.05096	0.999427
AGCAGCCAGAATGTGT-b1	b1	4039	20437	Venous VEC	1.6554	0.957826	-2.08373	-3.27962
AGCAGCCAGATGCCAG-b1	b1	4141	17043	Arterial VEC	-0.0930158	-3.57541	6.37325	0.433013
AGCAGCCAGGATTCGG-b1	b1	4695	28214	Venous VEC	2.5987	0.875857	-2.40352	-4.09421
AGCAGCCAGGTAAACT-b1	b1	2920	7990	Arterial VEC	0.887658	-4.52101	12.859	4.39131
AGCAGCCAGTCCATAC-b1	b1	6357	54289	Venous VEC	3.83649	-0.259937	4.33244	-8.70843
AGCAGCCGTCGCTTTC-b1	b1	4651	24650	Arterial VEC	3.01989	-4.93394	21.3084	1.29392
AGCAGCCGTTTGTTGG-b1	b1	3156	10894	Arterial VEC	1.76562	-5.66041	13.9936	8.25868
AGCAGCCTCACCGGGT-b1	b1	5653	43176	Early VEC	-3.2919	-0.29081	-3.89637	0.393172
AGCAGCCTCATGTCCC-b1	b1	2998	11179	Venous VEC	3.06643	-2.84236	12.5401	-5.91399
AGCAGCCTCCTCGCAT-b1	b1	4451	21289	Arterial VEC	1.42928	-6.44525	12.351	13.1931
AGCAGCCTCTATGTGG-b1	b1	2836	7671	Venous VEC	-2.52583	-0.107141	-4.6427	2.36467
AGCAGCCTCTGCGACG-b1	b1	4490	21309	Venous VEC	1.13914	-1.90224	3.29067	-0.602246
AGCATACCACATGACT-b1	b1	4368	21320	Vwa1+ VEC	4.51981	-1.7809	12.8353	-8.66677
AGCATACGTAAGGGCT-b1	b1	3158	14218	Venous VEC	-1.28109	0.365531	-5.20847	1.4851
AGCATACGTGATGTCT-b1	b1	3000	9638	Venous VEC	-4.00515	2.57565	-9.77187	5.92208
AGCATACGTTCAGACT-b1	b1	4577	27415	Venous VEC	-2.19963	3.94474	-9.5619	4.2319
AGCATACTCTAGAGTC-b1	b1	4612	22934	Venous VEC	0.410385	4.00828	-4.92986	-1.01166
AGCCTAAAGCGATCCC-b1	b1	4714	27054	Venous VEC	3.08118	0.433466	-1.28865	-4.68293
AGCCTAAAGGACTGGT-b1	b1	3251	11396	Venous VEC	1.16735	3.24038	-7.5198	-1.93079
AGCCTAAAGTAGGCCA-b1	b1	4956	33455	Venous VEC	-0.869423	-0.526881	-3.88545	-3.18871
AGCCTAACAAGCGTAG-b1	b1	4052	19107	Venous VEC	3.19502	0.319239	-0.356442	-4.92559
AGCCTAACAAGGTGTG-b1	b1	3678	15794	Gata4+	-4.74679	4.8619
AGCCTAACACGAGGTA-b1	b1	4628	25464	Venous VEC	3.0398	0.546241	-0.882164	-7.20312
AGCCTAACACGTAAGG-b1	b1	4421	23744	Venous VEC	-1.12164	0.025644	-3.64998	-1.33581
AGCCTAACATCCAACA-b1	b1	4481	25139	Venous VEC	-0.421559	-2.15519	2.58657	-4.5821
AGCCTAAGTCAATGTC-b1	b1	6149	55554	Venous VEC	-1.10442	0.680748	-5.82328	-0.961204
AGCCTAAGTGTGGTTT-b1	b1	3876	19124	Venous VEC	0.472723	2.22096	-4.57657	-0.146097
AGCCTAATCGGCGCAT-b1	b1	3994	16990	Venous VEC	2.58217	-0.0944153	0.71495	-5.12146
AGCCTAATCTCCTATA-b1	b1	4477	24891	Arterial VEC	0.816519	-4.65318	9.63996	4.22781
AGCCTAATCTGTTTGT-b1	b1	4846	29989	Venous VEC	1.04801	-0.112819	-2.52118	-5.96562
AGCGGTCCAGACACTT-b1	b1	3913	15513	Venous VEC	-1.15891	-1.79922	-0.791619	-3.3018
AGCGGTCGTACTTCTT-b1	b1	4475	27227	Venous VEC	0.640169	3.02578	-5.25812	-0.410857
AGCGGTCGTCGGCACT-b1	b1	5095	29920	Venous VEC	1.11274	1.97763	-0.700938	-4.21856
AGCGGTCGTCGTTGTA-b1	b1	3548	11573	Arterial VEC	1.56132	-6.59298	18.9178	14.981
AGCGGTCGTTTAAGCC-b1	b1	5121	34872	Venous VEC	-2.56083	-0.150944	-5.39488	0.599126
AGCGGTCTCACGACTA-b1	b1	5113	29636	Venous VEC	-1.79515	-0.871486	-3.28002	-4.29232
AGCGGTCTCCGTTGTC-b1	b1	4019	18013	Venous VEC	2.16988	-1.99386	5.46438	-4.34919
AGCGGTCTCTGCCCTA-b1	b1	3641	14081	Venous VEC	0.965151	3.40665	-6.62411	-1.23485
AGCGTATAGTACATGA-b1	b1	5387	39386	Venous VEC	-2.37047	2.65846	-8.39465	1.84379
AGCGTATAGTCTCCTC-b1	b1	4989	23439	Venous VEC	1.61964	-0.265602	0.643457	-8.56906
AGCGTATCAAACCCAT-b1	b1	4390	22240	Venous VEC	3.29143	-0.162282	3.40456	-8.33769
AGCGTATCAAGGGTCA-b1	b1	2386	6992	Venous VEC	-0.520947	3.85679	-8.09092	1.50831
AGCGTATCAAGTTCTG-b1	b1	4294	19163	Venous VEC	-2.84207	0.828877	2.41671	0.134251
AGCGTATCAATGTTGC-b1	b1	4974	30153	Venous VEC	1.28238	3.20795	-6.41702	-3.31199
AGCGTATCACAACGCC-b1	b1	3980	18536	Venous VEC	-1.30077	1.21297	-1.69135	0.831958
AGCGTATCACCAGGCT-b1	b1	4663	24610	Venous VEC	3.20004	-0.680803	2.90471	-4.41777
AGCGTATCAGTTCCCT-b1	b1	6354	49721	Arterial VEC	-1.26305	-4.38311	4.54164	6.78557
AGCGTATCATCACAAC-b1	b1	2056	6199	Venous VEC	0.292949	5.74215	-7.64104	2.82047
AGCGTATCATGCTGGC-b1	b1	2707	8797	Gata4+	-4.23656	5.28618
AGCGTATCATTCTCAT-b1	b1	4959	31519	Venous VEC	1.18998	0.983169	-4.32398	-2.92438
AGCGTATCATTTGCTT-b1	b1	2597	7013	Gata4+	-2.50972	6.20515
AGCGTATGTACACCGC-b1	b1	5007	30276	Venous VEC	3.7753	1.29526	-1.37832	-5.97002
AGCGTATGTTCGTCTC-b1	b1	3749	18568	Venous VEC	-1.09433	4.63569	-8.53488	2.40856
AGCGTATTCAGGCAAG-b1	b1	3926	18720	Venous VEC	2.69577	-2.6187	7.83539	-1.89127
AGCGTATTCATGCTCC-b1	b1	3087	11846	Venous VEC	0.560822	-1.38559	0.117319	-0.236912
AGCGTATTCTGCTGTC-b1	b1	5276	37552	Gata4+	-4.11506	4.53307
AGCGTCGAGATGTGTA-b1	b1	3692	15824	Arterial VEC	-0.611975	-5.44864	5.08901	11.2512
AGCGTCGAGCGAAGGG-b1	b1	2069	5796	Arterial VEC	2.32361	-7.70733	15.7782	14.3218
AGCGTCGAGGCTACGA-b1	b1	3801	16826	Arterial VEC	4.01837	-4.33675	18.515	-0.404007
AGCGTCGAGTCTCGGC-b1	b1	3192	11673	Arterial VEC	1.66837	-6.59913	13.3014	11.3466
AGCGTCGCAGTTAACC-b1	b1	3623	10537	Venous VEC	0.136687	-0.374987	0.653499	-9.63292
AGCGTCGCAGTTCATG-b1	b1	3578	16787	Arterial VEC	1.2286	-4.72168	9.27987	4.50261
AGCGTCGGTCATCGGC-b1	b1	2335	8372	Venous VEC	0.868312	3.76995	-4.54589	-1.95131
AGCGTCGGTGGCAAAC-b1	b1	2668	8865	Arterial VEC	-0.706389	-5.147	6.2173	5.97512
AGCGTCGTCAGTGCAT-b1	b1	3194	14856	Venous VEC	-2.22671	3.30484	-7.70852	2.35654
AGCGTCGTCCTCATTA-b1	b1	3325	14434	Venous VEC	-1.86934	1.97101	-5.27344	0.383264
AGCGTCGTCCTGCCAT-b1	b1	3190	13226	Venous VEC	-3.37711	4.64503	-8.95139	7.5978
AGCGTCGTCGAACTGT-b1	b1	2834	11131	Venous VEC	0.080813	-0.901045	0.0343271	-4.70327
AGCGTCGTCGTCACGG-b1	b1	2469	6241	Arterial VEC	3.37497	-2.41764	12.4707	-2.92468
AGCTCCTAGAAGGCCT-b1	b1	4964	25782	Venous VEC	-3.10942	-0.714021	-2.79499	2.11362
AGCTCCTAGACTGTAA-b1	b1	4802	27395	Venous VEC	-1.86742	2.28796	-6.21339	2.51109
AGCTCCTAGAGGTTGC-b1	b1	5259	37756	Early VEC	-4.01782	1.44393	-5.05297	2.38952
AGCTCCTAGCGCTCCA-b1	b1	4697	26952	Venous VEC	1.37593	1.49268	-5.3315	-0.532996
AGCTCCTAGCTCCTCT-b1	b1	5085	32713	Venous VEC	1.49357	0.764309	-2.36419	-2.5944
AGCTCCTCACACTGCG-b1	b1	5251	37090	Venous VEC	-1.72715	1.39589	-6.30062	0.760313
AGCTCCTCACTATCTT-b1	b1	5453	40801	Venous VEC	-1.2912	4.17674	-8.26397	2.06909
AGCTCCTCAGTGACAG-b1	b1	3537	14472	Venous VEC	-3.0717	1.63247	-3.76307	2.97212
AGCTCCTGTACATGTC-b1	b1	4179	19246	Venous VEC	-3.18708	1.21316	-3.61442	5.04136
AGCTCCTGTCCATGAT-b1	b1	5349	41563	Venous VEC	0.620668	0.523437	-5.62224	-2.93166
AGCTCCTGTCGACTGC-b1	b1	4276	18925	Venous VEC	-2.967	-0.924113	-3.83435	1.34544
AGCTCCTGTGTAATGA-b1	b1	4711	22566	Venous VEC	0.45371	-2.70523	7.64531	-6.57018
AGCTCCTTCAAAGTAG-b1	b1	4640	27157	Early VEC	-4.46496	1.30936	-8.54954	3.5337
AGCTCCTTCCTCAACC-b1	b1	5632	40113	Early VEC	-3.69679	4.21129	-6.84691	8.12933
AGCTCTCAGCGAGAAA-b1	b1	4176	21287	Venous VEC	-3.88031	4.64248	0.398302	8.75339
AGCTCTCAGTACACCT-b1	b1	3539	14197	Venous VEC	1.08991	1.18857	2.01087	-6.32839
AGCTCTCAGTGTCTCA-b1	b1	4216	17527	Arterial VEC	1.21126	-6.37173	13.4729	10.0304
AGCTCTCCAGGTCTCG-b1	b1	2654	8903	Venous VEC	-1.09432	3.85375	-8.34362	2.12759
AGCTCTCCAGTAAGCG-b1	b1	4094	16596	Arterial VEC	1.46262	-5.48115	13.4501	5.84531
AGCTCTCCATGACGGA-b1	b1	3074	10017	Arterial VEC	0.931284	-7.03352	7.8315	10.3001
AGCTCTCGTCGCGGTT-b1	b1	2728	8070	Venous VEC	2.73362	3.26448	-3.69914	-6.52845
AGCTCTCGTCGGCTCA-b1	b1	4406	21717	Venous VEC	-1.87612	-0.976293	-3.54554	-1.46897
AGCTCTCGTGAACCTT-b1	b1	4637	23731	Venous VEC	-2.94321	2.06993	-6.58866	4.60288
AGCTCTCGTGCAGTAG-b1	b1	4111	17405	Arterial VEC	-0.3984	-5.06636	6.51534	6.2852
AGCTCTCTCAACGCTA-b1	b1	2696	7179	Venous VEC	3.31915	2.8503	-4.35978	-4.8226
AGCTCTCTCGCCCTTA-b1	b1	3876	16039	Vwa1+ VEC	4.67686	-0.0696115	3.61114	-9.38124
AGCTTGACAAGCTGTT-b1	b1	4560	24644	Venous VEC	-1.73727	1.95231	-4.15663	1.54267
AGCTTGACACGAGGTA-b1	b1	4638	26308	Arterial VEC	-0.565697	-6.80503	7.3694	13.7812
AGCTTGACACGTAAGG-b1	b1	4523	23474	Venous VEC	-0.855799	-1.48864	-3.37875	-4.20889
AGCTTGACAGGATCGA-b1	b1	3874	17765	Arterial VEC	-0.236946	-3.88824	6.22253	3.24721
AGCTTGACATACAGCT-b1	b1	4666	25265	Venous VEC	3.44134	0.0949058	1.10298	-6.75108
AGCTTGAGTATAATGG-b1	b1	2902	7218	Arterial VEC	4.17797	-3.89861	23.1244	-13.9722
AGCTTGAGTATCAGTC-b1	b1	5978	42946	Venous VEC	2.12694	-2.65154	7.39556	-2.37338
AGCTTGAGTGTAACGG-b1	b1	2437	7111	Venous VEC	1.18093	5.42222	-4.04759	1.09525
AGCTTGAGTGTTGGGA-b1	b1	4490	23928	Venous VEC	2.16437	-1.32022	3.84701	-4.50219
AGCTTGAGTTCTGGTA-b1	b1	4562	26166	Venous VEC	-2.85946	2.38928	-3.29175	2.75284
AGCTTGATCAACGGCC-b1	b1	3674	16076	Arterial VEC	-0.525092	-5.04209	1.22842	6.59936
AGCTTGATCATTGCCC-b1	b1	4073	19939	Venous VEC	-0.750168	3.75484	-9.27307	1.11427
AGCTTGATCCTCATTA-b1	b1	3325	12173	Venous VEC	0.24129	2.87673	-8.39131	-2.15153
AGGCCACAGATAGCAT-b1	b1	3940	17311	Venous VEC	-2.53442	3.39164	-7.40595	4.24454
AGGCCACAGTCTTGCA-b1	b1	3821	16963	Venous VEC	-0.865009	-0.674683	0.127096	-2.46121
AGGCCACAGTGTGAAT-b1	b1	3919	16276	Venous VEC	-1.07586	-1.55446	-0.484757	-4.98052
AGGCCACGTAAATGTG-b1	b1	5762	47320	Venous VEC	-1.83639	2.81968	-7.55589	1.62324
AGGCCACGTTCAGGCC-b1	b1	3435	12041	Vwa1+ VEC	5.4499	-0.0531114	4.08391	-11.6128
AGGCCACGTTGCGTTA-b1	b1	2418	6906	Venous VEC	3.2302	2.31065	-1.38453	-5.20606
AGGCCACTCAAGGTAA-b1	b1	3846	17020	Venous VEC	1.2225	-0.571014	0.447481	-4.07428
AGGCCACTCGTGGGAA-b1	b1	5691	45396	Venous VEC	-1.11978	1.105	-2.95276	-0.711078
AGGCCGTAGAACAATC-b1	b1	4114	20368	Venous VEC	4.43417	0.350939	3.81456	-9.33687
AGGCCGTAGTACACCT-b1	b1	3248	13007	Arterial VEC	1.38325	-6.26352	11.7243	8.85765
AGGCCGTAGTCATCCA-b1	b1	2893	8615	Venous VEC	0.545	-1.0826	0.66704	-1.70872
AGGCCGTCAGTATCTG-b1	b1	5299	24012	Venous VEC	3.27201	-1.48702	6.36742	-8.76996
AGGCCGTCATATGAGA-b1	b1	4520	23675	Venous VEC	-0.527991	0.92473	-4.20738	-1.72411
AGGCCGTGTACCTACA-b1	b1	3580	11957	Venous VEC	0.638957	6.25357	-8.90661	3.31489
AGGCCGTGTTCGAATC-b1	b1	3423	16205	Venous VEC	-1.28584	3.47942	-7.39297	3.70871
AGGCCGTTCAAGAAGT-b1	b1	3656	12762	Arterial VEC	1.49949	-4.39258	8.30921	1.16677
AGGCCGTTCCTCAACC-b1	b1	5523	34180	Venous VEC	0.221425	-2.86941	5.39996	-1.15954
AGGCCGTTCGGACAAG-b1	b1	3058	10662	Venous VEC	1.45558	4.11354	-5.89751	-3.54203
AGGCCGTTCTCGTATT-b1	b1	4396	18488	Venous VEC	-3.53222	0.7022	-3.08236	7.48043
AGGCCGTTCTGCGACG-b1	b1	4153	21105	Venous VEC	0.248078	3.04813	-4.34157	-1.84225
AGGCCGTTCTTGAGGT-b1	b1	4781	25274	Gata4+	-4.25817	3.47239
AGGGAGTAGTCGTACT-b1	b1	3698	16134	Venous VEC	-0.476519	2.53742	-5.18187	-0.72914
AGGGAGTCATCACGTA-b1	b1	3090	10179	Venous VEC	0.917727	2.90191	-1.95359	-3.42742
AGGGAGTGTCAAACTC-b1	b1	4245	18102	Venous VEC	-3.01882	-0.00915663	-2.57899	1.15536
AGGGAGTGTCAATACC-b1	b1	3953	13632	Arterial VEC	1.47157	-5.79576	10.6679	8.30478
AGGGAGTGTCCGAAGA-b1	b1	5450	41042	Venous VEC	0.510422	-1.00428	2.41311	-4.27818
AGGGAGTGTTACGACT-b1	b1	3141	10152	Venous VEC	-1.99593	6.32777	-7.24897	8.40159
AGGGAGTTCAACCAAC-b1	b1	4049	16445	Arterial VEC	2.15031	-5.17534	16.5942	3.51845
AGGGAGTTCAAGATCC-b1	b1	3290	12628	Vwa1+ VEC	3.74989	-2.08642	8.73863	-8.99835
AGGGAGTTCACATACG-b1	b1	3628	16133	Venous VEC	1.70621	-0.953712	0.866029	-3.12701
AGGGAGTTCCTATGTT-b1	b1	3872	14712	Arterial VEC	2.47352	-5.64838	20.6383	6.32477
AGGGATGAGGTAGCCA-b1	b1	4118	20410	Venous VEC	-0.320004	0.434794	-2.92286	-1.02329
AGGGATGCAAGTCTGT-b1	b1	4135	15030	Venous VEC	-1.5818	-1.16543	2.18876	-6.31476
AGGGATGGTAACGCGA-b1	b1	5176	35296	Venous VEC	-1.02756	-1.01582	-4.0119	-3.48998
AGGGATGGTCCGAAGA-b1	b1	2813	10218	Venous VEC	-0.416514	4.61585	-8.93237	3.14941
AGGGATGGTCCGTCAG-b1	b1	4414	21071	Venous VEC	-2.26727	0.330971	-5.288	-0.352385
AGGGATGGTGGCAAAC-b1	b1	3593	16673	Venous VEC	1.7331	3.61755	-5.30145	-1.63035
AGGGATGTCACTATTC-b1	b1	2218	6324	Venous VEC	1.95944	5.07426	-7.59597	-3.19416
AGGGATGTCGCTGATA-b1	b1	4137	18769	Venous VEC	0.965328	3.97472	-7.24267	-1.13993
AGGGTGAAGAAACCGC-b1	b1	3367	11442	Venous VEC	1.17909	6.73749	-5.50771	2.48659
AGGGTGAAGTAGATGT-b1	b1	2395	6835	Vwa1+ VEC	4.39982	-0.601687	4.9232	-10.0951
AGGGTGACAAGTACCT-b1	b1	3826	18975	Venous VEC	-2.06279	4.2615	-9.61119	3.22379
AGGGTGACAATGTTGC-b1	b1	3603	13608	Venous VEC	0.349229	-1.30316	2.04669	-3.105
AGGGTGACACATAACC-b1	b1	4559	21579	Non-EC	-11.7236	-2.31821
AGGGTGACAGGCTCAC-b1	b1	5430	38671	Venous VEC	-1.71505	3.891	-7.97499	2.68727
AGGGTGACAGTCAGCC-b1	b1	4382	26248	Venous VEC	-2.03632	4.74216	-7.32842	4.23008
AGGGTGACATAGAAAC-b1	b1	4169	19930	Venous VEC	-0.621137	0.536425	-2.66045	-1.58305
AGGGTGAGTAATTGGA-b1	b1	4016	20688	Arterial VEC	0.760504	-7.19093	15.5491	13.6878
AGGGTGAGTGGTCCGT-b1	b1	3656	16219	Venous VEC	1.1205	2.04933	-6.37375	-0.444941
AGGGTGAGTGTGAATA-b1	b1	2666	8180	Venous VEC	-1.16619	4.5634	-9.48612	4.28152
AGGGTGATCACCGGGT-b1	b1	5659	38661	Arterial VEC	0.12937	-5.47865	7.36198	7.54117
AGGGTGATCACCTTAT-b1	b1	2599	6875	Arterial VEC	3.84639	-5.19928	22.4251	1.61462
AGGGTGATCAGCAACT-b1	b1	3444	11917	Venous VEC	-1.60667	5.33533	-7.79673	2.97872
AGGGTGATCGTCCGTT-b1	b1	3238	10966	Venous VEC	2.95159	3.09297	-1.19795	-7.01626
AGGTCATAGCGATATA-b1	b1	3623	13222	Venous VEC	0.79194	-0.464215	2.30478	-0.727242
AGGTCATAGGCCGAAT-b1	b1	4650	22107	Venous VEC	-1.45843	-0.864856	-1.55687	-3.90219
AGGTCATAGTGCGTGA-b1	b1	3603	14538	Hemogenic EC	-0.0830615	-7.29168	7.40132	11.4486
AGGTCATCAATACGCT-b1	b1	4473	19791	Vwa1+ VEC	5.97922	-0.886622	11.4808	-15.4878
AGGTCATGTATATCCG-b1	b1	3818	17988	Early VEC	-4.96279	1.31327	-7.69452	3.02273
AGGTCATGTATATGAG-b1	b1	5802	45860	Venous VEC	-2.87727	1.77801	-6.01307	4.80907
AGGTCATGTCTTCGTC-b1	b1	3941	16126	Venous VEC	1.09898	-3.20537	4.20657	2.65694
AGGTCATTCCGATATG-b1	b1	4722	30141	Arterial VEC	0.249057	-4.42302	5.86882	4.2659
AGGTCCGAGACACTAA-b1	b1	5706	38708	Venous VEC	0.554567	0.248506	-1.55374	-2.86719
AGGTCCGAGACGCTTT-b1	b1	3479	13885	Arterial VEC	2.18111	-5.58847	13.9571	6.69535
AGGTCCGAGCCAGTAG-b1	b1	4187	19807	Venous VEC	-1.63995	-0.976361	-2.81889	-1.90177
AGGTCCGAGGGCATGT-b1	b1	3466	12363	Venous VEC	1.16747	4.71042	-7.35391	-2.03296
AGGTCCGCAAAGTCAA-b1	b1	6107	43487	Venous VEC	-0.658999	-2.44376	3.1434	-6.67174
AGGTCCGCAAGCGTAG-b1	b1	4416	21973	Gata4+	-4.95636	6.52266
AGGTCCGCAATTGCTG-b1	b1	3010	10402	Vwa1+ VEC	6.13651	-0.442617	9.4121	-12.646
AGGTCCGCACAAGACG-b1	b1	4967	27879	Arterial VEC	-0.131071	-4.55377	4.58774	3.65278
AGGTCCGCACAGGAGT-b1	b1	5899	51527	Early VEC	-4.60603	1.49384	-8.101	6.39297
AGGTCCGCATCTACGA-b1	b1	3705	15157	Venous VEC	-0.401363	-0.806127	2.57117	-0.304647
AGGTCCGGTTCTCATT-b1	b1	4246	20571	Venous VEC	-0.447916	-1.11759	0.290839	-5.30058
AGGTCCGGTTCTGTTT-b1	b1	2691	8238	Venous VEC	0.606956	5.50036	-5.66232	-1.92715
AGGTCCGTCAACACAC-b1	b1	4062	21375	Venous VEC	-3.51293	4.8103	-2.59658	7.73058
AGGTCCGTCATGTCTT-b1	b1	2955	9609	Venous VEC	1.41719	2.31939	-4.67087	-5.16214
AGGTCCGTCCGCATAA-b1	b1	4013	18971	Venous VEC	3.10676	-0.919605	4.39543	-6.52454
AGGTCCGTCGAGAACG-b1	b1	3732	18008	Venous VEC	0.300852	3.16132	-5.08136	-0.367267
AGGTCCGTCTCGATGA-b1	b1	4004	16677	Venous VEC	2.37999	-2.59507	9.05311	-5.84606
AGTAGTCAGCTGGAAC-b1	b1	2236	5493	Venous VEC	2.5079	1.43373	-2.7758	-6.1614
AGTAGTCAGTCGAGTG-b1	b1	3849	21169	Hemogenic EC	-0.850496	-7.78235	1.13047	14.3411
AGTAGTCAGTGTGGCA-b1	b1	6092	56834	Early VEC	-4.29055	1.62787	-6.95691	5.02118
AGTAGTCCAATTCCTT-b1	b1	3349	13491	Venous VEC	2.16833	-2.07694	5.18737	-4.88246
AGTAGTCCACAACGCC-b1	b1	2453	7048	Vwa1+ VEC	3.94797	-1.33376	10.3959	-9.66742
AGTAGTCCACTCAGGC-b1	b1	4687	28670	Venous VEC	1.88549	1.02042	-1.8383	-1.65405
AGTAGTCCAGACGTAG-b1	b1	3597	13805	Venous VEC	-2.34408	5.58267	-5.35173	4.78394
AGTAGTCGTCAGAATA-b1	b1	5914	46672	Venous VEC	-2.97001	0.754935	-5.27129	1.61053
AGTAGTCGTGATAAGT-b1	b1	3417	13198	Venous VEC	2.39715	-0.930642	4.81931	-3.16846
AGTAGTCGTTAAGATG-b1	b1	4922	30170	Early VEC	-4.5409	2.73129	-10.0903	6.795
AGTAGTCTCCGCATAA-b1	b1	5008	30797	Venous VEC	1.68121	1.68663	-4.63089	-1.87076
AGTCTTTAGAAGGCCT-b1	b1	4321	17752	Arterial VEC	0.300775	-5.82441	10.3365	8.74086
AGTCTTTAGACTAGAT-b1	b1	7184	84674	Early VEC	-4.66463	0.847004	-7.8172	2.87768
AGTCTTTAGAGGGCTT-b1	b1	2951	9322	Venous VEC	3.05144	0.506139	0.872628	-4.70406
AGTCTTTAGGCATGTG-b1	b1	5045	35607	Hemogenic EC	-0.850669	-8.69678	2.25032	18.1474
AGTCTTTAGGCGATAC-b1	b1	2400	6082	Venous VEC	2.93639	-2.83843	8.74979	-3.01208
AGTCTTTCATATACGC-b1	b1	4443	26281	Early VEC	-4.47163	2.06649	-10.2307	2.32649
AGTCTTTCATCTACGA-b1	b1	4869	30634	Early VEC	-4.85724	1.60128	-7.48123	6.26874
AGTCTTTGTATTACCG-b1	b1	4175	19713	Arterial VEC	1.04796	-3.90285	13.2326	-0.247314
AGTCTTTGTCTCCCTA-b1	b1	4213	20952	Vwa1+ VEC	5.71352	-0.512113	7.37076	-11.7651
AGTCTTTGTTGGTTTG-b1	b1	5068	31739	Venous VEC	-0.861854	0.0680936	-2.34805	-1.409
AGTCTTTTCGTACCGG-b1	b1	4531	20858	Venous VEC	0.737549	4.27281	-4.63098	-2.50209
AGTCTTTTCTGTTTGT-b1	b1	3567	13660	Hemogenic EC	0.358966	-7.67416	14.837	15.7607
AGTGAGGAGACTAGAT-b1	b1	3435	10391	Venous VEC	-3.58647	-0.0333741	-1.46931	3.6758
AGTGAGGAGGCTCATT-b1	b1	4388	22497	Arterial VEC	-0.384286	-7.03486	8.10127	13.6546
AGTGAGGAGTCACGCC-b1	b1	3759	14246	Venous VEC	-0.298536	-1.23847	-0.675407	-3.97567
AGTGAGGCAGGGTACA-b1	b1	3684	11682	Non-EC	-11.764	-1.87151
AGTGAGGGTGGGTCAA-b1	b1	2968	11627	Venous VEC	-0.0963755	5.99281	-12.4368	6.99969
AGTGAGGTCAACTCTT-b1	b1	2530	8599	Venous VEC	2.50974	-1.67341	3.45992	-3.94339
AGTGAGGTCGATGAGG-b1	b1	4588	26949	Early VEC	-3.88782	0.863728	-7.54917	1.26674
AGTGAGGTCGCCTGAG-b1	b1	3295	13674	Venous VEC	-0.567946	4.29554	-8.42333	-1.05952
AGTGAGGTCGGATGGA-b1	b1	3264	11057	Arterial VEC	2.91002	-7.51452	22.2947	14.557
AGTGGGAAGACAAAGG-b1	b1	4024	19232	Venous VEC	-0.940193	2.38605	-3.65309	-0.347133
AGTGGGAAGCATGGCA-b1	b1	2740	9506	Venous VEC	-0.698687	-0.0264107	-3.97846	-2.26798
AGTGGGAAGCTCCTCT-b1	b1	3978	20432	Venous VEC	0.358701	4.08804	-9.19047	0.689972
AGTGGGAAGTTACCCA-b1	b1	5425	36438	Venous VEC	-0.333301	2.0541	-3.25063	-1.96879
AGTGGGAGTTCTGTTT-b1	b1	4539	26388	Venous VEC	1.62739	1.81567	-5.03846	-2.89617
AGTGGGATCATGTCTT-b1	b1	3733	16030	Venous VEC	3.86574	1.20585	-1.17732	-7.17896
AGTGGGATCGCTTAGA-b1	b1	2862	9675	Venous VEC	4.2651	-0.991847	5.7082	-7.08492
AGTGGGATCGGCGCAT-b1	b1	3529	14109	Vwa1+ VEC	4.08922	-2.93522	13.9691	-6.82121
AGTGTCAAGACCGGAT-b1	b1	2854	7532	Hemogenic EC	-0.554478	-7.92863	3.32488	14.6199
AGTGTCAAGCGCCTTG-b1	b1	5148	29949	Venous VEC	-3.31586	0.459735	-7.37896	4.11628
AGTGTCAAGTAGATGT-b1	b1	4021	17519	Venous VEC	4.54972	0.916982	3.03785	-10.7689
AGTGTCACAAAGTGCG-b1	b1	4158	21720	Early VEC	-5.16858	1.91335	-9.08274	6.26028
AGTGTCACACATGACT-b1	b1	3005	8244	Venous VEC	1.01284	2.73353	-6.54907	-3.56908
AGTGTCACAGGACGTA-b1	b1	4853	29054	Venous VEC	-0.988118	-0.465017	-3.34243	-1.82303
AGTGTCAGTAACGCGA-b1	b1	4547	25482	Venous VEC	3.33336	0.305289	-0.16343	-4.58217
AGTGTCAGTCAATGTC-b1	b1	5969	43354	Venous VEC	-1.4347	4.32925	-7.57114	3.15004
AGTGTCAGTGCACGAA-b1	b1	2836	8009	Vwa1+ VEC	5.48357	-0.50531	7.84328	-11.8597
AGTGTCATCACTCCTG-b1	b1	3012	9886	Venous VEC	3.48792	3.63578	-2.28276	-8.97201
AGTGTCATCATCGGAT-b1	b1	4658	24570	Venous VEC	1.12396	-0.368227	-0.837462	-5.27194
AGTGTCATCATTTGGG-b1	b1	3999	21483	Venous VEC	-3.33745	3.69847	-2.67801	2.64966
AGTGTCATCCACGCAG-b1	b1	3695	13910	Venous VEC	-2.62424	4.65751	-2.15651	2.57423
AGTGTCATCTTAGAGC-b1	b1	4781	29900	Venous VEC	-0.0106877	1.6253	-6.54536	-1.3812
AGTGTCATCTTGAGGT-b1	b1	4963	29073	Venous VEC	-0.500824	2.16416	-5.77639	-1.15949
AGTGTCATCTTGTATC-b1	b1	4653	26437	Venous VEC	2.15869	0.945918	-4.43004	-4.56721
AGTTGGTAGATGTGGC-b1	b1	4564	24086	Venous VEC	-0.174579	0.0490224	-3.1466	-1.71194
AGTTGGTAGCACACAG-b1	b1	4604	27024	Venous VEC	-1.7275	2.11881	-4.71055	2.97387
AGTTGGTAGGGCTTGA-b1	b1	4862	29785	Venous VEC	0.417277	-1.32589	-0.765285	-5.15623
AGTTGGTAGTGGTCCC-b1	b1	3455	11738	Venous VEC	-0.83129	-0.368422	-1.67331	-5.01504
AGTTGGTCAGCGTCCA-b1	b1	2835	10817	Venous VEC	1.01286	3.80969	-3.97385	-0.323571
AGTTGGTCATTAACCG-b1	b1	1877	6026	Venous VEC	1.07572	5.26894	-5.07477	-0.382779
AGTTGGTGTAGCGATG-b1	b1	2709	7572	Arterial VEC	1.67971	-5.32242	10.346	3.87101
AGTTGGTGTATCGCAT-b1	b1	2943	9595	Arterial VEC	2.95471	-6.87058	22.4031	9.26395
AGTTGGTGTCACCCAG-b1	b1	3225	12193	Early VEC	-4.60541	0.728161	-8.97593	3.84812
AGTTGGTTCATAAAGG-b1	b1	5034	30727	Gata4+	-4.4057	5.19326
AGTTGGTTCTGCCAGG-b1	b1	4342	18921	Venous VEC	-2.02278	-0.292067	-4.72843	-1.41833
ATAACGCAGAACAATC-b1	b1	5731	40990	Venous VEC	-3.0476	0.0620497	-3.13178	1.44562
ATAACGCAGAATGTGT-b1	b1	3659	14754	Arterial VEC	2.32132	-7.81992	20.8219	13.3606
ATAACGCAGATGCCAG-b1	b1	2410	9239	Venous VEC	1.07344	3.72206	-2.26518	-2.01814
ATAACGCAGTTGTCGT-b1	b1	4624	26189	Vwa1+ VEC	5.44582	-0.68371	6.20118	-10.8603
ATAACGCCACTGTGTA-b1	b1	4828	25182	Venous VEC	0.268108	2.95189	-4.59869	-1.6436
ATAACGCGTCCAAGTT-b1	b1	5702	37983	Vwa1+ VEC	4.37551	-0.569247	8.95058	-5.9696
ATAACGCGTGAGTATA-b1	b1	3195	10776	Arterial VEC	0.948472	-4.82212	10.1546	4.11774
ATAACGCTCAATAAGG-b1	b1	2330	5826	Arterial VEC	1.8778	-5.79392	11.5152	7.77936
ATAACGCTCACCTTAT-b1	b1	4431	19456	Venous VEC	-3.60584	0.315365	-5.10281	2.32359
ATAACGCTCCGAGCCA-b1	b1	3636	16639	Arterial VEC	2.93581	-7.19826	22.7568	9.06702
ATAAGAGAGGACAGAA-b1	b1	4258	20522	Venous VEC	2.49913	-0.507245	3.5262	-5.21626
ATAAGAGAGGCTAGGT-b1	b1	4439	23060	Venous VEC	-0.782751	-2.04516	-1.82859	-4.94974
ATAAGAGAGGGTGTTG-b1	b1	4055	20925	Venous VEC	-1.7113	3.06326	-7.9394	1.65237
ATAAGAGAGGTAAACT-b1	b1	4775	28702	Venous VEC	-2.11431	-0.485912	-2.77638	-1.04197
ATAAGAGAGTGGGATC-b1	b1	4879	26779	Arterial VEC	1.38211	-5.16425	14.612	4.22539
ATAAGAGCAAGTTGTC-b1	b1	3795	17156	Early VEC	-4.33414	2.63018	-8.37006	2.07686
ATAAGAGCACAGGCCT-b1	b1	2977	10093	Arterial VEC	2.60053	-7.18066	22.4472	11.6536
ATAAGAGCACCTCGGA-b1	b1	3783	15957	Venous VEC	2.74378	-0.458374	2.06945	-0.467756
ATAAGAGCAGCCAATT-b1	b1	2220	5762	Gata4+	-3.40948	5.95022
ATAAGAGGTAATCGTC-b1	b1	4771	26126	Venous VEC	-0.0779839	-0.48125	-0.622546	-4.33821
ATAAGAGGTCAATGTC-b1	b1	4646	26461	Venous VEC	0.996619	0.606949	-3.40169	-2.13267
ATAAGAGGTCTAGGTT-b1	b1	5013	32134	Venous VEC	-1.55435	-0.003244	-3.41079	-1.01169
ATAAGAGGTCTTGTCC-b1	b1	4756	27602	Arterial VEC	0.438839	-3.25047	2.24745	-0.750122
ATAAGAGTCAACACGT-b1	b1	3865	19836	Arterial VEC	1.02294	-4.12801	5.70504	2.45087
ATAAGAGTCCACGAAT-b1	b1	4785	27025	Venous VEC	-1.10743	-0.688656	-2.34787	-1.53049
ATAAGAGTCCACGCAG-b1	b1	5049	29898	Venous VEC	-1.87526	2.51354	-5.65479	1.00317
ATAAGAGTCCTTGCCA-b1	b1	3115	8616	Arterial VEC	4.3713	-5.66228	28.6394	3.81838
ATAAGAGTCGGTTAAC-b1	b1	4404	22368	Venous VEC	1.90716	-0.849027	2.5618	-6.42335
ATAGACCAGACGCTTT-b1	b1	4060	15654	Venous VEC	-0.560829	-3.01881	9.38141	-2.14379
ATAGACCAGATAGCAT-b1	b1	3928	17950	Arterial VEC	1.78913	-7.00706	16.0329	13.2248
ATAGACCCAAAGTCAA-b1	b1	4569	21465	Arterial VEC	-0.0347424	-2.72039	1.37602	3.49709
ATAGACCCAACCGCCA-b1	b1	4047	18108	Arterial VEC	3.01203	-5.72816	19.5092	7.31594
ATAGACCCACAACGTT-b1	b1	3405	15612	Venous VEC	-3.45741	5.71877	3.42152	10.179
ATAGACCGTAAATGTG-b1	b1	5755	44433	Venous VEC	-0.833887	1.89544	-5.83562	-1.08599
ATAGACCGTGAGGGTT-b1	b1	3918	17297	Vwa1+ VEC	4.68088	-0.83711	4.84521	-9.39551
ATAGACCGTTGGTTTG-b1	b1	2767	8304	Vwa1+ VEC	4.87633	-1.03341	9.24678	-11.877
ATAGACCTCACAGTAC-b1	b1	3625	14635	Venous VEC	-1.32204	5.4948	-6.55947	3.42407
ATAGACCTCTGGAGCC-b1	b1	4204	19082	Venous VEC	-3.52292	5.74967	-0.111789	10.3931
ATCACGAAGACACTAA-b1	b1	2598	8354	Arterial VEC	2.56909	-5.68358	14.4522	6.1157
ATCACGACAAGAGTCG-b1	b1	4350	19165	Venous VEC	-2.25401	1.13349	-5.94887	1.69355
ATCACGACAAGCCGCT-b1	b1	7204	89454	Venous VEC	-1.3456	0.778183	-4.00956	0.258312
ATCACGACAATACGCT-b1	b1	4346	21866	Venous VEC	0.644654	-0.93767	0.998464	-3.44391
ATCACGACAGATCTGT-b1	b1	3906	16533	Venous VEC	-2.25604	-0.330084	-1.67439	0.951452
ATCACGAGTGACAAAT-b1	b1	4121	23123	Venous VEC	0.509062	-1.59036	3.88882	-5.12412
ATCACGAGTTAAAGAC-b1	b1	4232	18929	Venous VEC	1.63512	-0.967806	3.84933	-6.12978
ATCACGATCCGCATCT-b1	b1	4420	20945	Venous VEC	1.65867	0.721323	2.42954	-6.57651
ATCACGATCGAGAACG-b1	b1	5119	32620	Venous VEC	-3.88002	1.97332	-6.33284	6.37701
ATCACGATCGCTTAGA-b1	b1	2684	8782	Arterial VEC	-0.568387	-6.29682	1.47698	8.61873
ATCACGATCGTCTGAA-b1	b1	3915	18655	Venous VEC	-0.961841	3.11259	-5.82842	1.18592
ATCACGATCTGGTGTA-b1	b1	4824	29768	Vwa1+ VEC	5.27247	-0.887224	6.53095	-10.7214
ATCATCTAGATCCTGT-b1	b1	4587	28596	Venous VEC	-2.8197	4.0785	-9.09308	6.85454
ATCATCTAGTGACTCT-b1	b1	2325	6107	Vwa1+ VEC	4.25333	-0.0333412	2.3052	-9.93528
ATCATCTAGTGATCGG-b1	b1	4411	20459	Venous VEC	-3.57899	0.791503	-7.28389	3.1041
ATCATCTAGTGTACCT-b1	b1	5363	38973	Venous VEC	-2.73051	3.64474	-5.54408	3.33349
ATCATCTAGTTCGCAT-b1	b1	5114	34286	Early VEC	-4.92767	0.932059	-6.55749	4.40141
ATCATCTCAGACGTAG-b1	b1	3330	10942	Venous VEC	3.02066	-0.753601	3.1389	-6.47732
ATCATCTGTACCATCA-b1	b1	5748	47164	Venous VEC	-1.90594	2.36783	-7.85604	3.09257
ATCATCTGTAGCCTCG-b1	b1	4409	22827	Early VEC	-3.95077	2.17133	-8.1728	3.0064
ATCATCTTCAACACCA-b1	b1	4597	27454	Venous VEC	2.04964	0.904084	-0.541249	-2.70917
ATCATCTTCACTGGGC-b1	b1	1974	6114	Arterial VEC	3.14744	-5.57684	14.2001	9.58592
ATCATCTTCCACTCCA-b1	b1	5479	39707	Venous VEC	-0.517626	0.284029	-2.75793	-2.7576
ATCATCTTCGTTGCCT-b1	b1	4718	25807	Venous VEC	1.42726	1.31051	-3.75026	-1.67523
ATCATGGAGACCGGAT-b1	b1	3504	11641	Arterial VEC	0.869135	-4.87442	6.16692	5.80038
ATCATGGAGTCGTTTG-b1	b1	4711	19642	Arterial VEC	1.33825	-4.69399	13.894	2.97271
ATCATGGAGTCTTGCA-b1	b1	2928	9134	Venous VEC	0.753813	1.59509	-0.467598	-5.69611
ATCATGGCAAGCCATT-b1	b1	4832	31101	Venous VEC	1.88496	2.11088	-4.82905	-2.98509
ATCATGGCACAGAGGT-b1	b1	3797	15307	Venous VEC	0.807603	-2.15143	4.23707	-4.79381
ATCATGGCACCAACCG-b1	b1	4750	27713	Venous VEC	-0.0461721	1.79516	-5.26474	-2.58199
ATCATGGCATAGAAAC-b1	b1	4451	26286	Venous VEC	-2.06975	1.68931	-5.75994	2.18905
ATCATGGCATCGGTTA-b1	b1	2446	6943	Venous VEC	-0.0822302	1.35013	-6.42401	-2.02296
ATCATGGGTAGGGACT-b1	b1	4709	27592	Non-EC	-11.5877	-1.93686
ATCATGGGTATCTGCA-b1	b1	3883	20906	Venous VEC	1.03653	1.75664	-3.18754	-3.73169
ATCATGGGTCAATACC-b1	b1	2440	10133	Venous VEC	1.41596	3.47216	-2.33894	-2.48871
ATCATGGGTGTGAATA-b1	b1	3306	10799	Arterial VEC	1.79394	-4.46513	15.1128	0.764709
ATCATGGGTTACCAGT-b1	b1	4693	26793	Venous VEC	-1.78435	1.10317	-6.35335	2.11929
ATCATGGTCACCTTAT-b1	b1	4667	25558	Early VEC	-4.65573	1.77237	-8.56068	4.12606
ATCATGGTCCCAAGTA-b1	b1	4211	20180	Venous VEC	-1.25401	1.13085	-4.99849	-0.410826
ATCATGGTCGAGCCCA-b1	b1	1960	5570	Venous VEC	1.38331	5.92981	-10.2609	0.631256
ATCATGGTCTATCCTA-b1	b1	5502	42992	Venous VEC	-0.127012	-0.457379	-2.38549	-3.4021
ATCCACCAGACCCACC-b1	b1	5829	49750	Early VEC	-4.54869	1.57472	-7.56449	4.32934
ATCCACCAGAGACTAT-b1	b1	5361	36648	Venous VEC	-2.09301	0.59859	-4.37184	-0.442574
ATCCACCAGTCTCCTC-b1	b1	4078	19943	Venous VEC	1.38496	2.19383	-1.39599	-2.77022
ATCCACCCAAGCGATG-b1	b1	2314	6124	Venous VEC	1.622	5.59421	-10.0187	-1.13293
ATCCACCCACCCTATC-b1	b1	3318	11732	Venous VEC	-1.02384	4.20609	-7.2207	1.91216
ATCCACCCATTACCTT-b1	b1	5178	28331	Venous VEC	1.74487	-3.02573	4.23449	0.704314
ATCCACCGTTCGTTGA-b1	b1	4357	21200	Venous VEC	-3.34247	1.77141	-0.148987	1.42852
ATCCACCTCCTCATTA-b1	b1	3883	17620	Venous VEC	-1.31737	4.10328	-11.0271	2.45426
ATCCACCTCGAACGGA-b1	b1	3323	12170	Venous VEC	-2.20792	5.60321	-2.97369	5.45158
ATCCACCTCGCTAGCG-b1	b1	4449	20190	Arterial VEC	1.23082	-5.76801	8.71243	7.7604
ATCCACCTCTGTCTAT-b1	b1	4443	20451	Venous VEC	3.11485	2.19574	-0.113887	-3.61055
ATCCACCTCTGTCTCG-b1	b1	4922	32025	Venous VEC	1.50051	1.30185	-3.83364	-3.32637
ATCCGAAAGGGCATGT-b1	b1	4294	27258	Venous VEC	-1.64989	3.45873	-8.28992	3.4536
ATCCGAAAGGTGCACA-b1	b1	4589	28880	Gata4+	-4.36209	4.00811
ATCCGAAAGTGAACGC-b1	b1	5908	50423	Venous VEC	-2.13739	2.11698	-4.94913	1.72797
ATCCGAAAGTGACTCT-b1	b1	3759	15611	Venous VEC	2.90298	-1.35453	5.87176	-4.95188
ATCCGAACAATCGGTT-b1	b1	4202	21399	Venous VEC	-3.08058	1.80066	-4.14096	3.32485
ATCCGAAGTCTAGTCA-b1	b1	3007	8231	Vwa1+ VEC	3.12894	-2.38414	10.3384	-6.91877
ATCCGAAGTTCCACTC-b1	b1	4220	19696	Gata4+	-4.55665	4.2363
ATCCGAATCAACCATG-b1	b1	4966	34132	Venous VEC	1.40782	0.869778	-4.72024	-3.12235
ATCCGAATCACATGCA-b1	b1	2852	8802	Venous VEC	1.88616	4.97542	-3.91422	-5.8873
ATCCGAATCATGTGGT-b1	b1	4539	25018	Venous VEC	-1.3949	4.40618	-9.48086	4.30783
ATCCGAATCATTCACT-b1	b1	4860	31053	Venous VEC	1.75003	2.03311	-6.23082	-1.50693
ATCCGAATCCTCCTAG-b1	b1	5042	30318	Venous VEC	-1.1219	-1.16838	-1.81147	-2.78348
ATCCGAATCCTTTCTC-b1	b1	2805	9871	Venous VEC	0.232221	1.0805	-2.02966	-0.314263
ATCGAGTAGGGATCTG-b1	b1	3870	17754	Venous VEC	0.390383	-1.30619	1.29578	-6.29135
ATCGAGTCAAGTACCT-b1	b1	6429	70796	Early VEC	-3.46875	0.397134	-4.27942	-0.480808
ATCGAGTCATCCCATC-b1	b1	5810	39538	Venous VEC	-0.532393	1.61553	-0.0812867	3.96791
ATCGAGTGTAGGACAC-b1	b1	3973	21450	Arterial VEC	-0.949475	-5.85045	4.37929	10.7602
ATCGAGTGTCTCACCT-b1	b1	4357	21619	Venous VEC	-3.42326	3.68997	-3.02733	5.73968
ATCGAGTGTTCACCTC-b1	b1	3952	19960	Venous VEC	-0.551277	3.29101	-7.83528	1.4796
ATCGAGTTCAGTCCCT-b1	b1	3627	12954	Arterial VEC	2.58679	-7.23781	20.2506	12.062
ATCGAGTTCATAAAGG-b1	b1	3027	9842	Arterial VEC	2.64022	-4.45122	14.1811	3.35675
ATCGAGTTCTAACCGA-b1	b1	3491	13903	Arterial VEC	3.88306	-4.07041	20.3512	-2.70075
ATCTACTAGAACTCGG-b1	b1	4961	30562	Venous VEC	-2.58407	3.43176	-6.97498	4.09857
ATCTACTAGAACTGTA-b1	b1	3576	14471	Venous VEC	-3.0985	3.8166	-5.9652	3.85737
ATCTACTAGAGTGACC-b1	b1	4230	17188	Venous VEC	0.843819	6.27679	-4.97893	0.354501
ATCTACTAGGACAGCT-b1	b1	4333	22437	Venous VEC	1.17375	0.2791	-3.54251	-4.41619
ATCTACTAGGATGCGT-b1	b1	4027	19048	Vwa1+ VEC	4.34316	-1.90573	11.5313	-9.12867
ATCTACTAGGGATACC-b1	b1	2929	7701	Venous VEC	1.90385	5.57541	-5.57554	-4.35816
ATCTACTAGGGCACTA-b1	b1	3591	11311	Venous VEC	-0.347683	-2.43089	6.39618	-7.92514
ATCTACTCAAGTTAAG-b1	b1	3663	17064	Venous VEC	2.86567	1.22987	-2.23307	-5.4442
ATCTACTCAGCCACCA-b1	b1	2577	6832	Venous VEC	-3.36124	0.361441	-6.73498	1.00613
ATCTACTGTACAGTGG-b1	b1	2431	7130	Venous VEC	3.30995	1.81676	-1.93844	-4.28279
ATCTACTGTGTGGTTT-b1	b1	3480	13154	Vwa1+ VEC	6.0649	0.0897179	5.17946	-14.3735
ATCTACTTCACAAACC-b1	b1	4304	21765	Venous VEC	-1.13687	4.05413	-10.4209	3.9482
ATCTACTTCGGAGCAA-b1	b1	4728	25449	Venous VEC	2.34596	-0.430597	1.8067	-5.94388
ATCTACTTCTTCCTTC-b1	b1	5821	38134	Venous VEC	-2.1334	-0.755632	-4.64053	-0.461684
ATCTGCCAGAGGGCTT-b1	b1	3471	15767	Venous VEC	-2.57531	4.91262	-5.52071	3.86302
ATCTGCCAGCTGTCTA-b1	b1	4633	27876	Venous VEC	-2.3484	1.01811	-5.76351	-0.229701
ATCTGCCCACCATGTA-b1	b1	3144	11625	Venous VEC	-0.876105	3.65077	-6.43445	1.11409
ATCTGCCCACTTAAGC-b1	b1	5053	29120	Venous VEC	-2.42557	0.346742	-5.17606	0.32344
ATCTGCCGTGCCTGCA-b1	b1	4350	22176	Venous VEC	-1.31759	2.72289	-6.08661	0.832432
ATCTGCCGTTCCACGG-b1	b1	5672	49712	Early VEC	-3.76633	1.84156	-6.2821	0.994789
ATCTGCCGTTCTGAAC-b1	b1	4454	20374	Venous VEC	-1.25752	-2.45695	1.58505	-2.86275
ATCTGCCGTTGAGTTC-b1	b1	5366	34501	Venous VEC	1.36638	0.385196	-1.54165	-3.76417
ATCTGCCTCACCACCT-b1	b1	5224	36170	Early VEC	-4.93466	0.642417	-7.5271	4.26361
ATCTGCCTCGCAGGCT-b1	b1	3443	13865	Venous VEC	1.88701	-2.50719	7.23781	-2.221
ATCTGCCTCTGAAAGA-b1	b1	4148	21841	Gata4+	-4.74055	4.8658
ATGAGGGCAAGCGTAG-b1	b1	4311	24531	Venous VEC	-2.0435	0.685553	-4.7493	1.06628
ATGAGGGCAAGTTAAG-b1	b1	4754	22007	Arterial VEC	3.35099	-4.7954	23.448	1.69313
ATGAGGGCACTACAGT-b1	b1	5247	34211	Early VEC	-4.50321	2.92918	-9.38637	7.31142
ATGAGGGGTCACCCAG-b1	b1	3072	10425	Venous VEC	-0.425188	0.514081	0.675467	-2.12652
ATGAGGGTCCACGAAT-b1	b1	4853	28799	Arterial VEC	-0.326038	-6.90053	9.46079	9.91059
ATGAGGGTCTTGTTTG-b1	b1	2925	9941	Venous VEC	-0.367913	-1.51893	2.80772	-2.74243
ATGCGATAGGTGCAAC-b1	b1	2267	6087	Venous VEC	0.935652	5.10494	-7.00147	-0.0672793
ATGCGATCAAGTCTGT-b1	b1	4515	26021	Venous VEC	-1.45797	1.247	-1.29028	3.06275
ATGCGATGTATAGGGC-b1	b1	4341	22185	Venous VEC	-0.189768	0.503021	-2.58835	-2.33239
ATGCGATGTCAACATC-b1	b1	2617	7430	Venous VEC	-0.376037	4.70845	-6.36243	0.432408
ATGCGATGTCAACTGT-b1	b1	4754	23587	Gata4+	-5.00115	6.6485
ATGCGATGTGAACCTT-b1	b1	4657	26782	Venous VEC	-2.43062	4.57423	-5.84998	3.4142
ATGCGATGTTAAAGTG-b1	b1	3730	15682	Venous VEC	1.38611	-1.42958	3.74717	-4.70633
ATGCGATGTTCCACAA-b1	b1	3341	14612	Venous VEC	0.132748	-1.24541	0.789852	-4.5158
ATGCGATGTTGTCTTT-b1	b1	4436	21035	Venous VEC	3.12258	0.634209	-1.18036	-5.12006
ATGCGATTCATGTGGT-b1	b1	4254	17244	Arterial VEC	-2.37391	-3.29672	-1.71798	3.15465
ATGCGATTCCAACCAA-b1	b1	3876	16534	Venous VEC	-1.05684	-2.17359	1.1949	-5.2725
ATGCGATTCCTGTAGA-b1	b1	5199	33932	Venous VEC	-2.14103	1.55642	-5.99352	-0.110027
ATGCGATTCTCCTATA-b1	b1	3372	11804	Venous VEC	0.865648	4.58966	-6.52234	-2.24036
ATGGGAGAGACAAGCC-b1	b1	4177	17208	Arterial VEC	3.57072	-2.38107	10.4281	-5.50659
ATGGGAGAGCCATCGC-b1	b1	2306	6300	Venous VEC	1.88602	5.65283	-6.62474	-0.695518
ATGGGAGAGCTCCCAG-b1	b1	3663	14710	Venous VEC	2.67303	2.88162	-5.88617	-3.41159
ATGGGAGAGTCCGTAT-b1	b1	5796	43129	Venous VEC	2.07941	0.0701857	-0.473442	-5.85512
ATGGGAGAGTGTACCT-b1	b1	5405	34199	Venous VEC	1.64988	-1.85032	5.55129	-4.57524
ATGGGAGCACGAAGCA-b1	b1	2425	6331	Venous VEC	0.525261	6.11064	-7.89735	1.78937
ATGGGAGCACGGTTTA-b1	b1	4113	21857	Venous VEC	-0.833294	1.58956	-2.58419	1.3229
ATGGGAGCAGACAAAT-b1	b1	2224	6256	Venous VEC	-0.837946	4.42844	-10.0198	2.14299
ATGGGAGCATAGAAAC-b1	b1	4314	19555	Venous VEC	-2.87108	-0.687495	-2.05636	0.304129
ATGGGAGGTAAACACA-b1	b1	3331	12095	Venous VEC	1.64704	-1.49648	1.17648	-2.51207
ATGGGAGGTTCACCTC-b1	b1	4451	22169	Venous VEC	1.31275	-1.49633	3.19311	-3.87218
ATGGGAGTCCTCAACC-b1	b1	3829	13789	Venous VEC	-3.21852	0.26323	-1.78427	2.01923
ATGGGAGTCTATCCCG-b1	b1	5975	44808	Early VEC	-4.71356	0.811305	-5.84079	5.36039
ATGTGTGAGAGCCTAG-b1	b1	3042	11109	Venous VEC	-0.0564826	2.59519	-5.84424	-0.930072
ATGTGTGAGCGTTTAC-b1	b1	2440	6258	Arterial VEC	2.62751	-6.88856	26.1268	4.83862
ATGTGTGAGGCTCATT-b1	b1	3900	18646	Venous VEC	-1.32004	2.03331	-3.82116	0.333872
ATGTGTGAGGTTACCT-b1	b1	5521	42666	Early VEC	-3.40743	3.9492	-9.9935	6.60925
ATGTGTGAGTGAACGC-b1	b1	3809	15118	Venous VEC	-3.53851	2.29097	-5.25033	6.60311
ATGTGTGCAAGTTCTG-b1	b1	2877	8355	Arterial VEC	2.38523	-8.00014	20.2101	13.8133
ATGTGTGCAGACGTAG-b1	b1	5486	41862	Venous VEC	-2.7135	0.684456	-5.0501	1.33179
ATGTGTGCAGGAACGT-b1	b1	2841	8655	Venous VEC	1.11893	6.16226	-10.0827	-0.200053
ATGTGTGCATGTCGAT-b1	b1	2183	7862	Gata4+	-4.48063	4.81051
ATGTGTGTCACATGCA-b1	b1	2722	7734	Venous VEC	1.15725	1.38036	-3.90017	1.70591
ATGTGTGTCCGTAGTA-b1	b1	4211	20835	Venous VEC	-0.75098	-0.415023	-3.77888	-1.83967
ATTACTCAGAGGGATA-b1	b1	4262	20376	Venous VEC	-3.51441	4.57616	-5.05786	6.7854
ATTACTCAGCAGGCTA-b1	b1	2073	5854	Venous VEC	0.992137	3.50274	-7.32719	-1.17617
ATTACTCAGGTGTGGT-b1	b1	5905	55171	Venous VEC	0.0608462	2.4523	-6.28286	-2.75601
ATTACTCAGTCTCGGC-b1	b1	2821	9804	Venous VEC	1.3195	2.15289	-2.77738	-4.28202
ATTACTCCAAGTCATC-b1	b1	4262	19864	Venous VEC	0.586433	1.99187	-4.42409	-2.96923
ATTACTCCACGTGAGA-b1	b1	4922	27945	Venous VEC	-2.50943	1.59335	-4.85749	2.23357
ATTACTCCAGTATCTG-b1	b1	4420	21057	Early VEC	-3.97114	-0.278249	-3.96359	-1.89395
ATTACTCCATAGACTC-b1	b1	3207	12651	Venous VEC	0.556352	2.56218	-4.62443	-2.84443
ATTACTCGTCTCCACT-b1	b1	3520	14684	Venous VEC	-0.145961	3.86133	-7.73579	0.648143
ATTACTCGTTAAGGGC-b1	b1	3902	16576	Vwa1+ VEC	5.6123	-1.33476	12.3313	-14.0004
ATTACTCTCAGCTCGG-b1	b1	4407	24486	Venous VEC	-0.55218	0.250237	-4.84869	-1.52616
ATTACTCTCATCTGTT-b1	b1	3607	13353	Vwa1+ VEC	3.53469	-2.23524	10.328	-7.88924
ATTACTCTCCACGTGG-b1	b1	3457	14661	Venous VEC	0.770955	-1.62267	3.60902	-0.789565
ATTACTCTCTCACATT-b1	b1	3188	10654	Venous VEC	1.32966	6.00887	-6.64904	-2.10329
ATTATCCAGATGTAAC-b1	b1	2219	5999	Venous VEC	2.22133	-1.70219	4.14486	-3.35575
ATTATCCAGCGTGAGT-b1	b1	4931	28272	Venous VEC	3.59621	1.44086	-1.07272	-3.72324
ATTATCCAGTACGACG-b1	b1	4013	17849	Venous VEC	-2.81794	3.8729	-6.10046	3.49441
ATTATCCAGTTCGATC-b1	b1	3668	18311	Venous VEC	1.95229	2.26461	-5.22786	-1.56562
ATTATCCCAATGGATA-b1	b1	4107	19481	Venous VEC	-0.815017	3.75386	-5.66968	1.71379
ATTATCCCACAAGACG-b1	b1	4070	19478	Arterial VEC	1.66731	-4.75744	12.3461	4.2659
ATTATCCCAGTACACT-b1	b1	4330	18261	Venous VEC	-3.77702	1.81682	-5.13513	5.89159
ATTATCCCATCTGGTA-b1	b1	3392	11194	Venous VEC	-1.22692	-1.26111	-1.10078	-3.90807
ATTATCCCATGGTCAT-b1	b1	2947	10586	Venous VEC	2.92111	2.32659	-5.01739	-5.27231
ATTATCCGTGCGCTTG-b1	b1	4027	17940	Arterial VEC	1.85121	-4.76751	10.6378	3.90965
ATTATCCTCATCTGTT-b1	b1	2638	8116	Venous VEC	-0.0508532	4.66031	-9.0912	2.76366
ATTATCCTCCGCATAA-b1	b1	2659	7201	Arterial VEC	1.7546	-6.92404	16.2494	13.2732
ATTATCCTCCGCATCT-b1	b1	3861	17404	Arterial VEC	0.135473	-4.88318	6.85121	5.95633
ATTATCCTCGAACTGT-b1	b1	5129	27137	Venous VEC	0.826479	-0.493841	-0.439973	-6.17937
ATTCTACAGACATAAC-b1	b1	5266	35432	Early VEC	-4.92007	1.08306	-7.79103	4.76773
ATTCTACAGAGGTACC-b1	b1	4723	27322	Venous VEC	0.67324	-1.57546	1.13135	-4.05552
ATTCTACAGCACGCCT-b1	b1	4328	21659	Venous VEC	-1.29762	1.15593	-5.6445	1.09542
ATTCTACAGCAGGCTA-b1	b1	4213	22540	Venous VEC	0.556053	2.95612	-7.81548	-1.01444
ATTCTACCACATCTTT-b1	b1	4120	18850	Venous VEC	-1.49909	0.692932	-5.00405	-2.03019
ATTCTACCACGGATAG-b1	b1	3524	13440	Arterial VEC	0.794991	-4.37139	6.4235	3.80193
ATTCTACCACGGTAAG-b1	b1	4550	21833	Venous VEC	1.31447	-1.32102	1.48937	-1.49196
ATTCTACCAGACACTT-b1	b1	5482	36061	Venous VEC	-2.40047	-1.0111	-2.85388	-2.8169
ATTCTACCATCTCGCT-b1	b1	4827	26567	Venous VEC	-0.817958	1.5909	-4.25128	-1.9021
ATTCTACGTAGAAAGG-b1	b1	4808	29981	Venous VEC	2.20267	1.19466	-6.4353	-2.30533
ATTCTACGTCTGATCA-b1	b1	3678	16356	Vwa1+ VEC	5.90803	-0.625941	10.6552	-13.9802
ATTCTACGTGTATGGG-b1	b1	5063	33259	Early VEC	-5.51128	1.22988	-6.98408	7.40915
ATTCTACTCGTAGGTT-b1	b1	6092	50074	Venous VEC	-1.08621	-0.339416	-2.72193	-3.21884
ATTCTACTCTAAGCCA-b1	b1	5223	32440	Early VEC	-3.59936	1.1236	-4.00314	1.4062
ATTCTACTCTGTTTGT-b1	b1	3753	13068	Venous VEC	2.76754	2.35467	-1.9874	-5.38318
ATTGGACAGACTAGAT-b1	b1	6301	56322	Venous VEC	-2.8498	0.623124	-3.09655	1.75069
ATTGGACAGCAGATCG-b1	b1	3456	11523	Non-EC	-11.7571	-1.88854
ATTGGACAGTCATGCT-b1	b1	4223	19363	Venous VEC	-2.27695	-0.310808	-5.88762	0.680197
ATTGGACCAAGCCGTC-b1	b1	3412	12962	Venous VEC	-1.70478	-1.99522	0.258615	-2.97875
ATTGGACCACCATCCT-b1	b1	4377	24361	Venous VEC	-3.0713	3.77192	-5.68368	5.75844
ATTGGACCACTGAAGG-b1	b1	5279	31581	Venous VEC	-1.71988	-0.751216	-0.832467	0.154316
ATTGGACCAGACGCCT-b1	b1	3094	9566	Venous VEC	0.549093	-0.35865	2.17505	-3.46995
ATTGGACCAGACGCTC-b1	b1	5900	48466	Venous VEC	-0.593737	-0.69208	-2.28774	-3.50583
ATTGGACCAGATCTGT-b1	b1	4451	22963	Venous VEC	-0.430912	2.77869	-7.1501	-1.06364
ATTGGACCATACGCCG-b1	b1	5042	32972	Early VEC	-4.92718	1.56926	-9.82863	3.89569
ATTGGACCATGCAACT-b1	b1	4709	31898	Venous VEC	-2.29648	4.06788	-8.27482	4.70346
ATTGGACGTAGCGTCC-b1	b1	2836	8010	Arterial VEC	3.13775	-5.05201	18.4119	2.34481
ATTGGACGTCCTCCAT-b1	b1	3276	10463	Arterial VEC	1.34289	-4.56714	17.5706	3.41885
ATTGGACTCATCATTC-b1	b1	4340	21214	Venous VEC	1.13512	2.48396	-3.21639	-4.4089
ATTGGACTCCTAGTGA-b1	b1	2672	8287	Venous VEC	2.4699	2.49265	-0.260166	-8.86873
ATTGGACTCGCGCCAA-b1	b1	3916	19455	Venous VEC	3.25045	2.95249	-1.84381	-6.74589
ATTGGTGAGATGCCAG-b1	b1	3194	11129	Venous VEC	0.141508	0.921608	-4.50782	-3.01503
ATTGGTGAGGTGGGTT-b1	b1	2503	7082	Venous VEC	0.66745	4.90891	-7.0364	-0.0676704
ATTGGTGAGTCTTGCA-b1	b1	2925	10362	Venous VEC	3.12502	-3.42299	13.0016	-2.34538
ATTGGTGAGTGCGTGA-b1	b1	5169	35856	Venous VEC	-1.35769	3.28815	-7.08265	-0.334014
ATTGGTGAGTTAAGTG-b1	b1	3309	14436	Vwa1+ VEC	6.25233	-0.252618	7.54151	-14.2558
ATTGGTGCACCAGATT-b1	b1	4033	18551	Hemogenic EC	-0.320844	-7.94346	9.53733	17.2469
ATTGGTGGTCGCGGTT-b1	b1	4395	18001	Vwa1+ VEC	4.56521	-1.65651	12.4162	-11.8793
ATTGGTGTCGGATGGA-b1	b1	3771	15627	Arterial VEC	-0.468154	-6.36482	1.61304	12.0679
ATTGGTGTCGTAGGTT-b1	b1	3911	15079	Venous VEC	-1.30691	0.70697	-4.4672	-2.69031
ATTGGTGTCTCCTATA-b1	b1	4081	17374	Vwa1+ VEC	3.73585	-2.16206	13.0757	-4.84617
ATTGGTGTCTGCGACG-b1	b1	5813	44119	Early VEC	-4.36327	0.311882	-7.08443	3.19347
ATTTCTGAGAGTACCG-b1	b1	4322	23267	Early VEC	-4.43353	2.00384	-8.40157	0.392063
ATTTCTGCACAAGCCC-b1	b1	3975	13897	Venous VEC	-0.376088	-0.876119	-0.323239	-3.71154
ATTTCTGCACCGAAAG-b1	b1	3469	14116	Venous VEC	-0.638046	3.55252	-8.48433	0.654458
ATTTCTGCACTACAGT-b1	b1	5741	43336	Venous VEC	-2.79118	0.930975	-0.718459	4.17113
ATTTCTGGTAGCCTCG-b1	b1	3144	12227	Vwa1+ VEC	5.60535	0.34555	3.49852	-12.3533
ATTTCTGGTATAAACG-b1	b1	3065	10775	Arterial VEC	2.49193	-5.47077	16.1659	3.12452
ATTTCTGGTTGTTTGG-b1	b1	3247	11214	Venous VEC	2.89972	0.00340972	0.397454	-6.7703
ATTTCTGTCACTTCAT-b1	b1	2022	5561	Venous VEC	1.49628	5.37637	-10.3255	-0.519518
ATTTCTGTCAGAAATG-b1	b1	3580	13339	Venous VEC	1.25679	3.93472	-6.0729	-1.74024
ATTTCTGTCCATGCTC-b1	b1	4941	30449	Venous VEC	-1.27342	-1.00166	-2.09059	-3.51608
ATTTCTGTCCGAATGT-b1	b1	4361	18364	Venous VEC	-2.05979	-1.15667	0.370862	-5.80085
ATTTCTGTCGTTGCCT-b1	b1	4826	26015	Venous VEC	-3.91746	0.26833	-4.70608	4.96803
ATTTCTGTCTAACGGT-b1	b1	2997	12122	Venous VEC	-0.885539	5.29081	-9.75389	4.72476
ATTTCTGTCTCGATGA-b1	b1	3526	16021	Arterial VEC	2.03442	-5.58002	12.1526	8.03937
CAACCAAAGACTAAGT-b1	b1	4055	13004	Vwa1+ VEC	6.41737	-0.860587	7.00066	-18.3963
CAACCAAAGCCAGTAG-b1	b1	4017	16318	Vwa1+ VEC	5.25119	-0.948516	10.8769	-11.9693
CAACCAAAGTATCTCG-b1	b1	4829	25247	Venous VEC	1.86576	1.9555	-4.21114	-3.51462
CAACCAACAACTGCTA-b1	b1	4026	17167	Arterial VEC	1.96145	-6.01077	17.1949	8.03444
CAACCAACAAGCCGCT-b1	b1	3705	13793	Venous VEC	1.20542	3.39509	-4.46956	-1.20952
CAACCAACACTTCGAA-b1	b1	4855	27114	Venous VEC	2.0069	0.503238	-2.66504	-2.5343
CAACCAACAGCGATCC-b1	b1	3665	15529	Venous VEC	2.13915	3.74277	-7.2566	-2.14087
CAACCAACAGTAACGG-b1	b1	5900	40935	Venous VEC	-0.260358	-0.416344	-1.69801	-3.30612
CAACCAACATCCTTGC-b1	b1	4453	23350	Gata4+	-4.77264	6.6256
CAACCAACATGCAATC-b1	b1	5822	44040	Venous VEC	0.720746	-1.3006	2.50403	-2.6595
CAACCAAGTAAATGAC-b1	b1	3155	10875	Venous VEC	-0.352596	4.02734	-8.2074	1.46136
CAACCAAGTTACCGAT-b1	b1	5270	34731	Venous VEC	-2.13874	-1.20921	-0.0023207	1.91565
CAACCAATCCTCGCAT-b1	b1	6068	45814	Venous VEC	0.062435	3.86009	-7.29541	-1.83679
CAACCTCAGAAGGGTA-b1	b1	2325	6756	Venous VEC	3.72147	0.629588	-1.26905	-8.16453
CAACCTCAGCAGCGTA-b1	b1	4733	23049	Venous VEC	2.44758	3.63709	-6.41673	-3.21801
CAACCTCCAAGCTGAG-b1	b1	3832	15885	Venous VEC	-1.44898	1.09319	-1.92661	-0.226081
CAACCTCCAATAAGCA-b1	b1	5858	43601	Venous VEC	-3.17765	1.09076	-2.18103	-0.578592
CAACCTCCATACCATG-b1	b1	5579	43483	Early VEC	-4.90623	1.49099	-8.41133	3.70113
CAACCTCGTGCTTCTC-b1	b1	4578	28522	Venous VEC	-0.594654	0.514517	-4.50455	-1.56661
CAACCTCGTTAGGGTG-b1	b1	2891	8596	Venous VEC	1.9075	5.42424	-7.2008	-0.557792
CAACCTCTCGAGAACG-b1	b1	4604	24998	Venous VEC	-0.978071	-0.458471	-2.83504	-1.42752
CAACCTCTCTGAGGGA-b1	b1	4345	23134	Venous VEC	-0.410418	-0.581228	-2.28011	-1.88151
CAACTAGAGATAGGAG-b1	b1	2411	7583	Venous VEC	-0.266019	3.67105	-8.89881	-0.354524
CAACTAGAGGAATTAC-b1	b1	4094	20851	Early VEC	-4.65061	0.741169	-8.87751	5.17913
CAACTAGAGTGTACTC-b1	b1	4536	26534	Venous VEC	-3.21251	1.2106	-4.57759	4.05323
CAACTAGCAATCAGAA-b1	b1	4142	24854	Venous VEC	-2.2543	2.10445	-6.8373	2.76607
CAACTAGCAGATTGCT-b1	b1	2318	6102	Venous VEC	-0.73309	1.72047	-2.09842	-0.300713
CAACTAGCATACCATG-b1	b1	4749	26507	Venous VEC	-2.68875	4.80082	-5.32517	5.12523
CAACTAGCATGCAATC-b1	b1	5801	39049	Arterial VEC	0.598702	-5.66095	12.645	7.9835
CAACTAGGTCATTAGC-b1	b1	4228	19351	Venous VEC	2.76928	3.53653	-6.28019	-2.76561
CAACTAGGTCCTAGCG-b1	b1	3039	11245	Venous VEC	0.658905	1.81134	-4.66461	-5.47262
CAACTAGGTGACGCCT-b1	b1	3800	17896	Venous VEC	3.12127	-1.70955	8.07499	-7.14791
CAACTAGGTTAGGGTG-b1	b1	4945	30228	Arterial VEC	0.275568	-3.67171	3.72274	3.98594
CAACTAGGTTATGCGT-b1	b1	5782	44023	Venous VEC	-2.80504	0.386855	-6.71478	1.01901
CAACTAGTCATCTGTT-b1	b1	2353	5430	Arterial VEC	1.6944	-4.92713	15.0648	2.53844
CAACTAGTCGGTGTTA-b1	b1	2270	5519	Venous VEC	3.10439	4.94025	-4.46891	-7.36132
CAACTAGTCGTACCGG-b1	b1	3822	17780	Venous VEC	0.596758	-1.09351	0.326714	-2.35438
CAACTAGTCTGCCAGG-b1	b1	4336	23218	Venous VEC	-0.251758	3.77056	-7.17993	1.45846
CAAGAAAAGCGACGTA-b1	b1	5186	29836	Venous VEC	-2.5123	5.43692	-4.78347	3.13494
CAAGAAAAGTCCGGTC-b1	b1	3140	11708	Arterial VEC	4.39069	-5.03936	25.3786	0.652189
CAAGAAACAATCTGCA-b1	b1	3865	15159	Venous VEC	-0.847273	5.58699	-7.51676	5.34729
CAAGAAACACCACGTG-b1	b1	4451	23918	Venous VEC	-1.6195	0.629737	-2.46033	0.261369
CAAGAAACACCTGGTG-b1	b1	4540	23081	Gata4+	-4.52995	5.34638
CAAGAAAGTACGCACC-b1	b1	3696	15018	Venous VEC	-2.12889	3.87621	-7.61427	3.30648
CAAGAAAGTGCACGAA-b1	b1	5700	44543	Hemogenic EC	-0.911464	-7.71421	0.269423	14.0878
CAAGAAATCACTCTTA-b1	b1	5687	49507	Venous VEC	-2.58627	1.62133	-6.79304	2.99218
CAAGAAATCCACGCAG-b1	b1	6415	57898	Venous VEC	-3.327	1.89905	-5.1433	4.89124
CAAGAAATCCCTTGCA-b1	b1	4444	24741	Venous VEC	2.43642	0.405909	-1.83941	-3.11377
CAAGAAATCTCAACTT-b1	b1	3781	18459	Venous VEC	3.01417	1.09869	-1.89878	-6.96766
CAAGATCAGGAGTACC-b1	b1	2661	9648	Venous VEC	-0.751928	4.10159	-5.72772	0.586296
CAAGATCAGGGATCTG-b1	b1	4501	22099	Venous VEC	-2.86225	-0.219392	-5.9329	0.48164
CAAGATCAGTACATGA-b1	b1	3414	13213	Venous VEC	1.92753	0.538921	-1.13601	-3.17527
CAAGATCCAACTTGAC-b1	b1	5201	31890	Venous VEC	3.55353	2.42645	-2.62017	-2.1
CAAGATCCATCGGTTA-b1	b1	5558	42306	Venous VEC	2.12072	0.379212	-2.77723	-4.78487
CAAGATCGTCTCACCT-b1	b1	5364	38561	Venous VEC	-1.86037	0.530364	-4.23962	-0.443492
CAAGATCGTGTCCTCT-b1	b1	4559	27860	Venous VEC	-0.944435	4.00752	-9.30414	1.02638
CAAGATCGTTGCTCCT-b1	b1	4181	18024	Arterial VEC	-0.233598	-4.37323	4.88762	4.28827
CAAGATCTCTCGTATT-b1	b1	4520	21774	Arterial VEC	1.28789	-7.1443	12.9044	11.9504
CAAGGCCAGATATGCA-b1	b1	5127	35985	Venous VEC	-2.31659	1.56149	-6.72703	3.92418
CAAGGCCAGATCCCGC-b1	b1	3239	11707	Venous VEC	2.16821	-2.30597	7.02855	-4.65089
CAAGGCCAGCGTGAGT-b1	b1	6015	52479	Venous VEC	-1.9198	3.77749	-8.07346	2.45155
CAAGGCCCAATCCAAC-b1	b1	5065	30354	Venous VEC	-1.45631	2.14676	-2.64113	-0.413137
CAAGGCCCACTTGGAT-b1	b1	4173	21737	Venous VEC	-2.06588	-0.380222	-5.50775	1.28447
CAAGGCCCAGCCTATA-b1	b1	5182	35138	Venous VEC	-0.559002	3.23396	-6.85371	0.29663
CAAGGCCCAGGCGATA-b1	b1	3968	18878	Venous VEC	1.21258	-2.28185	6.79787	-5.73255
CAAGGCCCATAACCTG-b1	b1	2176	5825	Arterial VEC	2.63034	-7.78217	13.2225	13.3509
CAAGGCCCATGCCCGA-b1	b1	3892	14662	Venous VEC	2.87282	-0.67146	3.45651	-6.0515
CAAGGCCCATGTCCTC-b1	b1	4145	22292	Venous VEC	-2.02618	3.96942	-7.8157	3.42429
CAAGGCCCATTACGAC-b1	b1	4109	19152	Venous VEC	2.15062	0.785523	-2.26423	-3.31462
CAAGGCCGTAGCTGCC-b1	b1	4212	19963	Venous VEC	1.8475	-0.03535	-1.40144	-4.62453
CAAGGCCGTCTCACCT-b1	b1	5083	32305	Venous VEC	0.471165	2.16149	-5.09847	-2.50453
CAAGGCCGTGACTCAT-b1	b1	5059	28833	Venous VEC	-1.95017	-0.351065	-5.50407	-0.917025
CAAGGCCTCACGCGGT-b1	b1	3618	14480	Arterial VEC	0.43398	-6.22663	5.87799	10.2261
CAAGGCCTCGAATGCT-b1	b1	5092	32472	Venous VEC	-1.70709	0.571246	-3.74503	0.733949
CAAGGCCTCTACGAGT-b1	b1	2659	8903	Arterial VEC	2.79734	-6.94769	19.3506	8.33137
CAAGGCCTCTGGCGAC-b1	b1	4441	28932	Venous VEC	-0.664419	-0.615507	1.62649	-0.717415
CAAGGCCTCTTACCGC-b1	b1	4554	21312	Venous VEC	-1.82603	1.28632	-3.15206	1.46981
CAAGTTGAGACTAGGC-b1	b1	4775	28329	Venous VEC	-1.12451	0.95904	-4.51102	1.77909
CAAGTTGAGAGTAATC-b1	b1	4630	25294	Early VEC	-4.45695	2.19408	-9.88611	3.30103
CAAGTTGCAAGCCGTC-b1	b1	4229	20546	Venous VEC	1.36008	1.73818	-3.31015	-1.66167
CAAGTTGCACATGACT-b1	b1	3679	15537	Venous VEC	-2.30495	-1.30183	-1.7031	-0.791829
CAAGTTGCAGACTCGC-b1	b1	4854	31616	Venous VEC	0.525637	-1.7715	2.9522	-2.9119
CAAGTTGCATGACATC-b1	b1	4281	17129	Venous VEC	-2.16867	1.30175	-5.22459	-1.2042
CAAGTTGCATTACCTT-b1	b1	5155	31597	Venous VEC	-0.493824	-2.02741	2.52649	-8.37857
CAAGTTGGTCATATCG-b1	b1	3643	13887	Vwa1+ VEC	5.92836	-1.25715	13.6896	-14.1759
CAAGTTGGTCATATGC-b1	b1	4030	19185	Arterial VEC	0.947949	-7.26488	14.0605	12.7339
CAAGTTGGTCGAACAG-b1	b1	3560	13379	Venous VEC	-0.202134	5.86925	-7.44086	3.09206
CAAGTTGGTCTAGTGT-b1	b1	3287	13396	Venous VEC	-2.13689	5.25772	-7.67299	4.36661
CAAGTTGGTTGACGTT-b1	b1	5271	30540	Venous VEC	-0.194263	-1.40117	2.09861	-4.29193
CAAGTTGTCCGCGTTT-b1	b1	5506	39491	Venous VEC	2.6985	0.803029	-0.797423	-3.78944
CACAAACAGCGTCTAT-b1	b1	2093	5502	Venous VEC	0.990617	2.17243	-4.58958	-0.06865
CACAAACAGGGCTTGA-b1	b1	2790	9202	Gata4+	-3.59714	5.97325
CACAAACAGGTAGCTG-b1	b1	4944	31442	Venous VEC	-1.76637	1.21852	-4.66117	2.32947
CACAAACCAAACTGTC-b1	b1	3318	14126	Venous VEC	1.18953	1.85644	-0.837111	-4.05957
CACAAACCACATCCAA-b1	b1	3571	13636	Arterial VEC	4.06061	-3.32439	16.0315	-6.87221
CACAAACCAGACGCCT-b1	b1	3523	13629	Arterial VEC	3.56075	-3.33718	12.0719	-3.29671
CACAAACTCAACGCTA-b1	b1	4801	29356	Venous VEC	-0.285895	0.438824	-4.15935	-3.28652
CACAAACTCGCAAGCC-b1	b1	4665	23126	Venous VEC	3.24497	-0.436597	3.58889	-9.28263
CACAAACTCGTCGTTC-b1	b1	5386	36803	Venous VEC	2.5318	0.983902	-0.457269	-1.50191
CACAAACTCGTGGTCG-b1	b1	6874	64760	Gata4+	-4.67326	4.75939
CACAAACTCTAACCGA-b1	b1	4347	22983	Venous VEC	-0.770741	-0.0601607	-3.66775	-1.8987
CACAAACTCTGTTTGT-b1	b1	6930	72607	Venous VEC	-3.05033	3.97278	-5.78291	4.57966
CACACAAAGACAGAGA-b1	b1	2231	5723	Venous VEC	1.58931	6.52655	-5.76361	-1.57783
CACACAAAGTGGCACA-b1	b1	5633	40342	Venous VEC	-1.44969	1.48658	-5.66061	0.868006
CACACAACACCCATGG-b1	b1	6540	55439	Venous VEC	2.53157	0.409549	0.98665	-4.18753
CACACAACATTGGGCC-b1	b1	4658	27990	Venous VEC	-3.0213	0.84843	-5.53938	2.71295
CACACAAGTGACTACT-b1	b1	4295	21534	Venous VEC	-3.27373	0.879074	-3.01419	2.62192
CACACAAGTGCTGTAT-b1	b1	3869	19581	Venous VEC	-0.882671	3.47778	-8.68274	1.0769
CACACAAGTTACGACT-b1	b1	2493	8980	Venous VEC	-0.367086	5.95717	-8.96435	7.29672
CACACAAGTTTCCACC-b1	b1	4073	20662	Venous VEC	-0.111042	-0.960399	-0.364739	-3.45074
CACACAATCAGTTCGA-b1	b1	2802	8099	Venous VEC	2.23945	5.80983	-8.16125	-1.48892
CACACAATCGAATGGG-b1	b1	3048	8911	Venous VEC	3.01512	5.70325	-4.27669	-7.09283
CACACAATCGCCAAAT-b1	b1	4569	26541	Venous VEC	0.19228	2.6052	-6.43154	-1.62517
CACACAATCGCCTGTT-b1	b1	2452	6845	Venous VEC	1.62783	5.29341	-8.33306	-1.21917
CACACAATCGTTTATC-b1	b1	5046	30331	Venous VEC	-0.235638	-0.463466	-1.69573	-2.05866
CACACCTAGCCCGAAA-b1	b1	2385	6269	Arterial VEC	2.38606	-6.57928	18.7427	5.74124
CACACCTAGTCCGGTC-b1	b1	4714	25934	Venous VEC	-1.8712	-0.433782	-4.15123	-1.8426
CACACCTCAGGTCGTC-b1	b1	5046	26031	Arterial VEC	3.09287	-2.35742	5.5118	-2.22599
CACACCTCAGGTGCCT-b1	b1	2920	8909	Arterial VEC	2.03015	-5.8386	15.8778	5.16356
CACACCTCATTTGCCC-b1	b1	4849	23783	Venous VEC	-2.46199	0.0895437	-4.75209	0.376879
CACACCTGTACACCGC-b1	b1	3799	15292	Venous VEC	1.32856	1.95483	-1.03259	0.232309
CACACCTGTACCAGTT-b1	b1	5762	43456	Venous VEC	-2.78094	1.69255	-4.6235	3.0558
CACACCTGTATTAGCC-b1	b1	3693	13703	Venous VEC	-0.216752	1.38016	-2.30947	-1.80098
CACACCTGTATTCTCT-b1	b1	5663	40911	Early VEC	-4.24577	1.56943	-5.77035	2.76069
CACACCTGTCTAGCGC-b1	b1	3514	13519	Venous VEC	-2.42623	3.79747	-7.98479	2.99456
CACACCTGTGCAGACA-b1	b1	5077	29849	Arterial VEC	-0.71083	-4.02111	4.78282	5.34345
CACACCTGTTCGGGCT-b1	b1	2731	7634	Venous VEC	-0.395906	4.56109	-7.20341	2.2348
CACACCTGTTGGTAAA-b1	b1	4664	22979	Venous VEC	-0.359579	0.2575	-3.89278	-1.7789
CACACCTTCTATCGCC-b1	b1	3691	14004	Venous VEC	0.393904	-2.1579	4.87205	1.25909
CACACTCAGAAACGCC-b1	b1	4144	17867	Vwa1+ VEC	5.17583	0.0131432	7.09927	-11.5502
CACACTCCACGACTCG-b1	b1	4028	16030	Arterial VEC	1.6657	-5.95052	17.8675	4.39425
CACACTCCATGCCACG-b1	b1	4518	26359	Early VEC	-4.9119	2.69781	-11.0133	4.43463
CACACTCGTCAGCTAT-b1	b1	5519	38331	Venous VEC	3.0822	0.0586807	2.80543	-4.70327
CACACTCGTTTGTTGG-b1	b1	3961	17606	Arterial VEC	0.866898	-5.59551	11.6653	8.73845
CACACTCTCAAGGTAA-b1	b1	3543	12855	Venous VEC	2.02819	-0.554709	1.17333	-7.51382
CACACTCTCACTCTTA-b1	b1	6031	54087	Venous VEC	0.0388218	-0.399374	-1.78212	-2.64275
CACACTCTCAGCTCTC-b1	b1	3932	17371	Venous VEC	-1.36764	3.18474	-7.38149	1.38938
CACACTCTCATTATCC-b1	b1	3027	11410	Venous VEC	-1.70695	3.70246	-5.73727	2.53068
CACACTCTCCGGGTGT-b1	b1	3540	13870	Arterial VEC	4.35863	-3.66069	18.2423	-5.40514
CACACTCTCGCCTGAG-b1	b1	5018	26652	Arterial VEC	2.65267	-5.95176	19.604	4.23319
CACACTCTCGTGGACC-b1	b1	4418	20008	Arterial VEC	2.11946	-7.30521	17.2625	10.3172
CACACTCTCTTCATGT-b1	b1	2865	7970	Arterial VEC	1.78236	-5.69191	11.3928	8.53128
CACAGGCAGAAACCGC-b1	b1	4246	22289	Venous VEC	2.45675	-0.0676094	-0.694932	-6.56269
CACAGGCAGAATGTGT-b1	b1	5327	35772	Venous VEC	-1.29795	-1.72144	0.796322	-3.42708
CACAGGCAGCACCGCT-b1	b1	3838	17359	Gata4+	-3.9493	6.05081
CACAGGCAGCATCATC-b1	b1	3642	14883	Vwa1+ VEC	4.8867	-1.17942	10.2787	-9.64144
CACAGGCAGCTAGGCA-b1	b1	5072	30015	Venous VEC	2.05375	0.570908	-1.36786	-3.83702
CACAGGCAGGACTGGT-b1	b1	6163	49943	Venous VEC	-2.47745	-0.508803	-2.42119	-1.74362
CACAGGCAGGCATTGG-b1	b1	4029	17596	Venous VEC	-2.69442	1.19053	-4.41352	-0.195511
CACAGGCAGGGATCTG-b1	b1	2803	7622	Venous VEC	1.83237	3.11857	-1.46299	-6.68372
CACAGGCAGGTGATTA-b1	b1	4083	18775	Venous VEC	-0.695538	-0.436265	-1.53975	-1.53627
CACAGGCAGGTGCACA-b1	b1	3331	11689	Venous VEC	2.58885	2.49657	-2.61498	-4.6208
CACAGGCCAAATTGCC-b1	b1	2293	5602	Venous VEC	2.84085	5.29355	-0.0886106	-6.38611
CACAGGCCAAGTTCTG-b1	b1	3242	10683	Venous VEC	0.265463	3.93816	-4.87277	1.4388
CACAGGCCATCAGTAC-b1	b1	3011	12947	Venous VEC	-1.14728	3.95565	-8.17913	3.13327
CACAGGCGTACGCTGC-b1	b1	3649	15044	Vwa1+ VEC	5.52737	-1.62051	18.0376	-11.5611
CACAGGCGTAGCGTCC-b1	b1	3369	16042	Venous VEC	0.196155	4.6798	-7.00946	-0.625092
CACAGGCGTTAGTGGG-b1	b1	5976	40854	Venous VEC	2.21261	-1.46061	7.11565	-0.814453
CACAGGCGTTCCGGCA-b1	b1	6446	60575	Venous VEC	2.04345	0.801507	-3.99583	-4.64745
CACAGTAAGTAAGTAC-b1	b1	5070	25823	Venous VEC	2.25762	-0.792074	3.10033	-7.80801
CACAGTACAACTGGCC-b1	b1	3140	11317	Arterial VEC	3.82278	-4.75028	17.5958	1.2591
CACAGTACACCTCGGA-b1	b1	4511	25415	Venous VEC	-2.20959	3.49535	-7.5409	3.6966
CACAGTACAGAAGCAC-b1	b1	5284	40467	Venous VEC	-3.3008	2.12396	-6.84067	4.44148
CACAGTACAGGTCGTC-b1	b1	5240	35021	Venous VEC	-1.43008	0.195831	-2.74327	-0.522499
CACAGTACATGGTCAT-b1	b1	3869	14512	Arterial VEC	3.07735	-5.69765	21.4474	7.2013
CACAGTAGTCCTCTTG-b1	b1	4476	25056	Early VEC	-4.51905	2.69772	-10.0175	4.18977
CACAGTAGTTCTCATT-b1	b1	4482	21961	Venous VEC	-1.61023	-1.63423	-1.37778	-4.19664
CACAGTAGTTGATTCG-b1	b1	3964	15689	Arterial VEC	3.12684	-4.7626	17.0149	1.87121
CACAGTATCAGATAAG-b1	b1	4494	20330	Venous VEC	-2.56587	-1.22868	-0.259117	-1.73042
CACAGTATCAGTTTGG-b1	b1	4486	24318	Venous VEC	-0.873672	1.78672	-6.095	-0.505444
CACAGTATCGCCATAA-b1	b1	4608	25659	Venous VEC	1.83045	0.753869	-1.27756	-1.93781
CACATAGAGAAGATTC-b1	b1	4713	26320	Venous VEC	-1.21807	0.438797	-2.83977	0.44771
CACATAGCAGGTTTCA-b1	b1	2208	5376	Venous VEC	0.821325	3.72089	-6.62493	-1.92808
CACATAGCATTCACTT-b1	b1	2144	7769	Venous VEC	0.385008	5.70254	-8.73546	1.61278
CACATAGTCAACGCTA-b1	b1	3665	15632	Venous VEC	-0.999643	3.75463	-5.98845	1.06408
CACATAGTCAAGATCC-b1	b1	2606	6504	Arterial VEC	4.48648	-4.93647	27.1564	-4.7589
CACATAGTCATCGGAT-b1	b1	3563	14862	Venous VEC	1.47691	-1.47235	3.56017	-0.676318
CACATAGTCTATCGCC-b1	b1	2822	7217	Arterial VEC	2.30389	-7.63408	23.0206	12.2229
CACATTTAGACGCTTT-b1	b1	5739	39229	Venous VEC	2.24998	-2.32214	6.3298	-4.62568
CACATTTAGAGTAAGG-b1	b1	4058	17844	Venous VEC	1.86087	1.05678	-2.63405	-2.69833
CACATTTAGCGTAGTG-b1	b1	4143	22033	Early VEC	-3.98341	1.91057	-5.93181	1.90489
CACATTTAGCTGATAA-b1	b1	4421	25192	Venous VEC	-1.0786	2.99779	-8.02809	0.616376
CACATTTAGCTGTTCA-b1	b1	5042	28827	Arterial VEC	-0.757923	-6.34676	5.44706	7.89309
CACATTTAGTGGTCCC-b1	b1	2946	12992	Venous VEC	0.264288	-1.19474	-0.0211424	-2.8021
CACATTTAGTTACCCA-b1	b1	6017	52380	Venous VEC	-1.95796	-0.512056	-1.44969	-2.564
CACATTTCAAGTAGTA-b1	b1	3204	11606	Venous VEC	0.680116	2.62499	-4.61815	-1.95724
CACATTTCACGCTTTC-b1	b1	2607	8673	Venous VEC	1.74362	3.07624	-2.95826	-2.95587
CACATTTCACGGACAA-b1	b1	3413	11881	Arterial VEC	2.99959	-3.7127	15.1713	-1.85785
CACATTTCAGGAATCG-b1	b1	5235	35783	Venous VEC	-2.95794	4.35397	-6.92266	3.47827
CACATTTCAGTAACGG-b1	b1	3591	14397	Venous VEC	-0.521492	-0.447954	-2.5627	-2.40161
CACATTTCATAAGACA-b1	b1	5832	37034	Arterial VEC	0.598152	-3.72717	10.37	-1.40347
CACATTTCATGAACCT-b1	b1	4480	23012	Venous VEC	-2.06299	3.57379	-9.32488	2.27597
CACATTTCATGAGCGA-b1	b1	4156	20136	Venous VEC	-2.98762	5.08356	5.40171	5.97246
CACATTTGTGTCGCTG-b1	b1	2322	6083	Venous VEC	0.966133	2.30889	-3.07727	-5.07257
CACATTTTCATGCAAC-b1	b1	5586	42597	Venous VEC	-1.11161	2.18686	-5.90079	0.892561
CACATTTTCTACTATC-b1	b1	3050	10367	Venous VEC	0.409989	2.12811	-1.87905	-3.44814
CACATTTTCTCTAAGG-b1	b1	3849	15996	Venous VEC	3.46248	0.0118617	2.07487	-5.31067
CACCACTAGTGCAAGC-b1	b1	3436	11524	Venous VEC	-3.13097	1.03183	2.94722	7.06402
CACCACTAGTTACCCA-b1	b1	3629	14476	Venous VEC	-0.944062	5.51875	-7.80582	3.18093
CACCACTCAACCGCCA-b1	b1	4152	18538	Venous VEC	-1.17293	4.18801	-5.16672	1.50203
CACCACTCAAGACGTG-b1	b1	4126	19234	Venous VEC	-0.229166	0.448299	-0.768567	0.48909
CACCACTCAGTCGTGC-b1	b1	4644	27967	Venous VEC	-1.59573	2.74332	-7.01349	1.48748
CACCACTGTACTCAAC-b1	b1	5371	39812	Venous VEC	-3.60853	2.55576	-4.73761	5.43811
CACCACTGTGCCTTGG-b1	b1	3438	11810	Venous VEC	-1.40162	4.10231	-5.61503	0.498932
CACCACTGTGTGAATA-b1	b1	5061	33805	Venous VEC	1.53952	0.0145799	-1.81971	-4.19225
CACCACTGTTCGGCAC-b1	b1	2460	6745	Gata4+	-4.46942	6.20996
CACCACTGTTGAGGTG-b1	b1	2952	10702	Venous VEC	0.296341	-1.79156	5.39133	-2.30179
CACCACTTCAACCAAC-b1	b1	4107	19982	Venous VEC	-1.77137	4.21575	-6.51703	3.28448
CACCACTTCCTGCCAT-b1	b1	4882	24232	Arterial VEC	0.937118	-5.57482	16.492	7.99049
CACCAGGAGTAGCGGT-b1	b1	4203	20147	Venous VEC	-1.16931	4.12406	-7.67294	1.51003
CACCAGGCAACGCACC-b1	b1	2901	9728	Venous VEC	2.10816	-0.73555	3.25222	-1.66625
CACCAGGCACCCATGG-b1	b1	5356	35310	Venous VEC	2.18145	-3.64924	8.32345	-0.0103373
CACCAGGCACTACAGT-b1	b1	3462	15211	Venous VEC	-0.460008	5.22927	-8.51876	2.46346
CACCAGGGTACAGCAG-b1	b1	3759	16398	Venous VEC	-1.09438	3.64069	-9.31463	1.50197
CACCAGGGTCCGCTGA-b1	b1	4926	27044	Venous VEC	-0.924758	-1.0695	0.426884	0.728794
CACCAGGTCACATACG-b1	b1	3689	15537	Venous VEC	2.05958	-3.32196	9.51369	-0.774747
CACCAGGTCGGCCGAT-b1	b1	2192	6345	Venous VEC	0.252451	4.68436	-6.33495	-0.627899
CACCAGGTCTAACGGT-b1	b1	5029	32188	Arterial VEC	0.390838	-3.08231	1.90149	-0.584969
CACCTTGAGCGATATA-b1	b1	2662	7546	Venous VEC	1.5609	6.08457	-6.57889	-1.36533
CACCTTGAGGCTACGA-b1	b1	4832	29993	Venous VEC	-2.14382	4.23801	-7.90678	6.22317
CACCTTGAGGTAAACT-b1	b1	4459	26098	Venous VEC	-1.16886	0.554167	-4.7233	0.118859
CACCTTGCACACATGT-b1	b1	3599	13555	Venous VEC	-1.16336	-0.818779	-1.19877	-2.65351
CACCTTGCACGGCCAT-b1	b1	3921	15782	Arterial VEC	-0.148372	-6.73432	9.86515	13.4913
CACCTTGCACGGTTTA-b1	b1	3242	11918	Venous VEC	-1.92699	-1.49089	-1.8027	-1.23899
CACCTTGCACTTACGA-b1	b1	3956	15626	Venous VEC	-0.92416	-1.02934	-3.96241	-4.47303
CACCTTGCAGCTCCGA-b1	b1	4020	16591	Venous VEC	1.35803	4.01008	-5.65011	-3.15673
CACCTTGTCAGGATCT-b1	b1	3719	15614	Venous VEC	2.06422	-1.21349	3.8406	-5.36784
CACTCCAAGAGGTTAT-b1	b1	2412	7751	Venous VEC	2.59158	-2.48553	10.1547	-5.46401
CACTCCAAGATGCCTT-b1	b1	4024	15296	Arterial VEC	4.23829	-5.3728	29.261	1.43932
CACTCCAAGCTCCTCT-b1	b1	2813	8120	Venous VEC	2.46759	5.84062	-7.88482	-3.59899
CACTCCAAGCTGCAAG-b1	b1	4028	18718	Venous VEC	-2.0109	4.09059	-7.8677	3.7167
CACTCCACAAGCCGTC-b1	b1	2933	10757	Arterial VEC	1.99128	-6.43263	14.7157	10.19
CACTCCACAATAGCGG-b1	b1	4271	19751	Arterial VEC	1.82208	-5.94447	21.0547	8.12127
CACTCCACACAACGCC-b1	b1	4230	20517	Venous VEC	2.07006	1.04052	-2.58658	-4.65691
CACTCCACACAACGTT-b1	b1	3838	18783	Venous VEC	-2.58298	4.73027	-6.19793	4.19743
CACTCCAGTAAGTAGT-b1	b1	5315	35448	Venous VEC	-0.274212	3.91496	-9.05501	0.490932
CACTCCAGTCGTCTTC-b1	b1	5721	33899	Venous VEC	0.48784	-1.69026	2.71553	-5.28088
CACTCCAGTCTCATCC-b1	b1	3790	15101	Venous VEC	2.22481	-2.30908	7.67441	0.0513161
CACTCCAGTTTAGCTG-b1	b1	4244	19237	Gata4+	-5.1696	6.12237
CACTCCATCATGTGGT-b1	b1	6508	61413	Venous VEC	-2.02054	-0.830967	-2.3976	-2.50155
CACTCCATCGTTTATC-b1	b1	3956	17235	Venous VEC	0.516743	5.04096	-5.12602	-1.19666
CACTCCATCTATCCCG-b1	b1	3185	10242	Vwa1+ VEC	4.49213	-2.70712	15.7231	-5.77572
CAGAATCAGGTTACCT-b1	b1	5206	32932	Venous VEC	-1.13565	-0.464235	-0.648856	-1.70868
CAGAATCAGTTCGATC-b1	b1	4152	19767	Vwa1+ VEC	6.76429	-0.58495	12.5209	-17.2498
CAGAATCCAGGCTCAC-b1	b1	2130	5531	Venous VEC	1.21992	-2.00461	6.81871	-0.685627
CAGAATCGTAAATGAC-b1	b1	3057	10924	Early VEC	-4.76533	2.28119	-9.66173	4.3601
CAGAATCGTCATTAGC-b1	b1	6013	50230	Arterial VEC	0.214976	-2.79806	1.2747	2.45492
CAGAATCGTCGCATAT-b1	b1	3770	16283	Venous VEC	2.85094	3.47546	-5.08149	-5.82747
CAGAATCGTGACTCAT-b1	b1	4469	23051	Venous VEC	-0.694794	1.38964	-3.9145	-1.10308
CAGAATCGTGATGATA-b1	b1	4351	21900	Arterial VEC	3.90801	-3.62847	16.896	-3.18671
CAGAATCTCGATGAGG-b1	b1	2108	5465	Venous VEC	1.56403	5.70713	-9.82924	0.743875
CAGAATCTCGGCTACG-b1	b1	4945	29188	Hemogenic EC	-1.04706	-7.96389	-2.79223	14.9674
CAGAATCTCGTTTATC-b1	b1	4386	21325	Arterial VEC	1.03668	-4.4548	17.0903	-0.966391
CAGAATCTCTTACCTA-b1	b1	2809	9584	Hemogenic EC	-1.01593	-8.28329	-0.688707	15.3833
CAGAGAGAGCCTCGTG-b1	b1	2167	5762	Venous VEC	0.840694	3.07894	-5.86387	-2.01766
CAGAGAGAGTAGATGT-b1	b1	4398	22062	Venous VEC	-3.42589	2.21734	-4.03845	5.75191
CAGAGAGCAAAGTGCG-b1	b1	3738	15249	Vwa1+ VEC	5.111	-0.920165	6.63719	-7.09356
CAGAGAGCACGGTAGA-b1	b1	2785	10651	Venous VEC	2.78594	-3.9658	13.2204	0.656917
CAGAGAGCATCATCCC-b1	b1	3406	12668	Venous VEC	-0.952665	1.58865	-1.3729	3.09538
CAGAGAGCATTATCTC-b1	b1	4320	22517	Venous VEC	2.45005	2.24788	-6.08958	-4.67521
CAGAGAGCATTCCTCG-b1	b1	2673	7197	Venous VEC	2.0117	6.25372	-7.50477	1.43258
CAGAGAGGTCCATCCT-b1	b1	3687	13959	Early VEC	-4.13861	4.10354	-3.19957	7.5988
CAGAGAGGTTACGGAG-b1	b1	2534	7807	Venous VEC	1.71807	4.22807	-8.15659	-1.97135
CAGAGAGTCAACACCA-b1	b1	3205	14467	Venous VEC	-0.262116	-0.0056258	0.0445321	-0.914319
CAGAGAGTCCGCATCT-b1	b1	5229	38987	Early VEC	-3.98422	2.43059	-8.8256	3.10438
CAGAGAGTCTGCGGCA-b1	b1	4109	19273	Venous VEC	0.5486	2.85322	-8.50903	-1.75913
CAGAGAGTCTTGTACT-b1	b1	3956	18422	Venous VEC	-1.33844	4.42423	-7.73197	2.36055
CAGATCAAGAACAATC-b1	b1	4292	20683	Venous VEC	-2.21066	-0.885483	-3.13649	-3.85789
CAGATCACAGGGCATA-b1	b1	5566	36772	Early VEC	-4.45943	1.04547	-6.27448	4.18576
CAGATCACAGTACACT-b1	b1	4652	26120	Venous VEC	2.55216	-0.345376	2.65624	-4.12379
CAGATCACATCCTTGC-b1	b1	3252	10272	Venous VEC	0.123524	-0.740602	3.15282	-3.60027
CAGATCAGTACCGCTG-b1	b1	2305	5921	Venous VEC	1.97075	5.74468	-5.3772	-2.61283
CAGATCAGTAGGAGTC-b1	b1	2820	9001	Arterial VEC	3.08063	-5.30036	24.0955	7.02208
CAGATCAGTGTGAAAT-b1	b1	2441	7328	Venous VEC	0.939693	-1.03339	-0.250873	-4.27757
CAGATCAGTTCGAATC-b1	b1	3880	15660	Venous VEC	2.74686	3.64888	-5.23608	-4.70642
CAGATCATCTCGGACG-b1	b1	2859	8631	Arterial VEC	2.20847	-7.217	20.7728	7.51302
CAGCAGCAGAAACGAG-b1	b1	3476	12483	Venous VEC	2.53588	3.93544	-5.78397	-2.74936
CAGCAGCAGAGCTATA-b1	b1	4306	22742	Venous VEC	-2.20325	4.76777	-7.25776	4.08683
CAGCAGCCAACACGCC-b1	b1	4539	23301	Venous VEC	4.02941	0.661451	1.25102	-7.10077
CAGCAGCCAGTAAGAT-b1	b1	4036	18367	Arterial VEC	3.4726	-4.65852	14.2209	-0.311119
CAGCAGCCAGTGAGTG-b1	b1	4402	22875	Early VEC	-4.40823	2.36749	-9.5481	2.43048
CAGCAGCCATGTCGAT-b1	b1	5544	34784	Venous VEC	-1.05396	-0.590088	-3.13367	-1.0462
CAGCAGCGTAAGCACG-b1	b1	2247	8129	Venous VEC	0.447514	5.71542	-9.41956	-0.141688
CAGCAGCGTGCCTGGT-b1	b1	3990	21797	Venous VEC	-0.683775	4.09722	-6.49704	1.32655
CAGCAGCGTGGAAAGA-b1	b1	5959	42650	Arterial VEC	1.0563	-3.69902	7.35079	0.73006
CAGCAGCGTTACGGAG-b1	b1	3732	13676	Venous VEC	-1.65853	-1.89195	-0.956738	-5.07745
CAGCAGCTCAGAGCTT-b1	b1	3663	16354	Venous VEC	0.927077	1.63063	-0.664519	-5.57847
CAGCAGCTCATTCACT-b1	b1	4710	23727	Arterial VEC	-0.536386	-6.70556	7.69812	11.1527
CAGCAGCTCGGATGTT-b1	b1	2646	7969	Venous VEC	0.780786	4.32411	-4.58898	-1.76325
CAGCATAAGACAGAGA-b1	b1	4111	19196	Venous VEC	2.75542	0.715679	0.361982	-4.9678
CAGCATAAGACTTGAA-b1	b1	2609	8191	Venous VEC	1.91505	1.86516	-3.24288	-5.09177
CAGCATAAGGACAGCT-b1	b1	5119	32741	Venous VEC	-0.943896	3.21026	-4.84312	0.176095
CAGCATAAGGATTCGG-b1	b1	4816	28607	Early VEC	-5.40219	0.904034	-7.57523	4.23777
CAGCATAAGGGATACC-b1	b1	3307	12019	Venous VEC	0.8861	1.94044	-3.03618	-2.97041
CAGCATAAGTCCCACG-b1	b1	5302	35273	Arterial VEC	-0.591887	-5.3487	8.18552	7.71425
CAGCATACAACTTGAC-b1	b1	2255	5289	Arterial VEC	1.70586	-5.49285	9.9197	5.98876
CAGCATACACAGGTTT-b1	b1	4070	21133	Venous VEC	-0.766105	3.86747	-10.7145	1.57043
CAGCATACACGTGAGA-b1	b1	5882	47163	Venous VEC	-1.58257	1.27421	-4.35661	-0.371708
CAGCATACAGATGGGT-b1	b1	3499	12683	Venous VEC	-0.146907	3.21778	-4.49658	-0.402985
CAGCATAGTAGCAAAT-b1	b1	3736	15622	Venous VEC	1.83436	0.528399	-2.3187	-4.3851
CAGCATAGTCTAAAGA-b1	b1	3308	10671	Venous VEC	0.535322	5.62833	-7.51975	1.8848
CAGCATATCACTCTTA-b1	b1	3862	16566	Venous VEC	2.45	1.36438	-4.47183	-6.12291
CAGCATATCATGTCCC-b1	b1	4496	22898	Venous VEC	-2.514	2.65898	-4.59135	1.50347
CAGCATATCGAGAACG-b1	b1	4223	21231	Venous VEC	1.30602	0.23172	0.97611	-4.12967
CAGCATATCGAGAGCA-b1	b1	4356	21548	Venous VEC	2.47097	0.908993	-2.07041	-6.02753
CAGCATATCGGTCCGA-b1	b1	2851	8856	Arterial VEC	2.98055	-5.78527	21.7063	7.77871
CAGCATATCTGTCTCG-b1	b1	4741	27185	Venous VEC	0.0688393	2.48225	-7.10878	-2.69714
CAGCCGAAGACAGAGA-b1	b1	4525	23303	Gata4+	-4.60203	6.49912
CAGCCGAAGACTGGGT-b1	b1	5138	38482	Hemogenic EC	-1.58533	-8.65928	-11.7503	16.1434
CAGCCGAAGATCGATA-b1	b1	5145	35946	Venous VEC	-3.66137	3.32671	-7.58724	4.78744
CAGCCGAAGGGCTTCC-b1	b1	2584	9196	Venous VEC	0.0461707	4.15522	-7.23289	1.76866
CAGCCGAAGTTAGCGG-b1	b1	3618	12893	Venous VEC	3.03792	-1.65269	7.7493	-11.0392
CAGCCGACACACCGAC-b1	b1	4621	24568	Venous VEC	0.985607	-1.97971	5.00362	-3.90259
CAGCCGACATTAGGCT-b1	b1	3477	14354	Venous VEC	3.95256	-0.146375	3.69354	-6.95398
CAGCCGAGTCAGAATA-b1	b1	1771	6484	Venous VEC	1.87558	-4.12033	6.1803	5.44822
CAGCCGAGTGACCAAG-b1	b1	3501	14236	Venous VEC	0.838623	1.70051	-3.23748	-2.36277
CAGCCGAGTGGAAAGA-b1	b1	3279	12386	Arterial VEC	2.26552	-5.98187	17.156	5.63045
CAGCCGAGTTGATTCG-b1	b1	2258	6319	Venous VEC	1.08443	4.11148	-6.3028	-3.37285
CAGCCGATCAATCTCT-b1	b1	5166	29504	Venous VEC	0.122814	1.27527	-2.68444	-1.6503
CAGCCGATCATCGATG-b1	b1	4509	18987	Arterial VEC	1.81667	-6.04477	12.9086	9.14207
CAGCCGATCGGTGTCG-b1	b1	4249	22458	Venous VEC	-2.25729	-0.648248	-4.54343	-2.33398
CAGCCGATCGTAGGAG-b1	b1	3064	10595	Arterial VEC	3.58259	-5.61695	20.8857	4.55065
CAGCGACAGCGCCTCA-b1	b1	4268	21435	Venous VEC	-3.14572	4.89746	-3.6478	5.97527
CAGCGACAGGCTATCT-b1	b1	4739	22982	Venous VEC	-1.26141	-1.03672	-0.358702	-2.15099
CAGCGACGTCGCTTTC-b1	b1	3414	14406	Venous VEC	-0.0202471	3.03884	-6.45291	0.365723
CAGCGACGTCTTCAAG-b1	b1	3784	16593	Vwa1+ VEC	4.05443	-1.79473	9.78358	-3.26461
CAGCGACGTTAGGGTG-b1	b1	4902	31371	Venous VEC	-0.141875	-0.952887	-1.87409	-5.0148
CAGCGACGTTGCGTTA-b1	b1	4994	29097	Venous VEC	3.94983	1.20028	-1.47617	-6.96051
CAGCGACTCAGCATGT-b1	b1	4745	28683	Early VEC	-3.98478	0.389232	-6.62699	2.18985
CAGCGACTCCCAGGTG-b1	b1	4282	18006	Arterial VEC	1.28203	-4.05041	8.80418	2.91212
CAGCGACTCCCTTGCA-b1	b1	3831	14769	Venous VEC	2.24202	-2.6196	9.37715	-3.4607
CAGCTAAAGCTAAACA-b1	b1	4727	23822	Venous VEC	0.573977	4.34337	-4.60311	-1.02787
CAGCTAAAGTTGAGAT-b1	b1	2209	5872	Venous VEC	3.6696	3.99046	-3.07666	-9.3139
CAGCTAACAATAAGCA-b1	b1	3469	16447	Venous VEC	3.64831	1.744	-1.73857	-4.07731
CAGCTAACACGCTTTC-b1	b1	4110	19932	Early VEC	-0.821558	0.135117	-4.33574	-3.08421
CAGCTAACATGCCTAA-b1	b1	3986	17013	Venous VEC	0.510011	3.48948	-6.57595	-0.515345
CAGCTAAGTAAATGAC-b1	b1	2675	9249	Venous VEC	-1.40388	5.09936	-9.59706	8.5648
CAGCTAATCAGCTCTC-b1	b1	2014	5641	Venous VEC	-1.89499	6.11537	-4.25523	7.22003
CAGCTAATCATGGTCA-b1	b1	2847	9762	Venous VEC	-1.50816	4.41319	-6.29012	2.19566
CAGCTAATCCTTTCGG-b1	b1	4908	27590	Venous VEC	-2.65436	1.27565	-6.04025	1.49926
CAGCTGGAGCCCTAAT-b1	b1	6591	73234	Early VEC	-5.11264	1.33061	-9.00643	6.61585
CAGCTGGAGCTTTGGT-b1	b1	3966	19110	Venous VEC	-0.534029	3.82704	-8.56383	0.244952
CAGCTGGAGTAGATGT-b1	b1	3151	11982	Venous VEC	-0.270215	4.40047	-7.99887	0.412216
CAGCTGGCAAAGTGCG-b1	b1	5478	41424	Venous VEC	-0.535036	1.44649	-5.37991	-1.44039
CAGCTGGGTAGGGTAC-b1	b1	4508	27591	Early VEC	-4.8952	2.74762	-10.8357	4.33263
CAGCTGGGTCAAAGCG-b1	b1	5123	35068	Venous VEC	-3.00676	0.784656	-3.46603	1.97881
CAGCTGGGTCGTTGTA-b1	b1	5533	32072	Venous VEC	2.40918	0.993216	2.0261	-0.0523272
CAGCTGGGTTGCTCCT-b1	b1	4266	22709	Venous VEC	-1.89832	2.78967	-5.17713	2.73228
CAGCTGGTCACAGGCC-b1	b1	5731	42893	Venous VEC	3.171	0.0586599	2.88571	-5.20337
CAGCTGGTCCAATGGT-b1	b1	2573	7571	Gata4+	-3.19726	6.02863
CAGCTGGTCGCTGATA-b1	b1	4803	30760	Venous VEC	-1.40848	1.4653	-5.44617	-1.65755
CAGGTGCAGAATTGTG-b1	b1	3421	14621	Arterial VEC	3.72895	-4.29995	19.5843	0.00845684
CAGGTGCAGATCTGAA-b1	b1	2552	8460	Venous VEC	0.761729	4.17932	-6.99215	-1.98259
CAGGTGCAGTACACCT-b1	b1	2593	7306	Arterial VEC	2.2126	-6.46103	14.6946	5.44164
CAGGTGCAGTTAGGTA-b1	b1	5626	45119	Venous VEC	1.67364	-1.66766	3.20604	-4.18147
CAGGTGCCACACTGCG-b1	b1	5805	39042	Venous VEC	1.85512	-1.86242	5.12627	-2.41803
CAGGTGCCATTGCGGC-b1	b1	4133	16819	Venous VEC	-1.35056	6.10893	-4.63578	4.03256
CAGGTGCGTAAGCACG-b1	b1	3088	11220	Venous VEC	-0.274654	3.71809	-9.78035	0.89077
CAGGTGCGTCCGAATT-b1	b1	3402	12049	Venous VEC	-0.281532	-1.28963	3.14242	-3.99961
CAGGTGCGTCGCTTTC-b1	b1	3434	13322	Venous VEC	2.90601	-3.05462	9.9242	-1.44995
CAGGTGCGTGACGGTA-b1	b1	5150	33940	Venous VEC	-2.24938	1.99404	-6.20514	2.09503
CAGGTGCGTTATTCTC-b1	b1	3990	18086	Vwa1+ VEC	5.636	-1.01685	12.5889	-14.1525
CAGGTGCGTTCCACGG-b1	b1	5891	44442	Arterial VEC	-0.675463	-3.65662	5.12993	5.4488
CAGGTGCTCAGAGACG-b1	b1	3276	13971	Venous VEC	0.570546	1.56098	-1.69965	-4.75901
CAGGTGCTCATTTGGG-b1	b1	3909	16833	Arterial VEC	2.78666	-6.32334	20.2085	5.36683
CAGGTGCTCCATGCTC-b1	b1	4438	24549	Venous VEC	-0.339731	1.33211	-5.11199	-0.685143
CAGGTGCTCCTTCAAT-b1	b1	4080	18017	Arterial VEC	1.44346	-3.43304	4.71462	-0.614471
CAGGTGCTCGCATGGC-b1	b1	6445	58477	Arterial VEC	-0.682987	-6.18684	4.95147	9.0175
CAGTAACAGACGCACA-b1	b1	3493	12245	Venous VEC	1.9063	0.224384	-1.93478	-3.93145
CAGTAACAGATGGGTC-b1	b1	3861	15909	Venous VEC	-0.965942	-1.48813	0.413791	-0.589692
CAGTAACAGTAGTGCG-b1	b1	4230	19916	Early VEC	-4.32029	2.9724	-10.4107	5.30108
CAGTAACCAAGCCGTC-b1	b1	4824	25592	Vwa1+ VEC	4.48051	0.695162	-0.697517	-6.98382
CAGTAACCACCTTGTC-b1	b1	3681	14351	Venous VEC	3.07703	3.11616	-1.6668	-5.89581
CAGTAACCAGTATGCT-b1	b1	4289	23382	Venous VEC	1.51824	-1.77921	3.22595	-3.74068
CAGTAACCAGTTTACG-b1	b1	2503	6767	Venous VEC	-0.098352	6.06665	-8.4396	2.09649
CAGTAACGTACGAAAT-b1	b1	2725	8040	Venous VEC	-3.71932	0.164268	-8.83394	2.50432
CAGTAACGTATCGCAT-b1	b1	2442	5874	Venous VEC	0.852336	2.91017	-2.90831	-3.19502
CAGTAACGTCGGCATC-b1	b1	3175	12582	Vwa1+ VEC	4.98389	-0.565072	6.70535	-7.50826
CAGTAACGTGATGCCC-b1	b1	2143	5714	Arterial VEC	2.71789	-6.53043	23.3026	7.99154
CAGTAACGTGTGAAAT-b1	b1	5126	29783	Arterial VEC	0.849449	-5.18592	9.4045	6.4077
CAGTAACGTTGAACTC-b1	b1	4965	26236	Venous VEC	1.56569	-1.85643	4.12325	-3.68686
CAGTAACGTTGCGCAC-b1	b1	3772	15019	Venous VEC	2.9025	0.130045	-0.312149	-5.43055
CAGTAACTCACTCCTG-b1	b1	2457	6336	Venous VEC	2.77582	-2.41238	14.2684	-8.3551
CAGTAACTCAGCGATT-b1	b1	4395	23956	Venous VEC	-1.32355	-0.428104	-5.09287	-1.24562
CAGTAACTCCTCAACC-b1	b1	4222	21037	Venous VEC	0.746567	2.87888	-6.83236	-1.77826
CAGTAACTCTAACTTC-b1	b1	4323	22166	Venous VEC	-1.88908	1.44371	-5.20659	1.08735
CAGTAACTCTTGTATC-b1	b1	4831	31841	Venous VEC	-2.07976	1.68056	-7.02268	2.20288
CAGTCCTAGTCGTTTG-b1	b1	3207	11805	Venous VEC	0.297339	4.10187	-4.60868	-0.85818
CAGTCCTCACACAGAG-b1	b1	4197	20361	Venous VEC	1.03707	-0.187053	-1.22246	-0.614947
CAGTCCTCACAGGAGT-b1	b1	4384	19977	Arterial VEC	0.268369	-3.99048	4.39792	3.02692
CAGTCCTCACGTCAGC-b1	b1	4212	18348	Venous VEC	2.09485	2.31355	-0.482017	-9.14218
CAGTCCTCAGGCTGAA-b1	b1	5202	36091	Venous VEC	2.20401	1.32214	-1.67199	-2.6974
CAGTCCTCATTTCACT-b1	b1	4018	18393	Venous VEC	-2.45225	2.31829	-6.88214	2.90369
CAGTCCTGTCGCGGTT-b1	b1	5192	37742	Venous VEC	-3.34034	1.61113	-2.88008	4.29314
CAGTCCTGTCTAAACC-b1	b1	4125	19262	Venous VEC	3.45383	0.0086853	1.17276	-4.79085
CAGTCCTTCAAGATCC-b1	b1	5068	36282	Venous VEC	1.02478	3.29189	-6.14084	-1.62268
CAGTCCTTCAGTGCAT-b1	b1	4878	27718	Arterial VEC	0.520496	-4.54726	8.39396	4.66444
CAGTCCTTCATATCGG-b1	b1	3544	12881	Venous VEC	1.36955	-1.45171	2.75719	-6.22394
CAGTCCTTCGTTGCCT-b1	b1	5094	31466	Venous VEC	2.93389	0.920885	-1.55064	-5.85609
CAGTCCTTCTTAGAGC-b1	b1	4173	22036	Venous VEC	0.756439	2.09871	-2.81246	-1.95462
CATATGGCACAAGACG-b1	b1	4070	19158	Venous VEC	0.948225	1.90983	-3.11713	-4.36616
CATATGGCATGTCGAT-b1	b1	2326	7414	Venous VEC	0.194125	6.35055	-10.8204	3.79084
CATATGGGTAGTAGTA-b1	b1	5820	44659	Venous VEC	-2.39664	0.503412	-2.99473	1.3922
CATATGGGTGTCCTCT-b1	b1	3440	12616	Early VEC	-4.86539	1.33862	-7.29291	3.77946
CATATGGGTTTGTTGG-b1	b1	4657	26421	Venous VEC	1.1534	-1.57295	0.779719	-2.32472
CATATGGTCACATAGC-b1	b1	4841	28364	Venous VEC	3.15054	1.60807	-2.15012	-6.26422
CATATGGTCAGCTCTC-b1	b1	5639	39032	Hemogenic EC	-0.863213	-7.98663	-1.877	16.092
CATATGGTCCATTCTA-b1	b1	3892	18866	Venous VEC	-0.305413	-0.136169	-1.49014	-2.55252
CATATGGTCCTCATTA-b1	b1	4557	21339	Vwa1+ VEC	3.93935	-1.39572	10.8935	-2.49686
CATATGGTCTCAAGTG-b1	b1	3245	12261	Venous VEC	2.49599	0.0695731	0.178488	-6.32877
CATATGGTCTCCGGTT-b1	b1	4620	24379	Venous VEC	-2.39823	1.29081	-5.55374	-1.16383
CATATTCAGGAATGGA-b1	b1	4900	29766	Venous VEC	-2.66625	2.21378	-6.01714	3.57598
CATATTCCAAGCGAGT-b1	b1	3316	12941	Venous VEC	-0.501515	4.08681	-9.38738	2.51013
CATATTCCAATAACGA-b1	b1	3738	12977	Early VEC	-4.50896	0.415055	-5.55354	0.956886
CATATTCCAATCGAAA-b1	b1	3342	12369	Vwa1+ VEC	4.26929	-0.85108	6.91867	-7.81537
CATATTCCAGGAATGC-b1	b1	5425	35504	Venous VEC	1.93828	-1.22008	4.91892	-4.50542
CATATTCGTAAGTTCC-b1	b1	3191	11927	Venous VEC	-1.45047	5.54943	-8.21441	8.60565
CATATTCGTAGCCTAT-b1	b1	4359	23225	Venous VEC	0.310225	2.11093	-4.81717	-2.86098
CATATTCGTAGCGCAA-b1	b1	2776	9499	Venous VEC	1.20929	3.15517	-3.0834	-4.05167
CATATTCGTATTACCG-b1	b1	3010	10336	Venous VEC	-0.345955	4.70668	-9.74128	3.27573
CATATTCGTCGGCACT-b1	b1	5846	44376	Venous VEC	0.564107	1.07023	-4.52223	-2.90811
CATATTCTCACGGTTA-b1	b1	5076	31222	Venous VEC	-1.38585	0.456326	-4.27681	-0.907216
CATATTCTCCGAAGAG-b1	b1	4653	24442	Arterial VEC	0.431575	-5.39613	10.4145	8.02713
CATATTCTCGGAGGTA-b1	b1	3452	14740	Venous VEC	3.63462	-1.15394	8.14754	-8.41392
CATATTCTCTAACTTC-b1	b1	3843	14807	Venous VEC	-0.628327	4.33166	-3.02856	2.94108
CATCAAGAGAGCTGCA-b1	b1	4578	24972	Venous VEC	-0.0404136	-2.06226	4.65003	-4.38503
CATCAAGAGAGCTGGT-b1	b1	2974	9232	Venous VEC	2.97388	1.38616	-1.91201	-5.73191
CATCAAGAGATGTCGG-b1	b1	3313	15414	Venous VEC	0.748536	3.30936	-6.1647	-1.31233
CATCAAGAGTAACCCT-b1	b1	2896	9838	Venous VEC	1.95729	4.24373	-8.32337	-0.98042
CATCAAGCAAGGACTG-b1	b1	4929	33585	Early VEC	-4.00763	3.52124	-10.1892	5.89997
CATCAAGCACATGTGT-b1	b1	3239	10054	Arterial VEC	4.64351	-4.7232	24.63	-5.73561
CATCAAGCACTAGTAC-b1	b1	4976	32961	Venous VEC	-3.42412	0.261502	-6.81819	2.47802
CATCAAGCATGATCCA-b1	b1	3172	11650	Vwa1+ VEC	5.18317	-0.142576	1.16444	-9.45286
CATCAAGGTCTAAACC-b1	b1	5513	39078	Venous VEC	0.909006	3.13334	-6.37091	0.314503
CATCAAGGTTCCGGCA-b1	b1	3954	18096	Vwa1+ VEC	5.70593	-0.180691	6.75012	-11.7526
CATCAAGTCAGGTAAA-b1	b1	4567	24484	Arterial VEC	3.6655	-4.4775	20.688	-2.48608
CATCAAGTCGACCAGC-b1	b1	3814	17008	Venous VEC	-1.99906	2.65532	-9.17155	1.29821
CATCAAGTCGGTGTTA-b1	b1	4322	16849	Venous VEC	1.92415	-2.64755	10.1924	-1.3479
CATCAAGTCTAACTTC-b1	b1	4586	25028	Venous VEC	1.06722	2.76276	-3.00261	-3.97634
CATCAGAAGCAGACTG-b1	b1	4607	26662	Venous VEC	2.47754	1.46991	-3.67316	-5.1274
CATCAGAAGCGATGAC-b1	b1	5053	29177	Venous VEC	-0.314952	-1.48715	-1.38416	-4.82847
CATCAGAAGGTAGCTG-b1	b1	3647	16922	Venous VEC	-0.457068	-0.819174	0.601406	-2.07092
CATCAGACACCAGCAC-b1	b1	5780	43278	Venous VEC	0.797419	0.506583	-2.62784	-2.0786
CATCAGACACGTCAGC-b1	b1	4445	22478	Venous VEC	-2.70298	-0.259872	-3.54614	1.55768
CATCAGACACTCGACG-b1	b1	6200	49917	Venous VEC	-1.25452	-1.91673	0.216654	-1.61215
CATCAGACACTTACGA-b1	b1	3187	13283	Venous VEC	0.160862	3.00221	-2.69302	-0.556053
CATCAGACAGGTTTCA-b1	b1	5183	38478	Venous VEC	-0.0808641	-0.254054	-2.2799	-2.92522
CATCAGAGTAAGTTCC-b1	b1	5723	38831	Arterial VEC	0.699029	-3.87385	6.43879	1.477
CATCAGAGTCGCATCG-b1	b1	6722	71126	Venous VEC	-1.37451	-0.532086	-2.8205	-1.03379
CATCAGAGTGAGGGTT-b1	b1	2963	10889	Venous VEC	-1.01737	3.2447	-6.58479	1.69352
CATCCACCACCAGGCT-b1	b1	2767	7224	Venous VEC	1.32118	2.18171	-6.26126	-4.16109
CATCCACCAGCTTAAC-b1	b1	3674	12966	Venous VEC	2.42783	3.05872	-5.56673	-3.71707
CATCCACGTCAGAATA-b1	b1	2912	8741	Arterial VEC	3.37082	-3.84335	14.5135	-3.43806
CATCCACGTGTGACGA-b1	b1	4914	28354	Venous VEC	1.44502	0.848537	-0.385283	-5.54767
CATCCACGTTCTCATT-b1	b1	3977	17714	Venous VEC	-0.727371	-1.43297	-0.180296	-2.77354
CATCCACGTTTAAGCC-b1	b1	5395	32882	Venous VEC	3.60709	1.34109	0.866245	-7.01902
CATCCACTCAACACCA-b1	b1	5791	34552	Arterial VEC	4.36359	-3.67773	20.084	-7.12148
CATCGAAAGGAATCGC-b1	b1	3944	18084	Venous VEC	2.93846	-1.13284	5.22986	-6.38807
CATCGAACAATAGCAA-b1	b1	5501	35569	Venous VEC	-2.47627	3.43101	-5.55375	2.59709
CATCGAACACAAGACG-b1	b1	2636	8300	Venous VEC	-1.20675	5.65869	-10.9362	5.82811
CATCGAAGTAAGAGGA-b1	b1	3803	18451	Venous VEC	-2.52615	3.565	-6.26841	3.03708
CATCGAAGTACTCGCG-b1	b1	2327	5706	Venous VEC	2.93497	2.13198	3.61808	-5.35813
CATCGAATCACTTACT-b1	b1	3212	10990	Venous VEC	2.41543	-3.50748	15.7884	-6.19758
CATCGGGAGTACGTAA-b1	b1	2635	7950	Venous VEC	0.0139979	4.88709	-8.14612	1.6917
CATCGGGCAATCACAC-b1	b1	4532	22513	Venous VEC	-2.39289	-0.25921	-4.0189	-0.251762
CATCGGGCAGACAAGC-b1	b1	4153	20373	Venous VEC	-1.46007	1.48182	-7.11833	1.4828
CATCGGGCAGTTAACC-b1	b1	2839	9445	Venous VEC	-0.381133	2.99187	-5.40759	0.861026
CATCGGGGTACGAAAT-b1	b1	2652	7980	Venous VEC	0.899018	5.28041	-6.26838	-0.559719
CATCGGGTCAGTTAGC-b1	b1	2081	5521	Venous VEC	0.861281	4.8646	-9.52657	0.75044
CATCGGGTCGAATGGG-b1	b1	2452	5980	Arterial VEC	2.08787	-6.37968	14.3815	9.34986
CATCGGGTCGGCTTGG-b1	b1	4545	24366	Venous VEC	-1.91819	-0.229061	-3.41767	-1.5008
CATGACAAGAGAACAG-b1	b1	5684	42657	Early VEC	-4.62666	1.41077	-8.11102	4.33556
CATGACAAGTACACCT-b1	b1	4693	24301	Venous VEC	-3.39724	-0.100063	-6.44556	2.25064
CATGACAAGTGGTAAT-b1	b1	3130	11780	Venous VEC	-1.79021	1.96989	-8.45134	2.5323
CATGACACACATTAGC-b1	b1	5523	35874	Venous VEC	2.32947	-3.11228	8.56112	-0.765577
CATGACACACTACAGT-b1	b1	3828	15717	Venous VEC	-0.979123	0.67526	-3.17599	-0.261418
CATGACACAGACGCCT-b1	b1	3792	15234	Venous VEC	-2.8825	0.368508	-5.20187	-0.159778
CATGACACAGTACACT-b1	b1	6718	61986	Venous VEC	-2.44416	0.634121	-3.70294	1.70803
CATGACAGTATATCCG-b1	b1	5245	31086	Arterial VEC	-0.575794	-6.55086	9.18317	14.08
CATGACAGTCTCGTTC-b1	b1	3802	15751	Vwa1+ VEC	5.71807	0.222447	6.57599	-11.3161
CATGACAGTGTAACGG-b1	b1	4391	21563	Early VEC	-4.48985	0.0843636	-8.5414	3.8516
CATGACATCGAATGCT-b1	b1	4360	18057	Arterial VEC	3.11364	-7.47546	27.242	9.73663
CATGACATCGTTACAG-b1	b1	3910	18350	Venous VEC	-0.609814	0.234268	-2.16117	-0.802565
CATGACATCTTCGGTC-b1	b1	4103	20255	Venous VEC	-2.50761	4.44108	-1.79803	6.9503
CATGCCTAGTGTTTGC-b1	b1	4535	25631	Venous VEC	0.795871	-1.92837	3.14962	1.41115
CATGCCTCAACCGCCA-b1	b1	5743	38154	Venous VEC	-0.750644	-1.38449	-2.48641	-4.68407
CATGCCTCAATCACAC-b1	b1	5789	38520	Venous VEC	1.12313	1.34843	1.27785	-3.48053
CATGCCTCACGCCAGT-b1	b1	5640	33387	Venous VEC	1.70243	-1.41056	3.89294	-3.20413
CATGCCTCAGCCTGTG-b1	b1	3950	17107	Venous VEC	2.97351	-1.2794	5.63327	-7.14789
CATGCCTCATCGACGC-b1	b1	3914	16876	Venous VEC	1.69809	0.47731	-4.12211	-3.33602
CATGCCTCATTGGCGC-b1	b1	3318	9705	Arterial VEC	0.612782	-5.16515	11.4765	5.93289
CATGCCTGTAGCCTCG-b1	b1	5015	22903	Venous VEC	3.39222	-1.29436	8.41066	-5.17257
CATGCCTGTATGGTTC-b1	b1	4638	24335	Vwa1+ VEC	5.54469	-0.00289605	5.2008	-12.5965
CATGCCTGTCCCTACT-b1	b1	2452	7105	Arterial VEC	2.42079	-8.08144	21.1413	13.3005
CATGCCTGTTCCGGCA-b1	b1	2777	9026	Arterial VEC	2.33405	-6.39495	15.3325	9.73528
CATGCCTTCCAGAGGA-b1	b1	4864	31191	Venous VEC	-0.205207	1.71289	-3.22776	0.149146
CATGCCTTCCGTTGCT-b1	b1	2100	6389	Venous VEC	-0.425057	0.528409	-3.87031	0.750563
CATGCCTTCTGCAGTA-b1	b1	4666	28188	Venous VEC	-2.3369	0.408925	-5.29773	1.24937
CATGCCTTCTTAACCT-b1	b1	5263	30454	Venous VEC	-1.63513	-0.910963	-1.75526	-5.08434
CATGGCGAGAGCTGCA-b1	b1	2669	6508	Venous VEC	2.68133	0.0863111	1.15191	-9.36308
CATGGCGAGCCCGAAA-b1	b1	5236	29483	Vwa1+ VEC	4.55776	-0.106938	4.43216	-8.30899
CATGGCGAGCTAACTC-b1	b1	2759	9256	Venous VEC	-0.443558	6.1125	-5.50023	3.42269
CATGGCGAGGCAGGTT-b1	b1	4609	24138	Venous VEC	-3.0468	2.21577	-8.09421	2.39685
CATGGCGCAAGTAGTA-b1	b1	3066	9191	Arterial VEC	1.98133	-5.83909	14.7316	11.6106
CATGGCGCAGGCAGTA-b1	b1	4220	20819	Vwa1+ VEC	3.73896	-3.18465	14.4848	-0.86953
CATGGCGGTCTTGCGG-b1	b1	4604	26561	Venous VEC	0.205279	1.43934	-4.3051	0.238331
CATGGCGTCGCACTCT-b1	b1	2830	6786	Venous VEC	2.12368	-1.98685	7.27953	-6.46067
CATTATCAGCCTATGT-b1	b1	3950	19132	Venous VEC	-0.785852	3.42746	-6.95807	1.86911
CATTATCAGCGCCTTG-b1	b1	3997	15416	Venous VEC	2.48464	4.37419	-7.6018	-2.88359
CATTATCAGCGTAGTG-b1	b1	3874	16500	Venous VEC	1.73481	-0.926433	0.816963	-5.82744
CATTATCAGGTCGGAT-b1	b1	4999	28702	Vwa1+ VEC	3.7221	-1.23264	6.81734	-6.04192
CATTATCCAAACAACA-b1	b1	4340	24134	Venous VEC	-0.609608	1.06021	-4.66588	-3.03281
CATTATCGTAAACGCG-b1	b1	2736	7950	Venous VEC	4.45917	1.18737	-1.39813	-6.31293
CATTATCGTAGCCTAT-b1	b1	3638	15298	Venous VEC	0.969856	1.74985	-4.60147	-4.64031
CATTATCGTTCCAACA-b1	b1	4543	23858	Venous VEC	-2.68326	2.38884	-4.70135	2.06202
CATTATCTCCGCATCT-b1	b1	4992	26651	Hemogenic EC	-0.664416	-8.06404	4.14123	17.4196
CATTATCTCGTTTAGG-b1	b1	5047	31128	Venous VEC	0.386528	-0.324132	-1.17717	-2.38966
CATTATCTCTACTTAC-b1	b1	4478	24778	Venous VEC	-2.1303	3.55934	-7.45688	3.00941
CATTATCTCTCGCATC-b1	b1	5706	39054	Venous VEC	-0.391804	1.62514	0.501147	-0.947121
CATTCGCAGCGCCTTG-b1	b1	5859	46657	Venous VEC	3.28579	-1.67	8.26841	-7.13137
CATTCGCAGGAATGGA-b1	b1	3234	11314	Venous VEC	1.21942	2.56277	-0.183619	-4.91789
CATTCGCAGGTCGGAT-b1	b1	3930	16319	Arterial VEC	1.25378	-6.4258	13.0463	11.146
CATTCGCAGTAGTGCG-b1	b1	3915	17559	Venous VEC	-1.19816	2.78639	-8.26609	0.663788
CATTCGCCAAGTCATC-b1	b1	3791	19490	Venous VEC	-0.356923	3.48418	-6.20971	0.745194
CATTCGCCATTAACCG-b1	b1	4047	21741	Venous VEC	0.270643	3.60225	-6.19221	-0.55349
CATTCGCGTAGGCTGA-b1	b1	3025	10766	Arterial VEC	2.0886	-6.6936	15.3981	9.46166
CATTCGCGTGAGGCTA-b1	b1	2130	5780	Arterial VEC	3.78256	-5.24812	17.2859	1.59355
CATTCGCGTGTGGTTT-b1	b1	5700	43314	Venous VEC	-0.361262	-0.951877	1.03917	-2.98703
CATTCGCGTTACTGAC-b1	b1	3933	17015	Venous VEC	3.44886	2.34277	-2.52215	-4.78211
CATTCGCGTTGCGCAC-b1	b1	6087	44021	Vwa1+ VEC	4.5939	-0.152217	5.38322	-6.94557
CATTCGCTCCTATGTT-b1	b1	2905	9045	Venous VEC	-0.309486	5.72284	-4.423	0.994282
CCAATCCAGAGTGAGA-b1	b1	3736	17763	Venous VEC	-0.729394	2.32905	-4.65365	-1.00827
CCAATCCAGCAGATCG-b1	b1	4387	26127	Venous VEC	0.031531	1.89134	-6.21799	1.38414
CCAATCCAGCATCATC-b1	b1	5173	28002	Venous VEC	1.7465	-2.23812	8.02806	-3.79533
CCAATCCCAGATGGGT-b1	b1	5974	49084	Venous VEC	-3.29345	1.47409	-9.55721	3.43925
CCAATCCGTAGCGTAG-b1	b1	2321	5939	Venous VEC	1.1716	4.05307	-0.770401	-0.649762
CCAATCCGTGCTAGCC-b1	b1	3287	10535	Arterial VEC	2.7302	-5.52774	22.793	6.42597
CCAATCCTCAAACCAC-b1	b1	6337	47427	Venous VEC	1.67662	-1.48269	0.536938	-4.01435
CCAATCCTCACAGGCC-b1	b1	5036	32659	Venous VEC	-0.816817	0.692355	-0.888925	-0.197064
CCAATCCTCAGCGACC-b1	b1	3787	16044	Venous VEC	2.22417	2.61282	-5.06411	-3.65479
CCAATCCTCATCGCTC-b1	b1	4751	28872	Venous VEC	-2.04842	-0.526465	-3.43434	-0.0617458
CCAATCCTCCAAACAC-b1	b1	4398	24063	Venous VEC	-0.95549	-0.0555388	-3.06135	-1.23153
CCAATCCTCCCATTAT-b1	b1	3846	14906	Venous VEC	-3.28846	1.10006	-5.35711	1.84902
CCAATCCTCGATCCCT-b1	b1	3176	10713	Venous VEC	0.591284	3.30128	-6.99805	-0.509968
CCAATCCTCGTGGTCG-b1	b1	4328	23352	Venous VEC	-1.22404	0.980624	-5.14578	1.76215
CCAATCCTCTTCGAGA-b1	b1	3320	10350	Venous VEC	-1.68224	-1.37202	-0.146775	-3.40707
CCAATCCTCTTGCCGT-b1	b1	2547	6861	Gata4+	-4.33963	6.41562
CCACCTAAGCGCTTAT-b1	b1	3089	10304	Venous VEC	-0.9906	4.87653	-8.66061	3.58771
CCACCTAAGGCAATTA-b1	b1	3811	20586	Early VEC	-4.6807	2.4045	-10.5901	4.62542
CCACCTACACATTAGC-b1	b1	3660	17002	Venous VEC	0.0140899	5.90321	-8.23153	4.23073
CCACCTACACGCATCG-b1	b1	2660	7620	Venous VEC	0.166974	6.0031	-9.80161	2.90352
CCACCTACAGCGTAAG-b1	b1	2036	5414	Venous VEC	3.20013	5.23555	7.09265	-4.3244
CCACCTACAGTTAACC-b1	b1	3862	18259	Venous VEC	0.352734	-1.45761	1.46049	-4.13443
CCACCTAGTATTCTCT-b1	b1	3699	14817	Arterial VEC	4.01644	-4.71831	22.0197	0.439156
CCACCTAGTCTTGATG-b1	b1	5236	35459	Venous VEC	0.544207	1.01051	-4.48601	-1.5779
CCACCTAGTGGGTCAA-b1	b1	3257	9818	Arterial VEC	0.20759	-6.67377	11.7201	12.5136
CCACCTATCAACGCTA-b1	b1	5136	30877	Venous VEC	-1.99741	0.201033	-5.25122	-3.45534
CCACGGAAGTCGCCGT-b1	b1	3961	19089	Venous VEC	-3.37419	1.00833	-6.00302	5.79188
CCACGGACAAACTGCT-b1	b1	3386	14311	Venous VEC	-2.7239	5.38772	-4.95525	6.3371
CCACGGACAATGGAAT-b1	b1	3501	14315	Venous VEC	-1.44631	0.355564	-0.0242015	0.865027
CCACGGACACAACTGT-b1	b1	3721	14136	Arterial VEC	-0.339068	-3.35591	3.39885	0.796693
CCACGGACACTGCCAG-b1	b1	4222	22958	Venous VEC	-1.65325	3.85067	-6.68782	2.21019
CCACGGACAGACACTT-b1	b1	4856	29063	Early VEC	-3.87816	0.438978	-4.44768	2.54402
CCACGGAGTACCAGTT-b1	b1	5377	38184	Venous VEC	0.589044	0.662299	-4.2101	-4.03841
CCACGGAGTACGACCC-b1	b1	3449	8861	Venous VEC	2.44365	3.31751	-3.79846	-6.68977
CCACGGAGTATCAGTC-b1	b1	4192	19016	Venous VEC	2.79321	1.98719	0.340081	-6.57214
CCACGGATCACAAACC-b1	b1	3581	16122	Venous VEC	-2.70235	4.91446	-3.51513	3.44919
CCACTACAGGGATACC-b1	b1	4728	28683	Venous VEC	-3.03188	4.21091	-5.77561	4.4237
CCACTACAGTGTACTC-b1	b1	3594	13045	Venous VEC	1.15714	2.35224	-2.74776	-6.80522
CCACTACCAGCTATTG-b1	b1	3524	13210	Arterial VEC	0.257258	-3.62703	2.95123	1.21703
CCACTACCATAAGACA-b1	b1	4022	17421	Vwa1+ VEC	4.53511	-2.18196	16.8375	-9.80902
CCACTACCATGACGGA-b1	b1	4942	31841	Venous VEC	0.638873	-1.73353	5.6259	-0.869748
CCACTACCATGTTGAC-b1	b1	4871	29843	Venous VEC	3.95203	0.382949	1.59292	-7.27128
CCACTACGTCGTGGCT-b1	b1	3539	13463	Venous VEC	-2.74258	0.614454	-3.70582	0.961703
CCACTACGTTAAGGGC-b1	b1	2563	8917	Venous VEC	0.270832	3.67776	-5.97183	-0.573936
CCACTACTCAAACCGT-b1	b1	5526	39122	Vwa1+ VEC	5.61703	-0.281512	6.37694	-11.83
CCACTACTCAGCATGT-b1	b1	2932	7974	Venous VEC	1.93585	-0.0395458	1.45063	-8.56043
CCACTACTCCACGCAG-b1	b1	3476	14320	Venous VEC	-0.833303	4.10403	-9.20779	2.02751
CCACTACTCGTTTGCC-b1	b1	4522	22810	Venous VEC	2.08818	-3.0162	13.3575	-10.3592
CCAGCGAAGACTACAA-b1	b1	2737	8625	Arterial VEC	2.92947	-2.98886	7.4822	-1.33773
CCAGCGAAGTCAAGGC-b1	b1	2316	7221	Venous VEC	-0.441602	5.2907	-10.2487	2.28272
CCAGCGACAAAGTCAA-b1	b1	5574	35087	Arterial VEC	0.951559	-2.69277	7.21885	-4.16249
CCAGCGACACCCATGG-b1	b1	3487	16476	Venous VEC	-0.459997	-1.17931	-0.257233	-2.04123
CCAGCGACATAGACTC-b1	b1	4715	26425	Venous VEC	-2.06882	3.53092	-6.5987	1.94273
CCAGCGACATTACGAC-b1	b1	5101	30228	Venous VEC	2.73548	0.738865	-0.671653	-4.85445
CCAGCGAGTAGTAGTA-b1	b1	3204	14857	Venous VEC	-0.294943	0.0945924	-3.16764	-2.85234
CCAGCGAGTGCGCTTG-b1	b1	3312	13022	Vwa1+ VEC	3.79208	1.27597	-2.09347	-4.9953
CCAGCGATCCGCGGTA-b1	b1	4486	21900	Venous VEC	-1.12416	2.51904	-6.88604	0.281915
CCAGCGATCCGTTGCT-b1	b1	3838	18407	Venous VEC	1.56347	1.77743	-6.23853	1.46042
CCAGCGATCGGCTTGG-b1	b1	3199	12679	Venous VEC	0.528491	4.22283	-8.56341	0.628533
CCATGTCAGATGCCTT-b1	b1	4956	31006	Venous VEC	-1.89907	2.28988	-5.48492	3.30345
CCATGTCAGCTAAGAT-b1	b1	3442	13852	Arterial VEC	4.59671	-3.19137	19.6145	-8.19678
CCATGTCAGCTGGAAC-b1	b1	3921	17709	Venous VEC	-0.117406	0.895263	-4.54485	-2.82891
CCATGTCAGGACATTA-b1	b1	3074	10072	Venous VEC	2.73171	4.87735	-1.37092	-8.5036
CCATGTCAGGAGTTTA-b1	b1	3941	20061	Venous VEC	-2.6112	5.49789	-4.84242	4.76691
CCATGTCAGTGGCACA-b1	b1	4810	30377	Venous VEC	-3.82689	2.66172	-6.68135	3.22315
CCATGTCAGTGTCTCA-b1	b1	4516	24170	Venous VEC	2.11476	-2.22811	5.46732	-3.24858
CCATGTCGTCAGAAGC-b1	b1	5188	32647	Venous VEC	-2.8689	1.68138	-4.75185	3.16622
CCATGTCGTCCTAGCG-b1	b1	5373	34053	Vwa1+ VEC	4.87896	-1.58573	14.0845	-10.8778
CCATGTCGTGTCGCTG-b1	b1	3826	17866	Venous VEC	-2.11672	3.24292	-9.86646	3.28968
CCATGTCTCGCCATAA-b1	b1	4087	18838	Venous VEC	-2.80704	2.82114	-5.81491	4.02966
CCATGTCTCTTGCAAG-b1	b1	2183	5410	Venous VEC	-3.76033	2.91117	-11.3891	3.53037
CCATTCGAGCTAGTTC-b1	b1	5653	45957	Venous VEC	2.90822	0.34037	0.0584039	-5.31235
CCATTCGAGTGAAGAG-b1	b1	4258	21950	Venous VEC	-2.25833	3.9849	-7.88416	4.61644
CCATTCGCACATGACT-b1	b1	2672	7975	Venous VEC	2.66148	-2.50542	6.78998	-4.65622
CCATTCGCAGCCTTGG-b1	b1	5097	32869	Venous VEC	-1.75949	-0.63014	-2.42021	-0.945434
CCATTCGCAGGACGTA-b1	b1	2966	11407	Venous VEC	-1.58605	5.16449	-6.78172	4.72473
CCATTCGCATCGATTG-b1	b1	3157	10113	Arterial VEC	2.08693	-4.00675	8.19862	0.939581
CCATTCGGTACAGACG-b1	b1	4546	24231	Venous VEC	-3.59173	-0.0578917	-6.46098	1.18859
CCATTCGGTAGATTAG-b1	b1	4410	23546	Venous VEC	-1.78707	0.122531	-2.83346	0.535975
CCATTCGGTTCTGTTT-b1	b1	3956	18341	Venous VEC	1.85741	-1.83621	4.24563	-1.3084
CCATTCGTCACTCTTA-b1	b1	6276	56139	Venous VEC	-3.89581	1.31259	-6.68697	3.69175
CCCAATCAGACGCAAC-b1	b1	3561	13885	Venous VEC	1.90055	0.824539	-2.22922	-4.48421
CCCAATCAGCATCATC-b1	b1	5222	32400	Early VEC	-4.5499	0.836112	-7.25283	4.27659
CCCAATCAGTGTTGAA-b1	b1	4743	29718	Venous VEC	-1.79924	4.15361	-9.51168	2.74042
CCCAATCGTAAAGGAG-b1	b1	5162	35585	Early VEC	-4.78559	0.803776	-7.35596	3.97294
CCCAATCGTTTGGGCC-b1	b1	3940	15949	Venous VEC	-2.47642	0.825858	-4.21225	1.6988
CCCAATCTCCTACAGA-b1	b1	4338	21178	Venous VEC	-1.02061	0.528084	-4.45139	-0.791607
CCCAATCTCGTGACAT-b1	b1	5813	44872	Venous VEC	-0.473894	-0.631694	-2.50281	-1.1495
CCCAATCTCGTTACAG-b1	b1	3579	16565	Venous VEC	1.08394	2.39275	-0.463305	0.171736
CCCAATCTCGTTACGA-b1	b1	5456	40956	Venous VEC	-0.108225	0.318167	0.0947476	0.41
CCCAGTTAGAAACGCC-b1	b1	3401	13571	Venous VEC	0.523043	3.23159	-7.28962	0.0361515
CCCAGTTAGAACTGTA-b1	b1	4204	21071	Arterial VEC	0.838525	-3.67316	6.64126	4.34838
CCCAGTTAGGGATACC-b1	b1	6569	61552	Venous VEC	-2.16562	2.72919	-3.71547	5.45051
CCCAGTTAGGGCTCTC-b1	b1	3813	18254	Vwa1+ VEC	5.64587	-0.200714	7.66347	-11.6892
CCCAGTTAGGTGCTTT-b1	b1	6442	67139	Venous VEC	0.127989	0.886351	-6.41565	-0.509259
CCCAGTTAGTCGATAA-b1	b1	5651	37764	Venous VEC	-1.71538	2.37328	-4.88342	2.03553
CCCAGTTAGTTAGGTA-b1	b1	4065	20435	Venous VEC	-2.89837	4.61607	-5.45166	3.22348
CCCAGTTCACCTCGGA-b1	b1	5347	37427	Venous VEC	0.374311	0.425963	-1.87871	-0.562875
CCCAGTTCACGGCTAC-b1	b1	3497	16113	Venous VEC	0.162995	3.25471	-6.57266	-0.68715
CCCAGTTCAGGCGATA-b1	b1	5284	31490	Venous VEC	-0.36096	-0.889433	-0.286692	-4.84999
CCCAGTTCATTACCTT-b1	b1	4920	28433	Venous VEC	-2.19558	4.54755	-8.46238	4.40732
CCCAGTTGTACCATCA-b1	b1	3797	17328	Venous VEC	2.22088	-1.91	6.71891	-5.45475
CCCAGTTGTCTAAAGA-b1	b1	4817	28414	Venous VEC	-1.80387	-0.055387	-1.84588	-2.5681
CCCAGTTGTCTGCGGT-b1	b1	3922	21129	Venous VEC	-1.45676	3.74966	-8.54628	1.81381
CCCAGTTGTGACTACT-b1	b1	3670	15455	Venous VEC	3.12894	-0.881883	4.71997	-8.57237
CCCAGTTGTGCACGAA-b1	b1	3225	12151	Gata4+	-4.70586	6.56003
CCCAGTTGTGGACGAT-b1	b1	4974	30248	Venous VEC	-0.530022	-1.40275	-0.690239	-3.70173
CCCAGTTGTTCCACAA-b1	b1	4080	19269	Venous VEC	0.777475	-0.460592	1.29354	-0.497317
CCCAGTTTCCAAACAC-b1	b1	3391	11634	Venous VEC	2.89326	4.64631	-2.71055	-6.35472
CCCAGTTTCGAGCCCA-b1	b1	4408	25472	Venous VEC	-0.625204	3.42228	-8.65466	0.0372778
CCCAGTTTCTCCGGTT-b1	b1	4132	19223	Venous VEC	-2.1149	1.59354	-3.6889	4.20631
CCCAGTTTCTGGTTCC-b1	b1	2321	5554	Venous VEC	1.39448	5.89445	-7.47359	-1.14982
CCCAGTTTCTTTCCTC-b1	b1	3583	12767	Arterial VEC	3.06365	-6.80467	23.2086	7.53511
CCCATACAGACTAGAT-b1	b1	4858	29483	Venous VEC	-1.85834	1.87294	-4.66295	0.589611
CCCATACAGCGGCTTC-b1	b1	5294	35669	Venous VEC	2.0462	1.86069	-3.57765	-3.02649
CCCATACAGCTGCGAA-b1	b1	4491	24207	Venous VEC	-2.15011	3.48732	-7.87696	4.01243
CCCATACAGTCGATAA-b1	b1	6489	67625	Venous VEC	-1.45008	-0.393487	-2.49626	-2.79971
CCCATACAGTGGGTTG-b1	b1	2975	7986	Venous VEC	3.86103	2.33367	-0.768355	-10.2124
CCCATACCAAGCTGGA-b1	b1	4266	23135	Early VEC	-4.2259	2.95072	-9.25349	4.55859
CCCATACCACCCAGTG-b1	b1	4414	22685	Venous VEC	2.58454	-2.6424	9.15982	-2.95639
CCCATACCATCACGAT-b1	b1	4275	23043	Arterial VEC	0.777829	-4.37736	5.19734	3.39717
CCCATACCATCCGCGA-b1	b1	3953	21108	Venous VEC	0.322587	3.24327	-5.95399	-0.958882
CCCATACGTCCTCCAT-b1	b1	5041	28216	Venous VEC	-3.63675	-0.549103	-3.69927	-0.813701
CCCATACGTCGCGGTT-b1	b1	2463	6837	Venous VEC	3.31397	3.17247	-0.651007	-5.18684
CCCATACTCAACCATG-b1	b1	3880	19003	Venous VEC	-0.385458	3.61722	-8.71585	1.55262
CCCATACTCATGCATG-b1	b1	4563	23355	Arterial VEC	-1.00802	-4.9783	3.65563	5.31765
CCCATACTCCCAAGTA-b1	b1	4846	32331	Early VEC	-3.30873	-0.275367	-4.70889	-0.41706
CCCATACTCCCATTAT-b1	b1	5246	35905	Venous VEC	-1.13527	0.61666	-4.54599	-0.746482
CCCATACTCCGCAAGC-b1	b1	3392	13902	Venous VEC	-3.0437	5.19265	2.82459	6.51165
CCCATACTCGACGGAA-b1	b1	2728	9271	Venous VEC	-0.191232	4.74437	-8.68834	1.49956
CCCATACTCTTGAGAC-b1	b1	3872	20322	Venous VEC	1.50958	2.42762	-7.8624	-2.93927
CCCTCCTAGGGTGTGT-b1	b1	3399	13235	Venous VEC	2.96519	-0.88383	4.70355	-4.71218
CCCTCCTCACAGATTC-b1	b1	4320	16576	Venous VEC	2.50325	5.27944	-2.96963	-6.41158
CCCTCCTCACCGAAAG-b1	b1	3853	15278	Venous VEC	2.15581	-2.47221	11.5744	-4.7801
CCCTCCTCAGCAGTTT-b1	b1	2881	8259	Venous VEC	2.91235	2.17149	0.341031	-3.58212
CCCTCCTGTCAACTGT-b1	b1	3343	12940	Venous VEC	-1.49145	4.50277	-8.04465	1.05736
CCCTCCTGTGAAAGAG-b1	b1	3245	11640	Venous VEC	0.558523	1.71345	-2.1958	-2.67513
CCCTCCTGTGCATCTA-b1	b1	2723	7564	Arterial VEC	3.0643	-5.93439	24.4112	0.795609
CCCTCCTGTGGGTCAA-b1	b1	6631	69602	Venous VEC	-0.862986	0.0665949	-5.37425	-2.15557
CCCTCCTTCCTTGGTC-b1	b1	4938	26222	Arterial VEC	1.15689	-5.51073	15.1109	4.97725
CCCTCCTTCTCAAGTG-b1	b1	4578	24761	Venous VEC	2.74089	-2.50241	9.89502	-6.07958
CCGGGATAGGGCTTGA-b1	b1	3168	11628	Venous VEC	2.69661	-3.77095	12.9079	-0.590777
CCGGGATCAAAGGAAG-b1	b1	3816	16733	Venous VEC	-1.92627	1.44403	-3.63862	-0.0931924
CCGGGATCAAGCGCTC-b1	b1	3608	13822	Venous VEC	-0.304576	5.36535	-7.52285	2.7882
CCGGGATCAAGGTGTG-b1	b1	2603	7807	Arterial VEC	0.983134	-3.86788	3.60343	-2.12946
CCGGGATCATGCAACT-b1	b1	4226	19986	Early VEC	-0.617354	0.496712	-1.38859	-1.19202
CCGGGATCATTCACTT-b1	b1	3551	15408	Venous VEC	-2.23418	5.08597	-4.76987	5.01843
CCGGGATCATTCCTGC-b1	b1	4536	22643	Vwa1+ VEC	3.36265	-1.26601	7.55807	-6.6658
CCGGGATGTGGTCCGT-b1	b1	3676	14957	Venous VEC	2.85689	-3.18388	11.2202	-4.37387
CCGGGATTCAAACCGT-b1	b1	5145	29032	Venous VEC	-1.00873	3.48404	-3.31433	1.13652
CCGGGATTCAACCATG-b1	b1	4738	25897	Gata4+	-3.82882	5.9698
CCGGGATTCACCCGAG-b1	b1	4220	20123	Early VEC	-4.65863	2.30049	-9.18817	3.34228
CCGGGATTCACGCATA-b1	b1	2224	6044	Venous VEC	0.204537	5.71944	-8.29249	2.6303
CCGGGATTCAGGTAAA-b1	b1	3839	17114	Venous VEC	-1.37121	3.85723	-6.71205	1.32419
CCGGGATTCCGAGCCA-b1	b1	5897	52067	Venous VEC	-1.90808	2.92355	-6.70953	2.54473
CCGGGATTCGCCAAAT-b1	b1	2326	5965	Arterial VEC	2.4251	-7.34313	17.3541	7.65551
CCGGGATTCTATCCCG-b1	b1	4556	22877	Gata4+	-3.93762	5.83457
CCGGTAGAGTCAAGGC-b1	b1	3626	12798	Venous VEC	-1.44015	0.909859	-5.65692	-3.89171
CCGGTAGCAACGATGG-b1	b1	5386	39823	Venous VEC	-2.52638	3.47697	-9.25329	2.97347
CCGGTAGCAAGTAATG-b1	b1	3293	12773	Venous VEC	1.04422	-0.675528	0.0736243	-6.43882
CCGGTAGGTAAGAGAG-b1	b1	5303	33585	Early VEC	-5.18909	0.464154	-6.90824	4.39319
CCGGTAGGTACACCGC-b1	b1	4778	27943	Venous VEC	2.80044	-1.67159	7.13801	-4.60155
CCGGTAGGTTCAGGCC-b1	b1	4020	17766	Arterial VEC	1.50803	-3.58951	9.00805	1.84492
CCGGTAGTCCGAACGC-b1	b1	4715	28532	Venous VEC	-1.05379	3.34978	-7.06804	0.950517
CCGGTAGTCTGTTGAG-b1	b1	5632	39961	Venous VEC	-1.29477	1.62571	-4.65482	-0.115161
CCGTACTAGACGACGT-b1	b1	3325	12274	Venous VEC	0.744981	4.29092	-7.76321	-2.07873
CCGTACTAGATGTCGG-b1	b1	4564	23731	Venous VEC	0.195796	-0.255868	-1.15375	-3.75976
CCGTACTAGCGGCTTC-b1	b1	3872	15947	Venous VEC	-1.10496	1.05051	0.130039	-0.746915
CCGTACTAGGAATCGC-b1	b1	5255	37917	Venous VEC	0.370548	0.641098	-1.68845	-1.04373
CCGTACTAGGAGTAGA-b1	b1	4785	27292	Venous VEC	2.9567	0.781804	-3.17062	-7.62277
CCGTACTAGGGCTTGA-b1	b1	3648	14045	Venous VEC	3.80193	-0.86079	5.75589	-7.75404
[truncated: 8,466 more rows]
