# Supplementary material for: Heterogeneity in endothelial cells and widespread venous arterialization during early vascular development in mammals
Source: Cell Res. 2022 Jan 25;32(4):333–48. doi: 10.1038/s41422-022-00615-z (PMC8975889; doi:10.1038/s41422-022-00615-z)
Supplement: Supplementary file 16 — Supplementary information, Table S5 [file 41422_2022_615_MOESM16_ESM.xls]

## Sheet: legends
Table S5. Cell information of validation datasets and integrated analysis for validation of cell populations.
Sheet 1: Cell information of sequenced cells from mouse Dll4-tdTomato and Unc5b-tdTomato embryos.
Sheet 2: UMAP coordinates by integrated analysis of cells from mouse wild type, Dll4-tdTomato and Unc5b-tdTomato datasets.
Sheet 3: Cell information of sequenced cells from mouse Tie2Nr2f2-Cre;Rosa-EYFP;Unc5b-tdTom embryos.
Sheet 4: UMAP coordinates by integrated analysis of cells from mouse wild type and Tie2Nr2f2-Cre;Rosa-EYFP;Unc5b-tdTom datasets.
Sheet 5: Cell information of sequenced cells from mouse Nr2f2-CrexER;Rosa26H2b-mCherry;Gja5-EGFP embryos.
Sheet 6: UMAP coordinates by integrated analysis of cells from mouse wild type and Nr2f2-CrexER;Rosa26H2b-mCherry;Gja5-EGFP datasets.

## Sheet: Dll4 and Unc5b tdTomato data
Cell_ID	Dataset	Location	Stage	nGene	nUMI	Gate
EC86_sc1	Dll4-tdTomato	Body	E10.0	8542	238362	CD41-CD43-CD45-CD31+CD144+Dll4-CD44-
EC86_sc2	Dll4-tdTomato	Body	E10.0	9057	379814	CD41-CD43-CD45-CD31+CD144+Dll4-CD44-
EC86_sc3	Dll4-tdTomato	Body	E10.0	8626	252755	CD41-CD43-CD45-CD31+CD144+Dll4-CD44-
EC86_sc4	Dll4-tdTomato	Body	E10.0	7372	181095	CD41-CD43-CD45-CD31+CD144+Dll4-CD44-
EC86_sc5	Dll4-tdTomato	Body	E10.0	7121	177988	CD41-CD43-CD45-CD31+CD144+Dll4-CD44-
EC86_sc6	Dll4-tdTomato	Body	E10.0	7474	122514	CD41-CD43-CD45-CD31+CD144+Dll4-CD44-
EC86_sc7	Dll4-tdTomato	Body	E10.0	8583	306549	CD41-CD43-CD45-CD31+CD144+Dll4-CD44-
EC86_sc8	Dll4-tdTomato	Body	E10.0	8615	239744	CD41-CD43-CD45-CD31+CD144+Dll4-CD44-
EC86_sc9	Dll4-tdTomato	Body	E10.0	8203	429332	CD41-CD43-CD45-CD31+CD144+Dll4-CD44-
EC86_sc10	Dll4-tdTomato	Body	E10.0	9395	542510	CD41-CD43-CD45-CD31+CD144+Dll4-CD44-
EC86_sc11	Dll4-tdTomato	Body	E10.0	8037	346908	CD41-CD43-CD45-CD31+CD144+Dll4-CD44-
EC86_sc12	Dll4-tdTomato	Body	E10.0	8404	203480	CD41-CD43-CD45-CD31+CD144+Dll4-CD44-
EC86_sc13	Dll4-tdTomato	Body	E10.0	8791	362845	CD41-CD43-CD45-CD31+CD144+Dll4-CD44-
EC86_sc14	Dll4-tdTomato	Body	E10.0	8606	448148	CD41-CD43-CD45-CD31+CD144+Dll4-CD44-
EC86_sc15	Dll4-tdTomato	Body	E10.0	9883	728308	CD41-CD43-CD45-CD31+CD144+Dll4-CD44-
EC86_sc16	Dll4-tdTomato	Body	E10.0	4729	30478	CD41-CD43-CD45-CD31+CD144+Dll4-CD44-
EC86_sc17	Dll4-tdTomato	Body	E10.0	6841	126158	CD41-CD43-CD45-CD31+CD144+Dll4-CD44-
EC86_sc18	Dll4-tdTomato	Body	E10.0	9459	349737	CD41-CD43-CD45-CD31+CD144+Dll4-CD44-
EC86_sc19	Dll4-tdTomato	Body	E10.0	9798	690668	CD41-CD43-CD45-CD31+CD144+Dll4-CD44-
EC86_sc20	Dll4-tdTomato	Body	E10.0	7986	219577	CD41-CD43-CD45-CD31+CD144+Dll4-CD44-
EC86_sc21	Dll4-tdTomato	Body	E10.0	8818	587391	CD41-CD43-CD45-CD31+CD144+Dll4-CD44-
EC86_sc22	Dll4-tdTomato	Body	E10.0	7625	156869	CD41-CD43-CD45-CD31+CD144+Dll4-CD44-
EC86_sc23	Dll4-tdTomato	Body	E10.0	6546	59334	CD41-CD43-CD45-CD31+CD144+Dll4-CD44-
EC86_sc24	Dll4-tdTomato	Body	E10.0	4370	43204	CD41-CD43-CD45-CD31+CD144+Dll4-CD44-
EC86_sc25	Dll4-tdTomato	Body	E10.0	8816	595541	CD41-CD43-CD45-CD31+CD144+Dll4-CD44-
EC86_sc26	Dll4-tdTomato	Body	E10.0	9944	661591	CD41-CD43-CD45-CD31+CD144+Dll4-CD44-
EC86_sc27	Dll4-tdTomato	Body	E10.0	6631	154741	CD41-CD43-CD45-CD31+CD144+Dll4-CD44-
EC86_sc28	Dll4-tdTomato	Body	E10.0	7449	140865	CD41-CD43-CD45-CD31+CD144+Dll4-CD44-
EC86_sc29	Dll4-tdTomato	Body	E10.0	9558	385071	CD41-CD43-CD45-CD31+CD144+Dll4-CD44-
EC86_sc30	Dll4-tdTomato	Body	E10.0	9444	818892	CD41-CD43-CD45-CD31+CD144+Dll4-CD44-
EC86_sc31	Dll4-tdTomato	Body	E10.0	6976	144330	CD41-CD43-CD45-CD31+CD144+Dll4-CD44-
EC86_sc32	Dll4-tdTomato	Body	E10.0	8206	234090	CD41-CD43-CD45-CD31+CD144+Dll4-CD44-
EC86_sc33	Dll4-tdTomato	Body	E10.0	9255	587241	CD41-CD43-CD45-CD31+CD144+Dll4-CD44-
EC86_sc34	Dll4-tdTomato	Body	E10.0	8224	224506	CD41-CD43-CD45-CD31+CD144+Dll4-CD44-
EC86_sc35	Dll4-tdTomato	Body	E10.0	9906	503549	CD41-CD43-CD45-CD31+CD144+Dll4-CD44-
EC86_sc36	Dll4-tdTomato	Body	E10.0	9162	429861	CD41-CD43-CD45-CD31+CD144+Dll4-CD44-
EC86_sc37	Dll4-tdTomato	Body	E10.0	9198	542098	CD41-CD43-CD45-CD31+CD144+Dll4-CD44-
EC86_sc38	Dll4-tdTomato	Body	E10.0	7150	122199	CD41-CD43-CD45-CD31+CD144+Dll4-CD44-
EC86_sc39	Dll4-tdTomato	Body	E10.0	7046	164828	CD41-CD43-CD45-CD31+CD144+Dll4-CD44-
EC86_sc40	Dll4-tdTomato	Body	E10.0	2324	8547	CD41-CD43-CD45-CD31+CD144+Dll4-CD44-
EC86_sc41	Dll4-tdTomato	Body	E10.0	8279	432646	CD41-CD43-CD45-CD31+CD144+Dll4-CD44-
EC86_sc42	Dll4-tdTomato	Body	E10.0	9374	724898	CD41-CD43-CD45-CD31+CD144+Dll4-CD44-
EC86_sc43	Dll4-tdTomato	Body	E10.0	8754	280627	CD41-CD43-CD45-CD31+CD144+Dll4-CD44-
EC86_sc44	Dll4-tdTomato	Body	E10.0	8969	786497	CD41-CD43-CD45-CD31+CD144+Dll4-CD44-
EC86_sc45	Dll4-tdTomato	Body	E10.0	8651	395964	CD41-CD43-CD45-CD31+CD144+Dll4-CD44-
EC86_sc46	Dll4-tdTomato	Body	E10.0	7963	208875	CD41-CD43-CD45-CD31+CD144+Dll4-CD44-
EC86_sc47	Dll4-tdTomato	Body	E10.0	9582	569335	CD41-CD43-CD45-CD31+CD144+Dll4-CD44-
EC86_sc48	Dll4-tdTomato	Body	E10.0	5979	107848	CD41-CD43-CD45-CD31+CD144+Dll4-CD44-
EC86_sc49	Dll4-tdTomato	Body	E10.0	6138	61177	CD41-CD43-CD45-CD31+CD144+Dll4-CD44-
EC86_sc50	Dll4-tdTomato	Body	E10.0	7441	430013	CD41-CD43-CD45-CD31+CD144+Dll4-CD44-
EC86_sc51	Dll4-tdTomato	Body	E10.0	7670	198846	CD41-CD43-CD45-CD31+CD144+Dll4-CD44-
EC86_sc52	Dll4-tdTomato	Body	E10.0	8119	257233	CD41-CD43-CD45-CD31+CD144+Dll4-CD44-
EC86_sc53	Dll4-tdTomato	Body	E10.0	9265	774372	CD41-CD43-CD45-CD31+CD144+Dll4-CD44-
EC86_sc54	Dll4-tdTomato	Body	E10.0	8954	427287	CD41-CD43-CD45-CD31+CD144+Dll4-CD44-
EC86_sc55	Dll4-tdTomato	Body	E10.0	8194	520215	CD41-CD43-CD45-CD31+CD144+Dll4-CD44-
EC86_sc56	Dll4-tdTomato	Body	E10.0	6694	153256	CD41-CD43-CD45-CD31+CD144+Dll4-CD44-
EC86_sc57	Dll4-tdTomato	Body	E10.0	10527	1187256	CD41-CD43-CD45-CD31+CD144+Dll4-CD44-
EC86_sc58	Dll4-tdTomato	Body	E10.0	9089	625848	CD41-CD43-CD45-CD31+CD144+Dll4-CD44-
EC86_sc59	Dll4-tdTomato	Body	E10.0	8108	211032	CD41-CD43-CD45-CD31+CD144+Dll4-CD44-
EC86_sc60	Dll4-tdTomato	Body	E10.0	8807	271329	CD41-CD43-CD45-CD31+CD144+Dll4-CD44-
EC86_sc61	Dll4-tdTomato	Body	E10.0	9776	476808	CD41-CD43-CD45-CD31+CD144+Dll4-CD44-
EC86_sc62	Dll4-tdTomato	Body	E10.0	8035	336017	CD41-CD43-CD45-CD31+CD144+Dll4-CD44-
EC86_sc63	Dll4-tdTomato	Body	E10.0	9179	397305	CD41-CD43-CD45-CD31+CD144+Dll4-CD44-
EC86_sc64	Dll4-tdTomato	Body	E10.0	8114	165562	CD41-CD43-CD45-CD31+CD144+Dll4-CD44-
EC86_sc65	Dll4-tdTomato	Body	E10.0	8290	504881	CD41-CD43-CD45-CD31+CD144+Dll4+CD44+
EC86_sc66	Dll4-tdTomato	Body	E10.0	8869	517561	CD41-CD43-CD45-CD31+CD144+Dll4+CD44+
EC86_sc67	Dll4-tdTomato	Body	E10.0	7186	154799	CD41-CD43-CD45-CD31+CD144+Dll4+CD44+
EC86_sc68	Dll4-tdTomato	Body	E10.0	7959	306914	CD41-CD43-CD45-CD31+CD144+Dll4+CD44+
EC86_sc69	Dll4-tdTomato	Body	E10.0	7680	267044	CD41-CD43-CD45-CD31+CD144+Dll4+CD44+
EC86_sc70	Dll4-tdTomato	Body	E10.0	9440	313994	CD41-CD43-CD45-CD31+CD144+Dll4+CD44+
EC86_sc71	Dll4-tdTomato	Body	E10.0	7651	272648	CD41-CD43-CD45-CD31+CD144+Dll4+CD44+
EC86_sc72	Dll4-tdTomato	Body	E10.0	6843	204969	CD41-CD43-CD45-CD31+CD144+Dll4+CD44+
EC86_sc73	Dll4-tdTomato	Body	E10.0	4882	119962	CD41-CD43-CD45-CD31+CD144+Dll4+CD44+
EC86_sc74	Dll4-tdTomato	Body	E10.0	7398	254621	CD41-CD43-CD45-CD31+CD144+Dll4+CD44+
EC86_sc75	Dll4-tdTomato	Body	E10.0	7112	87579	CD41-CD43-CD45-CD31+CD144+Dll4+CD44+
EC86_sc76	Dll4-tdTomato	Body	E10.0	7419	176851	CD41-CD43-CD45-CD31+CD144+Dll4+CD44+
EC86_sc77	Dll4-tdTomato	Body	E10.0	7071	322790	CD41-CD43-CD45-CD31+CD144+Dll4+CD44+
EC86_sc78	Dll4-tdTomato	Body	E10.0	8875	901399	CD41-CD43-CD45-CD31+CD144+Dll4+CD44+
EC86_sc79	Dll4-tdTomato	Body	E10.0	8582	540796	CD41-CD43-CD45-CD31+CD144+Dll4+CD44+
EC86_sc80	Dll4-tdTomato	Body	E10.0	8487	534872	CD41-CD43-CD45-CD31+CD144+Dll4+CD44+
EC86_sc81	Dll4-tdTomato	Body	E10.0	8241	259360	CD41-CD43-CD45-CD31+CD144+Dll4+CD44+
EC86_sc82	Dll4-tdTomato	Body	E10.0	5322	95647	CD41-CD43-CD45-CD31+CD144+Dll4+CD44+
EC86_sc83	Dll4-tdTomato	Body	E10.0	6851	226396	CD41-CD43-CD45-CD31+CD144+Dll4+CD44+
EC86_sc84	Dll4-tdTomato	Body	E10.0	6029	63742	CD41-CD43-CD45-CD31+CD144+Dll4+CD44+
EC86_sc85	Dll4-tdTomato	Body	E10.0	6198	86076	CD41-CD43-CD45-CD31+CD144+Dll4+CD44+
EC86_sc86	Dll4-tdTomato	Body	E10.0	8850	596067	CD41-CD43-CD45-CD31+CD144+Dll4+CD44+
EC86_sc87	Dll4-tdTomato	Body	E10.0	9002	452768	CD41-CD43-CD45-CD31+CD144+Dll4+CD44+
EC86_sc88	Dll4-tdTomato	Body	E10.0	5919	79544	CD41-CD43-CD45-CD31+CD144+Dll4+CD44+
EC86_sc89	Dll4-tdTomato	Body	E10.0	6436	191552	CD41-CD43-CD45-CD31+CD144+Dll4+CD44+
EC86_sc90	Dll4-tdTomato	Body	E10.0	8114	483121	CD41-CD43-CD45-CD31+CD144+Dll4+CD44+
EC86_sc91	Dll4-tdTomato	Body	E10.0	9184	609624	CD41-CD43-CD45-CD31+CD144+Dll4+CD44+
EC86_sc92	Dll4-tdTomato	Body	E10.0	8062	542831	CD41-CD43-CD45-CD31+CD144+Dll4+CD44+
EC86_sc93	Dll4-tdTomato	Body	E10.0	5154	94886	CD41-CD43-CD45-CD31+CD144+Dll4+CD44+
EC86_sc94	Dll4-tdTomato	Body	E10.0	7758	291034	CD41-CD43-CD45-CD31+CD144+Dll4+CD44+
EC86_sc95	Dll4-tdTomato	Body	E10.0	8375	359213	CD41-CD43-CD45-CD31+CD144+Dll4+CD44+
EC86_sc96	Dll4-tdTomato	Body	E10.0	5630	137040	CD41-CD43-CD45-CD31+CD144+Dll4+CD44+
EC87_sc1	Dll4-tdTomato	Body	E10.0	7827	138397	CD41-CD43-CD45-CD31+CD144+Dll4+CD44+
EC87_sc2	Dll4-tdTomato	Body	E10.0	8245	165666	CD41-CD43-CD45-CD31+CD144+Dll4+CD44+
EC87_sc3	Dll4-tdTomato	Body	E10.0	7041	101624	CD41-CD43-CD45-CD31+CD144+Dll4+CD44+
EC87_sc4	Dll4-tdTomato	Body	E10.0	8350	218282	CD41-CD43-CD45-CD31+CD144+Dll4+CD44+
EC87_sc5	Dll4-tdTomato	Body	E10.0	7522	122805	CD41-CD43-CD45-CD31+CD144+Dll4+CD44+
EC87_sc6	Dll4-tdTomato	Body	E10.0	6242	64969	CD41-CD43-CD45-CD31+CD144+Dll4+CD44+
EC87_sc7	Dll4-tdTomato	Body	E10.0	8390	219713	CD41-CD43-CD45-CD31+CD144+Dll4+CD44+
EC87_sc8	Dll4-tdTomato	Body	E10.0	8064	154414	CD41-CD43-CD45-CD31+CD144+Dll4+CD44+
EC87_sc9	Dll4-tdTomato	Body	E10.0	7553	374511	CD41-CD43-CD45-CD31+CD144+Dll4+CD44+
EC87_sc10	Dll4-tdTomato	Body	E10.0	8477	258383	CD41-CD43-CD45-CD31+CD144+Dll4+CD44+
EC87_sc11	Dll4-tdTomato	Body	E10.0	6481	166443	CD41-CD43-CD45-CD31+CD144+Dll4+CD44+
EC87_sc12	Dll4-tdTomato	Body	E10.0	7781	125342	CD41-CD43-CD45-CD31+CD144+Dll4+CD44+
EC87_sc13	Dll4-tdTomato	Body	E10.0	6173	58977	CD41-CD43-CD45-CD31+CD144+Dll4+CD44+
EC87_sc14	Dll4-tdTomato	Body	E10.0	8485	253430	CD41-CD43-CD45-CD31+CD144+Dll4+CD44+
EC87_sc15	Dll4-tdTomato	Body	E10.0	9961	643332	CD41-CD43-CD45-CD31+CD144+Dll4+CD44+
EC87_sc16	Dll4-tdTomato	Body	E10.0	7354	186633	CD41-CD43-CD45-CD31+CD144+Dll4+CD44+
EC87_sc17	Dll4-tdTomato	Body	E10.0	8666	192815	CD41-CD43-CD45-CD31+CD144+Dll4+CD44+
EC87_sc18	Dll4-tdTomato	Body	E10.0	8730	171863	CD41-CD43-CD45-CD31+CD144+Dll4+CD44+
EC87_sc19	Dll4-tdTomato	Body	E10.0	7740	180284	CD41-CD43-CD45-CD31+CD144+Dll4+CD44+
EC87_sc20	Dll4-tdTomato	Body	E10.0	6480	60246	CD41-CD43-CD45-CD31+CD144+Dll4+CD44+
EC87_sc21	Dll4-tdTomato	Body	E10.0	7002	230424	CD41-CD43-CD45-CD31+CD144+Dll4+CD44+
EC87_sc22	Dll4-tdTomato	Body	E10.0	9593	315788	CD41-CD43-CD45-CD31+CD144+Dll4+CD44+
EC87_sc23	Dll4-tdTomato	Body	E10.0	3941	17866	CD41-CD43-CD45-CD31+CD144+Dll4+CD44+
EC87_sc24	Dll4-tdTomato	Body	E10.0	7457	123860	CD41-CD43-CD45-CD31+CD144+Dll4+CD44+
EC87_sc25	Dll4-tdTomato	Body	E10.0	8515	288177	CD41-CD43-CD45-CD31+CD144+Dll4+CD44+
EC87_sc26	Dll4-tdTomato	Body	E10.0	9610	291335	CD41-CD43-CD45-CD31+CD144+Dll4+CD44+
EC87_sc27	Dll4-tdTomato	Body	E10.0	6629	97843	CD41-CD43-CD45-CD31+CD144+Dll4+CD44+
EC87_sc28	Dll4-tdTomato	Body	E10.0	7235	112113	CD41-CD43-CD45-CD31+CD144+Dll4+CD44+
EC87_sc29	Dll4-tdTomato	Body	E10.0	6474	64068	CD41-CD43-CD45-CD31+CD144+Dll4+CD44+
EC87_sc30	Dll4-tdTomato	Body	E10.0	9381	493083	CD41-CD43-CD45-CD31+CD144+Dll4+CD44+
EC87_sc31	Dll4-tdTomato	Body	E10.0	6194	71999	CD41-CD43-CD45-CD31+CD144+Dll4+CD44+
EC87_sc32	Dll4-tdTomato	Body	E10.0	6424	31942	CD41-CD43-CD45-CD31+CD144+Dll4+CD44+
EC87_sc33	Dll4-tdTomato	Body	E10.0	9238	615192	CD41-CD43-CD45-CD31+CD144+Dll4+CD44-
EC87_sc34	Dll4-tdTomato	Body	E10.0	410	524	CD41-CD43-CD45-CD31+CD144+Dll4+CD44-
EC87_sc35	Dll4-tdTomato	Body	E10.0	1317	2244	CD41-CD43-CD45-CD31+CD144+Dll4+CD44-
EC87_sc36	Dll4-tdTomato	Body	E10.0	7389	197417	CD41-CD43-CD45-CD31+CD144+Dll4+CD44-
EC87_sc37	Dll4-tdTomato	Body	E10.0	9103	377640	CD41-CD43-CD45-CD31+CD144+Dll4+CD44-
EC87_sc38	Dll4-tdTomato	Body	E10.0	8494	369537	CD41-CD43-CD45-CD31+CD144+Dll4+CD44-
EC87_sc39	Dll4-tdTomato	Body	E10.0	8233	261972	CD41-CD43-CD45-CD31+CD144+Dll4+CD44-
EC87_sc40	Dll4-tdTomato	Body	E10.0	9374	412395	CD41-CD43-CD45-CD31+CD144+Dll4+CD44-
EC87_sc41	Dll4-tdTomato	Body	E10.0	9821	845656	CD41-CD43-CD45-CD31+CD144+Dll4+CD44-
EC87_sc42	Dll4-tdTomato	Body	E10.0	10109	975365	CD41-CD43-CD45-CD31+CD144+Dll4+CD44-
EC87_sc43	Dll4-tdTomato	Body	E10.0	9087	276897	CD41-CD43-CD45-CD31+CD144+Dll4+CD44-
EC87_sc44	Dll4-tdTomato	Body	E10.0	1782	4809	CD41-CD43-CD45-CD31+CD144+Dll4+CD44-
EC87_sc45	Dll4-tdTomato	Body	E10.0	10415	994496	CD41-CD43-CD45-CD31+CD144+Dll4+CD44-
EC87_sc46	Dll4-tdTomato	Body	E10.0	9344	434003	CD41-CD43-CD45-CD31+CD144+Dll4+CD44-
EC87_sc47	Dll4-tdTomato	Body	E10.0	9272	321803	CD41-CD43-CD45-CD31+CD144+Dll4+CD44-
EC87_sc48	Dll4-tdTomato	Body	E10.0	7841	299165	CD41-CD43-CD45-CD31+CD144+Dll4+CD44-
EC87_sc49	Dll4-tdTomato	Body	E10.0	6372	70350	CD41-CD43-CD45-CD31+CD144+Dll4+CD44-
EC87_sc50	Dll4-tdTomato	Body	E10.0	7586	325738	CD41-CD43-CD45-CD31+CD144+Dll4+CD44-
EC87_sc51	Dll4-tdTomato	Body	E10.0	7845	230940	CD41-CD43-CD45-CD31+CD144+Dll4+CD44-
EC87_sc52	Dll4-tdTomato	Body	E10.0	10453	843361	CD41-CD43-CD45-CD31+CD144+Dll4+CD44-
EC87_sc53	Dll4-tdTomato	Body	E10.0	9023	636319	CD41-CD43-CD45-CD31+CD144+Dll4+CD44-
EC87_sc54	Dll4-tdTomato	Body	E10.0	8103	216043	CD41-CD43-CD45-CD31+CD144+Dll4+CD44-
EC87_sc55	Dll4-tdTomato	Body	E10.0	9504	850206	CD41-CD43-CD45-CD31+CD144+Dll4+CD44-
EC87_sc56	Dll4-tdTomato	Body	E10.0	9055	466967	CD41-CD43-CD45-CD31+CD144+Dll4+CD44-
EC87_sc57	Dll4-tdTomato	Body	E10.0	9229	523605	CD41-CD43-CD45-CD31+CD144+Dll4+CD44-
EC87_sc58	Dll4-tdTomato	Body	E10.0	9566	657477	CD41-CD43-CD45-CD31+CD144+Dll4+CD44-
EC87_sc59	Dll4-tdTomato	Body	E10.0	8787	225767	CD41-CD43-CD45-CD31+CD144+Dll4+CD44-
EC87_sc60	Dll4-tdTomato	Body	E10.0	8865	235200	CD41-CD43-CD45-CD31+CD144+Dll4+CD44-
EC87_sc61	Dll4-tdTomato	Body	E10.0	8870	259374	CD41-CD43-CD45-CD31+CD144+Dll4+CD44-
EC87_sc62	Dll4-tdTomato	Body	E10.0	10465	1091524	CD41-CD43-CD45-CD31+CD144+Dll4+CD44-
EC87_sc63	Dll4-tdTomato	Body	E10.0	9682	409091	CD41-CD43-CD45-CD31+CD144+Dll4+CD44-
EC87_sc64	Dll4-tdTomato	Body	E10.0	9484	288866	CD41-CD43-CD45-CD31+CD144+Dll4+CD44-
EC87_sc65	Dll4-tdTomato	Body	E10.0	8683	251359	CD41-CD43-CD45-CD31+CD144+Dll4+CD44-
EC87_sc66	Dll4-tdTomato	Body	E10.0	8856	403573	CD41-CD43-CD45-CD31+CD144+Dll4+CD44-
EC87_sc67	Dll4-tdTomato	Body	E10.0	3677	21476	CD41-CD43-CD45-CD31+CD144+Dll4+CD44-
EC87_sc68	Dll4-tdTomato	Body	E10.0	8010	197769	CD41-CD43-CD45-CD31+CD144+Dll4+CD44-
EC87_sc69	Dll4-tdTomato	Body	E10.0	8579	334733	CD41-CD43-CD45-CD31+CD144+Dll4+CD44-
EC87_sc70	Dll4-tdTomato	Body	E10.0	8233	99974	CD41-CD43-CD45-CD31+CD144+Dll4+CD44-
EC87_sc71	Dll4-tdTomato	Body	E10.0	9469	386253	CD41-CD43-CD45-CD31+CD144+Dll4+CD44-
EC87_sc72	Dll4-tdTomato	Body	E10.0	8695	415895	CD41-CD43-CD45-CD31+CD144+Dll4+CD44-
EC87_sc73	Dll4-tdTomato	Body	E10.0	6711	95831	CD41-CD43-CD45-CD31+CD144+Dll4+CD44-
EC87_sc74	Dll4-tdTomato	Body	E10.0	8677	484172	CD41-CD43-CD45-CD31+CD144+Dll4+CD44-
EC87_sc75	Dll4-tdTomato	Body	E10.0	7587	169498	CD41-CD43-CD45-CD31+CD144+Dll4+CD44-
EC87_sc76	Dll4-tdTomato	Body	E10.0	9692	309785	CD41-CD43-CD45-CD31+CD144+Dll4+CD44-
EC87_sc77	Dll4-tdTomato	Body	E10.0	4002	34647	CD41-CD43-CD45-CD31+CD144+Dll4+CD44-
EC87_sc78	Dll4-tdTomato	Body	E10.0	9137	522010	CD41-CD43-CD45-CD31+CD144+Dll4+CD44-
EC87_sc79	Dll4-tdTomato	Body	E10.0	6715	187905	CD41-CD43-CD45-CD31+CD144+Dll4+CD44-
EC87_sc80	Dll4-tdTomato	Body	E10.0	9000	477413	CD41-CD43-CD45-CD31+CD144+Dll4+CD44-
EC87_sc81	Dll4-tdTomato	Body	E10.0	9477	426036	CD41-CD43-CD45-CD31+CD144+Dll4+CD44-
EC87_sc82	Dll4-tdTomato	Body	E10.0	8941	473415	CD41-CD43-CD45-CD31+CD144+Dll4+CD44-
EC87_sc83	Dll4-tdTomato	Body	E10.0	9414	758780	CD41-CD43-CD45-CD31+CD144+Dll4+CD44-
EC87_sc84	Dll4-tdTomato	Body	E10.0	9548	509284	CD41-CD43-CD45-CD31+CD144+Dll4+CD44-
EC87_sc85	Dll4-tdTomato	Body	E10.0	6468	113828	CD41-CD43-CD45-CD31+CD144+Dll4+CD44-
EC87_sc86	Dll4-tdTomato	Body	E10.0	9797	786132	CD41-CD43-CD45-CD31+CD144+Dll4+CD44-
EC87_sc87	Dll4-tdTomato	Body	E10.0	9266	432791	CD41-CD43-CD45-CD31+CD144+Dll4+CD44-
EC87_sc88	Dll4-tdTomato	Body	E10.0	8844	358311	CD41-CD43-CD45-CD31+CD144+Dll4+CD44-
EC87_sc89	Dll4-tdTomato	Body	E10.0	6818	222450	CD41-CD43-CD45-CD31+CD144+Dll4+CD44-
EC87_sc90	Dll4-tdTomato	Body	E10.0	6286	160549	CD41-CD43-CD45-CD31+CD144+Dll4+CD44-
EC87_sc91	Dll4-tdTomato	Body	E10.0	9357	440924	CD41-CD43-CD45-CD31+CD144+Dll4+CD44-
EC87_sc92	Dll4-tdTomato	Body	E10.0	8636	518633	CD41-CD43-CD45-CD31+CD144+Dll4+CD44-
EC87_sc93	Dll4-tdTomato	Body	E10.0	7039	237705	CD41-CD43-CD45-CD31+CD144+Dll4+CD44-
EC87_sc94	Dll4-tdTomato	Body	E10.0	8354	309556	CD41-CD43-CD45-CD31+CD144+Dll4+CD44-
EC87_sc95	Dll4-tdTomato	Body	E10.0	8779	303965	CD41-CD43-CD45-CD31+CD144+Dll4+CD44-
EC87_sc96	Dll4-tdTomato	Body	E10.0	10419	937710	CD41-CD43-CD45-CD31+CD144+Dll4+CD44-
EC88_sc1	Dll4-tdTomato	Body	E8.5	6962	85494	CD41-CD43-CD45-CD31+CD144+Dll4+CD44-
EC88_sc2	Dll4-tdTomato	Body	E8.5	8609	226425	CD41-CD43-CD45-CD31+CD144+Dll4+CD44-
EC88_sc3	Dll4-tdTomato	Body	E8.5	5765	39059	CD41-CD43-CD45-CD31+CD144+Dll4+CD44-
EC88_sc4	Dll4-tdTomato	Body	E8.5	7742	187743	CD41-CD43-CD45-CD31+CD144+Dll4+CD44-
EC88_sc5	Dll4-tdTomato	Body	E8.5	6241	71337	CD41-CD43-CD45-CD31+CD144+Dll4+CD44-
EC88_sc6	Dll4-tdTomato	Body	E8.5	7843	179836	CD41-CD43-CD45-CD31+CD144+Dll4+CD44-
EC88_sc7	Dll4-tdTomato	Body	E8.5	8492	248393	CD41-CD43-CD45-CD31+CD144+Dll4+CD44-
EC88_sc8	Dll4-tdTomato	Body	E8.5	7581	136177	CD41-CD43-CD45-CD31+CD144+Dll4+CD44-
EC88_sc9	Dll4-tdTomato	Body	E8.5	4337	33349	CD41-CD43-CD45-CD31+CD144+Dll4+CD44-
EC88_sc10	Dll4-tdTomato	Body	E8.5	7436	196867	CD41-CD43-CD45-CD31+CD144+Dll4+CD44-
EC88_sc11	Dll4-tdTomato	Body	E8.5	7737	205292	CD41-CD43-CD45-CD31+CD144+Dll4+CD44-
EC88_sc12	Dll4-tdTomato	Body	E8.5	7217	105943	CD41-CD43-CD45-CD31+CD144+Dll4+CD44-
EC88_sc13	Dll4-tdTomato	Body	E8.5	7517	130212	CD41-CD43-CD45-CD31+CD144+Dll4+CD44-
EC88_sc14	Dll4-tdTomato	Body	E8.5	8710	293435	CD41-CD43-CD45-CD31+CD144+Dll4+CD44-
EC88_sc15	Dll4-tdTomato	Body	E8.5	10521	885145	CD41-CD43-CD45-CD31+CD144+Dll4+CD44-
EC88_sc16	Dll4-tdTomato	Body	E8.5	7021	163071	CD41-CD43-CD45-CD31+CD144+Dll4+CD44-
EC88_sc17	Dll4-tdTomato	Body	E8.5	9075	417844	CD41-CD43-CD45-CD31+CD144+Dll4+CD44-
EC88_sc18	Dll4-tdTomato	Body	E8.5	9606	449007	CD41-CD43-CD45-CD31+CD144+Dll4+CD44-
EC88_sc19	Dll4-tdTomato	Body	E8.5	8900	400917	CD41-CD43-CD45-CD31+CD144+Dll4+CD44-
EC88_sc20	Dll4-tdTomato	Body	E8.5	8433	291101	CD41-CD43-CD45-CD31+CD144+Dll4+CD44-
EC88_sc21	Dll4-tdTomato	Body	E8.5	7254	207484	CD41-CD43-CD45-CD31+CD144+Dll4+CD44-
EC88_sc22	Dll4-tdTomato	Body	E8.5	9484	357867	CD41-CD43-CD45-CD31+CD144+Dll4+CD44-
EC88_sc23	Dll4-tdTomato	Body	E8.5	3866	18190	CD41-CD43-CD45-CD31+CD144+Dll4+CD44-
EC88_sc24	Dll4-tdTomato	Body	E8.5	8807	321531	CD41-CD43-CD45-CD31+CD144+Dll4+CD44-
EC88_sc25	Dll4-tdTomato	Body	E8.5	9284	573199	CD41-CD43-CD45-CD31+CD144+Dll4-CD44-
EC88_sc26	Dll4-tdTomato	Body	E8.5	9950	571630	CD41-CD43-CD45-CD31+CD144+Dll4-CD44-
EC88_sc27	Dll4-tdTomato	Body	E8.5	8547	224790	CD41-CD43-CD45-CD31+CD144+Dll4-CD44-
EC88_sc28	Dll4-tdTomato	Body	E8.5	7004	95479	CD41-CD43-CD45-CD31+CD144+Dll4-CD44-
EC88_sc29	Dll4-tdTomato	Body	E8.5	8746	213675	CD41-CD43-CD45-CD31+CD144+Dll4-CD44-
EC88_sc30	Dll4-tdTomato	Body	E8.5	8818	402087	CD41-CD43-CD45-CD31+CD144+Dll4-CD44-
EC88_sc31	Dll4-tdTomato	Body	E8.5	8953	279699	CD41-CD43-CD45-CD31+CD144+Dll4-CD44-
EC88_sc32	Dll4-tdTomato	Body	E8.5	5786	63446	CD41-CD43-CD45-CD31+CD144+Dll4-CD44-
EC88_sc33	Dll4-tdTomato	Body	E8.5	9932	862502	CD41-CD43-CD45-CD31+CD144+Dll4-CD44-
EC88_sc34	Dll4-tdTomato	Body	E8.5	7062	136652	CD41-CD43-CD45-CD31+CD144+Dll4-CD44-
EC88_sc35	Dll4-tdTomato	Body	E8.5	5904	56507	CD41-CD43-CD45-CD31+CD144+Dll4-CD44-
EC88_sc36	Dll4-tdTomato	Body	E8.5	9091	463754	CD41-CD43-CD45-CD31+CD144+Dll4-CD44-
EC88_sc37	Dll4-tdTomato	Body	E8.5	9301	386367	CD41-CD43-CD45-CD31+CD144+Dll4-CD44-
EC88_sc38	Dll4-tdTomato	Body	E8.5	8937	355651	CD41-CD43-CD45-CD31+CD144+Dll4-CD44-
EC88_sc39	Dll4-tdTomato	Body	E8.5	8064	245862	CD41-CD43-CD45-CD31+CD144+Dll4-CD44-
EC88_sc40	Dll4-tdTomato	Body	E8.5	9072	403499	CD41-CD43-CD45-CD31+CD144+Dll4-CD44-
EC88_sc41	Dll4-tdTomato	Body	E8.5	6827	251072	CD41-CD43-CD45-CD31+CD144+Dll4-CD44-
EC88_sc42	Dll4-tdTomato	Body	E8.5	8909	502138	CD41-CD43-CD45-CD31+CD144+Dll4-CD44-
EC88_sc43	Dll4-tdTomato	Body	E8.5	8181	174958	CD41-CD43-CD45-CD31+CD144+Dll4-CD44-
EC88_sc44	Dll4-tdTomato	Body	E8.5	9415	851084	CD41-CD43-CD45-CD31+CD144+Dll4-CD44-
EC88_sc45	Dll4-tdTomato	Body	E8.5	7554	266312	CD41-CD43-CD45-CD31+CD144+Dll4-CD44-
EC88_sc46	Dll4-tdTomato	Body	E8.5	8555	253184	CD41-CD43-CD45-CD31+CD144+Dll4-CD44-
EC88_sc47	Dll4-tdTomato	Body	E8.5	9263	342109	CD41-CD43-CD45-CD31+CD144+Dll4-CD44-
EC88_sc48	Dll4-tdTomato	Body	E8.5	7957	206503	CD41-CD43-CD45-CD31+CD144+Dll4-CD44-
EC88_sc49	Dll4-tdTomato	Body	E8.5	8778	362567	CD41-CD43-CD45-CD31+CD144+Dll4+CD44-
EC88_sc50	Dll4-tdTomato	Body	E8.5	8399	329697	CD41-CD43-CD45-CD31+CD144+Dll4+CD44-
EC88_sc51	Dll4-tdTomato	Body	E8.5	9336	488309	CD41-CD43-CD45-CD31+CD144+Dll4+CD44-
EC88_sc52	Dll4-tdTomato	Body	E8.5	7850	217856	CD41-CD43-CD45-CD31+CD144+Dll4+CD44-
EC88_sc53	Dll4-tdTomato	Body	E8.5	8653	668868	CD41-CD43-CD45-CD31+CD144+Dll4+CD44-
EC88_sc54	Dll4-tdTomato	Body	E8.5	8381	314681	CD41-CD43-CD45-CD31+CD144+Dll4+CD44-
EC88_sc55	Dll4-tdTomato	Body	E8.5	7172	224957	CD41-CD43-CD45-CD31+CD144+Dll4+CD44-
EC88_sc56	Dll4-tdTomato	Body	E8.5	8251	322832	CD41-CD43-CD45-CD31+CD144+Dll4+CD44-
EC88_sc57	Dll4-tdTomato	Body	E8.5	7195	236870	CD41-CD43-CD45-CD31+CD144+Dll4+CD44-
EC88_sc58	Dll4-tdTomato	Body	E8.5	9086	474162	CD41-CD43-CD45-CD31+CD144+Dll4+CD44-
EC88_sc59	Dll4-tdTomato	Body	E8.5	9002	463790	CD41-CD43-CD45-CD31+CD144+Dll4+CD44-
EC88_sc60	Dll4-tdTomato	Body	E8.5	8315	190537	CD41-CD43-CD45-CD31+CD144+Dll4+CD44-
EC88_sc61	Dll4-tdTomato	Body	E8.5	8083	260224	CD41-CD43-CD45-CD31+CD144+Dll4+CD44-
EC88_sc62	Dll4-tdTomato	Body	E8.5	9275	585646	CD41-CD43-CD45-CD31+CD144+Dll4+CD44-
EC88_sc63	Dll4-tdTomato	Body	E8.5	8915	303800	CD41-CD43-CD45-CD31+CD144+Dll4+CD44-
EC88_sc64	Dll4-tdTomato	Body	E8.5	8903	261484	CD41-CD43-CD45-CD31+CD144+Dll4+CD44-
EC88_sc65	Dll4-tdTomato	Body	E8.5	9415	479806	CD41-CD43-CD45-CD31+CD144+Dll4-CD44-
EC88_sc66	Dll4-tdTomato	Body	E8.5	10059	1028448	CD41-CD43-CD45-CD31+CD144+Dll4-CD44-
EC88_sc67	Dll4-tdTomato	Body	E8.5	8284	294012	CD41-CD43-CD45-CD31+CD144+Dll4-CD44-
EC88_sc68	Dll4-tdTomato	Body	E8.5	9385	755810	CD41-CD43-CD45-CD31+CD144+Dll4-CD44-
EC88_sc69	Dll4-tdTomato	Body	E8.5	8464	387998	CD41-CD43-CD45-CD31+CD144+Dll4-CD44-
EC88_sc70	Dll4-tdTomato	Body	E8.5	8170	138466	CD41-CD43-CD45-CD31+CD144+Dll4-CD44-
EC88_sc71	Dll4-tdTomato	Body	E8.5	8463	374702	CD41-CD43-CD45-CD31+CD144+Dll4-CD44-
EC88_sc72	Dll4-tdTomato	Body	E8.5	8481	568107	CD41-CD43-CD45-CD31+CD144+Dll4-CD44-
EC88_sc73	Dll4-tdTomato	Body	E8.5	7210	131477	CD41-CD43-CD45-CD31+CD144+Dll4-CD44-
EC88_sc74	Dll4-tdTomato	Body	E8.5	8291	633189	CD41-CD43-CD45-CD31+CD144+Dll4-CD44-
EC88_sc75	Dll4-tdTomato	Body	E8.5	9524	457340	CD41-CD43-CD45-CD31+CD144+Dll4-CD44-
EC88_sc76	Dll4-tdTomato	Body	E8.5	6028	90442	CD41-CD43-CD45-CD31+CD144+Dll4-CD44-
EC88_sc77	Dll4-tdTomato	Body	E8.5	7963	445569	CD41-CD43-CD45-CD31+CD144+Dll4-CD44-
EC88_sc78	Dll4-tdTomato	Body	E8.5	8220	461667	CD41-CD43-CD45-CD31+CD144+Dll4-CD44-
EC88_sc79	Dll4-tdTomato	Body	E8.5	9279	606974	CD41-CD43-CD45-CD31+CD144+Dll4-CD44-
EC88_sc80	Dll4-tdTomato	Body	E8.5	10440	1288596	CD41-CD43-CD45-CD31+CD144+Dll4-CD44-
EC88_sc81	Dll4-tdTomato	Body	E8.5	10228	885482	CD41-CD43-CD45-CD31+CD144+Dll4-CD44-
EC88_sc82	Dll4-tdTomato	Body	E8.5	637	917	CD41-CD43-CD45-CD31+CD144+Dll4-CD44-
EC88_sc83	Dll4-tdTomato	Body	E8.5	9209	535161	CD41-CD43-CD45-CD31+CD144+Dll4-CD44-
EC88_sc84	Dll4-tdTomato	Body	E8.5	8594	377016	CD41-CD43-CD45-CD31+CD144+Dll4-CD44-
EC88_sc85	Dll4-tdTomato	Body	E8.5	7265	151669	CD41-CD43-CD45-CD31+CD144+Dll4-CD44-
EC88_sc86	Dll4-tdTomato	Body	E8.5	8995	648508	CD41-CD43-CD45-CD31+CD144+Dll4-CD44-
EC88_sc87	Dll4-tdTomato	Body	E8.5	8719	357422	CD41-CD43-CD45-CD31+CD144+Dll4-CD44-
EC88_sc88	Dll4-tdTomato	Body	E8.5	6713	150866	CD41-CD43-CD45-CD31+CD144+Dll4-CD44-
EC88_sc89	Dll4-tdTomato	Body	E8.5	8213	424332	CD41-CD43-CD45-CD31+CD144+Dll4-CD44-
EC88_sc90	Dll4-tdTomato	Body	E8.5	7899	345372	CD41-CD43-CD45-CD31+CD144+Dll4-CD44-
EC88_sc91	Dll4-tdTomato	Body	E8.5	8352	315314	CD41-CD43-CD45-CD31+CD144+Dll4-CD44-
EC88_sc92	Dll4-tdTomato	Body	E8.5	9152	705027	CD41-CD43-CD45-CD31+CD144+Dll4-CD44-
EC88_sc93	Dll4-tdTomato	Body	E8.5	9258	607146	CD41-CD43-CD45-CD31+CD144+Dll4-CD44-
EC88_sc94	Dll4-tdTomato	Body	E8.5	7561	304092	CD41-CD43-CD45-CD31+CD144+Dll4-CD44-
EC88_sc95	Dll4-tdTomato	Body	E8.5	8232	195807	CD41-CD43-CD45-CD31+CD144+Dll4-CD44-
EC88_sc96	Dll4-tdTomato	Body	E8.5	9708	704173	CD41-CD43-CD45-CD31+CD144+Dll4-CD44-
X30sp32_embryo_EC111_sc1	Unc5b-tdTomato	Embryo	E10.0	8497	290176	CD41-CD43-CD45-CD31+CD144+CD44+U5tmt+
X30sp32_embryo_EC111_sc2	Unc5b-tdTomato	Embryo	E10.0	8435	432645	CD41-CD43-CD45-CD31+CD144+CD44+U5tmt+
X30sp32_embryo_EC111_sc3	Unc5b-tdTomato	Embryo	E10.0	7647	181112	CD41-CD43-CD45-CD31+CD144+CD44+U5tmt+
X30sp32_embryo_EC111_sc4	Unc5b-tdTomato	Embryo	E10.0	6539	122257	CD41-CD43-CD45-CD31+CD144+CD44+U5tmt+
X30sp32_embryo_EC111_sc5	Unc5b-tdTomato	Embryo	E10.0	6052	63281	CD41-CD43-CD45-CD31+CD144+CD44+U5tmt+
X30sp32_embryo_EC111_sc6	Unc5b-tdTomato	Embryo	E10.0	6700	125263	CD41-CD43-CD45-CD31+CD144+CD44+U5tmt+
X30sp32_embryo_EC111_sc7	Unc5b-tdTomato	Embryo	E10.0	7044	144352	CD41-CD43-CD45-CD31+CD144+CD44+U5tmt+
X30sp32_embryo_EC111_sc8	Unc5b-tdTomato	Embryo	E10.0	2720	10712	CD41-CD43-CD45-CD31+CD144+CD44+U5tmt+
X30sp32_embryo_EC111_sc9	Unc5b-tdTomato	Embryo	E10.0	7138	237160	CD41-CD43-CD45-CD31+CD144+CD44+U5tmt+
X30sp32_embryo_EC111_sc10	Unc5b-tdTomato	Embryo	E10.0	8874	351740	CD41-CD43-CD45-CD31+CD144+CD44+U5tmt+
X30sp32_embryo_EC111_sc11	Unc5b-tdTomato	Embryo	E10.0	6232	119331	CD41-CD43-CD45-CD31+CD144+CD44+U5tmt+
X30sp32_embryo_EC111_sc12	Unc5b-tdTomato	Embryo	E10.0	8593	249268	CD41-CD43-CD45-CD31+CD144+CD44+U5tmt+
X30sp32_embryo_EC111_sc13	Unc5b-tdTomato	Embryo	E10.0	7101	135372	CD41-CD43-CD45-CD31+CD144+CD44+U5tmt+
X30sp32_embryo_EC111_sc14	Unc5b-tdTomato	Embryo	E10.0	7485	96380	CD41-CD43-CD45-CD31+CD144+CD44+U5tmt+
X30sp32_embryo_EC111_sc15	Unc5b-tdTomato	Embryo	E10.0	7638	214561	CD41-CD43-CD45-CD31+CD144+CD44+U5tmt+
X30sp32_embryo_EC111_sc16	Unc5b-tdTomato	Embryo	E10.0	9027	372296	CD41-CD43-CD45-CD31+CD144+CD44+U5tmt+
X30sp32_embryo_EC111_sc17	Unc5b-tdTomato	Embryo	E10.0	9265	448210	CD41-CD43-CD45-CD31+CD144+CD44+U5tmt+
X30sp32_embryo_EC111_sc18	Unc5b-tdTomato	Embryo	E10.0	8044	197687	CD41-CD43-CD45-CD31+CD144+CD44+U5tmt+
X30sp32_embryo_EC111_sc19	Unc5b-tdTomato	Embryo	E10.0	7357	175315	CD41-CD43-CD45-CD31+CD144+CD44+U5tmt+
X30sp32_embryo_EC111_sc20	Unc5b-tdTomato	Embryo	E10.0	6963	88937	CD41-CD43-CD45-CD31+CD144+CD44+U5tmt+
X30sp32_embryo_EC111_sc21	Unc5b-tdTomato	Embryo	E10.0	6274	124754	CD41-CD43-CD45-CD31+CD144+CD44+U5tmt+
X30sp32_embryo_EC111_sc22	Unc5b-tdTomato	Embryo	E10.0	8369	275325	CD41-CD43-CD45-CD31+CD144+CD44+U5tmt+
X30sp32_embryo_EC111_sc23	Unc5b-tdTomato	Embryo	E10.0	486	1954	CD41-CD43-CD45-CD31+CD144+CD44+U5tmt+
X30sp32_embryo_EC111_sc24	Unc5b-tdTomato	Embryo	E10.0	8223	194353	CD41-CD43-CD45-CD31+CD144+CD44+U5tmt+
X30sp32_embryo_EC111_sc25	Unc5b-tdTomato	Embryo	E10.0	8137	289177	CD41-CD43-CD45-CD31+CD144+CD44+U5tmt+
X30sp32_embryo_EC111_sc26	Unc5b-tdTomato	Embryo	E10.0	7704	172232	CD41-CD43-CD45-CD31+CD144+CD44+U5tmt+
X30sp32_embryo_EC111_sc27	Unc5b-tdTomato	Embryo	E10.0	8341	221367	CD41-CD43-CD45-CD31+CD144+CD44+U5tmt+
X30sp32_embryo_EC111_sc28	Unc5b-tdTomato	Embryo	E10.0	7214	105819	CD41-CD43-CD45-CD31+CD144+CD44+U5tmt+
X30sp32_embryo_EC111_sc29	Unc5b-tdTomato	Embryo	E10.0	9143	325617	CD41-CD43-CD45-CD31+CD144+CD44+U5tmt+
X30sp32_embryo_EC111_sc30	Unc5b-tdTomato	Embryo	E10.0	9033	419853	CD41-CD43-CD45-CD31+CD144+CD44+U5tmt+
X30sp32_embryo_EC111_sc31	Unc5b-tdTomato	Embryo	E10.0	8168	193863	CD41-CD43-CD45-CD31+CD144+CD44+U5tmt+
X30sp32_embryo_EC111_sc32	Unc5b-tdTomato	Embryo	E10.0	6911	69378	CD41-CD43-CD45-CD31+CD144+CD44+U5tmt+
X30sp32_embryo_EC111_sc33	Unc5b-tdTomato	Embryo	E10.0	7881	289416	CD41-CD43-CD45-CD31+CD144+CD44+U5tmt+
X30sp32_embryo_EC111_sc34	Unc5b-tdTomato	Embryo	E10.0	4395	21173	CD41-CD43-CD45-CD31+CD144+CD44+U5tmt+
X30sp32_embryo_EC111_sc35	Unc5b-tdTomato	Embryo	E10.0	7997	199149	CD41-CD43-CD45-CD31+CD144+CD44+U5tmt+
X30sp32_embryo_EC111_sc36	Unc5b-tdTomato	Embryo	E10.0	4333	32978	CD41-CD43-CD45-CD31+CD144+CD44+U5tmt+
X30sp32_embryo_EC111_sc37	Unc5b-tdTomato	Embryo	E10.0	8243	307100	CD41-CD43-CD45-CD31+CD144+CD44+U5tmt+
X30sp32_embryo_EC111_sc38	Unc5b-tdTomato	Embryo	E10.0	7943	319030	CD41-CD43-CD45-CD31+CD144+CD44+U5tmt+
X30sp32_embryo_EC111_sc39	Unc5b-tdTomato	Embryo	E10.0	7748	168382	CD41-CD43-CD45-CD31+CD144+CD44+U5tmt+
X30sp32_embryo_EC111_sc40	Unc5b-tdTomato	Embryo	E10.0	7600	203120	CD41-CD43-CD45-CD31+CD144+CD44+U5tmt+
X30sp32_embryo_EC111_sc41	Unc5b-tdTomato	Embryo	E10.0	9517	644376	CD41-CD43-CD45-CD31+CD144+CD44+U5tmt+
X30sp32_embryo_EC111_sc42	Unc5b-tdTomato	Embryo	E10.0	9131	547928	CD41-CD43-CD45-CD31+CD144+CD44+U5tmt+
X30sp32_embryo_EC111_sc43	Unc5b-tdTomato	Embryo	E10.0	7527	122184	CD41-CD43-CD45-CD31+CD144+CD44+U5tmt+
X30sp32_embryo_EC111_sc44	Unc5b-tdTomato	Embryo	E10.0	8443	275089	CD41-CD43-CD45-CD31+CD144+CD44+U5tmt+
X30sp32_embryo_EC111_sc45	Unc5b-tdTomato	Embryo	E10.0	8457	359539	CD41-CD43-CD45-CD31+CD144+CD44+U5tmt+
X30sp32_embryo_EC111_sc46	Unc5b-tdTomato	Embryo	E10.0	7681	131408	CD41-CD43-CD45-CD31+CD144+CD44+U5tmt+
X30sp32_embryo_EC111_sc47	Unc5b-tdTomato	Embryo	E10.0	7760	214040	CD41-CD43-CD45-CD31+CD144+CD44+U5tmt+
X30sp32_embryo_EC111_sc48	Unc5b-tdTomato	Embryo	E10.0	7537	223049	CD41-CD43-CD45-CD31+CD144+CD44+U5tmt+
X30sp32_embryo_EC111_sc49	Unc5b-tdTomato	Embryo	E10.0	7950	108170	CD41-CD43-CD45-CD31+CD144+CD44-U5tmt-
X30sp32_embryo_EC111_sc50	Unc5b-tdTomato	Embryo	E10.0	8945	322274	CD41-CD43-CD45-CD31+CD144+CD44-U5tmt-
X30sp32_embryo_EC111_sc51	Unc5b-tdTomato	Embryo	E10.0	7893	233114	CD41-CD43-CD45-CD31+CD144+CD44-U5tmt-
X30sp32_embryo_EC111_sc52	Unc5b-tdTomato	Embryo	E10.0	8255	270701	CD41-CD43-CD45-CD31+CD144+CD44-U5tmt-
X30sp32_embryo_EC111_sc53	Unc5b-tdTomato	Embryo	E10.0	6795	184753	CD41-CD43-CD45-CD31+CD144+CD44-U5tmt-
X30sp32_embryo_EC111_sc54	Unc5b-tdTomato	Embryo	E10.0	7971	189539	CD41-CD43-CD45-CD31+CD144+CD44-U5tmt-
X30sp32_embryo_EC111_sc55	Unc5b-tdTomato	Embryo	E10.0	7763	241613	CD41-CD43-CD45-CD31+CD144+CD44-U5tmt-
X30sp32_embryo_EC111_sc56	Unc5b-tdTomato	Embryo	E10.0	8039	158478	CD41-CD43-CD45-CD31+CD144+CD44-U5tmt-
X30sp32_embryo_EC111_sc57	Unc5b-tdTomato	Embryo	E10.0	6298	54327	CD41-CD43-CD45-CD31+CD144+CD44-U5tmt-
X30sp32_embryo_EC111_sc58	Unc5b-tdTomato	Embryo	E10.0	3100	12211	CD41-CD43-CD45-CD31+CD144+CD44-U5tmt-
X30sp32_embryo_EC111_sc59	Unc5b-tdTomato	Embryo	E10.0	7820	126533	CD41-CD43-CD45-CD31+CD144+CD44-U5tmt-
X30sp32_embryo_EC111_sc60	Unc5b-tdTomato	Embryo	E10.0	795	1140	CD41-CD43-CD45-CD31+CD144+CD44-U5tmt-
X30sp32_embryo_EC111_sc61	Unc5b-tdTomato	Embryo	E10.0	9763	375849	CD41-CD43-CD45-CD31+CD144+CD44-U5tmt-
X30sp32_embryo_EC111_sc62	Unc5b-tdTomato	Embryo	E10.0	9856	727874	CD41-CD43-CD45-CD31+CD144+CD44-U5tmt-
X30sp32_embryo_EC111_sc63	Unc5b-tdTomato	Embryo	E10.0	9597	444998	CD41-CD43-CD45-CD31+CD144+CD44-U5tmt-
X30sp32_embryo_EC111_sc64	Unc5b-tdTomato	Embryo	E10.0	8618	228940	CD41-CD43-CD45-CD31+CD144+CD44-U5tmt-
X30sp32_embryo_EC111_sc65	Unc5b-tdTomato	Embryo	E10.0	8434	170037	CD41-CD43-CD45-CD31+CD144+CD44-U5tmt-
X30sp32_embryo_EC111_sc66	Unc5b-tdTomato	Embryo	E10.0	9223	554798	CD41-CD43-CD45-CD31+CD144+CD44-U5tmt-
X30sp32_embryo_EC111_sc67	Unc5b-tdTomato	Embryo	E10.0	9497	506130	CD41-CD43-CD45-CD31+CD144+CD44-U5tmt-
X30sp32_embryo_EC111_sc68	Unc5b-tdTomato	Embryo	E10.0	9280	394404	CD41-CD43-CD45-CD31+CD144+CD44-U5tmt-
X30sp32_embryo_EC111_sc69	Unc5b-tdTomato	Embryo	E10.0	7655	121218	CD41-CD43-CD45-CD31+CD144+CD44-U5tmt-
X30sp32_embryo_EC111_sc70	Unc5b-tdTomato	Embryo	E10.0	7071	96159	CD41-CD43-CD45-CD31+CD144+CD44-U5tmt-
X30sp32_embryo_EC111_sc71	Unc5b-tdTomato	Embryo	E10.0	9288	538768	CD41-CD43-CD45-CD31+CD144+CD44-U5tmt-
X30sp32_embryo_EC111_sc72	Unc5b-tdTomato	Embryo	E10.0	1501	2429	CD41-CD43-CD45-CD31+CD144+CD44-U5tmt-
X30sp32_embryo_EC111_sc73	Unc5b-tdTomato	Embryo	E10.0	5668	43907	CD41-CD43-CD45-CD31+CD144+CD44-U5tmt-
X30sp32_embryo_EC111_sc74	Unc5b-tdTomato	Embryo	E10.0	5520	107170	CD41-CD43-CD45-CD31+CD144+CD44-U5tmt-
X30sp32_embryo_EC111_sc75	Unc5b-tdTomato	Embryo	E10.0	9259	329921	CD41-CD43-CD45-CD31+CD144+CD44-U5tmt-
X30sp32_embryo_EC111_sc76	Unc5b-tdTomato	Embryo	E10.0	8301	174101	CD41-CD43-CD45-CD31+CD144+CD44-U5tmt-
X30sp32_embryo_EC111_sc77	Unc5b-tdTomato	Embryo	E10.0	9357	594579	CD41-CD43-CD45-CD31+CD144+CD44-U5tmt-
X30sp32_embryo_EC111_sc78	Unc5b-tdTomato	Embryo	E10.0	8162	275791	CD41-CD43-CD45-CD31+CD144+CD44-U5tmt-
X30sp32_embryo_EC111_sc79	Unc5b-tdTomato	Embryo	E10.0	9353	488067	CD41-CD43-CD45-CD31+CD144+CD44-U5tmt-
X30sp32_embryo_EC111_sc80	Unc5b-tdTomato	Embryo	E10.0	9707	713372	CD41-CD43-CD45-CD31+CD144+CD44-U5tmt-
X30sp32_embryo_EC111_sc81	Unc5b-tdTomato	Embryo	E10.0	9016	358253	CD41-CD43-CD45-CD31+CD144+CD44-U5tmt-
X30sp32_embryo_EC111_sc82	Unc5b-tdTomato	Embryo	E10.0	7980	157884	CD41-CD43-CD45-CD31+CD144+CD44-U5tmt-
X30sp32_embryo_EC111_sc83	Unc5b-tdTomato	Embryo	E10.0	8431	416169	CD41-CD43-CD45-CD31+CD144+CD44-U5tmt-
X30sp32_embryo_EC111_sc84	Unc5b-tdTomato	Embryo	E10.0	8793	331815	CD41-CD43-CD45-CD31+CD144+CD44-U5tmt-
X30sp32_embryo_EC111_sc85	Unc5b-tdTomato	Embryo	E10.0	6267	69830	CD41-CD43-CD45-CD31+CD144+CD44-U5tmt-
X30sp32_embryo_EC111_sc86	Unc5b-tdTomato	Embryo	E10.0	8214	361262	CD41-CD43-CD45-CD31+CD144+CD44-U5tmt-
X30sp32_embryo_EC111_sc87	Unc5b-tdTomato	Embryo	E10.0	8143	212354	CD41-CD43-CD45-CD31+CD144+CD44-U5tmt-
X30sp32_embryo_EC111_sc88	Unc5b-tdTomato	Embryo	E10.0	7988	205953	CD41-CD43-CD45-CD31+CD144+CD44-U5tmt-
X30sp32_embryo_EC111_sc89	Unc5b-tdTomato	Embryo	E10.0	8321	347240	CD41-CD43-CD45-CD31+CD144+CD44-U5tmt-
X30sp32_embryo_EC111_sc90	Unc5b-tdTomato	Embryo	E10.0	8840	560127	CD41-CD43-CD45-CD31+CD144+CD44-U5tmt-
X30sp32_embryo_EC111_sc91	Unc5b-tdTomato	Embryo	E10.0	9153	407772	CD41-CD43-CD45-CD31+CD144+CD44-U5tmt-
X30sp32_embryo_EC111_sc92	Unc5b-tdTomato	Embryo	E10.0	8255	363456	CD41-CD43-CD45-CD31+CD144+CD44-U5tmt-
X30sp32_embryo_EC111_sc93	Unc5b-tdTomato	Embryo	E10.0	6796	128494	CD41-CD43-CD45-CD31+CD144+CD44-U5tmt-
X30sp32_embryo_EC111_sc94	Unc5b-tdTomato	Embryo	E10.0	9498	715162	CD41-CD43-CD45-CD31+CD144+CD44-U5tmt-
X30sp32_embryo_EC111_sc95	Unc5b-tdTomato	Embryo	E10.0	7787	162105	CD41-CD43-CD45-CD31+CD144+CD44-U5tmt-
X30sp32_embryo_EC111_sc96	Unc5b-tdTomato	Embryo	E10.0	8834	624146	CD41-CD43-CD45-CD31+CD144+CD44-U5tmt-
X30sp32_embryo_EC112_sc1	Unc5b-tdTomato	Embryo	E10.0	9120	348985	CD41-CD43-CD45-CD31+CD144+CD44-U5tmt+
X30sp32_embryo_EC112_sc2	Unc5b-tdTomato	Embryo	E10.0	9414	614704	CD41-CD43-CD45-CD31+CD144+CD44-U5tmt+
X30sp32_embryo_EC112_sc3	Unc5b-tdTomato	Embryo	E10.0	9991	541026	CD41-CD43-CD45-CD31+CD144+CD44-U5tmt+
X30sp32_embryo_EC112_sc4	Unc5b-tdTomato	Embryo	E10.0	5691	52552	CD41-CD43-CD45-CD31+CD144+CD44-U5tmt+
X30sp32_embryo_EC112_sc5	Unc5b-tdTomato	Embryo	E10.0	6946	97391	CD41-CD43-CD45-CD31+CD144+CD44-U5tmt+
X30sp32_embryo_EC112_sc6	Unc5b-tdTomato	Embryo	E10.0	6381	49149	CD41-CD43-CD45-CD31+CD144+CD44-U5tmt+
X30sp32_embryo_EC112_sc7	Unc5b-tdTomato	Embryo	E10.0	8837	316701	CD41-CD43-CD45-CD31+CD144+CD44-U5tmt+
X30sp32_embryo_EC112_sc8	Unc5b-tdTomato	Embryo	E10.0	8257	148726	CD41-CD43-CD45-CD31+CD144+CD44-U5tmt+
X30sp32_embryo_EC112_sc9	Unc5b-tdTomato	Embryo	E10.0	8596	385454	CD41-CD43-CD45-CD31+CD144+CD44-U5tmt+
X30sp32_embryo_EC112_sc10	Unc5b-tdTomato	Embryo	E10.0	9698	599892	CD41-CD43-CD45-CD31+CD144+CD44-U5tmt+
X30sp32_embryo_EC112_sc11	Unc5b-tdTomato	Embryo	E10.0	8171	296426	CD41-CD43-CD45-CD31+CD144+CD44-U5tmt+
X30sp32_embryo_EC112_sc12	Unc5b-tdTomato	Embryo	E10.0	9631	372272	CD41-CD43-CD45-CD31+CD144+CD44-U5tmt+
X30sp32_embryo_EC112_sc13	Unc5b-tdTomato	Embryo	E10.0	7729	155302	CD41-CD43-CD45-CD31+CD144+CD44-U5tmt+
X30sp32_embryo_EC112_sc14	Unc5b-tdTomato	Embryo	E10.0	9453	500093	CD41-CD43-CD45-CD31+CD144+CD44-U5tmt+
X30sp32_embryo_EC112_sc15	Unc5b-tdTomato	Embryo	E10.0	9488	368680	CD41-CD43-CD45-CD31+CD144+CD44-U5tmt+
X30sp32_embryo_EC112_sc16	Unc5b-tdTomato	Embryo	E10.0	10285	811274	CD41-CD43-CD45-CD31+CD144+CD44-U5tmt+
X30sp32_embryo_EC112_sc17	Unc5b-tdTomato	Embryo	E10.0	8643	212970	CD41-CD43-CD45-CD31+CD144+CD44-U5tmt+
X30sp32_embryo_EC112_sc18	Unc5b-tdTomato	Embryo	E10.0	917	1294	CD41-CD43-CD45-CD31+CD144+CD44-U5tmt+
X30sp32_embryo_EC112_sc19	Unc5b-tdTomato	Embryo	E10.0	8744	181101	CD41-CD43-CD45-CD31+CD144+CD44-U5tmt+
X30sp32_embryo_EC112_sc20	Unc5b-tdTomato	Embryo	E10.0	9854	368368	CD41-CD43-CD45-CD31+CD144+CD44-U5tmt+
X30sp32_embryo_EC112_sc21	Unc5b-tdTomato	Embryo	E10.0	9287	605626	CD41-CD43-CD45-CD31+CD144+CD44-U5tmt+
X30sp32_embryo_EC112_sc22	Unc5b-tdTomato	Embryo	E10.0	9857	487593	CD41-CD43-CD45-CD31+CD144+CD44-U5tmt+
X30sp32_embryo_EC112_sc23	Unc5b-tdTomato	Embryo	E10.0	4762	19716	CD41-CD43-CD45-CD31+CD144+CD44-U5tmt+
X30sp32_embryo_EC112_sc24	Unc5b-tdTomato	Embryo	E10.0	10131	419279	CD41-CD43-CD45-CD31+CD144+CD44-U5tmt+
X30sp32_embryo_EC112_sc25	Unc5b-tdTomato	Embryo	E10.0	9902	516286	CD41-CD43-CD45-CD31+CD144+CD44-U5tmt+
X30sp32_embryo_EC112_sc26	Unc5b-tdTomato	Embryo	E10.0	9848	400408	CD41-CD43-CD45-CD31+CD144+CD44-U5tmt+
X30sp32_embryo_EC112_sc27	Unc5b-tdTomato	Embryo	E10.0	9736	396204	CD41-CD43-CD45-CD31+CD144+CD44-U5tmt+
X30sp32_embryo_EC112_sc28	Unc5b-tdTomato	Embryo	E10.0	8883	187045	CD41-CD43-CD45-CD31+CD144+CD44-U5tmt+
X30sp32_embryo_EC112_sc29	Unc5b-tdTomato	Embryo	E10.0	9112	275113	CD41-CD43-CD45-CD31+CD144+CD44-U5tmt+
X30sp32_embryo_EC112_sc30	Unc5b-tdTomato	Embryo	E10.0	10379	1333643	CD41-CD43-CD45-CD31+CD144+CD44-U5tmt+
X30sp32_embryo_EC112_sc31	Unc5b-tdTomato	Embryo	E10.0	8502	171785	CD41-CD43-CD45-CD31+CD144+CD44-U5tmt+
X30sp32_embryo_EC112_sc32	Unc5b-tdTomato	Embryo	E10.0	9225	223069	CD41-CD43-CD45-CD31+CD144+CD44-U5tmt+
X30sp32_embryo_EC112_sc33	Unc5b-tdTomato	Embryo	E10.0	9469	450837	CD41-CD43-CD45-CD31+CD144+CD44-U5tmt+
X30sp32_embryo_EC112_sc34	Unc5b-tdTomato	Embryo	E10.0	4520	25852	CD41-CD43-CD45-CD31+CD144+CD44-U5tmt+
X30sp32_embryo_EC112_sc35	Unc5b-tdTomato	Embryo	E10.0	8515	202658	CD41-CD43-CD45-CD31+CD144+CD44-U5tmt+
X30sp32_embryo_EC112_sc36	Unc5b-tdTomato	Embryo	E10.0	8654	226481	CD41-CD43-CD45-CD31+CD144+CD44-U5tmt+
X30sp32_embryo_EC112_sc37	Unc5b-tdTomato	Embryo	E10.0	9689	325844	CD41-CD43-CD45-CD31+CD144+CD44-U5tmt+
X30sp32_embryo_EC112_sc38	Unc5b-tdTomato	Embryo	E10.0	7414	114820	CD41-CD43-CD45-CD31+CD144+CD44-U5tmt+
X30sp32_embryo_EC112_sc39	Unc5b-tdTomato	Embryo	E10.0	6402	120888	CD41-CD43-CD45-CD31+CD144+CD44-U5tmt+
X30sp32_embryo_EC112_sc40	Unc5b-tdTomato	Embryo	E10.0	7409	76358	CD41-CD43-CD45-CD31+CD144+CD44-U5tmt+
X30sp32_embryo_EC112_sc41	Unc5b-tdTomato	Embryo	E10.0	9584	493315	CD41-CD43-CD45-CD31+CD144+CD44-U5tmt+
X30sp32_embryo_EC112_sc42	Unc5b-tdTomato	Embryo	E10.0	9398	468723	CD41-CD43-CD45-CD31+CD144+CD44-U5tmt+
X30sp32_embryo_EC112_sc43	Unc5b-tdTomato	Embryo	E10.0	8187	149527	CD41-CD43-CD45-CD31+CD144+CD44-U5tmt+
X30sp32_embryo_EC112_sc44	Unc5b-tdTomato	Embryo	E10.0	8987	327697	CD41-CD43-CD45-CD31+CD144+CD44-U5tmt+
X30sp32_embryo_EC112_sc45	Unc5b-tdTomato	Embryo	E10.0	9454	517256	CD41-CD43-CD45-CD31+CD144+CD44-U5tmt+
X30sp32_embryo_EC112_sc46	Unc5b-tdTomato	Embryo	E10.0	6323	73922	CD41-CD43-CD45-CD31+CD144+CD44-U5tmt+
X30sp32_embryo_EC112_sc47	Unc5b-tdTomato	Embryo	E10.0	10190	579836	CD41-CD43-CD45-CD31+CD144+CD44-U5tmt+
X30sp32_embryo_EC112_sc48	Unc5b-tdTomato	Embryo	E10.0	10509	804964	CD41-CD43-CD45-CD31+CD144+CD44-U5tmt+

## Sheet: Integrated with Dll4 & Unc5b
Cell_ID	UMAP_1	UMAP_2
X35sp_body_EC4_sc1	-0.316126	-14.2157
X35sp_body_EC4_sc2	5.11336	-0.66134
X35sp_body_EC4_sc3	3.12239	6.07113
X35sp_body_EC4_sc4	3.94723	4.44417
X35sp_body_EC4_sc6	4.56301	1.47921
X35sp_body_EC4_sc7	4.63385	0.814733
X35sp_body_EC4_sc8	1.75415	-12.3405
X35sp_body_EC4_sc9	4.29503	-0.749759
X35sp_body_EC4_sc10	5.1465	-1.94131
X35sp_body_EC4_sc11	5.39387	0.154724
X35sp_body_EC4_sc12	5.59242	-0.655068
X35sp_body_EC4_sc13	4.11407	3.60678
X35sp_body_EC4_sc15	5.33659	-0.980814
X35sp_body_EC4_sc16	5.26962	-0.393271
X35sp_body_EC4_sc17	3.76309	3.85221
X35sp_body_EC4_sc18	5.1708	0.391555
X35sp_body_EC4_sc21	5.51714	-0.673683
X35sp_body_EC4_sc22	-0.605996	-14.4343
X35sp_body_EC4_sc24	5.09878	-0.0287254
X35sp_head_EC4_sc25	4.51439	-0.0806932
X35sp_head_EC4_sc26	3.64533	4.81535
X35sp_head_EC4_sc27	3.88358	-0.360424
X35sp_head_EC4_sc28	5.47471	1.78029
X35sp_head_EC4_sc29	5.36815	-1.18249
X35sp_head_EC4_sc30	4.6047	-0.222343
X35sp_head_EC4_sc35	4.41894	3.14045
X35sp_head_EC4_sc36	5.23567	0.0231314
X35sp_ys_EC4_sc37	-3.63723	5.04414
X35sp_ys_EC4_sc38	-4.30482	3.77538
X35sp_ys_EC4_sc39	-3.8382	4.14194
X35sp_ys_EC4_sc40	4.25215	-2.2314
X35sp_ys_EC4_sc41	-4.39008	4.14185
X35sp_ys_EC4_sc42	-3.6296	4.66287
X35sp_ys_EC4_sc43	-4.17027	4.11368
X35sp_ys_EC4_sc44	-4.22135	4.23627
X35sp_limb_EC4_sc45	4.38028	1.34401
X35sp_limb_EC4_sc46	3.27389	2.60669
X35sp_limb_EC4_sc47	4.3114	0.599784
X35sp_neg_EC4_sc48	1.13806	-12.1563
X35sp_neg_EC4_sc49	-0.644863	-14.3699
X35sp_neg_EC4_sc50	1.75423	-12.1043
X35sp_limb_EC5_sc27	4.49971	0.539276
X35sp_limb_EC5_sc28	5.43639	-0.356324
X35sp_limb_EC5_sc29	4.77312	0.293154
X35sp_limb_EC5_sc30	4.28134	1.9689
X35sp_neg_EC5_sc31	-0.659381	-14.0073
X35sp_neg_EC5_sc32	1.45195	-12.63
X35sp_neg_EC5_sc33	-0.624371	-14.2505
X35sp_neg_EC5_sc35	1.8181	-12.0971
X35sp_body_EC5_sc53	3.64948	2.39909
X35sp_body_EC5_sc54	4.58951	2.90352
X35sp_body_EC5_sc55	5.3506	-1.66304
X35sp_body_EC5_sc57	4.85449	-1.7031
X35sp_body_EC5_sc58	1.38296	-12.5984
X35sp_body_EC5_sc59	5.40414	1.91442
X35sp_body_EC5_sc60	-0.5784	-14.4438
X35sp_body_EC5_sc61	-0.380795	-13.5512
X35sp_body_EC5_sc62	4.90923	-1.82608
X35sp_body_EC5_sc63	4.50137	0.863622
X35sp_body_EC5_sc64	1.39103	6.02204
X35sp_body_EC5_sc65	4.79009	-0.680324
X35sp_body_EC5_sc66	5.32712	-1.66109
X35sp_body_EC5_sc67	4.89551	-1.26552
X35sp_body_EC5_sc68	5.4851	-0.923575
X35sp_body_EC5_sc69	5.07099	-1.39977
X35sp_body_EC5_sc70	4.80256	-1.39174
X35sp_body_EC5_sc72	5.02055	-1.4941
X35sp_body_EC5_sc73	3.91792	4.99727
X35sp_body_EC5_sc75	5.41331	-0.0260742
X35sp_head_EC5_sc76	3.1565	4.04484
X35sp_head_EC5_sc77	4.26425	-0.501273
X35sp_head_EC5_sc78	5.45855	-1.12163
X35sp_head_EC5_sc80	5.12192	-0.0484134
X35sp_head_EC5_sc81	4.0479	4.24024
X35sp_head_EC5_sc82	5.48095	-0.407222
X35sp_head_EC5_sc83	4.97909	-1.69991
X35sp_head_EC5_sc84	4.66802	-0.145633
X35sp_head_EC5_sc85	3.8012	3.9756
X35sp_head_EC5_sc86	1.71431	-12.1065
X35sp_ys_EC5_sc87	-3.40948	4.82699
X35sp_ys_EC5_sc90	-3.52625	4.78318
X35sp_ys_EC5_sc91	-4.38924	3.87625
X35sp_ys_EC5_sc92	-4.19836	4.07473
X35sp_ys_EC5_sc93	-3.98937	4.26285
X35sp_neg_EC5_sc94	-0.509515	-14.2979
X35sp_neg_EC6_sc1	1.29181	-12.3633
X35sp_neg_EC6_sc2	-0.737552	-14.2276
X35sp_neg_EC6_sc3	1.71653	-12.2578
X35sp_neg_EC6_sc4	0.441478	-13.0336
X35sp_neg_EC6_sc5	-0.780226	-14.2009
X35sp_limb_EC6_sc7	4.83228	0.384921
X35sp_limb_EC6_sc8	5.12512	-0.536113
X35sp_limb_EC6_sc9	4.74192	1.35088
X35sp_ys_EC6_sc10	-4.2675	3.79075
X35sp_ys_EC6_sc11	-4.22304	3.4129
X35sp_ys_EC6_sc12	-4.04029	3.89309
X35sp_ys_EC6_sc13	-3.756	4.60336
X35sp_ys_EC6_sc14	-3.36281	4.67648
X35sp_ys_EC6_sc15	-1.29193	-13.8548
X35sp_ys_EC6_sc16	-3.61969	4.09195
X35sp_ys_EC6_sc17	-4.33592	3.83873
X35sp_head_EC6_sc18	5.44285	-1.03592
X35sp_head_EC6_sc19	4.63779	0.569236
X35sp_head_EC6_sc20	5.23272	-0.217389
X35sp_head_EC6_sc21	5.65083	-0.849896
X35sp_head_EC6_sc22	5.5661	-0.189682
X35sp_head_EC6_sc24	4.33965	0.508969
X35sp_head_EC6_sc25	5.22796	-0.321903
X35sp_head_EC6_sc26	5.40305	-0.0117948
X35sp_head_EC6_sc27	4.43775	0.458566
X35sp_head_EC6_sc28	4.94224	-0.660022
X35sp_head_EC6_sc29	5.50988	1.55498
X35sp_body_EC6_sc30	5.21789	-1.17925
X35sp_body_EC6_sc33	5.5127	-0.70119
X35sp_body_EC6_sc35	5.20509	-0.648576
X35sp_body_EC6_sc36	5.33543	-1.06043
X35sp_body_EC6_sc37	5.46323	0.715641
X35sp_body_EC6_sc39	5.2559	-1.78891
X35sp_body_EC6_sc40	5.26807	2.19222
X35sp_body_EC6_sc41	1.46968	-12.3808
X35sp_body_EC6_sc43	-0.546267	-14.4066
X35sp_body_EC6_sc44	3.96871	5.12033
X35sp_body_EC6_sc45	4.77035	-2.42217
X35sp_body_EC6_sc46	5.14425	-1.13758
X35sp_body_EC6_sc47	5.34375	-1.03333
X35sp_body_EC6_sc49	5.41474	0.280403
X35sp_body_EC6_sc51	4.52728	2.84072
X35sp_body_EC6_sc52	5.57195	-0.534948
X35sp_limb_EC7_sc36	-4.053	4.21111
X35sp_limb_EC7_sc37	-4.3636	3.83918
X35sp_limb_EC7_sc38	-3.84616	4.74976
X35sp_limb_EC7_sc39	5.41089	0.513403
X35sp_neg_EC7_sc40	5.21118	0.0151419
X35sp_neg_EC7_sc41	5.36386	1.54088
X35sp_neg_EC7_sc42	4.47	0.858903
X35sp_neg_EC7_sc43	3.68482	4.37395
X35sp_neg_EC7_sc53	1.63774	-12.2148
X35sp_ys_EC7_sc54	5.15653	-0.925545
X35sp_ys_EC7_sc55	4.38584	-2.45276
X35sp_ys_EC7_sc56	4.99241	-1.12933
X35sp_ys_EC7_sc57	5.25546	-0.674167
X35sp_ys_EC7_sc58	-0.474496	-14.3774
X35sp_ys_EC7_sc59	5.30138	-0.311037
X35sp_ys_EC7_sc60	3.21644	6.11498
X35sp_head_EC7_sc61	4.50537	-1.65845
X35sp_head_EC7_sc62	5.54438	1.72747
X35sp_head_EC7_sc63	2.48157	6.37652
X35sp_head_EC7_sc64	4.91293	1.2613
X35sp_head_EC7_sc65	4.57937	0.38531
X35sp_head_EC7_sc66	5.56887	-0.941888
X35sp_head_EC7_sc67	5.27865	-0.264645
X35sp_head_EC7_sc68	-0.594093	-14.451
X35sp_head_EC7_sc70	5.17879	0.900317
X35sp_head_EC7_sc71	4.20328	3.77027
X35sp_body_EC7_sc73	-0.478305	-13.9599
X35sp_body_EC7_sc74	5.31346	-1.36397
X35sp_body_EC7_sc75	1.7593	-12.2479
X35sp_body_EC7_sc76	5.04424	-0.95683
X35sp_body_EC7_sc77	4.31462	-2.3621
X35sp_body_EC7_sc78	4.97606	-1.06046
X35sp_body_EC7_sc79	5.27975	-0.691782
X35sp_body_EC7_sc80	-0.3631	-14.3747
X35sp_body_EC7_sc81	5.27486	-0.187611
X35sp_body_EC7_sc82	3.14019	6.02223
X35sp_body_EC7_sc83	4.62194	-1.52722
X35sp_body_EC7_sc84	5.54008	1.71675
X35sp_body_EC7_sc85	2.51387	6.29807
X35sp_body_EC7_sc86	4.93709	1.33702
X35sp_body_EC7_sc87	4.79622	0.364664
X35sp_body_EC7_sc88	5.47097	-0.975348
X35sp_body_EC7_sc89	5.26923	-0.242485
X35sp_body_EC7_sc90	-0.583823	-14.4713
X35sp_body_EC7_sc92	5.12849	0.795514
X35sp_body_EC7_sc93	4.16888	3.76184
X25sp_body_EC8_sc1	1.83453	-0.527862
X25sp_body_EC8_sc2	3.93572	0.776689
X25sp_body_EC8_sc3	2.82234	-0.513291
X25sp_body_EC8_sc4	-9.46891	-0.249326
X25sp_body_EC8_sc5	2.60569	-1.77122
X25sp_body_EC8_sc6	0.877284	-1.33482
X25sp_body_EC8_sc7	5.02977	1.86684
X25sp_body_EC8_sc9	2.04074	4.64514
X25sp_body_EC8_sc10	-11.5718	1.73938
X25sp_body_EC8_sc11	2.88501	4.88012
X25sp_body_EC8_sc12	1.29669	5.66206
X25sp_body_EC8_sc13	4.77858	-0.0942346
X25sp_body_EC8_sc15	5.20916	1.27827
X25sp_body_EC8_sc16	-10.9924	1.09459
X25sp_body_EC8_sc17	1.78473	-1.25434
X25sp_body_EC8_sc18	2.60184	-0.72672
X25sp_body_EC8_sc19	0.876734	-0.0981115
X25sp_body_EC8_sc20	3.21119	-0.576756
X25sp_body_EC8_sc21	-10.4836	0.263734
X25sp_body_EC8_sc22	-11.8618	1.70887
X25sp_body_EC8_sc24	2.14517	-1.10324
X25sp_head_EC8_sc25	-10.4065	-0.54799
X25sp_head_EC8_sc26	-10.9687	0.437688
X25sp_head_EC8_sc27	-11.3567	1.50353
X25sp_head_EC8_sc28	2.5693	-1.19487
X25sp_head_EC8_sc29	-11.6849	1.57801
X25sp_head_EC8_sc30	3.27088	-0.699071
X25sp_head_EC8_sc31	-10.0689	0.492475
X25sp_head_EC8_sc32	-11.169	1.30924
X25sp_head_EC8_sc35	-10.9377	0.828947
X25sp_head_EC8_sc36	-11.6737	1.72232
X25sp_ys_EC8_sc37	-11.7009	1.70659
X25sp_ys_EC8_sc38	-10.2329	0.252118
X25sp_ys_EC8_sc39	-9.77722	0.134308
X25sp_ys_EC8_sc40	-9.61282	-0.118662
X25sp_ys_EC8_sc41	-11.0896	0.520516
X25sp_ys_EC8_sc42	-8.70224	-0.809654
X25sp_ys_EC8_sc43	-11.3226	1.60876
X25sp_ys_EC8_sc44	-9.25011	-0.619167
X25sp_limb_EC8_sc45	3.72213	0.740121
X25sp_limb_EC8_sc46	4.0879	2.13672
X25sp_limb_EC8_sc47	3.52004	1.00338
X25sp_neg_EC8_sc48	0.746119	-12.1624
X25sp_neg_EC8_sc50	0.978023	-12.1364
X25sp_neg_EC8_sc51	-0.789288	-14.0943
X25sp_neg_EC8_sc52	-0.607779	-13.8959
X25sp_limb_EC9_sc27	3.62165	0.63374
X25sp_limb_EC9_sc28	3.64678	1.38863
X25sp_limb_EC9_sc30	3.63233	1.82757
X25sp_neg_EC9_sc31	1.40236	-12.3192
X25sp_neg_EC9_sc32	1.07453	-12.1519
X25sp_neg_EC9_sc33	0.347624	-12.0589
X25sp_neg_EC9_sc35	-0.502846	-13.7427
X25sp_body_EC9_sc53	4.96871	-1.08483
X25sp_body_EC9_sc54	3.72999	-0.0509687
X25sp_body_EC9_sc56	-9.77545	0.122869
X25sp_body_EC9_sc57	0.391798	-0.0666722
X25sp_body_EC9_sc58	2.38885	-0.947336
X25sp_body_EC9_sc59	2.52713	-0.892024
X25sp_body_EC9_sc60	0.472741	2.37328
X25sp_body_EC9_sc64	1.62716	3.21036
X25sp_body_EC9_sc65	2.97021	5.12906
X25sp_body_EC9_sc66	-10.791	-0.189447
X25sp_body_EC9_sc67	2.93909	-0.59683
X25sp_body_EC9_sc68	2.45884	-1.01503
X25sp_body_EC9_sc69	2.82841	-0.953058
X25sp_body_EC9_sc70	-11.2795	1.47803
X25sp_body_EC9_sc72	-11.3683	1.60465
X25sp_body_EC9_sc73	2.94327	-1.65445
X25sp_body_EC9_sc74	-11.4817	1.86239
X25sp_body_EC9_sc75	2.79501	-0.945429
X25sp_head_EC9_sc76	3.48423	-1.07534
X25sp_head_EC9_sc78	3.31818	-0.395749
X25sp_head_EC9_sc79	-10.6451	0.83424
X25sp_head_EC9_sc80	3.03473	-0.509927
X25sp_head_EC9_sc81	4.17163	1.17201
X25sp_head_EC9_sc82	-11.2493	1.47389
X25sp_head_EC9_sc83	-11.0194	0.687338
X25sp_head_EC9_sc84	-11.9282	1.85978
X25sp_head_EC9_sc85	4.27951	-0.410138
X25sp_head_EC9_sc86	4.80637	1.41975
X25sp_ys_EC9_sc87	-9.39788	-0.330907
X25sp_ys_EC9_sc88	-8.62676	-0.773912
X25sp_ys_EC9_sc89	-8.33721	-0.803097
X25sp_ys_EC9_sc90	-8.65147	-0.948783
X25sp_ys_EC9_sc91	-8.406	-0.885171
X25sp_ys_EC9_sc92	-11.2129	1.42554
X25sp_ys_EC9_sc93	-8.40155	-0.830994
X25sp_neg_EC9_sc94	1.21646	-12.2307
X25sp_neg_EC10_sc1	1.21455	-12.2067
X25sp_neg_EC10_sc2	-0.81928	-12.2647
X25sp_neg_EC10_sc3	-0.189588	-12.967
X25sp_neg_EC10_sc4	0.347851	-12.3269
X25sp_neg_EC10_sc5	1.262	-12.0505
X25sp_limb_EC10_sc6	3.58607	0.469341
X25sp_limb_EC10_sc7	3.71929	-0.808789
X25sp_limb_EC10_sc8	3.29434	0.490364
X25sp_limb_EC10_sc9	3.45204	0.686043
X25sp_ys_EC10_sc10	-11.853	1.94655
X25sp_ys_EC10_sc11	-9.66236	-0.0560669
X25sp_ys_EC10_sc13	-4.13664	3.68048
X25sp_ys_EC10_sc14	-8.62637	-0.88633
X25sp_ys_EC10_sc15	-8.46666	-0.894745
X25sp_ys_EC10_sc16	-9.84523	0.239107
X25sp_ys_EC10_sc17	-10.0495	0.156416
X25sp_head_EC10_sc18	-10.8676	1.04676
X25sp_head_EC10_sc19	-11.7007	1.62695
X25sp_head_EC10_sc20	-10.5184	0.210717
X25sp_head_EC10_sc21	-10.2081	0.213475
X25sp_head_EC10_sc22	-11.8337	1.79631
X25sp_head_EC10_sc24	-11.6055	1.64908
X25sp_head_EC10_sc25	0.829495	-12.2653
X25sp_head_EC10_sc26	-11.5093	1.80664
X25sp_head_EC10_sc27	3.22875	-0.429327
X25sp_head_EC10_sc28	-11.4875	1.85407
X25sp_head_EC10_sc29	-11.3575	1.62993
X25sp_body_EC10_sc30	-10.985	0.549276
X25sp_body_EC10_sc31	-10.6709	-0.314948
X25sp_body_EC10_sc32	2.73169	-1.61325
X25sp_body_EC10_sc33	1.2493	-0.42333
X25sp_body_EC10_sc35	2.98926	-0.967339
X25sp_body_EC10_sc36	-10.8277	1.06597
X25sp_body_EC10_sc37	2.7693	4.77086
X25sp_body_EC10_sc38	1.67104	3.07947
X25sp_body_EC10_sc39	-1.65615	-0.792801
X25sp_body_EC10_sc40	2.05734	-0.511031
X25sp_body_EC10_sc41	4.21615	0.300425
X25sp_body_EC10_sc42	0.362511	6.90623
X25sp_body_EC10_sc43	3.80866	2.00882
X25sp_body_EC10_sc44	4.69569	-2.17119
X25sp_body_EC10_sc45	2.77008	5.16117
X25sp_body_EC10_sc46	-10.7705	1.00103
X25sp_body_EC10_sc48	4.94387	2.31193
X25sp_body_EC10_sc49	-11.6365	1.89502
X25sp_body_EC10_sc50	-10.9139	1.18801
X25sp_body_EC10_sc51	-11.9541	1.84992
X25sp_body_EC10_sc52	2.64191	-1.16317
X25sp_limb_EC11_sc36	3.37544	-0.0951953
X25sp_limb_EC11_sc37	3.4767	0.768693
X25sp_limb_EC11_sc38	3.36306	1.00783
X25sp_limb_EC11_sc39	4.2668	2.19565
X25sp_neg_EC11_sc40	0.357142	-12.6282
X25sp_neg_EC11_sc41	-10.3581	-2.99992
X25sp_neg_EC11_sc42	0.0184073	-12.1843
X25sp_neg_EC11_sc43	0.586828	-12.1616
X25sp_neg_EC11_sc53	-0.801642	-13.6934
X25sp_ys_EC11_sc54	-9.58535	0.0706093
X25sp_ys_EC11_sc55	-11.0743	1.04456
X25sp_ys_EC11_sc56	-8.81475	-0.777935
X25sp_ys_EC11_sc57	-9.38852	-0.316765
X25sp_ys_EC11_sc59	-10.2927	0.38732
X25sp_ys_EC11_sc60	-9.46214	-0.234854
X25sp_head_EC11_sc61	-11.097	0.936642
X25sp_head_EC11_sc62	4.45188	-0.160618
X25sp_head_EC11_sc63	-10.2407	0.577582
X25sp_head_EC11_sc64	-10.0132	0.147499
X25sp_head_EC11_sc65	-11.1397	1.28589
X25sp_head_EC11_sc66	-10.6568	0.501536
X25sp_head_EC11_sc67	-11.5272	1.22507
X25sp_head_EC11_sc68	-10.9405	1.03219
X25sp_head_EC11_sc69	4.36676	-0.0882355
X25sp_head_EC11_sc70	-11.8675	1.8502
X25sp_head_EC11_sc71	-11.6938	1.65746
X25sp_head_EC11_sc72	-10.7514	0.756012
X25sp_body_EC11_sc73	3.99081	0.216087
X25sp_body_EC11_sc75	-10.3023	0.680041
X25sp_body_EC11_sc76	-11.095	0.541013
X25sp_body_EC11_sc77	2.83981	-0.644241
X25sp_body_EC11_sc78	-10.5846	-0.400594
X25sp_body_EC11_sc79	3.00268	-1.47107
X25sp_body_EC11_sc80	4.15039	0.707216
X25sp_body_EC11_sc81	2.89109	-0.662947
X25sp_body_EC11_sc82	4.65172	2.58483
X25sp_body_EC11_sc84	2.86922	-1.23069
X25sp_body_EC11_sc85	4.9584	-0.545371
X25sp_body_EC11_sc86	3.60513	-0.778215
X25sp_body_EC11_sc87	4.66502	-0.181075
X25sp_body_EC11_sc88	2.85516	-1.16299
X25sp_body_EC11_sc89	2.16728	3.31091
X25sp_body_EC11_sc90	4.89253	1.97802
X25sp_body_EC11_sc91	-10.9072	0.99297
X25sp_body_EC11_sc92	2.98181	-1.30744
X25sp_body_EC11_sc93	0.266449	-13.1208
X25sp_body_EC11_sc94	3.39723	-1.25285
X18sp_body_EC12_sc2	1.15875	2.7924
X18sp_body_EC12_sc3	-1.06678	-1.41909
X18sp_body_EC12_sc4	4.67474	0.0318124
X18sp_body_EC12_sc5	0.52218	-1.44798
X18sp_body_EC12_sc6	-0.306289	-13.8719
X18sp_body_EC12_sc7	1.19139	-0.656927
X18sp_body_EC12_sc8	4.51738	0.361319
X18sp_body_EC12_sc9	-11.2087	0.386301
X18sp_body_EC12_sc10	4.42899	1.56691
X18sp_body_EC12_sc11	2.94905	-1.81597
X18sp_body_EC12_sc12	1.42175	4.34303
X18sp_body_EC12_sc13	0.203212	-0.178904
X18sp_body_EC12_sc14	4.26631	-1.53359
X18sp_body_EC12_sc15	1.87688	4.43379
X18sp_body_EC12_sc16	0.419646	-12.0472
X18sp_body_EC12_sc17	-11.0758	0.676888
X18sp_body_EC12_sc18	-0.0676497	-1.64573
X18sp_body_EC12_sc19	-8.1359	-0.722178
X18sp_body_EC12_sc20	3.28646	4.3825
X18sp_body_EC12_sc21	0.826421	-1.36832
X18sp_body_EC12_sc22	2.20543	-0.843012
X18sp_body_EC12_sc24	-0.640935	-13.4517
X18sp_head_EC12_sc25	-9.87058	0.204745
X18sp_head_EC12_sc26	-11.7864	1.77535
X18sp_head_EC12_sc27	3.93621	-0.356
X18sp_head_EC12_sc28	2.91281	-0.923893
X18sp_head_EC12_sc29	1.63794	-0.483788
X18sp_head_EC12_sc30	-10.3869	0.425461
X18sp_head_EC12_sc31	3.42398	-0.734527
X18sp_head_EC12_sc32	-9.87117	0.228083
X18sp_head_EC12_sc33	1.85731	3.30198
X18sp_head_EC12_sc35	3.05953	0.357573
X18sp_head_EC12_sc36	4.59215	0.0743787
X18sp_ys_EC12_sc37	-9.7006	-0.739491
X18sp_ys_EC12_sc38	-8.73246	-0.859101
X18sp_ys_EC12_sc39	-8.54973	-0.881463
X18sp_ys_EC12_sc40	-10.3688	0.635864
X18sp_ys_EC12_sc41	-4.01122	3.99362
X18sp_ys_EC12_sc42	-10.5453	0.827491
X18sp_ys_EC12_sc43	-10.7946	1.005
X18sp_ys_EC12_sc44	-11.0548	1.27236
X18sp_body_EC12_sc45	2.55855	-0.79775
X18sp_body_EC12_sc46	-0.187863	-1.81813
X18sp_head_EC12_sc47	2.84852	-0.455285
X18sp_neg_EC12_sc48	-1.09679	-13.6148
X18sp_neg_EC12_sc49	0.671847	-12.2952
X18sp_neg_EC12_sc50	0.879969	-12.2898
X18sp_neg_EC12_sc51	-0.38865	-13.7379
X18sp_neg_EC12_sc52	-0.735434	-12.7748
X18sp_body_EC13_sc10	2.06043	2.31574
X18sp_body_EC13_sc11	1.78545	3.77091
X18sp_head_EC13_sc12	2.23643	-1.40756
X18sp_head_EC13_sc13	-11.2357	0.596714
X18sp_neg_EC13_sc14	-10.2562	-2.9355
X18sp_neg_EC13_sc15	-1.26995	-13.7008
X18sp_neg_EC13_sc16	-0.971163	-13.2933
X18sp_neg_EC13_sc17	-10.2295	-2.86056
X18sp_body_EC13_sc53	2.88927	-0.27935
X18sp_body_EC13_sc54	0.583365	-1.34448
X18sp_body_EC13_sc55	0.821115	-1.4206
X18sp_body_EC13_sc56	1.86353	-1.01854
X18sp_body_EC13_sc57	0.771608	-1.51755
X18sp_body_EC13_sc58	-10.764	0.404231
X18sp_body_EC13_sc59	-1.40299	-1.71515
X18sp_body_EC13_sc60	1.26848	3.65047
X18sp_body_EC13_sc61	2.22139	-1.06038
X18sp_body_EC13_sc62	3.31812	0.0544908
X18sp_body_EC13_sc63	-0.613481	-0.487491
X18sp_body_EC13_sc64	2.80865	3.33232
X18sp_body_EC13_sc65	2.09572	4.66058
X18sp_body_EC13_sc66	3.22778	-1.77166
X18sp_body_EC13_sc67	2.37225	-0.906518
X18sp_body_EC13_sc68	-10.4173	0.336871
X18sp_body_EC13_sc69	1.797	-1.41128
X18sp_body_EC13_sc70	2.15001	-1.16
X18sp_body_EC13_sc71	1.02684	-0.981305
X18sp_body_EC13_sc72	-10.3563	0.590373
X18sp_body_EC13_sc73	2.4616	-1.62136
X18sp_body_EC13_sc74	2.8976	4.24879
X18sp_body_EC13_sc75	2.42805	-0.635983
X18sp_head_EC13_sc76	2.28187	-1.63402
X18sp_head_EC13_sc77	-11.0997	0.6279
X18sp_head_EC13_sc78	2.38243	-1.38271
X18sp_head_EC13_sc79	2.45562	-1.2406
X18sp_head_EC13_sc80	3.70967	0.294085
X18sp_head_EC13_sc81	0.635486	-12.2962
X18sp_head_EC13_sc82	2.51136	-1.4028
X18sp_head_EC13_sc83	-10.6506	0.35512
X18sp_head_EC13_sc84	2.2322	-0.861748
X18sp_head_EC13_sc85	2.75919	-1.2983
X18sp_head_EC13_sc86	4.46598	0.959989
X18sp_ys_EC13_sc87	-10.4164	0.269547
X18sp_ys_EC13_sc88	-3.3481	4.57775
X18sp_ys_EC13_sc89	-9.49186	-0.146217
X18sp_ys_EC13_sc90	-8.80554	-0.852841
X18sp_ys_EC13_sc91	-10.361	0.252983
X18sp_ys_EC13_sc92	-10.1164	-0.458005
X18sp_ys_EC13_sc93	-9.31288	-0.393913
X18sp_neg_EC13_sc94	-0.929871	-12.2843
X18sp_neg_EC14_sc1	0.419179	-12.8771
X18sp_neg_EC14_sc2	-0.0320453	-13.9956
X18sp_neg_EC14_sc3	0.874285	-12.3526
X18sp_neg_EC14_sc4	0.0202071	-13.2122
X18sp_neg_EC14_sc5	-0.00820911	-13.3659
X18sp_body_EC14_sc6	-9.79679	-1.91708
X18sp_body_EC14_sc7	1.80004	-1.0428
X18sp_body_EC14_sc8	0.171974	-1.43687
X18sp_head_EC14_sc9	2.81273	-0.163498
X18sp_ys_EC14_sc10	-8.32669	-0.829597
X18sp_ys_EC14_sc11	-9.84924	0.444216
X18sp_ys_EC14_sc12	-8.13849	-0.672941
X18sp_ys_EC14_sc13	3.11834	4.77363
X18sp_ys_EC14_sc14	-8.36267	-0.756302
X18sp_ys_EC14_sc15	-11.3	1.42963
X18sp_ys_EC14_sc16	0.119526	-1.20807
X18sp_ys_EC14_sc17	-8.10661	-0.719508
X18sp_head_EC14_sc18	2.46165	-1.65339
X18sp_head_EC14_sc20	1.84996	-0.207168
X18sp_head_EC14_sc21	1.08954	-12.4857
X18sp_head_EC14_sc22	0.632166	-12.3535
X18sp_head_EC14_sc24	2.09011	-0.614969
X18sp_head_EC14_sc25	2.0793	-0.59123
X18sp_head_EC14_sc26	2.33031	-0.744507
X18sp_head_EC14_sc27	2.58999	-0.853406
X18sp_head_EC14_sc28	0.676978	-12.1758
X18sp_head_EC14_sc29	3.49156	-0.00512305
X18sp_body_EC14_sc30	3.35283	4.26535
X18sp_body_EC14_sc31	0.98127	3.22096
X18sp_body_EC14_sc32	-10.8756	0.194666
X18sp_body_EC14_sc33	1.29118	2.60995
X18sp_body_EC14_sc35	0.100992	0.387365
X18sp_body_EC14_sc36	-0.135906	-1.2719
X18sp_body_EC14_sc37	-0.24552	-1.35941
X18sp_body_EC14_sc39	0.0992214	1.86769
X18sp_body_EC14_sc40	0.48316	2.44074
X18sp_body_EC14_sc42	0.23796	-1.56425
X18sp_body_EC14_sc43	3.29031	-0.698953
X18sp_body_EC14_sc45	-10.6694	0.642932
X18sp_body_EC14_sc46	0.485844	1.36311
X18sp_body_EC14_sc48	0.90132	2.5386
X18sp_body_EC14_sc49	-10.3735	0.56473
X18sp_body_EC14_sc51	0.215988	-1.62525
X18sp_body_EC14_sc52	3.86358	2.52105
X18sp_body_EC15_sc18	0.767093	-1.41771
X18sp_body_EC15_sc20	3.47874	4.15858
X18sp_head_EC15_sc21	4.58546	-2.27257
X18sp_neg_EC15_sc22	-0.84139	-13.4271
X18sp_neg_EC15_sc24	-1.00004	-13.6304
X18sp_neg_EC15_sc25	-10.246	-2.94101
X18sp_neg_EC15_sc26	0.245875	-12.4236
X18sp_neg_EC15_sc53	-0.363243	-13.9891
X18sp_ys_EC15_sc54	-9.67658	0.0273493
X18sp_ys_EC15_sc55	-9.86709	0.169595
X18sp_ys_EC15_sc56	-10.036	-2.26787
X18sp_ys_EC15_sc57	-11.1864	0.365769
X18sp_ys_EC15_sc58	-9.48494	-0.185178
X18sp_ys_EC15_sc59	-11.5955	1.46026
X18sp_ys_EC15_sc60	-11.0306	0.384262
X18sp_head_EC15_sc61	2.7293	-0.0817744
X18sp_head_EC15_sc62	-11.0589	1.1338
X18sp_head_EC15_sc63	2.08474	-0.695665
X18sp_head_EC15_sc64	0.676066	-12.092
X18sp_head_EC15_sc65	2.51101	-0.480585
X18sp_head_EC15_sc66	0.500772	-12.1721
X18sp_head_EC15_sc67	4.01019	0.230516
X18sp_head_EC15_sc68	3.23474	-0.319641
X18sp_head_EC15_sc69	-10.7202	0.384943
X18sp_head_EC15_sc70	0.68648	-12.1449
X18sp_head_EC15_sc71	1.82607	-0.66661
X18sp_head_EC15_sc72	2.4988	-0.989857
X18sp_body_EC15_sc73	0.784389	-0.484628
X18sp_body_EC15_sc74	1.55927	-0.344027
X18sp_body_EC15_sc75	0.637396	-1.64911
X18sp_body_EC15_sc76	4.09013	0.426207
X18sp_body_EC15_sc77	2.60034	-0.8017
X18sp_body_EC15_sc78	3.97672	0.306797
X18sp_body_EC15_sc79	0.886046	-1.46698
X18sp_body_EC15_sc81	0.934615	2.57428
X18sp_body_EC15_sc82	1.70675	-0.236445
X18sp_body_EC15_sc83	4.32896	1.13007
X18sp_body_EC15_sc84	-10.8668	-0.0121082
X18sp_body_EC15_sc85	2.15278	-1.00152
X18sp_body_EC15_sc86	1.68824	-1.39963
X18sp_body_EC15_sc87	2.50028	-0.637441
X18sp_body_EC15_sc88	1.16909	1.09039
X18sp_body_EC15_sc89	0.436676	-1.4687
X18sp_body_EC15_sc90	0.680106	-1.50428
X18sp_body_EC15_sc91	0.190324	-1.49479
X18sp_body_EC15_sc92	1.28046	3.39616
X18sp_body_EC15_sc93	1.33981	3.50521
X18sp_body_EC15_sc94	2.09286	2.40284
X25sp_body_EC16_sc1	-3.0585	3.12359
X25sp_body_EC16_sc2	2.78734	4.64853
X25sp_body_EC16_sc3	2.86537	4.95567
X25sp_body_EC16_sc4	-10.1638	0.145897
X25sp_body_EC16_sc5	2.45598	5.29183
X25sp_body_EC16_sc6	-11.6983	1.8416
X25sp_body_EC16_sc7	2.95698	-0.596334
X25sp_body_EC16_sc9	5.25541	-1.73351
X25sp_body_EC16_sc10	2.53355	-1.64288
X25sp_body_EC16_sc11	3.81944	-0.872613
X25sp_body_EC16_sc12	3.07492	-1.7993
X25sp_body_EC16_sc13	3.02401	4.92031
X25sp_body_EC16_sc14	2.91438	-1.35131
X25sp_body_EC16_sc15	1.54854	-12.2557
X25sp_body_EC16_sc16	3.15651	-0.362631
X25sp_body_EC16_sc17	2.71337	-0.92914
X25sp_body_EC16_sc18	3.05307	4.78474
X25sp_body_EC16_sc19	2.97093	4.52049
X25sp_body_EC16_sc20	-10.6029	0.280926
X25sp_body_EC16_sc21	3.39178	-0.544086
X25sp_body_EC16_sc22	3.11109	-1.62344
X25sp_body_EC16_sc24	-9.97798	0.406643
X25sp_head_EC16_sc25	-10.6187	0.40398
X25sp_head_EC16_sc26	-11.0436	0.699069
X25sp_head_EC16_sc27	-9.97025	0.285279
X25sp_head_EC16_sc28	3.04664	-0.752279
X25sp_head_EC16_sc29	-11.844	1.70538
X25sp_head_EC16_sc30	-11.1654	0.224309
X25sp_head_EC16_sc31	2.37323	-1.37468
X25sp_head_EC16_sc32	-11.3426	1.46036
X25sp_head_EC16_sc33	-10.9815	0.557555
X25sp_head_EC16_sc35	4.66721	1.09135
X25sp_head_EC16_sc36	3.12475	-1.56202
X25sp_ys_EC16_sc37	-9.49209	-0.432
X25sp_ys_EC16_sc38	-10.1057	0.102527
X25sp_ys_EC16_sc39	-11.166	0.305392
X25sp_ys_EC16_sc40	-8.92724	-0.754661
X25sp_ys_EC16_sc41	-10.2669	-2.89393
X25sp_ys_EC16_sc42	0.359441	-1.01109
X25sp_ys_EC16_sc43	-10.5951	0.259428
X25sp_ys_EC16_sc44	-11.5005	1.71269
X25sp_limb_EC16_sc45	3.66707	0.746947
X25sp_limb_EC16_sc46	4.05111	0.677573
X25sp_limb_EC16_sc47	3.38762	0.830369
X25sp_neg_EC16_sc48	1.17859	-12.2295
X25sp_neg_EC16_sc49	1.12268	-12.0862
X25sp_neg_EC16_sc50	0.99288	-12.1728
X25sp_neg_EC16_sc51	-10.2877	-2.95606
X25sp_neg_EC16_sc52	-0.491631	-13.5585
X25sp_limb_EC17_sc27	3.4632	-0.337953
X25sp_limb_EC17_sc28	3.35023	-0.923393
X25sp_limb_EC17_sc29	4.05849	2.00918
X25sp_limb_EC17_sc30	3.2368	-1.2193
X25sp_neg_EC17_sc31	1.09887	-12.0052
X25sp_neg_EC17_sc32	1.44176	-12.0637
X25sp_neg_EC17_sc33	-10.3105	-2.97747
X25sp_neg_EC17_sc35	0.130264	-14.2065
X25sp_body_EC17_sc53	2.94042	-1.08109
X25sp_body_EC17_sc54	-10.3316	-0.461474
X25sp_body_EC17_sc56	2.50502	4.79717
X25sp_body_EC17_sc57	3.95939	2.2701
X25sp_body_EC17_sc58	3.44889	-1.41883
X25sp_body_EC17_sc59	-9.58693	-0.106248
X25sp_body_EC17_sc60	3.37976	-1.31182
X25sp_body_EC17_sc62	-10.6594	0.269611
X25sp_body_EC17_sc63	2.37549	-0.794117
X25sp_body_EC17_sc64	-11.0227	0.438747
X25sp_body_EC17_sc65	1.68806	6.51376
X25sp_body_EC17_sc66	2.97937	5.00978
X25sp_body_EC17_sc67	0.403772	2.67799
X25sp_body_EC17_sc68	-10.5482	0.230598
X25sp_body_EC17_sc69	2.99314	-0.590434
X25sp_body_EC17_sc71	2.76158	-0.709217
X25sp_body_EC17_sc72	4.1998	-1.13715
X25sp_body_EC17_sc73	2.8597	-0.455619
X25sp_body_EC17_sc74	2.91362	-0.739474
X25sp_body_EC17_sc75	0.989146	3.04524
X25sp_head_EC17_sc76	-9.41192	-0.341369
X25sp_head_EC17_sc77	-11.5567	1.73673
X25sp_head_EC17_sc78	-9.98104	0.322212
X25sp_head_EC17_sc79	-11.5746	1.89814
X25sp_head_EC17_sc80	4.25108	0.0189144
X25sp_head_EC17_sc81	-10.6863	0.426398
X25sp_head_EC17_sc82	-9.69069	0.0219691
X25sp_head_EC17_sc83	-10.9477	0.169886
X25sp_head_EC17_sc84	-11.1207	0.554659
X25sp_head_EC17_sc85	3.59527	-0.4593
X25sp_head_EC17_sc86	-9.71086	0.0128022
X25sp_ys_EC17_sc87	-9.73731	-0.0219745
X25sp_ys_EC17_sc88	2.2576	4.99108
X25sp_ys_EC17_sc89	-9.26859	-0.497659
X25sp_ys_EC17_sc90	0.47508	-1.31738
X25sp_ys_EC17_sc91	-3.97486	3.58513
X25sp_ys_EC17_sc92	-10.7453	0.0809371
X25sp_ys_EC17_sc93	-10.5118	-0.388172
X25sp_neg_EC17_sc94	-1.14742	-13.5946
X25sp_neg_EC18_sc1	-0.424802	-13.6186
X25sp_neg_EC18_sc2	-10.2839	-2.96183
X25sp_neg_EC18_sc3	-0.0717626	-13.2416
X25sp_neg_EC18_sc4	0.949486	-12.5615
X25sp_neg_EC18_sc5	0.963231	-12.0896
X25sp_limb_EC18_sc6	2.8672	-0.641846
X25sp_limb_EC18_sc7	3.50731	-0.134166
X25sp_limb_EC18_sc8	3.75306	0.885016
X25sp_limb_EC18_sc9	3.69505	1.55153
X25sp_ys_EC18_sc10	-11.856	1.87169
X25sp_ys_EC18_sc11	-11.5652	1.90443
X25sp_ys_EC18_sc12	-10.2926	0.759044
X25sp_ys_EC18_sc13	-10.3423	0.366853
X25sp_ys_EC18_sc14	-11.3864	1.64685
X25sp_ys_EC18_sc15	-9.7006	0.0548593
X25sp_ys_EC18_sc16	-9.32291	-0.38843
X25sp_ys_EC18_sc17	-10.8309	1.02456
X25sp_head_EC18_sc18	-10.0043	-1.93057
X25sp_head_EC18_sc19	-9.07646	-0.707855
X25sp_head_EC18_sc20	0.863007	-12.3392
X25sp_head_EC18_sc21	3.91317	2.4163
X25sp_head_EC18_sc22	4.32541	2.1998
X25sp_head_EC18_sc24	-11.9313	1.79143
X25sp_head_EC18_sc25	3.77133	0.204321
X25sp_head_EC18_sc26	3.81216	-0.625692
X25sp_head_EC18_sc27	3.04093	-0.838309
X25sp_head_EC18_sc28	-11.5027	1.57711
X25sp_head_EC18_sc29	-11.5855	1.93425
X25sp_body_EC18_sc31	3.68966	0.191928
X25sp_body_EC18_sc33	3.22159	-1.88131
X25sp_body_EC18_sc35	3.7417	1.6942
X25sp_body_EC18_sc36	-10.0137	0.399965
X25sp_body_EC18_sc37	4.70221	0.436007
X25sp_body_EC18_sc38	3.12474	-1.42507
X25sp_body_EC18_sc39	2.99276	-0.400583
X25sp_body_EC18_sc40	3.85757	0.0642611
X25sp_body_EC18_sc41	1.21872	6.02928
X25sp_body_EC18_sc42	-10.6001	-0.42034
X25sp_body_EC18_sc44	1.29384	-12.3832
X25sp_body_EC18_sc45	4.67591	1.38665
X25sp_body_EC18_sc46	2.72689	4.84128
X25sp_body_EC18_sc47	3.25003	0.0442443
X25sp_body_EC18_sc48	2.49234	-0.840642
X25sp_body_EC18_sc49	2.88282	-0.617293
X25sp_body_EC18_sc50	4.24586	0.456759
X25sp_body_EC18_sc51	3.91742	1.81626
X25sp_body_EC18_sc52	-11.5458	1.51962
X25sp_limb_EC19_sc36	3.75668	0.561983
X25sp_limb_EC19_sc37	4.11313	0.315645
X25sp_limb_EC19_sc38	3.10677	-1.06904
X25sp_limb_EC19_sc39	3.43274	0.850885
X25sp_neg_EC19_sc40	0.582905	-12.0534
X25sp_neg_EC19_sc42	-10.2788	-2.81765
X25sp_neg_EC19_sc53	0.554644	-12.1284
X25sp_ys_EC19_sc54	-10.801	0.316859
X25sp_ys_EC19_sc55	-9.60868	-0.111011
X25sp_ys_EC19_sc56	-11.322	1.65523
X25sp_ys_EC19_sc57	-11.2958	1.50182
X25sp_ys_EC19_sc58	-9.78592	0.338022
X25sp_ys_EC19_sc59	-10.1425	0.221579
X25sp_ys_EC19_sc60	-9.46311	-0.352172
X25sp_head_EC19_sc61	-10.9101	0.196634
X25sp_head_EC19_sc62	-11.8267	1.82615
X25sp_head_EC19_sc63	0.824589	-12.3656
X25sp_head_EC19_sc64	2.64147	-1.11144
X25sp_head_EC19_sc65	-11.4536	1.75499
X25sp_head_EC19_sc67	3.92392	-0.880376
X25sp_head_EC19_sc68	-11.4587	1.66372
X25sp_head_EC19_sc69	4.10433	6.37264
X25sp_head_EC19_sc70	-11.998	1.99956
X25sp_head_EC19_sc71	-11.7047	1.97125
X25sp_head_EC19_sc72	4.27118	0.751758
X25sp_body_EC19_sc73	-11.6774	1.84783
X25sp_body_EC19_sc74	4.42001	0.614332
X25sp_body_EC19_sc75	-0.766007	-13.7604
X25sp_body_EC19_sc77	3.79433	0.203127
X25sp_body_EC19_sc78	3.65784	4.88095
X25sp_body_EC19_sc79	3.36156	-1.16003
X25sp_body_EC19_sc80	2.97408	-0.465961
X25sp_body_EC19_sc81	3.82471	-0.376306
X25sp_body_EC19_sc82	3.01191	0.337598
X25sp_body_EC19_sc83	2.31645	-1.06586
X25sp_body_EC19_sc84	3.7593	5.30528
X25sp_body_EC19_sc85	2.18055	-0.517228
X25sp_body_EC19_sc86	3.43806	0.0135694
X25sp_body_EC19_sc87	2.99918	4.98953
X25sp_body_EC19_sc88	4.56989	-0.743105
X25sp_body_EC19_sc89	3.88074	0.521783
X25sp_body_EC19_sc90	2.44889	-1.36244
X25sp_body_EC19_sc91	2.28811	-0.485572
X25sp_body_EC19_sc92	-10.6645	0.912476
X25sp_body_EC19_sc93	1.83415	5.52714
X25sp_body_EC19_sc94	3.83658	0.513317
X8sp_body_EC20_sc1	-0.231123	2.34628
X8sp_body_EC20_sc2	-1.26231	-0.752963
X8sp_body_EC20_sc3	0.858755	1.88028
X8sp_body_EC20_sc4	0.490229	-0.000856783
X8sp_body_EC20_sc5	-0.307421	2.17187
X8sp_body_EC20_sc6	0.838709	-0.603257
X8sp_body_EC20_sc7	-1.28765	-1.28411
X8sp_body_EC20_sc8	-0.160262	1.10047
X8sp_body_EC20_sc9	-1.61561	-1.42498
X8sp_body_EC20_sc10	-0.125439	2.3821
X8sp_body_EC20_sc11	0.664486	-0.147905
X8sp_body_EC20_sc12	0.471497	1.95046
X8sp_body_EC20_sc13	-1.34088	-1.41996
X8sp_body_EC20_sc14	0.273864	1.56399
X8sp_body_EC20_sc15	-0.378723	1.7652
X8sp_body_EC20_sc16	1.17056	0.0940745
X8sp_body_EC20_sc17	-0.538032	1.70645
X8sp_body_EC20_sc18	-0.335264	2.29523
X8sp_body_EC20_sc19	-0.216639	2.18951
X8sp_body_EC20_sc20	0.442635	-0.477103
X8sp_body_EC20_sc21	0.710903	0.236858
X8sp_body_EC20_sc22	-0.392433	1.77016
X8sp_body_EC20_sc24	-1.08225	-0.558279
X8sp_head_EC20_sc25	0.916464	-0.602905
X8sp_head_EC20_sc26	0.426726	1.95949
X8sp_head_EC20_sc27	1.05799	-0.42041
X8sp_head_EC20_sc28	1.71526	2.79027
X8sp_head_EC20_sc29	0.674064	2.30032
X8sp_head_EC20_sc30	1.10267	-0.407579
X8sp_head_EC20_sc31	1.28457	-0.384049
X8sp_ys_EC20_sc32	-3.24406	1.75233
X8sp_ys_EC20_sc33	-3.26765	2.1791
X8sp_ys_EC20_sc35	-1.52595	-1.58649
X8sp_ys_EC20_sc36	-9.76191	-2.27141
X8sp_ys_EC20_sc37	-9.8398	-2.11938
X8sp_ys_EC20_sc38	-2.75517	1.7442
X8sp_ys_EC20_sc39	-9.00068	-1.2618
X8sp_ys_EC20_sc40	-7.83005	-0.868333
X8sp_ys_EC20_sc41	-1.29252	-1.34755
X8sp_ys_EC20_sc42	-7.52692	-0.814771
X8sp_neg_EC20_sc43	-0.942309	-12.3674
X8sp_neg_EC20_sc44	-0.600292	-12.2068
X8sp_body_EC20_sc45	-1.19149	-0.813161
X8sp_body_EC20_sc46	0.0279187	-0.361706
X8sp_body_EC20_sc47	0.359043	2.5358
X8sp_neg_EC20_sc48	-0.912353	-12.3975
X8sp_neg_EC20_sc49	-0.266747	-13.4911
X8sp_neg_EC20_sc50	-0.676711	-13.5998
X8sp_neg_EC20_sc51	-0.54703	-12.2034
X8sp_neg_EC20_sc52	-1.56051	-2.13781
X8sp_body_EC21_sc10	0.308926	1.56663
X8sp_body_EC21_sc11	-1.48203	-1.44586
X8sp_neg_EC21_sc12	-0.574274	-13.2012
X8sp_neg_EC21_sc13	-1.04698	-13.0868
X8sp_neg_EC21_sc14	0.46038	-12.0952
X8sp_neg_EC21_sc15	-0.666083	-12.5942
X8sp_neg_EC21_sc16	-0.27101	-13.5694
X8sp_neg_EC21_sc17	-0.934664	-12.3037
X8sp_body_EC21_sc53	-0.768724	-0.826813
X8sp_body_EC21_sc54	-2.83285	1.32015
X8sp_body_EC21_sc55	0.311639	-0.562084
X8sp_body_EC21_sc56	0.169919	1.9998
X8sp_body_EC21_sc57	-0.126078	1.41137
X8sp_body_EC21_sc58	0.965525	-0.592435
X8sp_body_EC21_sc59	0.609792	1.85569
X8sp_body_EC21_sc60	0.534341	2.15157
X8sp_body_EC21_sc61	0.0509283	1.26534
X8sp_body_EC21_sc62	-0.941232	-1.24657
X8sp_body_EC21_sc63	0.0680352	-0.642995
X8sp_body_EC21_sc64	0.232992	0.936755
X8sp_body_EC21_sc65	0.824794	1.95157
X8sp_body_EC21_sc66	-0.688772	-0.767155
X8sp_body_EC21_sc67	0.241213	2.25222
X8sp_body_EC21_sc68	-0.159043	1.49361
X8sp_body_EC21_sc69	-1.11331	-0.840832
X8sp_body_EC21_sc70	0.517265	1.64726
X8sp_body_EC21_sc71	-0.351151	2.03268
X8sp_body_EC21_sc73	0.502406	2.55784
X8sp_body_EC21_sc74	-0.77565	-0.925553
X8sp_body_EC21_sc75	0.235267	-0.0315219
X8sp_body_EC21_sc76	0.783221	1.66799
X8sp_body_EC21_sc77	0.837083	-0.438208
X8sp_head_EC21_sc78	1.27967	0.0475392
X8sp_head_EC21_sc79	0.751254	1.55524
X8sp_head_EC21_sc80	1.2853	-0.567417
X8sp_head_EC21_sc81	0.836664	1.84541
X8sp_head_EC21_sc82	0.734756	-0.546258
X8sp_head_EC21_sc83	1.50164	-0.133854
X8sp_head_EC21_sc84	0.456831	1.94788
X8sp_ys_EC21_sc85	-3.17232	2.23174
X8sp_ys_EC21_sc86	-9.77066	-2.38105
X8sp_ys_EC21_sc87	-9.84017	-2.35623
X8sp_ys_EC21_sc88	-9.94067	-2.25938
X8sp_ys_EC21_sc89	-9.82236	-2.12525
X8sp_ys_EC21_sc90	-8.39273	-1.07656
X8sp_ys_EC21_sc91	-9.82922	-2.32753
X8sp_ys_EC21_sc92	-3.12132	1.72979
X8sp_ys_EC21_sc93	-2.83603	1.52223
X8sp_ys_EC21_sc94	-3.10274	2.37137
X8sp_body_EC22_sc18	-0.492671	1.65603
X8sp_body_EC22_sc19	-0.00965679	-0.134154
X8sp_body_EC22_sc20	0.363629	-0.35512
X8sp_body_EC22_sc21	-0.100634	2.3282
X8sp_body_EC22_sc22	0.0468973	0.100195
X8sp_body_EC22_sc24	0.449819	1.17925
X8sp_body_EC22_sc25	-1.52525	-1.61765
X8sp_body_EC22_sc26	-0.0248788	1.7696
X8sp_neg_EC22_sc53	-1.55985	-2.00812
X8sp_neg_EC22_sc54	-0.811647	-12.2436
X8sp_neg_EC22_sc55	-1.02946	-12.5659
X8sp_neg_EC22_sc56	-0.491219	-12.2266
X8sp_neg_EC22_sc57	-1.12803	-13.4976
X8sp_neg_EC22_sc58	-0.895892	-12.3381
X8sp_neg_EC22_sc59	-0.765114	-12.6338
X8sp_ys_EC22_sc60	-9.35684	-1.38326
X8sp_ys_EC22_sc61	-1.3026	-1.2526
X8sp_ys_EC22_sc62	-9.52156	-1.31954
X8sp_ys_EC22_sc63	-2.63206	2.1333
X8sp_ys_EC22_sc64	-9.89432	-2.16324
X8sp_ys_EC22_sc65	-3.04892	2.0474
X8sp_ys_EC22_sc66	-1.13831	-1.15701
X8sp_ys_EC22_sc67	-7.54239	-0.724724
X8sp_ys_EC22_sc68	-9.76572	-2.05289
X8sp_ys_EC22_sc69	-1.53601	-1.27357
X8sp_head_EC22_sc70	0.226363	0.76934
X8sp_head_EC22_sc71	0.760259	-0.560117
X8sp_head_EC22_sc72	2.57212	-0.138171
X8sp_head_EC22_sc74	0.102409	1.79857
X8sp_head_EC22_sc75	0.785637	-0.643665
X8sp_body_EC22_sc76	-0.5537	1.38252
X8sp_body_EC22_sc77	-0.50379	1.81986
X8sp_body_EC22_sc78	-1.38933	-1.28466
X8sp_body_EC22_sc79	-1.33109	-1.29718
X8sp_body_EC22_sc80	-0.814931	-0.413023
X8sp_body_EC22_sc81	0.0251848	0.839515
X8sp_body_EC22_sc82	-0.511296	-0.791591
X8sp_body_EC22_sc83	-1.01596	-0.895967
X8sp_body_EC22_sc84	-0.0613174	-0.451641
X8sp_body_EC22_sc85	-1.30458	-1.76155
X8sp_body_EC22_sc86	-0.527679	-0.883067
X8sp_body_EC22_sc87	0.193163	2.40324
X8sp_body_EC22_sc88	1.20741	0.065131
X8sp_body_EC22_sc89	0.55341	2.24319
X8sp_body_EC22_sc90	0.590263	-0.49482
X8sp_body_EC22_sc91	-1.07165	-0.664745
X8sp_body_EC22_sc92	-0.685195	-1.08977
X8sp_body_EC22_sc93	-1.14162	-1.26998
X8sp_body_EC22_sc94	-0.0511805	1.58137
X8sp_body_EC27_sc2	-0.0690017	-0.201201
X8sp_body_EC27_sc3	0.448497	1.52392
X8sp_body_EC27_sc4	-1.48009	-1.4415
X8sp_body_EC27_sc5	-1.36506	-1.31331
X8sp_body_EC27_sc6	-9.19442	-1.36588
X8sp_body_EC27_sc7	-3.13439	1.68631
X8sp_body_EC27_sc8	-2.42632	1.65388
X8sp_body_EC27_sc9	-1.49033	-1.08606
X8sp_body_EC27_sc10	-1.3307	-1.07058
X8sp_body_EC27_sc11	-1.0913	-1.06251
X8sp_body_EC27_sc12	0.78273	1.88585
X8sp_body_EC27_sc13	-2.39193	1.31273
X8sp_body_EC27_sc14	0.391907	-0.133184
X8sp_body_EC27_sc15	-0.386653	1.97671
X8sp_body_EC27_sc16	0.00713253	1.68431
X8sp_body_EC27_sc18	0.840549	0.367637
X8sp_body_EC27_sc19	-0.679985	0.506972
X8sp_body_EC27_sc20	-1.15716	-1.20463
X8sp_body_EC27_sc21	-0.230751	2.05774
X8sp_body_EC27_sc22	-2.18899	1.58481
X8sp_body_EC27_sc24	0.0852612	2.48402
X8sp_head_EC27_sc32	-0.258846	0.677193
X8sp_head_EC27_sc33	-2.89958	1.4396
X8sp_head_EC27_sc35	-9.7958	-2.32545
X8sp_head_EC27_sc36	0.209183	2.13047
X8sp_head_EC27_sc37	0.0541012	1.65483
X8sp_ys_EC27_sc41	-9.79828	-2.25969
X8sp_ys_EC27_sc42	-7.46048	-0.741748
X8sp_ys_EC27_sc43	-8.5285	-1.01895
X8sp_ys_EC27_sc44	-8.99134	-1.08626
X8sp_ys_EC27_sc45	-3.2751	2.41682
X8sp_ys_EC27_sc46	-9.62204	-1.83337
X8sp_neg_EC27_sc48	0.577562	-12.1504
X8sp_neg_EC27_sc49	-9.98673	-2.60838
X8sp_neg_EC27_sc50	-9.87771	-2.45454
X8sp_neg_EC27_sc51	-0.849037	-12.4006
X8sp_neg_EC27_sc52	-0.189974	-13.438
X8sp_ys_EC28_sc10	-9.64862	-1.957
X8sp_ys_EC28_sc11	-7.95427	-1.00838
X8sp_ys_EC28_sc12	-7.78761	-0.871405
X8sp_neg_EC28_sc13	-0.972641	-12.4209
X8sp_neg_EC28_sc14	-0.895752	-12.3378
X8sp_neg_EC28_sc15	-0.80829	-12.2817
X8sp_neg_EC28_sc16	-0.87198	-12.7103
X8sp_neg_EC28_sc17	-0.868657	-13.5277
X8sp_body_EC28_sc25	0.195352	0.16391
X8sp_body_EC28_sc26	-0.872315	-0.334679
X8sp_body_EC28_sc27	0.41909	0.409651
X8sp_body_EC28_sc28	-1.10623	-1.17246
X8sp_body_EC28_sc29	-1.40633	0.193634
X8sp_body_EC28_sc31	-2.72061	1.6453
X8sp_head_EC28_sc38	1.56103	-0.247346
X8sp_head_EC28_sc39	1.31327	-0.263586
X8sp_head_EC28_sc40	1.37817	0.0697993
X8sp_body_EC28_sc53	-0.282724	0.330018
X8sp_body_EC28_sc54	-1.46045	-1.35726
X8sp_body_EC28_sc55	-1.38795	-1.34317
X8sp_body_EC28_sc56	-1.41606	-1.68636
X8sp_body_EC28_sc57	-1.12994	-0.919073
X8sp_body_EC28_sc58	-1.53232	-1.5108
X8sp_body_EC28_sc59	-2.41856	1.47335
X8sp_body_EC28_sc60	-0.0938509	0.575527
X8sp_body_EC28_sc61	-0.379686	1.87869
X8sp_body_EC28_sc64	-1.35754	-1.47356
X8sp_body_EC28_sc65	-1.50851	-1.53009
X8sp_body_EC28_sc66	-1.37538	-1.52987
X8sp_body_EC28_sc67	0.478029	0.829167
X8sp_body_EC28_sc68	-1.51866	-1.38082
X8sp_ys_EC28_sc90	-2.9188	1.80972
X8sp_ys_EC28_sc91	-7.90021	-0.87774
X8sp_ys_EC28_sc92	-2.56666	0.314272
X8sp_ys_EC28_sc93	-8.27852	-0.992405
X8sp_ys_EC28_sc94	-7.65819	-0.791837
X35sp_body_EC29_sc1	3.52077	-2.18143
X35sp_body_EC29_sc2	0.656542	-12.9972
X35sp_body_EC29_sc4	3.63057	1.66593
X35sp_body_EC29_sc5	4.07375	3.21017
X35sp_body_EC29_sc6	3.52206	-0.233994
X35sp_body_EC29_sc7	5.30706	-0.362611
X35sp_body_EC29_sc8	4.35377	-0.189522
X35sp_body_EC29_sc12	3.54142	-1.5481
X35sp_body_EC29_sc13	4.72822	-2.08876
X35sp_body_EC29_sc14	3.91846	-0.607384
X35sp_body_EC29_sc15	-0.952471	-13.7664
X35sp_body_EC29_sc16	5.44162	0.632005
X35sp_body_EC29_sc17	3.60085	2.23722
X35sp_body_EC29_sc18	4.49807	1.63139
X35sp_body_EC29_sc19	4.60892	-1.95682
X35sp_body_EC29_sc20	4.84749	0.0814491
X35sp_body_EC29_sc21	5.33267	1.72277
X35sp_body_EC29_sc22	3.54623	1.51659
X35sp_head_EC29_sc25	4.34934	1.99419
X35sp_head_EC29_sc26	4.67797	0.443841
X35sp_head_EC29_sc27	4.67752	-0.925762
X35sp_head_EC29_sc28	4.52478	-0.466079
X35sp_head_EC29_sc29	-0.695617	-14.2552
X35sp_head_EC29_sc30	-10.3237	-3.03918
X35sp_head_EC29_sc31	3.86962	-1.27209
X35sp_head_EC29_sc32	4.173	0.50832
X35sp_head_EC29_sc33	4.61313	-1.82084
X35sp_head_EC29_sc35	4.89058	0.0276254
X35sp_head_EC29_sc36	4.06923	1.02264
X35sp_ys_EC29_sc38	-4.37384	4.61004
X35sp_ys_EC29_sc39	-1.30915	-13.8188
X35sp_ys_EC29_sc40	-4.28968	4.22941
X35sp_ys_EC29_sc41	-4.11245	4.00733
X35sp_ys_EC29_sc42	-1.16757	-13.7911
X35sp_ys_EC29_sc43	-4.35749	4.6043
X35sp_ys_EC29_sc44	-4.10237	4.04915
X35sp_limb_EC29_sc45	4.0555	1.47537
X35sp_limb_EC29_sc46	4.11956	3.15627
X35sp_limb_EC29_sc47	4.21938	1.56574
X35sp_neg_EC29_sc48	-0.801074	-14.1562
X35sp_neg_EC29_sc49	1.78185	-12.085
X35sp_neg_EC29_sc50	-0.757558	-13.5004
X35sp_neg_EC29_sc51	1.36647	-12.2827
X35sp_neg_EC29_sc52	1.67742	-12.1764
X35sp_limb_EC30_sc1	4.17343	0.734533
X35sp_limb_EC30_sc2	3.97541	3.00831
X35sp_limb_EC30_sc3	-0.253681	-14.1281
X35sp_limb_EC30_sc4	4.26387	-0.0730471
X35sp_neg_EC30_sc5	-0.483697	-14.1601
X35sp_neg_EC30_sc6	1.33505	-12.7309
X35sp_neg_EC30_sc7	-0.548288	-14.0505
X35sp_neg_EC30_sc8	-0.524733	-14.4472
X35sp_body_EC30_sc53	4.46618	-1.15865
X35sp_body_EC30_sc54	3.59186	-1.75894
X35sp_body_EC30_sc55	3.60559	-1.86956
X35sp_body_EC30_sc56	4.14265	-0.747739
X35sp_body_EC30_sc57	4.75554	-2.24568
X35sp_body_EC30_sc58	5.31286	1.26981
X35sp_body_EC30_sc60	5.31158	1.72015
X35sp_body_EC30_sc62	4.49893	-0.71862
X35sp_body_EC30_sc63	5.36543	-0.210815
X35sp_body_EC30_sc64	1.31476	6.48178
X35sp_body_EC30_sc65	4.70835	-1.23489
X35sp_body_EC30_sc66	5.26142	-0.426908
X35sp_body_EC30_sc67	3.64286	-1.5923
X35sp_body_EC30_sc69	5.07241	-0.735362
X35sp_body_EC30_sc70	5.05445	-2.02238
X35sp_body_EC30_sc71	4.00317	-0.972137
X35sp_body_EC30_sc72	4.19589	0.272167
X35sp_body_EC30_sc73	1.90851	6.45236
X35sp_body_EC30_sc74	-3.31796	3.73427
X35sp_body_EC30_sc75	4.20553	2.88481
X35sp_head_EC30_sc76	1.57859	-12.4347
X35sp_head_EC30_sc77	1.50567	-12.6389
X35sp_head_EC30_sc78	5.10027	0.180841
X35sp_head_EC30_sc79	4.6047	0.604475
X35sp_head_EC30_sc80	3.60314	-0.680345
X35sp_head_EC30_sc81	-0.718001	-14.3897
X35sp_head_EC30_sc82	1.27447	-12.6948
X35sp_head_EC30_sc83	1.52802	-12.531
X35sp_head_EC30_sc84	5.5853	1.52948
X35sp_head_EC30_sc85	1.48619	-12.3467
X35sp_head_EC30_sc86	1.56314	-12.5136
X35sp_ys_EC30_sc87	-4.24421	3.87608
X35sp_ys_EC30_sc89	-3.5862	4.22588
X35sp_ys_EC30_sc90	-3.53846	3.99434
X35sp_ys_EC30_sc91	-1.20997	-13.8022
X35sp_ys_EC30_sc92	-4.19459	4.06859
X35sp_ys_EC30_sc93	-4.23091	4.54616
X35sp_neg_EC30_sc94	-0.560045	-14.3627
X35sp_neg_EC31_sc1	0.877737	-13.0915
X35sp_neg_EC31_sc2	0.304874	-13.207
X35sp_neg_EC31_sc3	1.80926	-12.3419
X35sp_neg_EC31_sc4	-0.565897	-14.5084
X35sp_neg_EC31_sc5	-0.562587	-14.1141
X35sp_limb_EC31_sc6	-0.528035	-14.4191
X35sp_limb_EC31_sc7	3.84371	2.99495
X35sp_limb_EC31_sc8	3.80359	1.91249
X35sp_limb_EC31_sc9	3.27971	1.14146
X35sp_ys_EC31_sc10	-4.32786	4.51316
X35sp_ys_EC31_sc11	-4.01085	5.11779
X35sp_ys_EC31_sc12	-1.32125	-13.7281
X35sp_ys_EC31_sc13	-3.83947	4.8509
X35sp_ys_EC31_sc14	-4.11485	3.54634
X35sp_ys_EC31_sc15	2.66385	5.56563
X35sp_ys_EC31_sc16	-4.27783	3.91709
X35sp_ys_EC31_sc17	-4.03811	4.88326
X35sp_head_EC31_sc18	4.39581	-0.207846
X35sp_head_EC31_sc19	1.48506	-12.6186
X35sp_head_EC31_sc20	4.18197	0.241261
X35sp_head_EC31_sc21	4.4408	-0.228398
X35sp_head_EC31_sc22	3.68025	-1.92883
X35sp_head_EC31_sc24	1.42964	-12.6144
X35sp_head_EC31_sc25	3.56302	-1.41704
X35sp_head_EC31_sc26	5.22593	1.83214
X35sp_head_EC31_sc27	3.87297	1.60489
X35sp_head_EC31_sc28	5.39698	1.12684
X35sp_body_EC31_sc31	4.11183	-1.02219
X35sp_body_EC31_sc33	3.83344	1.8166
X35sp_body_EC31_sc35	5.37859	1.08507
X35sp_body_EC31_sc36	4.15895	-0.913148
X35sp_body_EC31_sc37	3.79613	-2.35852
X35sp_body_EC31_sc38	4.58268	-1.23712
X35sp_body_EC31_sc39	3.67171	-2.03659
X35sp_body_EC31_sc40	4.11112	-1.34821
X35sp_body_EC31_sc41	4.05557	-0.882443
X35sp_body_EC31_sc42	3.74805	-1.98666
X35sp_body_EC31_sc43	-3.27435	3.49389
X35sp_body_EC31_sc44	2.9244	5.8996
X35sp_body_EC31_sc45	4.19816	-1.22065
X35sp_body_EC31_sc46	3.91191	-1.15743
X35sp_body_EC31_sc47	4.45007	-1.47483
X35sp_body_EC31_sc48	5.28819	0.123843
X35sp_body_EC31_sc49	3.61819	3.64103
X35sp_body_EC31_sc50	3.86961	1.07295
X35sp_body_EC31_sc51	0.531815	-12.9273
X35sp_body_EC31_sc52	4.99505	0.64762
X35sp_limb_EC32_sc9	3.57864	-0.731025
X35sp_limb_EC32_sc44	4.0742	-0.735378
X35sp_limb_EC32_sc45	4.56311	-0.617384
X35sp_limb_EC32_sc46	3.95567	-0.642852
X35sp_neg_EC32_sc4047	1.33645	-12.6531
X35sp_neg_EC32_sc48	-0.611683	-14.4051
X35sp_neg_EC32_sc49	1.6705	-12.1264
X35sp_neg_EC32_sc50	-10.3393	-3.05645
X35sp_neg_EC32_sc53	-0.469323	-14.168
X35sp_ys_EC32_sc54	-3.37818	4.64558
X35sp_ys_EC32_sc55	-3.49954	4.27421
X35sp_ys_EC32_sc56	-3.43412	4.56157
X35sp_ys_EC32_sc57	-4.26638	4.7663
X35sp_ys_EC32_sc58	-3.39432	4.87951
X35sp_ys_EC32_sc59	-3.78536	4.02602
X35sp_ys_EC32_sc60	-4.07376	4.36814
X35sp_head_EC32_sc61	1.82955	-12.0846
X35sp_head_EC32_sc62	4.41011	0.49434
X35sp_head_EC32_sc63	3.72304	-0.600058
X35sp_head_EC32_sc64	4.46956	-1.74663
X35sp_head_EC32_sc66	-0.524472	-14.2619
X35sp_head_EC32_sc67	1.39981	-12.6077
X35sp_head_EC32_sc68	4.67897	1.51191
X35sp_head_EC32_sc69	5.23352	2.12503
X35sp_head_EC32_sc70	3.14585	-1.85305
X35sp_head_EC32_sc71	1.39531	-12.5987
X35sp_head_EC32_sc72	3.70692	-1.02585
X35sp_body_EC32_sc73	4.52568	0.340805
X35sp_body_EC32_sc75	4.49112	-1.40523
X35sp_body_EC32_sc76	5.1243	2.21351
X35sp_body_EC32_sc77	4.48315	-0.472541
X35sp_body_EC32_sc78	4.10381	-2.33007
X35sp_body_EC32_sc79	3.67953	4.4104
X35sp_body_EC32_sc80	3.69423	-0.812413
X35sp_body_EC32_sc81	3.10578	6.85139
X35sp_body_EC32_sc82	4.18491	-1.8883
X35sp_body_EC32_sc83	3.40097	1.45404
X35sp_body_EC32_sc84	4.41354	-1.62329
X35sp_body_EC32_sc85	5.15046	-0.0821464
X35sp_body_EC32_sc86	4.69346	-0.258988
X35sp_body_EC32_sc87	3.94522	6.83222
X35sp_body_EC32_sc88	4.24962	3.31206
X35sp_body_EC32_sc89	0.541249	-12.9132
X35sp_body_EC32_sc90	-0.671171	-14.078
X35sp_body_EC32_sc91	4.46786	-0.669416
X35sp_body_EC32_sc92	4.79282	-0.281662
X35sp_body_EC32_sc93	1.40977	6.07825
X35sp_body_EC32_sc94	3.84136	-0.0701713
X18sp17_body_EC33_sc1	0.35749	-0.880468
X18sp17_body_EC33_sc2	-0.16021	-1.50687
X18sp17_body_EC33_sc3	-0.134371	-13.7851
X18sp17_body_EC33_sc4	-0.203864	-1.4195
X18sp17_body_EC33_sc5	0.202182	2.32753
X18sp17_body_EC33_sc6	4.00107	1.92951
X18sp17_body_EC33_sc7	1.31129	-1.16417
X18sp17_body_EC33_sc8	3.47196	-0.712115
X18sp17_body_EC33_sc9	0.0698133	-1.30313
X18sp17_body_EC33_sc10	1.83937	-1.18776
X18sp17_body_EC33_sc11	-0.729167	-1.88108
X18sp17_body_EC33_sc12	-0.130087	-13.7123
X18sp17_body_EC33_sc13	3.19083	4.46748
X18sp17_body_EC33_sc14	-0.0524844	0.475274
X18sp17_body_EC33_sc15	-0.0949955	-13.6386
X18sp17_body_EC33_sc16	-0.0298468	-13.7234
X18sp17_body_EC33_sc17	-0.068484	-13.836
X18sp17_body_EC33_sc18	-0.0194612	-13.8198
X18sp17_body_EC33_sc19	-0.0941946	1.885
X18sp17_body_EC33_sc20	0.245211	-13.0965
X18sp17_body_EC33_sc21	-0.283809	-1.66991
X18sp17_body_EC33_sc22	-0.514898	-1.91516
X18sp17_body_EC33_sc24	0.860662	2.53075
X18sp17_head_EC33_sc25	1.48177	-0.415067
X18sp17_head_EC33_sc26	1.44707	0.0400151
X18sp17_head_EC33_sc27	0.264461	-13.3514
X18sp17_head_EC33_sc30	3.72479	-0.0558764
X18sp17_head_EC33_sc32	1.23607	0.0713931
X18sp17_head_EC33_sc33	2.16149	0.00469718
X18sp17_head_EC33_sc35	3.11635	4.34637
X18sp17_head_EC33_sc36	3.03104	3.87901
X18sp17_ys_EC33_sc37	-3.62065	2.93251
X18sp17_ys_EC33_sc38	-4.01207	3.48238
X18sp17_ys_EC33_sc39	-0.589986	-1.10749
X18sp17_ys_EC33_sc40	-3.942	3.13726
X18sp17_ys_EC33_sc41	-7.68493	-0.592494
X18sp17_ys_EC33_sc42	-8.62748	-0.70981
X18sp17_ys_EC33_sc43	-0.444589	-1.2622
X18sp17_ys_EC33_sc44	-8.17052	-0.660082
X18sp17_body_EC33_sc46	0.300345	-1.18192
X18sp17_body_EC33_sc47	3.33958	1.03251
X18sp17_neg_EC33_sc48	-0.551976	-12.2793
X18sp17_neg_EC33_sc49	0.166535	-13.5392
X18sp17_neg_EC33_sc50	0.121179	-12.5493
X18sp17_neg_EC33_sc51	-0.780141	-13.2951
X18sp17_neg_EC33_sc52	-0.285743	-13.3499
X18sp17_body_EC34_sc27	1.10371	3.41559
X18sp17_body_EC34_sc28	0.815792	2.6213
X18sp17_body_EC34_sc29	-1.36941	-1.03121
X18sp17_body_EC34_sc30	-0.0451632	-1.67144
X18sp17_neg_EC34_sc31	0.0866341	-14.1542
X18sp17_neg_EC34_sc32	-1.17	-13.5744
X18sp17_neg_EC34_sc33	0.933417	-12.9647
X18sp17_neg_EC34_sc35	1.80621	-12.2445
X18sp17_body_EC34_sc53	0.00326788	-13.8583
X18sp17_body_EC34_sc55	0.792255	-12.4989
X18sp17_body_EC34_sc56	0.0301219	-13.8644
X18sp17_body_EC34_sc57	1.45456	2.86386
X18sp17_body_EC34_sc58	4.20818	0.717935
X18sp17_body_EC34_sc59	-0.497209	-1.66134
X18sp17_body_EC34_sc60	1.17779	2.64471
X18sp17_body_EC34_sc61	1.87354	3.83233
X18sp17_body_EC34_sc62	-0.316529	-1.20991
X18sp17_body_EC34_sc63	0.892784	-12.5095
X18sp17_body_EC34_sc64	0.333048	-1.28827
X18sp17_body_EC34_sc65	0.229999	-0.973466
X18sp17_body_EC34_sc66	0.278069	-14.1305
X18sp17_body_EC34_sc67	0.296444	-13.8494
X18sp17_body_EC34_sc68	0.351341	1.42295
X18sp17_body_EC34_sc69	0.253527	-13.8063
X18sp17_body_EC34_sc70	-0.784875	-1.57205
X18sp17_body_EC34_sc71	0.255592	-13.8726
X18sp17_body_EC34_sc72	0.32079	-13.8845
X18sp17_body_EC34_sc73	0.308084	-13.9332
X18sp17_body_EC34_sc74	1.33583	4.24213
X18sp17_body_EC34_sc75	1.54353	2.6491
X18sp17_head_EC34_sc77	1.98498	-1.31716
X18sp17_head_EC34_sc78	0.874622	-12.5147
X18sp17_head_EC34_sc79	3.64143	-0.463917
X18sp17_head_EC34_sc80	0.348763	-13.3536
X18sp17_head_EC34_sc81	0.864415	-12.7835
X18sp17_head_EC34_sc82	0.825999	-12.6561
X18sp17_head_EC34_sc83	1.57128	0.0312266
X18sp17_head_EC34_sc84	2.85418	4.50574
X18sp17_ys_EC34_sc87	-10.4552	0.404489
X18sp17_ys_EC34_sc88	-3.41767	3.39441
X18sp17_ys_EC34_sc89	-3.13664	3.17771
X18sp17_ys_EC34_sc90	-3.49209	2.61855
X18sp17_ys_EC34_sc91	-0.638395	-1.04333
X18sp17_ys_EC34_sc92	-3.28196	3.55048
X18sp17_ys_EC34_sc93	-3.49105	3.28712
X18sp17_neg_EC34_sc94	-0.957811	-12.8105
X18sp17_neg_EC35_sc1	-10.1982	-2.91106
X18sp17_neg_EC35_sc2	-0.941431	-12.5332
X18sp17_neg_EC35_sc3	-1.12361	-13.5998
X18sp17_neg_EC35_sc4	-0.415177	-13.3175
X18sp17_neg_EC35_sc5	-0.113704	-13.4682
X18sp17_body_EC35_sc6	0.00127923	-1.55779
X18sp17_body_EC35_sc7	1.90723	-0.927146
X18sp17_body_EC35_sc8	-0.246967	-1.79671
X18sp17_body_EC35_sc9	1.15178	2.50272
X18sp17_ys_EC35_sc10	-3.412	4.27891
X18sp17_ys_EC35_sc11	-3.79121	3.27372
X18sp17_ys_EC35_sc12	-3.2897	3.485
X18sp17_ys_EC35_sc13	-8.07645	-0.66738
X18sp17_ys_EC35_sc14	-3.32765	3.95129
X18sp17_ys_EC35_sc15	-8.20385	-0.792284
X18sp17_ys_EC35_sc17	-3.18637	3.51608
X18sp17_head_EC35_sc18	3.55437	2.44568
X18sp17_head_EC35_sc20	4.2043	1.12123
X18sp17_head_EC35_sc22	3.08082	-0.125923
X18sp17_head_EC35_sc24	3.99987	0.175287
X18sp17_head_EC35_sc25	3.39884	2.29323
X18sp17_head_EC35_sc26	3.39679	2.7277
X18sp17_head_EC35_sc27	3.95125	-0.227843
X18sp17_head_EC35_sc28	3.41663	-1.72642
X18sp17_head_EC35_sc29	-0.499207	1.58911
X18sp17_body_EC35_sc30	1.5509	-1.38868
X18sp17_body_EC35_sc31	0.225679	1.99922
X18sp17_body_EC35_sc32	3.13455	4.81064
X18sp17_body_EC35_sc33	3.5961	4.31825
X18sp17_body_EC35_sc35	0.277197	-13.8652
X18sp17_body_EC35_sc36	0.94414	-0.0869453
X18sp17_body_EC35_sc37	1.3905	2.65608
X18sp17_body_EC35_sc38	0.29374	-14.184
X18sp17_body_EC35_sc39	3.01005	-0.52314
X18sp17_body_EC35_sc40	-0.878242	-13.5784
X18sp17_body_EC35_sc41	3.26945	4.67879
X18sp17_body_EC35_sc42	2.83017	-0.643972
X18sp17_body_EC35_sc43	0.0789016	1.9907
X18sp17_body_EC35_sc44	-0.110706	-1.71041
X18sp17_body_EC35_sc45	0.257733	-14.0914
X18sp17_body_EC35_sc46	0.246431	-14.1455
X18sp17_body_EC35_sc47	-0.33194	-1.76504
X18sp17_body_EC35_sc48	-0.333918	-1.72779
X18sp17_body_EC35_sc49	0.126343	-14.0165
X18sp17_body_EC35_sc50	1.15911	2.54437
X18sp17_body_EC35_sc51	3.37953	4.7472
X18sp17_body_EC35_sc52	1.29066	2.7792
X18sp17_body_EC36_sc36	-0.824388	-1.24546
X18sp17_body_EC36_sc37	0.0100619	-1.58781
X18sp17_body_EC36_sc38	-0.184284	-1.63962
X18sp17_body_EC36_sc39	4.86499	-0.721498
X18sp17_neg_EC36_sc40	0.870351	-12.5068
X18sp17_neg_EC36_sc41	-0.779657	-12.3861
X18sp17_neg_EC36_sc42	-0.0701947	-13.9269
X18sp17_neg_EC36_sc43	0.282051	-12.5777
X18sp17_neg_EC36_sc53	-0.135763	-13.8053
X18sp17_ys_EC36_sc54	-3.42243	3.34438
X18sp17_ys_EC36_sc55	-3.54377	3.50317
X18sp17_ys_EC36_sc56	-7.95114	-0.584718
X18sp17_ys_EC36_sc58	-8.34138	-0.789332
X18sp17_ys_EC36_sc59	-3.73559	4.57555
X18sp17_ys_EC36_sc60	-3.4533	3.7074
X18sp17_head_EC36_sc61	2.67215	4.16173
X18sp17_head_EC36_sc62	1.47609	-1.08771
X18sp17_head_EC36_sc63	0.702269	-0.35365
X18sp17_head_EC36_sc64	3.28784	1.17226
X18sp17_head_EC36_sc65	2.04208	-1.06022
X18sp17_head_EC36_sc66	2.86597	4.15497
X18sp17_head_EC36_sc67	3.46756	-0.358955
X18sp17_head_EC36_sc68	3.56326	-0.301692
X18sp17_head_EC36_sc69	0.483135	-12.2072
X18sp17_head_EC36_sc70	1.62598	-1.0719
X18sp17_head_EC36_sc71	1.67646	-1.2203
X18sp17_head_EC36_sc72	1.40736	-1.08178
X18sp17_body_EC36_sc73	-0.337289	1.94021
X18sp17_body_EC36_sc74	0.197468	-13.9963
X18sp17_body_EC36_sc75	1.72108	3.96583
X18sp17_body_EC36_sc76	-0.0520314	-1.73718
X18sp17_body_EC36_sc77	-0.43097	-1.74326
X18sp17_body_EC36_sc80	0.419104	-1.52256
X18sp17_body_EC36_sc81	0.324266	1.55006
X18sp17_body_EC36_sc82	1.04386	5.47548
X18sp17_body_EC36_sc83	0.396774	1.1584
X18sp17_body_EC36_sc84	-1.0247	-13.8134
X18sp17_body_EC36_sc85	-0.350045	-1.68991
X18sp17_body_EC36_sc86	-0.212013	-1.80116
X18sp17_body_EC36_sc87	0.904773	-0.980688
X18sp17_body_EC36_sc88	0.620366	0.0389616
X18sp17_body_EC36_sc89	0.348748	2.64858
X18sp17_body_EC36_sc90	0.288558	-1.52537
X18sp17_body_EC36_sc91	-0.0496324	-1.80166
X18sp17_body_EC36_sc92	3.31693	-0.911511
X18sp17_body_EC36_sc93	0.723988	2.93202
X18sp17_body_EC36_sc94	-0.300149	-1.5158
X8sp_body_EC37_sc1	-0.182519	-0.589069
X8sp_body_EC37_sc2	-0.0241436	0.487948
X8sp_body_EC37_sc3	0.343549	2.27661
X8sp_body_EC37_sc4	0.965866	2.2255
X8sp_body_EC37_sc5	-0.333777	0.973889
X8sp_body_EC37_sc6	-1.17132	-1.82547
X8sp_body_EC37_sc7	1.16104	2.64279
X8sp_body_EC37_sc8	0.225093	-0.594074
X8sp_body_EC37_sc9	0.512088	0.69281
X8sp_body_EC37_sc10	0.519148	1.33089
X8sp_body_EC37_sc11	-0.214035	1.65817
X8sp_body_EC37_sc12	0.469732	1.09286
X8sp_body_EC37_sc13	-1.25217	-1.69727
X8sp_body_EC37_sc14	0.205092	0.27519
X8sp_body_EC37_sc15	-1.16849	-1.74447
X8sp_body_EC37_sc16	0.296594	1.21881
X8sp_body_EC37_sc17	0.237887	0.397896
X8sp_body_EC37_sc18	-0.155992	2.22584
X8sp_body_EC37_sc19	0.188133	1.36983
X8sp_body_EC37_sc20	0.397163	0.215776
X8sp_body_EC37_sc21	-0.831369	0.953902
X8sp_body_EC37_sc22	-2.17686	1.94777
X8sp_body_EC37_sc23	-2.44936	1.9789
X8sp_body_EC37_sc25	0.376318	2.20543
X8sp_head_EC37_sc26	0.538398	-0.860755
X8sp_head_EC37_sc27	1.4257	-0.510507
X8sp_head_EC37_sc28	1.44726	-0.0526929
X8sp_head_EC37_sc29	1.60867	-0.176249
X8sp_head_EC37_sc30	1.37012	-0.186314
X8sp_head_EC37_sc31	0.616952	-0.773638
X8sp_head_EC37_sc32	0.491134	-0.599847
X8sp_head_EC37_sc33	1.69892	-0.484849
X8sp_head_EC37_sc35	0.932237	1.37489
X8sp_head_EC37_sc36	1.23356	-0.96024
X8sp_ys_EC37_sc37	-8.05826	-0.97902
X8sp_ys_EC37_sc38	-3.09957	1.85189
X8sp_ys_EC37_sc39	-9.10693	-0.740048
X8sp_ys_EC37_sc40	-2.70184	1.18029
X8sp_ys_EC37_sc41	-8.92796	-0.84757
X8sp_ys_EC37_sc42	-8.93415	-0.734266
X8sp_ys_EC37_sc43	-9.81457	-2.35324
X8sp_ys_EC37_sc44	-2.94827	1.82785
X8sp_body_EC37_sc46	-0.0275813	1.23536
X8sp_body_EC37_sc47	-1.17925	0.160303
X8sp_neg_EC37_sc49	-0.824912	-12.2167
X8sp_neg_EC37_sc50	-0.454499	-13.8587
X8sp_neg_EC37_sc51	-0.832001	-13.0295
X8sp_neg_EC37_sc52	-0.755107	-12.5466
X8sp_body_EC38_sc10	-1.42836	-1.9677
X8sp_body_EC38_sc11	-0.816147	-0.0909143
X8sp_body_EC38_sc12	-1.39537	-1.20722
X8sp_body_EC38_sc13	-0.280411	0.326052
X8sp_neg_EC38_sc14	-0.853472	-12.2508
X8sp_neg_EC38_sc15	-0.50286	-13.2008
X8sp_neg_EC38_sc16	-0.115986	-13.7651
X8sp_neg_EC38_sc17	-0.458837	-12.3063
X8sp_body_EC38_sc53	0.434312	1.03579
X8sp_body_EC38_sc54	-2.89752	2.17639
X8sp_body_EC38_sc55	-0.564303	1.13564
X8sp_body_EC38_sc56	-0.295968	-0.138357
X8sp_body_EC38_sc57	0.741949	1.42419
X8sp_body_EC38_sc58	-0.765304	-0.508673
X8sp_body_EC38_sc59	-0.0801145	-0.39812
X8sp_body_EC38_sc60	-1.24132	-1.72499
X8sp_body_EC38_sc61	-0.564087	-0.982167
X8sp_body_EC38_sc62	-0.354273	-0.166273
X8sp_body_EC38_sc63	0.805893	0.275641
X8sp_body_EC38_sc64	-1.2325	-1.54876
X8sp_body_EC38_sc65	0.331706	-0.74841
X8sp_body_EC38_sc66	0.481543	0.0304843
X8sp_body_EC38_sc67	-1.16323	-1.71693
X8sp_body_EC38_sc68	-3.62875	2.20013
X8sp_body_EC38_sc69	-0.589386	-0.217536
X8sp_body_EC38_sc70	0.939565	1.92399
X8sp_body_EC38_sc71	-0.561051	1.84052
X8sp_body_EC38_sc72	-0.191206	2.03605
X8sp_body_EC38_sc73	-0.482061	1.32128
X8sp_body_EC38_sc74	-0.954866	-1.57749
X8sp_body_EC38_sc75	-0.28594	0.82565
X8sp_body_EC38_sc76	-0.00401765	2.34623
X8sp_head_EC38_sc77	1.73278	-0.435992
X8sp_head_EC38_sc78	1.33631	-0.058562
X8sp_head_EC38_sc79	0.752496	1.53594
X8sp_head_EC38_sc80	1.04941	-0.295964
X8sp_head_EC38_sc81	1.42538	-0.309293
X8sp_head_EC38_sc82	1.43481	2.53173
X8sp_head_EC38_sc83	0.916003	-0.616229
X8sp_head_EC38_sc84	1.10951	0.0324751
X8sp_head_EC38_sc86	0.533733	1.73611
X8sp_ys_EC38_sc87	-8.26289	-0.805309
X8sp_ys_EC38_sc88	-3.75344	2.48018
X8sp_ys_EC38_sc89	-8.57661	-0.876184
X8sp_ys_EC38_sc90	-3.0629	2.76282
X8sp_ys_EC38_sc91	-7.60003	-0.829058
X8sp_ys_EC38_sc92	-7.94569	-0.72599
X8sp_ys_EC38_sc93	-7.92855	-0.98836
X8sp_neg_EC38_sc94	0.52038	-12.4176
X8sp_neg_EC39_sc1	-0.645854	-12.287
X8sp_neg_EC39_sc2	-0.915226	-12.4364
X8sp_neg_EC39_sc3	0.344686	-12.0865
X8sp_neg_EC39_sc4	0.0850936	-12.5187
X8sp_neg_EC39_sc5	-0.0981175	-13.7483
X8sp_body_EC39_sc6	-1.01584	-1.74856
X8sp_body_EC39_sc7	-0.36739	1.16563
X8sp_body_EC39_sc8	-0.0298527	2.02796
X8sp_body_EC39_sc9	-1.48235	-1.50925
X8sp_ys_EC39_sc10	-9.86208	-2.37328
X8sp_ys_EC39_sc11	-9.67945	-1.78776
X8sp_ys_EC39_sc12	-9.4723	-1.67116
X8sp_ys_EC39_sc13	-7.80748	-0.694742
X8sp_ys_EC39_sc14	-9.74842	-1.97612
X8sp_ys_EC39_sc15	-3.52034	1.86051
X8sp_ys_EC39_sc16	-8.88223	-0.740068
X8sp_ys_EC39_sc17	-1.78467	0.657761
X8sp_head_EC39_sc18	1.07512	-0.124207
X8sp_head_EC39_sc19	0.145348	-13.0139
X8sp_head_EC39_sc20	0.795621	-0.697182
X8sp_head_EC39_sc21	-0.312361	1.73796
X8sp_head_EC39_sc22	1.20196	-0.47913
X8sp_head_EC39_sc24	1.19776	-0.599367
X8sp_head_EC39_sc25	0.582922	-0.813701
X8sp_head_EC39_sc26	1.51426	-0.515473
X8sp_head_EC39_sc27	0.402904	0.770326
X8sp_head_EC39_sc28	0.690297	1.7619
X8sp_body_EC39_sc29	-1.10577	-1.4569
X8sp_body_EC39_sc30	-1.58482	0.482848
X8sp_body_EC39_sc31	2.05056	3.02221
X8sp_body_EC39_sc32	0.997645	2.11319
X8sp_body_EC39_sc33	1.54343	2.64728
X8sp_body_EC39_sc35	0.201725	1.47687
X8sp_body_EC39_sc36	0.0911854	2.51937
X8sp_body_EC39_sc37	-1.40745	-1.39289
X8sp_body_EC39_sc38	-0.96815	-1.69323
X8sp_body_EC39_sc39	-2.8548	2.45939
X8sp_body_EC39_sc40	-3.31927	1.69086
X8sp_body_EC39_sc41	-0.314466	1.39439
X8sp_body_EC39_sc42	-0.800716	-1.13181
X8sp_body_EC39_sc43	-0.991642	-0.466258
X8sp_body_EC39_sc44	1.3203	-0.321287
X8sp_body_EC39_sc45	0.0468671	2.11805
X8sp_body_EC39_sc46	-0.292474	1.68176
X8sp_body_EC39_sc47	-0.454224	1.68475
X8sp_body_EC39_sc48	-0.359825	1.34072
X8sp_body_EC39_sc49	-0.974079	-0.977318
X8sp_body_EC39_sc50	0.0119362	0.75006
X8sp_body_EC39_sc51	0.119638	1.89233
X8sp_body_EC39_sc52	-0.426047	-0.106165
X8sp_body_EC40_sc18	0.384745	1.79655
X8sp_body_EC40_sc19	0.398149	0.250085
X8sp_body_EC40_sc20	3.86575	2.59466
X8sp_body_EC40_sc21	-1.27477	-1.57636
X8sp_neg_EC40_sc22	0.580342	-12.666
X8sp_neg_EC40_sc24	-0.568945	-12.3289
X8sp_neg_EC40_sc25	0.32067	-12.2254
X8sp_neg_EC40_sc26	-0.739669	-12.5305
X8sp_neg_EC40_sc53	-0.745648	-12.6129
X8sp_ys_EC40_sc54	-9.68467	-0.497254
X8sp_ys_EC40_sc56	-8.07735	-0.779405
X8sp_ys_EC40_sc57	-9.08683	-0.700879
X8sp_ys_EC40_sc58	-7.55552	-0.734747
X8sp_ys_EC40_sc59	-9.90014	-2.09187
X8sp_ys_EC40_sc60	-3.10713	1.78343
X8sp_head_EC40_sc61	3.144	-0.012439
X8sp_head_EC40_sc62	2.11689	-0.436768
X8sp_head_EC40_sc63	0.0208241	1.09118
X8sp_head_EC40_sc64	0.757105	1.58516
X8sp_head_EC40_sc65	0.848902	-0.834123
X8sp_head_EC40_sc66	1.13814	-0.713148
X8sp_head_EC40_sc67	1.31631	-0.527186
X8sp_head_EC40_sc68	1.05143	-0.953964
X8sp_head_EC40_sc69	1.74087	-0.495255
X8sp_head_EC40_sc70	2.75109	-0.0310501
X8sp_body_EC40_sc71	0.367778	1.8637
X8sp_body_EC40_sc72	-2.49791	2.09506
X8sp_body_EC40_sc73	-0.0817558	1.1659
X8sp_body_EC40_sc74	0.17163	1.85882
X8sp_body_EC40_sc75	-0.340194	1.46966
X8sp_body_EC40_sc76	-0.521265	-1.07687
X8sp_body_EC40_sc77	-0.480611	1.50079
X8sp_body_EC40_sc78	0.840775	0.310099
X8sp_body_EC40_sc79	0.769608	-0.870737
X8sp_body_EC40_sc80	0.638644	1.58827
X8sp_body_EC40_sc82	-1.2608	1.22093
X8sp_body_EC40_sc83	-0.202358	-0.46062
X8sp_body_EC40_sc84	4.00584	1.23016
X8sp_body_EC40_sc85	0.270682	0.222387
X8sp_body_EC40_sc86	0.303673	1.08772
X8sp_body_EC40_sc87	0.614461	2.53444
X8sp_body_EC40_sc88	-0.161809	1.60323
X8sp_body_EC40_sc89	-1.86709	0.549309
X8sp_body_EC40_sc90	-0.652318	0.51251
X8sp_body_EC40_sc91	-8.0296	-0.899535
X8sp_body_EC40_sc92	0.533834	2.48694
X8sp_body_EC40_sc93	-0.7406	-0.482964
X8sp_body_EC40_sc94	-1.51495	-1.41999
X35sp_ys_EC41_sc2	-4.13088	4.28694
X35sp_ys_EC41_sc3	-3.57025	4.92902
X35sp_ys_EC41_sc4	4.64076	-2.40049
X35sp_ys_EC41_sc5	-4.07793	4.91692
X35sp_ys_EC41_sc6	-4.28051	4.59858
X35sp_ys_EC41_sc7	-3.57517	4.65848
X35sp_ys_EC41_sc9	-3.12328	5.05919
X35sp_ys_EC41_sc11	-3.51672	4.90319
X35sp_ys_EC41_sc12	-4.24598	3.74399
X35sp_ys_EC41_sc13	-4.34329	3.9932
X35sp_ys_EC41_sc15	-3.71165	5.02624
X35sp_ys_EC41_sc16	-4.00497	4.79894
X35sp_ys_EC41_sc18	-3.49098	4.92286
X35sp_ys_EC41_sc19	4.18377	-2.53519
X35sp_ys_EC41_sc20	-4.14704	4.80604
X35sp34_ys_EC41_sc21	-8.06049	-0.553651
X35sp34_ys_EC41_sc22	-8.0288	-0.562078
X35sp34_ys_EC41_sc24	-3.93689	5.04502
X35sp34_ys_EC41_sc25	-3.85449	4.69629
X35sp34_ys_EC41_sc26	-3.98336	4.52211
X35sp34_ys_EC41_sc27	-4.19577	4.84631
X35sp34_ys_EC41_sc28	-3.35817	4.50197
X35sp34_ys_EC41_sc29	-4.34142	4.82465
X35sp34_ys_EC41_sc31	-3.5462	4.76172
X35sp34_ys_EC41_sc32	-4.01417	3.86385
X35sp34_ys_EC41_sc33	-4.0373	4.9641
X35sp34_ys_EC41_sc36	-4.15355	4.84929
X35sp34_ys_EC41_sc37	-3.56724	4.88814
X35sp34_ys_EC41_sc38	0.734037	6.46536
X35sp34_ys_EC41_sc40	-4.21245	4.66918
X35sp34_ys_EC41_sc41	-3.75286	4.88541
X35sp34_ys_EC41_sc42	-3.92772	4.98383
X25sp_head_EC42_sc45	4.48902	1.6613
X25sp_head_EC42_sc46	4.05012	-0.440709
X25sp_head_EC42_sc47	3.77603	-0.103124
X25sp_head_EC42_sc48	4.65848	0.562982
X25sp_head_EC42_sc49	4.04524	0.316328
X25sp_head_EC42_sc50	3.23115	-0.711814
X25sp_head_EC42_sc51	3.99901	0.0941566
X25sp_head_EC42_sc52	2.85793	-0.261119
X25sp_head_EC42_sc53	4.36304	-0.0668159
X25sp_head_EC42_sc54	4.39245	-0.313465
X25sp_head_EC42_sc55	3.53194	-0.213347
X25sp_head_EC42_sc56	4.13713	0.483162
X25sp_head_EC42_sc57	4.32172	2.05279
X25sp_head_EC42_sc58	4.11077	-0.408457
X25sp_head_EC42_sc59	3.99732	-0.257997
X25sp_head_EC42_sc60	3.8505	-0.402764
X25sp_head_EC42_sc61	1.04109	-12.574
X25sp_head_EC42_sc62	4.23473	-0.139907
X25sp_head_EC42_sc63	3.80348	-1.11257
X25sp_head_EC42_sc64	3.92838	0.0425087
X25sp_ys_EC42_sc65	-3.5299	3.98783
X25sp_ys_EC42_sc66	-3.47528	4.21432
X25sp_ys_EC42_sc67	-3.56376	4.31771
X25sp_ys_EC42_sc68	-4.17419	4.34075
X25sp_ys_EC42_sc69	3.43894	4.2117
X25sp_ys_EC42_sc70	-3.51403	3.99509
X25sp_ys_EC42_sc71	-4.05669	4.47799
X25sp_ys_EC42_sc72	-3.96454	3.84554
X25sp_ys_EC42_sc74	-0.488119	-14.06
X25sp_ys_EC42_sc75	-10.2112	-3.00425
X25sp_ys_EC42_sc78	-4.0868	3.93692
X25sp_ys_EC42_sc79	-3.77225	4.06384
X25sp_ys_EC42_sc80	-3.78097	3.89685
X25sp_ys_EC42_sc81	-3.48278	4.11594
X25sp_ys_EC42_sc82	-3.53854	3.86197
X25sp_ys_EC42_sc83	-3.4093	4.77968
X25sp_ys_EC42_sc84	2.54538	4.69008
X25sp_ys_EC42_sc86	-3.6292	4.15385
X25sp_ys_EC42_sc87	-3.63212	4.13946
X25sp_ys_EC42_sc88	-3.75497	3.38276
X25sp_ys_EC42_sc89	-10.3251	-3.03099
X25sp_ys_EC42_sc90	-3.49339	4.36936
X25sp_ys_EC42_sc91	-3.74696	4.21505
X25sp_ys_EC42_sc92	-3.41773	4.23726
X25sp_ys_EC42_sc93	-7.99199	-0.631095
X25sp_ys_EC42_sc94	-8.16662	-0.766618
X25sp_head_EC43_sc45	3.571	-0.0213726
X25sp_head_EC43_sc46	3.54745	0.00154612
X25sp_head_EC43_sc47	3.36265	-0.314899
X25sp_head_EC43_sc48	3.89899	0.14989
X25sp_head_EC43_sc49	3.69086	-0.413041
X25sp_head_EC43_sc50	4.05536	-0.108627
X25sp_head_EC43_sc51	3.74706	-0.597245
X25sp_head_EC43_sc52	3.44182	-0.372293
X25sp_head_EC43_sc53	4.36494	0.511269
X25sp_head_EC43_sc54	3.65768	-0.215932
X25sp_head_EC43_sc55	4.28249	0.0701982
X25sp_head_EC43_sc57	3.58776	0.076257
X25sp_head_EC43_sc58	3.4516	3.21834
X25sp_head_EC43_sc59	3.53235	-0.569755
X25sp_head_EC43_sc60	0.641173	-12.342
X25sp_head_EC43_sc61	4.28054	0.202227
X25sp_head_EC43_sc62	4.69218	1.88263
X25sp_head_EC43_sc63	3.72774	-0.949538
X25sp_head_EC43_sc64	3.64565	3.52006
X25sp_ys_EC43_sc65	-3.76566	3.47713
X25sp_ys_EC43_sc66	-3.68021	4.76167
X25sp_ys_EC43_sc67	-3.9651	3.83569
X25sp_ys_EC43_sc68	-3.57712	3.61247
X25sp_ys_EC43_sc69	-4.17313	3.50367
X25sp_ys_EC43_sc70	-4.13625	3.61751
X25sp_ys_EC43_sc71	-3.64269	4.24095
X25sp_ys_EC43_sc72	-4.27252	4.45938
X25sp_ys_EC43_sc73	0.70045	6.26335
X25sp_ys_EC43_sc74	-3.62628	4.1691
X25sp_ys_EC43_sc75	-3.81252	4.98936
X25sp_ys_EC43_sc77	-3.82389	4.03466
X25sp_ys_EC43_sc78	-3.96716	3.48345
X25sp_ys_EC43_sc79	-3.86894	4.72489
X25sp_ys_EC43_sc80	-3.39767	4.49734
X25sp_ys_EC43_sc81	-3.77122	3.59183
X25sp_ys_EC43_sc82	-3.3514	4.42285
X25sp_ys_EC43_sc83	-3.91937	3.07655
X25sp_ys_EC43_sc84	-4.09797	4.51101
X25sp_ys_EC43_sc85	-3.57997	4.29857
X25sp_ys_EC43_sc86	-3.92103	5.09053
X25sp_ys_EC43_sc87	-3.89461	4.38395
X25sp_ys_EC43_sc88	-3.55794	4.39968
X25sp_ys_EC43_sc89	-3.92256	4.23499
X25sp_ys_EC43_sc90	-3.46851	4.15806
X25sp_ys_EC43_sc91	-3.58523	4.82505
X25sp_ys_EC43_sc92	-3.51169	4.56595
X25sp_ys_EC43_sc93	-3.42665	4.34749
X25sp_ys_EC43_sc94	-3.8306	3.99437
X8sp_ys_EC44_sc1	-2.69923	1.77178
X8sp_ys_EC44_sc2	-7.6607	-0.737648
X8sp_ys_EC44_sc3	-3.50102	2.02379
X8sp_ys_EC44_sc4	-9.90751	-2.4584
X8sp_ys_EC44_sc5	-2.88289	2.23228
X8sp_ys_EC44_sc6	-2.11044	0.704724
X8sp_ys_EC44_sc7	-3.48236	1.96457
X8sp_ys_EC44_sc8	-2.79392	1.29048
X8sp_ys_EC44_sc9	-2.93753	2.58121
X8sp_ys_EC44_sc10	-2.80079	2.27415
X8sp_ys_EC44_sc11	-3.24759	1.6603
X8sp_ys_EC44_sc12	-2.69141	1.95022
X8sp_ys_EC44_sc13	-2.9072	1.80221
X8sp_ys_EC44_sc14	-2.50416	2.15346
X8sp_ys_EC44_sc15	-2.68361	1.90033
X8sp_ys_EC44_sc16	-0.610583	0.914151
X8sp_ys_EC44_sc17	-3.14061	1.95728
X8sp_ys_EC44_sc18	-3.29128	2.10129
X8sp_ys_EC44_sc19	-2.85808	1.97607
X8sp_ys_EC44_sc20	-2.71178	1.83464
X8sp_ys_EC44_sc21	-2.76184	1.77808
X8sp_ys_EC44_sc22	-2.88239	1.96501
X8sp_ys_EC44_sc24	-2.15026	0.603208
X8sp_ys_EC44_sc25	-2.61991	2.13912
X8sp_ys_EC44_sc26	-3.19859	1.78527
X8sp_ys_EC44_sc27	-2.64048	1.00615
X8sp_ys_EC44_sc28	-9.85125	-2.38651
X8sp_ys_EC44_sc29	-1.17585	-13.4355
X8sp_ys_EC44_sc30	-3.22965	2.07559
X8sp_ys_EC44_sc31	-2.32804	1.61086
X8sp_ys_EC44_sc32	-2.51851	1.41913
X8sp_ys_EC44_sc33	-3.39867	1.8596
X8sp_ys_EC44_sc35	-3.10992	2.11996
X8sp_ys_EC44_sc36	-2.51794	1.53003
X8sp_ys_EC44_sc37	-1.52659	-1.64154
X8sp_ys_EC44_sc38	-2.60832	1.82023
X8sp_ys_EC44_sc39	-1.37234	-1.82051
X8sp_ys_EC44_sc40	-1.17283	-1.50834
X8sp_ys_EC44_sc41	-3.14212	1.79256
X8sp_ys_EC44_sc42	-0.277407	-0.911519
X8sp_ys_EC44_sc43	-2.77829	2.39973
X8sp_ys_EC44_sc44	-9.83574	-2.37424
X8sp_ys_EC44_sc45	-1.54094	-1.70718
X8sp_ys_EC44_sc46	-2.62597	1.60135
X8sp_ys_EC44_sc47	-1.82154	1.93571
X8sp_ys_EC44_sc48	-1.73584	1.33363
X8sp_ys_EC44_sc49	-3.46024	1.98457
X8sp_ys_EC44_sc50	-2.87979	1.75131
X8sp_ys_EC44_sc51	-2.98598	1.46998
X8sp_ys_EC44_sc52	-3.08171	1.53
X8sp_ys_EC44_sc53	-3.01456	1.99212
X8sp_ys_EC44_sc54	-2.76358	1.84023
X8sp_ys_EC44_sc55	-2.85952	1.70491
X8sp_ys_EC44_sc56	-3.30143	2.21303
X8sp_ys_EC44_sc57	-2.59104	1.81932
X8sp_ys_EC44_sc58	-3.0907	1.58859
X8sp_ys_EC44_sc59	-2.72336	1.53749
X8sp_ys_EC44_sc60	-1.90807	0.316222
X8sp_ys_EC44_sc61	-3.33169	1.72798
X8sp_ys_EC44_sc62	-1.14851	1.72259
X18sp17_ys_EC45_sc1	-4.11075	3.60175
X18sp17_ys_EC45_sc2	-3.64459	3.72901
X18sp17_ys_EC45_sc3	1.71846	4.5594
X18sp17_ys_EC45_sc4	-3.51092	2.97962
X18sp17_ys_EC45_sc5	-3.87449	3.07303
X18sp17_ys_EC45_sc6	-3.56276	2.57402
X18sp17_ys_EC45_sc7	2.02805	4.73452
X18sp17_ys_EC45_sc8	-3.38477	3.50592
X18sp17_ys_EC45_sc9	-3.98218	3.49875
X18sp17_ys_EC45_sc11	-3.44676	2.91347
X18sp17_ys_EC45_sc12	-3.32744	3.26471
X18sp17_ys_EC45_sc13	-3.86573	3.31821
X18sp17_ys_EC45_sc14	-3.87866	2.83646
X18sp17_ys_EC45_sc15	-3.29195	3.29463
X18sp17_ys_EC45_sc16	-3.95525	3.25487
X18sp17_ys_EC45_sc17	-3.36933	4.19293
X18sp17_ys_EC45_sc18	-3.46295	2.14655
X18sp17_ys_EC45_sc20	-3.62459	3.22297
X18sp17_ys_EC45_sc21	-3.42657	2.28807
X18sp17_ys_EC45_sc22	-3.61555	2.77277
X18sp17_ys_EC45_sc24	-3.82778	3.15102
X18sp17_ys_EC45_sc25	-3.53196	4.06784
X18sp17_ys_EC45_sc26	-0.385059	0.0836186
X18sp17_ys_EC45_sc27	0.27574	-1.05514
X18sp17_ys_EC45_sc28	-3.32291	3.72363
X18sp17_ys_EC45_sc29	-3.63642	3.73609
X18sp17_ys_EC45_sc30	-3.55351	3.13852
X18sp17_ys_EC45_sc32	-3.27975	2.12084
X18sp17_ys_EC45_sc33	-7.58653	-0.569922
X18sp17_ys_EC45_sc35	-3.50125	2.67434
X18sp17_ys_EC45_sc36	-4.02316	3.16616
X18sp17_ys_EC45_sc37	-3.53183	3.54906
X18sp17_ys_EC45_sc38	-4.09517	3.70514
X18sp17_ys_EC45_sc39	-3.64225	3.57024
X18sp17_ys_EC45_sc40	-3.81829	3.19348
X18sp17_ys_EC45_sc41	-3.40318	3.34868
X18sp17_ys_EC45_sc42	-3.32008	3.20315
X18sp17_ys_EC45_sc43	-3.44041	2.93348
X18sp17_ys_EC45_sc44	-3.95651	3.75127
X18sp17_ys_EC45_sc45	-3.42377	3.28312
X18sp17_ys_EC45_sc46	-3.57421	3.59002
X18sp17_ys_EC45_sc48	-3.45513	3.8723
X18sp17_ys_EC45_sc50	-4.06881	3.25367
X18sp17_ys_EC45_sc51	-2.87395	2.40606
X18sp17_ys_EC45_sc52	-3.37003	3.68462
X18sp17_ys_EC45_sc63	-3.83212	3.01431
X18sp17_ys_EC45_sc64	-3.15076	2.89982
X18sp17_ys_EC45_sc65	-3.33801	3.68467
X18sp17_ys_EC45_sc66	-3.34559	3.17083
X18sp17_ys_EC45_sc67	-3.24083	3.45179
X18sp17_ys_EC45_sc68	-3.3251	3.15809
X18sp17_ys_EC45_sc69	-3.7695	3.16383
X18sp17_ys_EC45_sc70	-3.36382	3.89675
X18sp17_ys_EC45_sc71	-3.46059	3.00192
X18sp17_ys_EC45_sc72	-3.3471	3.21876
X31sp_DA_EC46_sc3	4.44981	-2.32145
X31sp_DA_EC46_sc4	0.971219	6.83633
X31sp_DA_EC46_sc5	2.86347	5.55874
X31sp_DA_EC46_sc6	0.884156	6.23596
X31sp_DA_EC46_sc7	1.5389	6.1025
X31sp_DA_EC46_sc8	2.56482	5.46314
X31sp_DA_EC46_sc9	3.82402	3.33859
X31sp_DA_EC46_sc10	3.4017	5.73975
X31sp_DA_EC46_sc11	0.6029	6.3721
X31sp_DA_EC46_sc12	0.272521	6.78726
X31sp_DA_EC46_sc18	1.05394	6.36378
X31sp_DA_EC46_sc19	3.01616	5.84277
X31sp_DA_EC46_sc20	3.65849	-1.90604
X31sp_DA_EC46_sc22	1.24151	6.39276
X31sp_DA_EC46_sc24	2.65404	5.92193
X31sp_DA_EC46_sc25	0.497475	6.61637
X31sp_DA_EC46_sc26	3.03464	5.56608
X31sp_DA_EC46_sc53	3.65107	-1.75559
X31sp_DA_EC46_sc54	0.599842	6.7882
X31sp_DA_EC46_sc55	3.6461	-1.30147
X31sp_DA_EC46_sc56	0.502481	6.72659
X31sp_DA_EC46_sc58	0.473661	6.92044
X31sp_DA_EC46_sc59	0.432798	7.09359
X31sp_DA_EC46_sc60	0.956698	6.47363
X31sp_DA_EC46_sc61	0.525252	6.96954
X31sp_DA_EC46_sc62	0.421422	6.98261
X31sp_DA_EC46_sc63	0.990278	6.2462
X31sp_DA_EC46_sc64	0.512153	7.05975
X31sp_DA_EC46_sc65	0.534774	6.63843
X31sp_DA_EC46_sc66	1.80602	6.21322
X31sp_DA_EC46_sc67	4.03082	-1.63771
X31sp_DA_EC46_sc68	1.20147	6.80696
X31sp_DA_EC46_sc69	0.601664	7.00335
X31sp_DA_EC46_sc70	1.28355	6.00516
X31sp_DA_EC46_sc71	3.58364	-1.90019
X31sp_DA_EC46_sc72	2.55036	5.50483
X31sp_DA_EC46_sc73	0.813544	6.80849
X31sp_DA_EC46_sc74	4.97097	-1.80825
X31sp_DA_EC46_sc75	3.51379	5.5689
X31sp_DA_EC46_sc76	0.418334	7.06057
X31sp_DA_EC46_sc77	0.75383	6.33676
X31sp_DA_EC46_sc78	0.514174	6.54332
X31sp_DA_EC46_sc79	3.52337	4.78657
X31sp_DA_EC46_sc80	3.44985	-1.13418
X31sp_DA_EC46_sc81	4.67175	-1.68953
X31sp_DA_EC46_sc82	2.98829	5.23108
X31sp_DA_EC46_sc83	3.70254	3.34631
X31sp_DA_EC46_sc84	0.972765	6.28135
X31sp_DA_EC46_sc85	2.88553	5.71959
X31sp_DA_EC46_sc86	0.540157	7.10199
X31sp_DA_EC46_sc87	1.17008	6.3742
X31sp_DA_EC46_sc88	0.413816	6.56495
X31sp_DA_EC46_sc89	0.976602	6.82367
X31sp_DA_EC46_sc90	0.563727	7.07119
X31sp_DA_EC46_sc91	0.453855	6.88942
X31sp_DA_EC46_sc92	0.511751	6.5034
X31sp_DA_EC46_sc93	0.764024	6.2932
X31sp_DA_EC46_sc94	2.05114	5.63475
X31sp32_DA_EC47_sc1	0.759334	7.02622
X31sp32_DA_EC47_sc2	3.69829	4.10866
X31sp32_DA_EC47_sc3	3.62103	5.431
X31sp32_DA_EC47_sc4	0.921878	6.84083
X31sp32_DA_EC47_sc5	2.96268	5.58166
X31sp32_DA_EC47_sc6	0.386519	7.06
X31sp32_DA_EC47_sc7	3.83076	5.71634
X31sp32_DA_EC47_sc8	2.85099	5.57471
X31sp32_DA_EC47_sc9	1.86123	6.47276
X31sp32_DA_EC47_sc10	3.22885	5.32995
X31sp32_DA_EC47_sc11	1.16706	6.22113
X31sp32_DA_EC47_sc12	3.18665	5.63692
X31sp32_DA_EC47_sc13	2.70089	5.7086
X31sp32_DA_EC47_sc14	3.04225	5.49044
X31sp32_DA_EC47_sc15	2.84145	5.58002
X31sp32_DA_EC47_sc16	3.13602	5.79752
X31sp32_DA_EC47_sc17	1.08162	6.1192
X31sp32_DA_EC47_sc18	0.980429	6.1149
X31sp32_DA_EC47_sc19	0.481069	6.97046
X31sp32_DA_EC47_sc20	3.62082	5.89081
X31sp32_DA_EC47_sc21	1.14284	6.21647
X31sp32_DA_EC47_sc22	0.401724	6.8996
X31sp32_DA_EC47_sc24	3.52497	-2.09316
X31sp32_DA_EC47_sc25	0.77504	6.69985
X31sp32_DA_EC47_sc26	1.57808	6.56457
X31sp32_DA_EC47_sc27	2.51401	5.75252
X31sp32_DA_EC47_sc28	3.25529	5.44982
X31sp32_DA_EC47_sc30	0.61282	7.03029
X31sp32_DA_EC47_sc31	3.28375	5.5176
X31sp32_DA_EC47_sc32	0.361251	6.81641
X31sp32_DA_EC47_sc33	-0.791842	-14.1662
X31sp32_DA_EC47_sc35	3.85705	5.42474
X31sp32_DA_EC47_sc36	3.09802	5.40233
X31sp32_DA_EC47_sc37	2.94176	5.4324
X31sp32_DA_EC47_sc38	3.40054	5.09346
X31sp32_DA_EC47_sc39	0.96835	6.15139
X31sp32_DA_EC47_sc40	1.9032	6.47638
X31sp32_DA_EC47_sc41	0.850869	6.85756
X31sp32_DA_EC47_sc42	0.827073	6.83183
X31sp32_DA_EC47_sc43	2.76118	5.46537
X31sp32_DA_EC47_sc44	3.00741	5.64271
X31sp32_DA_EC47_sc45	1.71131	6.2854
X31sp32_DA_EC47_sc46	3.12036	5.29366
X31sp32_DA_EC47_sc47	0.388064	6.85753
X31sp32_DA_EC47_sc48	3.45941	5.23363
X31sp32_DA_EC47_sc50	2.59315	5.85309
X31sp32_DA_EC47_sc51	0.711264	6.34019
X31sp32_DA_EC47_sc52	1.82436	6.01596
X37sp_DA_EC63_sc41	2.70238	6.2993
X37sp_DA_EC63_sc42	0.638654	6.43742
X37sp_DA_EC63_sc44	2.40584	6.44033
X37sp_DA_EC63_sc45	4.04253	7.0276
X37sp_DA_EC63_sc46	4.1083	6.28927
X37sp_DA_EC63_sc47	3.5214	6.89594
X37sp_DA_EC63_sc48	3.63732	6.81324
X37sp_DA_EC63_sc49	1.15529	6.57515
X37sp_DA_EC63_sc50	3.94606	7.10153
X37sp_DA_EC63_sc51	0.899197	6.27293
X37sp_DA_EC63_sc52	2.7207	6.47955
X37sp_DA_EC63_sc53	4.27528	6.81389
X37sp_DA_EC63_sc54	4.14354	6.79262
X37sp_DA_EC63_sc55	3.72078	6.81901
X37sp_DA_EC63_sc56	2.02124	6.46644
X37sp_DA_EC63_sc57	3.23304	6.66311
X37sp_DA_EC63_sc58	4.21509	6.51299
X37sp_DA_EC63_sc59	3.55831	6.7989
X37sp_DA_EC63_sc60	4.28975	6.77177
X37sp_DA_EC63_sc61	3.38567	6.44448
X37sp_DA_EC63_sc62	3.50558	6.34105
X37sp_DA_EC63_sc63	3.91934	6.86947
X37sp_DA_EC63_sc64	3.82813	6.45394
X37sp_DA_EC63_sc65	0.528274	7.03129
X37sp_DA_EC63_sc67	4.3407	6.62692
X37sp_DA_EC63_sc68	0.286367	-13.93
X37sp_DA_EC63_sc69	3.26646	6.08712
X37sp_DA_EC63_sc70	4.27382	6.70792
X37sp_DA_EC63_sc71	3.03389	6.41166
X37sp_DA_EC63_sc72	3.67357	6.29959
X37sp_DA_EC63_sc73	4.07999	6.77805
X37sp_DA_EC63_sc74	4.01246	6.94131
X37sp_DA_EC63_sc75	3.15101	6.38193
X37sp_DA_EC63_sc76	3.48694	6.56611
X37sp_DA_EC63_sc77	0.286274	6.66325
X37sp_DA_EC63_sc79	0.622761	6.95825
X37sp_DA_EC63_sc80	4.01497	6.81824
X37sp_DA_EC63_sc81	3.79464	6.27736
X37sp_DA_EC63_sc82	0.673525	6.51928
X37sp_DA_EC63_sc83	3.20658	6.25341
X37sp_DA_EC63_sc84	2.35114	6.46966
X37sp_DA_EC63_sc85	3.83912	6.14897
X37sp_DA_EC63_sc86	3.83122	6.84935
X37sp_DA_EC63_sc87	3.96152	6.69601
X37sp_DA_EC63_sc89	4.09929	7.0637
X37sp_DA_EC63_sc90	0.864727	6.86254
X37sp_DA_EC63_sc91	3.16102	6.07794
X37sp_DA_EC63_sc92	1.53393	6.56104
X37sp_DA_EC63_sc93	3.94536	6.49762
X37sp_DA_EC63_sc94	1.26715	6.18644
X37sp_DA_EC63_sc95	3.6896	7.00426
X37sp_DA_EC63_sc96	4.04395	7.01786
X43sp_DA_EC64_sc2	4.11071	6.95665
X43sp_DA_EC64_sc3	3.84908	6.44775
X43sp_DA_EC64_sc4	3.17211	6.70246
X43sp_DA_EC64_sc5	3.42652	6.76792
X43sp_DA_EC64_sc6	3.98749	6.23097
X43sp_DA_EC64_sc7	3.75084	7.07849
X43sp_DA_EC64_sc9	3.81611	6.93545
X43sp_DA_EC64_sc10	3.59736	6.06919
X43sp_DA_EC64_sc11	3.86627	7.11939
X43sp_DA_EC64_sc12	3.55259	6.9732
X43sp_DA_EC64_sc13	2.28939	6.31204
X43sp_DA_EC64_sc14	3.81763	7.05382
X43sp_DA_EC64_sc15	4.11848	6.88942
X43sp_DA_EC64_sc17	3.79246	7.10261
X43sp_DA_EC64_sc18	3.52367	6.5022
X43sp_DA_EC64_sc19	3.74734	6.69475
X43sp_DA_EC64_sc20	3.50274	6.73452
X43sp_DA_EC64_sc22	3.34299	6.43186
X43sp_DA_EC64_sc25	3.57044	6.96345
X43sp_DA_EC64_sc26	3.80188	7.02647
X43sp_DA_EC64_sc27	3.39789	6.74802
X43sp_DA_EC64_sc28	3.28057	6.56396
X43sp_DA_EC64_sc29	2.72854	6.63443
X43sp_DA_EC64_sc30	3.25205	6.64382
X43sp_DA_EC64_sc31	3.42668	7.01446
X43sp_DA_EC64_sc32	3.6588	6.44701
X43sp_DA_EC64_sc33	3.52119	7.03754
X43sp_DA_EC64_sc35	3.59031	6.58041
X43sp_DA_EC64_sc36	3.56978	6.81017
X43sp_DA_EC64_sc37	2.62363	6.56565
X43sp_DA_EC64_sc38	3.65635	5.6875
X43sp_DA_EC64_sc39	2.77307	6.69717
X43sp_DA_EC64_sc41	3.3433	6.67421
X43sp_DA_EC64_sc42	3.8478	6.76745
X43sp_DA_EC64_sc43	3.96652	7.00254
X43sp_DA_EC64_sc44	4.33571	-1.50522
X43sp_DA_EC64_sc45	3.41127	6.7951
X43sp_DA_EC64_sc46	3.92833	5.82192
X43sp_DA_EC64_sc47	3.91666	6.85439
X43sp_DA_EC64_sc48	1.27641	6.55945
X43sp_DA_EC64_sc49	3.64065	7.035
X43sp_DA_EC64_sc50	3.74099	6.83421
X43sp_DA_EC64_sc51	3.89421	6.93969
X43sp_DA_EC64_sc52	3.82791	7.20535
X43sp_DA_EC64_sc53	3.76276	6.93467
X43sp_DA_EC64_sc54	3.8052	7.14931
X43sp_DA_EC64_sc55	3.55342	7.0461
X43sp_DA_EC64_sc56	4.30402	6.57777
X4sp_ys_41neg_EC75_sc1	-2.54137	0.959957
X4sp_ys_41neg_EC75_sc2	-2.06396	0.388567
X4sp_ys_41neg_EC75_sc3	-1.58598	0.151359
X4sp_ys_41neg_EC75_sc4	-2.3364	0.500508
X4sp_ys_41neg_EC75_sc5	-1.5184	-0.226718
X4sp_ys_41neg_EC75_sc6	-9.62438	-2.06257
X4sp_ys_41neg_EC75_sc7	-2.4466	0.520982
X4sp_ys_41neg_EC75_sc8	-2.19266	0.340595
X4sp_ys_41neg_EC75_sc9	-3.09824	1.37194
X4sp_ys_41neg_EC75_sc10	-2.29331	0.240519
X4sp_ys_41neg_EC75_sc11	-2.41439	0.0595662
X4sp_ys_41neg_EC75_sc12	-2.15451	0.196058
X4sp_ys_41neg_EC75_sc13	-2.24081	0.387216
X4sp_ys_41neg_EC75_sc14	-2.50301	-0.152065
X4sp_ys_41neg_EC75_sc15	-2.03188	0.25937
X4sp_ys_41neg_EC75_sc16	-1.83524	0.0261857
X4sp_ys_41neg_EC75_sc17	-2.69777	1.06476
X4sp_ys_41neg_EC75_sc18	-2.36057	-0.276146
X4sp_ys_41neg_EC75_sc19	-2.43361	0.657347
X4sp_ys_41neg_EC75_sc20	-2.3697	0.6332
X4sp_ys_41neg_EC75_sc21	-1.93277	0.219015
X4sp_ys_41neg_EC75_sc22	-2.40411	0.595293
X4sp_ys_41neg_EC75_sc24	-2.92986	-0.201865
X4sp_neg_EC75_sc25	-0.821797	-12.3089
X4sp_neg_EC75_sc26	-0.594876	-12.3058
X4sp_neg_EC75_sc27	-0.62672	-12.407
X4sp_neg_EC75_sc28	-0.573505	-12.7706
[truncated: 472 more rows]

## Sheet: Tie2_Nr2f2_Unc5b data (T2N2U5)
Cell_ID	Location	Stage	nGene	nUMI	Gate
X33sp_bodyt_EC114_sc1	Body withoud trunck	E10.0	7628	174267	CD41-CD43-CD45-CD31+CD144+GFP+
X33sp_bodyt_EC114_sc2	Body withoud trunck	E10.0	6616	156125	CD41-CD43-CD45-CD31+CD144+GFP+
X33sp_bodyt_EC114_sc3	Body withoud trunck	E10.0	8781	333623	CD41-CD43-CD45-CD31+CD144+GFP+
X33sp_bodyt_EC114_sc4	Body withoud trunck	E10.0	5772	105337	CD41-CD43-CD45-CD31+CD144+GFP+
X33sp_bodyt_EC114_sc5	Body withoud trunck	E10.0	6727	172271	CD41-CD43-CD45-CD31+CD144+GFP+
X33sp_bodyt_EC114_sc6	Body withoud trunck	E10.0	7972	538289	CD41-CD43-CD45-CD31+CD144+GFP+
X33sp_bodyt_EC114_sc7	Body withoud trunck	E10.0	6272	207509	CD41-CD43-CD45-CD31+CD144+GFP+
X33sp_bodyt_EC114_sc8	Body withoud trunck	E10.0	6448	168170	CD41-CD43-CD45-CD31+CD144+GFP+
X33sp_bodyt_EC114_sc9	Body withoud trunck	E10.0	7037	363523	CD41-CD43-CD45-CD31+CD144+GFP+
X33sp_bodyt_EC114_sc10	Body withoud trunck	E10.0	8151	276003	CD41-CD43-CD45-CD31+CD144+GFP+
X33sp_bodyt_EC114_sc11	Body withoud trunck	E10.0	4818	126398	CD41-CD43-CD45-CD31+CD144+GFP+
X33sp_bodyt_EC114_sc12	Body withoud trunck	E10.0	6324	164812	CD41-CD43-CD45-CD31+CD144+GFP+
X33sp_bodyt_EC114_sc13	Body withoud trunck	E10.0	3904	44603	CD41-CD43-CD45-CD31+CD144+GFP+
X33sp_bodyt_EC114_sc14	Body withoud trunck	E10.0	8694	515752	CD41-CD43-CD45-CD31+CD144+GFP+
X33sp_bodyt_EC114_sc15	Body withoud trunck	E10.0	7094	369636	CD41-CD43-CD45-CD31+CD144+GFP+
X33sp_bodyt_EC114_sc16	Body withoud trunck	E10.0	8422	710453	CD41-CD43-CD45-CD31+CD144+GFP+
X33sp_bodyt_EC114_sc17	Body withoud trunck	E10.0	7358	337904	CD41-CD43-CD45-CD31+CD144+GFP+
X33sp_bodyt_EC114_sc18	Body withoud trunck	E10.0	8105	364075	CD41-CD43-CD45-CD31+CD144+GFP+
X33sp_bodyt_EC114_sc19	Body withoud trunck	E10.0	8733	739668	CD41-CD43-CD45-CD31+CD144+GFP+
X33sp_bodyt_EC114_sc20	Body withoud trunck	E10.0	4694	66648	CD41-CD43-CD45-CD31+CD144+GFP+
X33sp_bodyt_EC114_sc21	Body withoud trunck	E10.0	7122	524410	CD41-CD43-CD45-CD31+CD144+GFP+
X33sp_bodyt_EC114_sc22	Body withoud trunck	E10.0	8979	719260	CD41-CD43-CD45-CD31+CD144+GFP+
X33sp_bodyt_EC114_sc23	Body withoud trunck	E10.0	4289	30058	CD41-CD43-CD45-CD31+CD144+GFP+
X33sp_bodyt_EC114_sc24	Body withoud trunck	E10.0	7960	335669	CD41-CD43-CD45-CD31+CD144+GFP+
X33sp_bodyt_EC114_sc25	Body withoud trunck	E10.0	8195	657453	CD41-CD43-CD45-CD31+CD144+GFP+
X33sp_bodyt_EC114_sc26	Body withoud trunck	E10.0	8987	625377	CD41-CD43-CD45-CD31+CD144+GFP+
X33sp_bodyt_EC114_sc27	Body withoud trunck	E10.0	8357	273052	CD41-CD43-CD45-CD31+CD144+GFP+
X33sp_bodyt_EC114_sc28	Body withoud trunck	E10.0	7855	240421	CD41-CD43-CD45-CD31+CD144+GFP+
X33sp_bodyt_EC114_sc29	Body withoud trunck	E10.0	8402	386989	CD41-CD43-CD45-CD31+CD144+GFP+
X33sp_bodyt_EC114_sc30	Body withoud trunck	E10.0	9430	1109483	CD41-CD43-CD45-CD31+CD144+GFP+
X33sp_bodyt_EC114_sc31	Body withoud trunck	E10.0	9476	963774	CD41-CD43-CD45-CD31+CD144+GFP+
X33sp_bodyt_EC114_sc32	Body withoud trunck	E10.0	9287	550611	CD41-CD43-CD45-CD31+CD144+GFP+
X33sp_head_EC114_sc33	Head	E10.0	8199	588578	CD41-CD43-CD45-CD31+CD144+GFP+
X33sp_head_EC114_sc34	Head	E10.0	4868	75243	CD41-CD43-CD45-CD31+CD144+GFP+
X33sp_head_EC114_sc35	Head	E10.0	9750	690137	CD41-CD43-CD45-CD31+CD144+GFP+
X33sp_head_EC114_sc36	Head	E10.0	8030	434639	CD41-CD43-CD45-CD31+CD144+GFP+
X33sp_head_EC114_sc37	Head	E10.0	8667	528183	CD41-CD43-CD45-CD31+CD144+GFP+
X33sp_head_EC114_sc38	Head	E10.0	2032	3935	CD41-CD43-CD45-CD31+CD144+GFP+
X33sp_head_EC114_sc39	Head	E10.0	8693	530297	CD41-CD43-CD45-CD31+CD144+GFP+
X33sp_head_EC114_sc40	Head	E10.0	6960	128552	CD41-CD43-CD45-CD31+CD144+GFP+
X33sp_head_EC114_sc41	Head	E10.0	7437	307425	CD41-CD43-CD45-CD31+CD144+GFP+
X33sp_head_EC114_sc42	Head	E10.0	7802	577190	CD41-CD43-CD45-CD31+CD144+GFP+
X33sp_head_EC114_sc43	Head	E10.0	7895	326327	CD41-CD43-CD45-CD31+CD144+GFP+
X33sp_head_EC114_sc44	Head	E10.0	7595	678431	CD41-CD43-CD45-CD31+CD144+GFP+
X33sp_head_EC114_sc45	Head	E10.0	8597	480533	CD41-CD43-CD45-CD31+CD144+GFP+
X33sp_head_EC114_sc46	Head	E10.0	7324	223252	CD41-CD43-CD45-CD31+CD144+GFP+
X33sp_head_EC114_sc47	Head	E10.0	9357	529048	CD41-CD43-CD45-CD31+CD144+GFP+
X33sp_head_EC114_sc48	Head	E10.0	8961	552275	CD41-CD43-CD45-CD31+CD144+GFP+
X33sp_head_EC114_sc49	Head	E10.0	8711	390349	CD41-CD43-CD45-CD31+CD144+GFP+
X33sp_head_EC114_sc50	Head	E10.0	8164	576172	CD41-CD43-CD45-CD31+CD144+GFP+
X33sp_head_EC114_sc51	Head	E10.0	7389	244357	CD41-CD43-CD45-CD31+CD144+GFP+
X33sp_head_EC114_sc52	Head	E10.0	6869	204937	CD41-CD43-CD45-CD31+CD144+GFP+
X33sp_head_EC114_sc53	Head	E10.0	6657	279706	CD41-CD43-CD45-CD31+CD144+GFP+
X33sp_head_EC114_sc54	Head	E10.0	8486	426131	CD41-CD43-CD45-CD31+CD144+GFP+
X33sp_head_EC114_sc55	Head	E10.0	8447	623837	CD41-CD43-CD45-CD31+CD144+GFP+
X33sp_head_EC114_sc56	Head	E10.0	6435	165244	CD41-CD43-CD45-CD31+CD144+GFP+
X33sp_head_EC114_sc57	Head	E10.0	7478	295878	CD41-CD43-CD45-CD31+CD144+GFP+
X33sp_head_EC114_sc58	Head	E10.0	7992	487222	CD41-CD43-CD45-CD31+CD144+GFP+
X33sp_head_EC114_sc59	Head	E10.0	8522	272773	CD41-CD43-CD45-CD31+CD144+GFP+
X33sp_head_EC114_sc60	Head	E10.0	7776	292795	CD41-CD43-CD45-CD31+CD144+GFP+
X33sp_head_EC114_sc61	Head	E10.0	10210	1323093	CD41-CD43-CD45-CD31+CD144+GFP+
X33sp_head_EC114_sc62	Head	E10.0	9749	1495398	CD41-CD43-CD45-CD31+CD144+GFP+
X33sp_head_EC114_sc63	Head	E10.0	6743	121000	CD41-CD43-CD45-CD31+CD144+GFP+
X33sp_head_EC114_sc64	Head	E10.0	9396	762462	CD41-CD43-CD45-CD31+CD144+GFP+
X33sp_limb_EC114_sc65	Limb	E10.0	8736	549084	CD41-CD43-CD45-CD31+CD144+GFP+
X33sp_limb_EC114_sc66	Limb	E10.0	8757	667328	CD41-CD43-CD45-CD31+CD144+GFP+
X33sp_limb_EC114_sc67	Limb	E10.0	8096	193958	CD41-CD43-CD45-CD31+CD144+GFP+
X33sp_limb_EC114_sc68	Limb	E10.0	5357	101271	CD41-CD43-CD45-CD31+CD144+GFP+
X33sp_limb_EC114_sc69	Limb	E10.0	8795	484027	CD41-CD43-CD45-CD31+CD144+GFP+
X33sp_limb_EC114_sc70	Limb	E10.0	9442	1032774	CD41-CD43-CD45-CD31+CD144+GFP+
X33sp_limb_EC114_sc71	Limb	E10.0	9199	1059000	CD41-CD43-CD45-CD31+CD144+GFP+
X33sp_limb_EC114_sc72	Limb	E10.0	9236	963657	CD41-CD43-CD45-CD31+CD144+GFP+
X33sp_limb_EC114_sc73	Limb	E10.0	7639	429331	CD41-CD43-CD45-CD31+CD144+GFP+
X33sp_limb_EC114_sc74	Limb	E10.0	6243	285472	CD41-CD43-CD45-CD31+CD144+GFP+
X33sp_limb_EC114_sc75	Limb	E10.0	7481	177492	CD41-CD43-CD45-CD31+CD144+GFP+
X33sp_limb_EC114_sc76	Limb	E10.0	8158	347542	CD41-CD43-CD45-CD31+CD144+GFP+
X33sp_limb_EC114_sc77	Limb	E10.0	9343	1621838	CD41-CD43-CD45-CD31+CD144+GFP+
X33sp_limb_EC114_sc78	Limb	E10.0	8798	1211786	CD41-CD43-CD45-CD31+CD144+GFP+
X33sp_limb_EC114_sc79	Limb	E10.0	8742	632842	CD41-CD43-CD45-CD31+CD144+GFP+
X33sp_limb_EC114_sc80	Limb	E10.0	8399	553475	CD41-CD43-CD45-CD31+CD144+GFP+
X33sp_limb_EC114_sc81	Limb	E10.0	8350	459807	CD41-CD43-CD45-CD31+CD144+GFP+
X33sp_limb_EC114_sc82	Limb	E10.0	8186	718170	CD41-CD43-CD45-CD31+CD144+GFP+
X33sp_limb_EC114_sc83	Limb	E10.0	8144	464238	CD41-CD43-CD45-CD31+CD144+GFP+
X33sp_limb_EC114_sc84	Limb	E10.0	8287	435163	CD41-CD43-CD45-CD31+CD144+GFP+
X33sp_limb_EC114_sc85	Limb	E10.0	5295	144868	CD41-CD43-CD45-CD31+CD144+GFP+
X33sp_limb_EC114_sc86	Limb	E10.0	6336	100295	CD41-CD43-CD45-CD31+CD144+GFP+
X33sp_limb_EC114_sc87	Limb	E10.0	8450	431892	CD41-CD43-CD45-CD31+CD144+GFP+
X33sp_limb_EC114_sc88	Limb	E10.0	7537	311222	CD41-CD43-CD45-CD31+CD144+GFP+
X33sp_limb_EC114_sc89	Limb	E10.0	6482	349915	CD41-CD43-CD45-CD31+CD144+GFP+
X33sp_limb_EC114_sc90	Limb	E10.0	7832	704596	CD41-CD43-CD45-CD31+CD144+GFP+
X33sp_limb_EC114_sc91	Limb	E10.0	7868	348864	CD41-CD43-CD45-CD31+CD144+GFP+
X33sp_limb_EC114_sc92	Limb	E10.0	8548	604314	CD41-CD43-CD45-CD31+CD144+GFP+
X33sp_limb_EC114_sc93	Limb	E10.0	9192	1053831	CD41-CD43-CD45-CD31+CD144+GFP+
X33sp_limb_EC114_sc94	Limb	E10.0	5869	76484	CD41-CD43-CD45-CD31+CD144+GFP+
X33sp_limb_EC114_sc95	Limb	E10.0	5637	159617	CD41-CD43-CD45-CD31+CD144+GFP+
X33sp_limb_EC114_sc96	Limb	E10.0	8761	505998	CD41-CD43-CD45-CD31+CD144+GFP+
X33sp_bodyt_EC115_sc1	Body withoud trunck	E10.0	6612	199153	CD41-CD43-CD45-CD31+CD144+GFP+U5tmt+
X33sp_bodyt_EC115_sc2	Body withoud trunck	E10.0	6531	37370	CD41-CD43-CD45-CD31+CD144+GFP+U5tmt+
X33sp_bodyt_EC115_sc3	Body withoud trunck	E10.0	5706	103227	CD41-CD43-CD45-CD31+CD144+GFP+U5tmt+
X33sp_bodyt_EC115_sc4	Body withoud trunck	E10.0	9381	716505	CD41-CD43-CD45-CD31+CD144+GFP+U5tmt+
X33sp_bodyt_EC115_sc5	Body withoud trunck	E10.0	752	1922	CD41-CD43-CD45-CD31+CD144+GFP+U5tmt+
X33sp_bodyt_EC115_sc6	Body withoud trunck	E10.0	5395	129608	CD41-CD43-CD45-CD31+CD144+GFP+U5tmt+
X33sp_bodyt_EC115_sc7	Body withoud trunck	E10.0	7634	290697	CD41-CD43-CD45-CD31+CD144+GFP+U5tmt+
X33sp_bodyt_EC115_sc8	Body withoud trunck	E10.0	7796	321862	CD41-CD43-CD45-CD31+CD144+GFP+U5tmt+
X33sp_bodyt_EC115_sc9	Body withoud trunck	E10.0	4450	19103	CD41-CD43-CD45-CD31+CD144+GFP+U5tmt+
X33sp_bodyt_EC115_sc10	Body withoud trunck	E10.0	10221	1667028	CD41-CD43-CD45-CD31+CD144+GFP+U5tmt+
X33sp_bodyt_EC115_sc11	Body withoud trunck	E10.0	5696	158627	CD41-CD43-CD45-CD31+CD144+GFP+U5tmt+
X33sp_bodyt_EC115_sc12	Body withoud trunck	E10.0	2325	7058	CD41-CD43-CD45-CD31+CD144+GFP+U5tmt+
X33sp_bodyt_EC115_sc13	Body withoud trunck	E10.0	8367	307145	CD41-CD43-CD45-CD31+CD144+GFP+U5tmt+
X33sp_bodyt_EC115_sc14	Body withoud trunck	E10.0	9132	272545	CD41-CD43-CD45-CD31+CD144+GFP+U5tmt+
X33sp_bodyt_EC115_sc15	Body withoud trunck	E10.0	10377	1202501	CD41-CD43-CD45-CD31+CD144+GFP+U5tmt+
X33sp_bodyt_EC115_sc16	Body withoud trunck	E10.0	10782	2053645	CD41-CD43-CD45-CD31+CD144+GFP+U5tmt+
X33sp_bodyt_EC115_sc17	Body withoud trunck	E10.0	9377	828173	CD41-CD43-CD45-CD31+CD144+GFP+U5tmt+
X33sp_bodyt_EC115_sc18	Body withoud trunck	E10.0	9349	575497	CD41-CD43-CD45-CD31+CD144+GFP+U5tmt+
X33sp_bodyt_EC115_sc19	Body withoud trunck	E10.0	8957	512985	CD41-CD43-CD45-CD31+CD144+GFP+U5tmt+
X33sp_bodyt_EC115_sc20	Body withoud trunck	E10.0	9663	1006846	CD41-CD43-CD45-CD31+CD144+GFP+U5tmt+
X33sp_bodyt_EC115_sc21	Body withoud trunck	E10.0	7705	609198	CD41-CD43-CD45-CD31+CD144+GFP+U5tmt+
X33sp_bodyt_EC115_sc22	Body withoud trunck	E10.0	9098	1019675	CD41-CD43-CD45-CD31+CD144+GFP+U5tmt+
X33sp_bodyt_EC115_sc23	Body withoud trunck	E10.0	4217	25735	CD41-CD43-CD45-CD31+CD144+GFP+U5tmt+
X33sp_bodyt_EC115_sc24	Body withoud trunck	E10.0	9292	418844	CD41-CD43-CD45-CD31+CD144+GFP+U5tmt+
X33sp_head_EC115_sc25	Head	E10.0	8883	993421	CD41-CD43-CD45-CD31+CD144+GFP+U5tmt+
X33sp_head_EC115_sc26	Head	E10.0	9298	641136	CD41-CD43-CD45-CD31+CD144+GFP+U5tmt+
X33sp_head_EC115_sc27	Head	E10.0	9463	999618	CD41-CD43-CD45-CD31+CD144+GFP+U5tmt+
X33sp_head_EC115_sc28	Head	E10.0	8501	426666	CD41-CD43-CD45-CD31+CD144+GFP+U5tmt+
X33sp_head_EC115_sc29	Head	E10.0	8981	554473	CD41-CD43-CD45-CD31+CD144+GFP+U5tmt+
X33sp_head_EC115_sc30	Head	E10.0	9699	1832217	CD41-CD43-CD45-CD31+CD144+GFP+U5tmt+
X33sp_head_EC115_sc31	Head	E10.0	2791	7550	CD41-CD43-CD45-CD31+CD144+GFP+U5tmt+
X33sp_head_EC115_sc32	Head	E10.0	9589	672813	CD41-CD43-CD45-CD31+CD144+GFP+U5tmt+
X33sp_head_EC115_sc33	Head	E10.0	8869	470130	CD41-CD43-CD45-CD31+CD144+GFP+U5tmt+
X33sp_head_EC115_sc34	Head	E10.0	6941	181601	CD41-CD43-CD45-CD31+CD144+GFP+U5tmt+
X33sp_head_EC115_sc35	Head	E10.0	8385	311393	CD41-CD43-CD45-CD31+CD144+GFP+U5tmt+
X33sp_head_EC115_sc36	Head	E10.0	8408	387292	CD41-CD43-CD45-CD31+CD144+GFP+U5tmt+
X33sp_head_EC115_sc37	Head	E10.0	8882	461745	CD41-CD43-CD45-CD31+CD144+GFP+U5tmt+
X33sp_head_EC115_sc38	Head	E10.0	8758	411146	CD41-CD43-CD45-CD31+CD144+GFP+U5tmt+
X33sp_head_EC115_sc39	Head	E10.0	8297	476047	CD41-CD43-CD45-CD31+CD144+GFP+U5tmt+
X33sp_head_EC115_sc40	Head	E10.0	6025	27990	CD41-CD43-CD45-CD31+CD144+GFP+U5tmt+
X33sp_head_EC115_sc41	Head	E10.0	8738	877790	CD41-CD43-CD45-CD31+CD144+GFP+U5tmt+
X33sp_head_EC115_sc42	Head	E10.0	8608	541712	CD41-CD43-CD45-CD31+CD144+GFP+U5tmt+
X33sp_head_EC115_sc43	Head	E10.0	8699	366650	CD41-CD43-CD45-CD31+CD144+GFP+U5tmt+
X33sp_head_EC115_sc44	Head	E10.0	6598	389802	CD41-CD43-CD45-CD31+CD144+GFP+U5tmt+
X33sp_head_EC115_sc45	Head	E10.0	10144	1428300	CD41-CD43-CD45-CD31+CD144+GFP+U5tmt+
X33sp_head_EC115_sc46	Head	E10.0	8567	332239	CD41-CD43-CD45-CD31+CD144+GFP+U5tmt+
X33sp_head_EC115_sc47	Head	E10.0	9344	332363	CD41-CD43-CD45-CD31+CD144+GFP+U5tmt+
X33sp_head_EC115_sc48	Head	E10.0	10141	1671902	CD41-CD43-CD45-CD31+CD144+GFP+U5tmt+
X33sp_agm_EC115_sc49	AGM	E10.0	1438	5839	CD41-CD43-CD45-CD31+CD144+GFP+
X33sp_agm_EC115_sc50	AGM	E10.0	9707	844125	CD41-CD43-CD45-CD31+CD144+GFP+
X33sp_agm_EC115_sc51	AGM	E10.0	8452	267515	CD41-CD43-CD45-CD31+CD144+GFP+
X33sp_agm_EC115_sc52	AGM	E10.0	8649	456976	CD41-CD43-CD45-CD31+CD144+GFP+
X33sp_agm_EC115_sc53	AGM	E10.0	7100	44445	CD41-CD43-CD45-CD31+CD144+GFP+
X33sp_agm_EC115_sc54	AGM	E10.0	9497	581261	CD41-CD43-CD45-CD31+CD144+GFP+
X33sp_agm_EC115_sc55	AGM	E10.0	8372	329919	CD41-CD43-CD45-CD31+CD144+GFP+
X33sp_agm_EC115_sc56	AGM	E10.0	6991	159980	CD41-CD43-CD45-CD31+CD144+GFP+
X33sp_agm_EC115_sc57	AGM	E10.0	7049	43066	CD41-CD43-CD45-CD31+CD144+GFP+
X33sp_agm_EC115_sc58	AGM	E10.0	9274	462053	CD41-CD43-CD45-CD31+CD144+GFP+
X33sp_agm_EC115_sc59	AGM	E10.0	9259	459028	CD41-CD43-CD45-CD31+CD144+GFP+
X33sp_agm_EC115_sc60	AGM	E10.0	8879	384698	CD41-CD43-CD45-CD31+CD144+GFP+
X33sp_agm_EC115_sc61	AGM	E10.0	9404	551551	CD41-CD43-CD45-CD31+CD144+GFP+
X33sp_agm_EC115_sc62	AGM	E10.0	8889	451083	CD41-CD43-CD45-CD31+CD144+GFP+
X33sp_agm_EC115_sc63	AGM	E10.0	10051	668507	CD41-CD43-CD45-CD31+CD144+GFP+
X33sp_agm_EC115_sc64	AGM	E10.0	8554	246394	CD41-CD43-CD45-CD31+CD144+GFP+
X33sp_agm_EC115_sc65	AGM	E10.0	7914	152760	CD41-CD43-CD45-CD31+CD144+GFP+
X33sp_agm_EC115_sc66	AGM	E10.0	8779	551012	CD41-CD43-CD45-CD31+CD144+GFP+
X33sp_agm_EC115_sc67	AGM	E10.0	8301	421264	CD41-CD43-CD45-CD31+CD144+GFP+
X33sp_agm_EC115_sc68	AGM	E10.0	4553	17242	CD41-CD43-CD45-CD31+CD144+GFP+
X33sp_agm_EC115_sc69	AGM	E10.0	9274	567202	CD41-CD43-CD45-CD31+CD144+GFP+
X33sp_agm_EC115_sc70	AGM	E10.0	9374	557197	CD41-CD43-CD45-CD31+CD144+GFP+
X33sp_agm_EC115_sc71	AGM	E10.0	3510	10862	CD41-CD43-CD45-CD31+CD144+GFP+
X33sp_agm_EC115_sc72	AGM	E10.0	9308	645226	CD41-CD43-CD45-CD31+CD144+GFP+
X33sp_limb_EC115_sc73	Limb	E10.0	5917	88643	CD41-CD43-CD45-CD31+CD144+GFP+U5tmt+
X33sp_limb_EC115_sc74	Limb	E10.0	9241	1035765	CD41-CD43-CD45-CD31+CD144+GFP+U5tmt+
X33sp_limb_EC115_sc75	Limb	E10.0	10372	467460	CD41-CD43-CD45-CD31+CD144+GFP+U5tmt+
X33sp_limb_EC115_sc76	Limb	E10.0	7673	61784	CD41-CD43-CD45-CD31+CD144+GFP+U5tmt+
X33sp_limb_EC115_sc77	Limb	E10.0	9468	1110307	CD41-CD43-CD45-CD31+CD144+GFP+U5tmt+
X33sp_limb_EC115_sc78	Limb	E10.0	7726	54230	CD41-CD43-CD45-CD31+CD144+GFP+U5tmt+
X33sp_limb_EC115_sc79	Limb	E10.0	6485	87455	CD41-CD43-CD45-CD31+CD144+GFP+U5tmt+
X33sp_limb_EC115_sc80	Limb	E10.0	9684	806908	CD41-CD43-CD45-CD31+CD144+GFP+U5tmt+
X33sp_limb_EC115_sc81	Limb	E10.0	9796	796513	CD41-CD43-CD45-CD31+CD144+GFP+U5tmt+
X33sp_limb_EC115_sc82	Limb	E10.0	8094	476242	CD41-CD43-CD45-CD31+CD144+GFP+U5tmt+
X33sp_limb_EC115_sc83	Limb	E10.0	8928	521815	CD41-CD43-CD45-CD31+CD144+GFP+U5tmt+
X33sp_limb_EC115_sc84	Limb	E10.0	5827	49809	CD41-CD43-CD45-CD31+CD144+GFP+U5tmt+
X33sp_limb_EC115_sc85	Limb	E10.0	8570	341775	CD41-CD43-CD45-CD31+CD144+GFP+U5tmt+
X33sp_limb_EC115_sc86	Limb	E10.0	8594	588673	CD41-CD43-CD45-CD31+CD144+GFP+U5tmt+
X33sp_limb_EC115_sc87	Limb	E10.0	9619	746054	CD41-CD43-CD45-CD31+CD144+GFP+U5tmt+
X33sp_limb_EC115_sc88	Limb	E10.0	8805	302238	CD41-CD43-CD45-CD31+CD144+GFP+U5tmt+
X33sp_limb_EC115_sc89	Limb	E10.0	4288	18456	CD41-CD43-CD45-CD31+CD144+GFP+U5tmt+
X33sp_limb_EC115_sc90	Limb	E10.0	9491	747449	CD41-CD43-CD45-CD31+CD144+GFP+U5tmt+
X33sp_limb_EC115_sc91	Limb	E10.0	9008	483665	CD41-CD43-CD45-CD31+CD144+GFP+U5tmt+
X33sp_limb_EC115_sc92	Limb	E10.0	9969	1426488	CD41-CD43-CD45-CD31+CD144+GFP+U5tmt+
X33sp_limb_EC115_sc93	Limb	E10.0	7952	117427	CD41-CD43-CD45-CD31+CD144+GFP+U5tmt+
X33sp_limb_EC115_sc94	Limb	E10.0	10114	870547	CD41-CD43-CD45-CD31+CD144+GFP+U5tmt+
X33sp_limb_EC115_sc95	Limb	E10.0	9660	663873	CD41-CD43-CD45-CD31+CD144+GFP+U5tmt+
X33sp_limb_EC115_sc96	Limb	E10.0	6333	171320	CD41-CD43-CD45-CD31+CD144+GFP+U5tmt+

## Sheet: Itegrated with T2N2U5 data
Cell_ID	UMAP_1	UMAP_2
X35sp_body_EC4_sc1	4.14137	10.9993
X35sp_body_EC4_sc2	-4.15121	2.11269
X35sp_body_EC4_sc3	-4.44794	-5.47782
X35sp_body_EC4_sc4	-4.83321	-3.63051
X35sp_body_EC4_sc6	-4.52689	1.6808
X35sp_body_EC4_sc7	-4.70693	0.976301
X35sp_body_EC4_sc8	1.48079	11.8173
X35sp_body_EC4_sc9	-3.72577	0.230852
X35sp_body_EC4_sc10	-3.10621	2.52063
X35sp_body_EC4_sc11	-5.35767	0.919955
X35sp_body_EC4_sc12	-4.53407	2.05974
X35sp_body_EC4_sc13	-4.71502	-3.05531
X35sp_body_EC4_sc15	-4.07669	2.19664
X35sp_body_EC4_sc16	-4.47693	1.74519
X35sp_body_EC4_sc17	-4.66663	-3.19006
X35sp_body_EC4_sc18	-5.28946	0.837285
X35sp_body_EC4_sc21	-4.50405	2.01982
X35sp_body_EC4_sc22	4.32661	11.0568
X35sp_body_EC4_sc24	-4.78153	1.52105
X35sp_head_EC4_sc25	-4.69155	0.778129
X35sp_head_EC4_sc26	-4.56623	-3.37514
X35sp_head_EC4_sc27	-3.47778	0.590603
X35sp_head_EC4_sc28	-5.96291	-0.251736
X35sp_head_EC4_sc29	-4.1099	2.23589
X35sp_head_EC4_sc30	-4.30423	1.0322
X35sp_head_EC4_sc35	-5.17363	-2.48935
X35sp_head_EC4_sc36	-4.96435	1.1934
X35sp_ys_EC4_sc37	2.92381	-5.74909
X35sp_ys_EC4_sc38	3.7791	-4.62176
X35sp_ys_EC4_sc39	3.59804	-5.15044
X35sp_ys_EC4_sc40	-2.60242	1.9917
X35sp_ys_EC4_sc41	3.61316	-4.40443
X35sp_ys_EC4_sc42	2.68579	-5.58001
X35sp_ys_EC4_sc43	3.14113	-4.81905
X35sp_ys_EC4_sc44	3.74867	-5.09394
X35sp_limb_EC4_sc45	-4.64209	-0.394902
X35sp_limb_EC4_sc46	-3.8336	-3.0053
X35sp_limb_EC4_sc47	-4.45287	0.720078
X35sp_neg_EC4_sc48	1.44779	11.1732
X35sp_neg_EC4_sc49	4.42095	10.7867
X35sp_neg_EC4_sc50	1.35937	11.9399
X35sp_limb_EC5_sc27	-4.41432	0.740122
X35sp_limb_EC5_sc28	-4.55887	1.95666
X35sp_limb_EC5_sc29	-4.68786	1.0538
X35sp_limb_EC5_sc30	-5.04305	-0.959179
X35sp_neg_EC5_sc31	4.19169	10.4514
X35sp_neg_EC5_sc32	1.9849	11.5272
X35sp_neg_EC5_sc33	4.25535	10.9398
X35sp_neg_EC5_sc35	1.47607	11.9426
X35sp_body_EC5_sc53	-4.3428	-2.36618
X35sp_body_EC5_sc54	-5.27116	-2.3339
X35sp_body_EC5_sc55	-3.30123	2.63603
X35sp_body_EC5_sc57	-3.45613	1.85926
X35sp_body_EC5_sc58	1.9007	11.3533
X35sp_body_EC5_sc59	-6.00832	-0.0279067
X35sp_body_EC5_sc60	4.37438	10.9266
X35sp_body_EC5_sc61	3.76546	10.5148
X35sp_body_EC5_sc62	-3.40768	2.06505
X35sp_body_EC5_sc63	-4.6212	0.426169
X35sp_body_EC5_sc64	-3.61771	-5.6395
X35sp_body_EC5_sc65	-4.01862	1.66135
X35sp_body_EC5_sc66	-3.32932	2.58051
X35sp_body_EC5_sc67	-4.05137	1.32112
X35sp_body_EC5_sc68	-4.15819	2.31599
X35sp_body_EC5_sc69	-3.95718	2.21619
X35sp_body_EC5_sc70	-3.56169	2.08194
X35sp_body_EC5_sc72	-3.39635	2.08002
X35sp_body_EC5_sc73	-4.84378	-3.91898
X35sp_body_EC5_sc75	-5.27686	1.11811
X35sp_head_EC5_sc76	-3.76869	-3.43485
X35sp_head_EC5_sc77	-3.84901	0.774035
X35sp_head_EC5_sc78	-3.9941	2.42901
X35sp_head_EC5_sc80	-4.93284	1.4664
X35sp_head_EC5_sc81	-4.82741	-3.49906
X35sp_head_EC5_sc82	-4.58019	2.01897
X35sp_head_EC5_sc83	-3.35683	2.09963
X35sp_head_EC5_sc84	-4.21244	0.429121
X35sp_head_EC5_sc85	-4.50837	-3.44011
X35sp_head_EC5_sc86	1.35232	11.9236
X35sp_ys_EC5_sc87	3.19693	-5.90182
X35sp_ys_EC5_sc90	2.92664	-5.69464
X35sp_ys_EC5_sc91	3.91745	-4.60148
X35sp_ys_EC5_sc92	3.85298	-4.80903
X35sp_ys_EC5_sc93	3.41087	-4.86825
X35sp_neg_EC5_sc94	4.21211	11.0138
X35sp_neg_EC6_sc1	1.60459	11.2301
X35sp_neg_EC6_sc2	4.39887	10.6681
X35sp_neg_EC6_sc3	1.64449	11.6854
X35sp_neg_EC6_sc4	2.84209	10.8932
X35sp_neg_EC6_sc5	4.31891	10.4321
X35sp_limb_EC6_sc7	-4.71406	1.29016
X35sp_limb_EC6_sc8	-4.39034	1.78271
X35sp_limb_EC6_sc9	-5.0193	-0.484615
X35sp_ys_EC6_sc10	3.26819	-4.5088
X35sp_ys_EC6_sc11	3.70123	-4.53592
X35sp_ys_EC6_sc12	3.70163	-4.78345
X35sp_ys_EC6_sc13	2.80523	-5.38797
X35sp_ys_EC6_sc14	3.1677	-5.64906
X35sp_ys_EC6_sc15	4.45918	9.79429
X35sp_ys_EC6_sc16	3.16477	-4.82899
X35sp_ys_EC6_sc17	3.87099	-4.48094
X35sp_head_EC6_sc18	-4.20742	2.30287
X35sp_head_EC6_sc19	-4.47641	0.846524
X35sp_head_EC6_sc20	-4.75509	1.59808
X35sp_head_EC6_sc21	-4.2523	2.20904
X35sp_head_EC6_sc22	-4.85881	1.5754
X35sp_head_EC6_sc24	-4.87069	0.648155
X35sp_head_EC6_sc25	-4.51974	1.782
X35sp_head_EC6_sc26	-4.89549	1.5128
X35sp_head_EC6_sc27	-4.63238	0.377794
X35sp_head_EC6_sc28	-3.97642	1.357
X35sp_head_EC6_sc29	-5.98313	0.033088
X35sp_body_EC6_sc30	-3.9041	2.14247
X35sp_body_EC6_sc33	-4.29746	2.08902
X35sp_body_EC6_sc35	-4.23109	1.73314
X35sp_body_EC6_sc36	-4.01523	2.23798
X35sp_body_EC6_sc37	-5.52756	0.751208
X35sp_body_EC6_sc39	-3.28089	2.60597
X35sp_body_EC6_sc40	-6.03418	-0.401501
X35sp_body_EC6_sc41	1.50132	11.3601
X35sp_body_EC6_sc43	4.34681	11.0144
X35sp_body_EC6_sc44	-4.89394	-3.94785
X35sp_body_EC6_sc45	-3.07728	2.23079
X35sp_body_EC6_sc46	-3.81738	1.94448
X35sp_body_EC6_sc47	-3.89427	2.03619
X35sp_body_EC6_sc49	-5.11496	1.08352
X35sp_body_EC6_sc51	-5.24126	-2.14537
X35sp_body_EC6_sc52	-4.70848	2.10006
X35sp_limb_EC7_sc36	3.68493	-5.12272
X35sp_limb_EC7_sc37	3.90657	-4.64215
X35sp_limb_EC7_sc38	2.71658	-5.63242
X35sp_limb_EC7_sc39	-5.47346	0.742136
X35sp_neg_EC7_sc40	-5.07177	1.33086
X35sp_neg_EC7_sc41	-5.87668	0.00160164
X35sp_neg_EC7_sc42	-4.58452	0.191928
X35sp_neg_EC7_sc43	-4.50275	-3.69067
X35sp_neg_EC7_sc53	1.55132	11.849
X35sp_ys_EC7_sc54	-4.02126	1.90818
X35sp_ys_EC7_sc55	-2.91638	2.08717
X35sp_ys_EC7_sc56	-3.6255	1.9172
X35sp_ys_EC7_sc57	-4.21467	1.88696
X35sp_ys_EC7_sc58	4.2329	11.151
X35sp_ys_EC7_sc59	-4.9372	1.27508
X35sp_ys_EC7_sc60	-4.79778	-5.32117
X35sp_head_EC7_sc61	-3.37532	1.47281
X35sp_head_EC7_sc62	-6.00747	0.2026
X35sp_head_EC7_sc63	-4.18527	-5.94634
X35sp_head_EC7_sc64	-5.30652	-0.388843
X35sp_head_EC7_sc65	-4.98863	0.598768
X35sp_head_EC7_sc66	-4.2844	2.28394
X35sp_head_EC7_sc67	-4.74722	1.59365
X35sp_head_EC7_sc68	4.46474	10.9618
X35sp_head_EC7_sc70	-5.41071	0.210379
X35sp_head_EC7_sc71	-5.00558	-3.24388
X35sp_body_EC7_sc73	4.10939	10.7444
X35sp_body_EC7_sc74	-3.66944	2.29322
X35sp_body_EC7_sc75	1.59513	11.7677
X35sp_body_EC7_sc76	-3.97071	1.83679
X35sp_body_EC7_sc77	-2.97712	2.03183
X35sp_body_EC7_sc78	-3.71671	1.8652
X35sp_body_EC7_sc79	-4.38942	1.8638
X35sp_body_EC7_sc80	4.23475	11.1518
X35sp_body_EC7_sc81	-4.99473	1.26497
X35sp_body_EC7_sc82	-4.77611	-5.30252
X35sp_body_EC7_sc83	-3.34819	1.35386
X35sp_body_EC7_sc84	-5.99085	0.097236
X35sp_body_EC7_sc85	-4.2036	-5.87017
X35sp_body_EC7_sc86	-5.29132	-0.276639
X35sp_body_EC7_sc87	-5.08467	0.699827
X35sp_body_EC7_sc88	-4.17096	2.3505
X35sp_body_EC7_sc89	-4.78006	1.60995
X35sp_body_EC7_sc90	4.42337	11.0456
X35sp_body_EC7_sc92	-5.36416	0.21428
X35sp_body_EC7_sc93	-4.95396	-3.1959
X25sp_body_EC8_sc1	-1.49328	0.441629
X25sp_body_EC8_sc2	-4.5361	-0.162106
X25sp_body_EC8_sc3	-3.35311	1.9497
X25sp_body_EC8_sc4	7.30016	-0.0766889
X25sp_body_EC8_sc5	-2.00547	0.777761
X25sp_body_EC8_sc6	-0.945938	1.24614
X25sp_body_EC8_sc7	-5.59084	-0.479762
X25sp_body_EC8_sc9	-3.22279	-3.98857
X25sp_body_EC8_sc10	10.2418	-0.605515
X25sp_body_EC8_sc11	-3.81176	-3.75696
X25sp_body_EC8_sc12	-2.62671	-4.22416
X25sp_body_EC8_sc13	-4.45497	1.53693
X25sp_body_EC8_sc15	-5.62642	-0.0230483
X25sp_body_EC8_sc16	9.42752	-0.450071
X25sp_body_EC8_sc17	-1.79166	1.8676
X25sp_body_EC8_sc18	-2.46195	1.19597
X25sp_body_EC8_sc19	-1.37491	0.689073
X25sp_body_EC8_sc20	-3.09353	1.5584
X25sp_body_EC8_sc21	8.59272	-0.0162488
X25sp_body_EC8_sc22	10.5249	-0.112441
X25sp_body_EC8_sc24	-1.95423	1.68765
X25sp_head_EC8_sc25	8.12632	0.625588
X25sp_head_EC8_sc26	8.98848	0.0495203
X25sp_head_EC8_sc27	9.78805	-0.62423
X25sp_head_EC8_sc28	-2.45526	1.58345
X25sp_head_EC8_sc29	10.3494	-0.271816
X25sp_head_EC8_sc30	-2.83376	0.487841
X25sp_head_EC8_sc31	8.34848	-0.431648
X25sp_head_EC8_sc32	9.71724	-0.64503
X25sp_head_EC8_sc35	9.28927	-0.442128
X25sp_head_EC8_sc36	10.505	-0.37494
X25sp_ys_EC8_sc37	10.1803	-0.581266
X25sp_ys_EC8_sc38	8.29532	-0.119949
X25sp_ys_EC8_sc39	7.84103	-0.274922
X25sp_ys_EC8_sc40	7.4672	-0.0979596
X25sp_ys_EC8_sc41	9.11663	0.119495
X25sp_ys_EC8_sc42	6.23121	-0.0107715
X25sp_ys_EC8_sc43	9.99212	-0.739824
X25sp_ys_EC8_sc44	6.91345	0.111386
X25sp_limb_EC8_sc45	-4.20932	-0.356851
X25sp_limb_EC8_sc46	-4.91363	-1.32062
X25sp_limb_EC8_sc47	-4.36069	-0.272016
X25sp_neg_EC8_sc48	1.75692	10.8318
X25sp_neg_EC8_sc50	1.5815	10.9776
X25sp_neg_EC8_sc51	4.31047	10.6327
X25sp_neg_EC8_sc52	4.18159	10.6398
X25sp_limb_EC9_sc27	-3.86948	-0.00100758
X25sp_limb_EC9_sc28	-4.5205	-0.840745
X25sp_limb_EC9_sc30	-4.48571	-1.56044
X25sp_neg_EC9_sc31	1.46626	11.4584
X25sp_neg_EC9_sc32	1.55792	11.0162
X25sp_neg_EC9_sc33	1.82581	10.5856
X25sp_neg_EC9_sc35	3.71783	10.5207
X25sp_body_EC9_sc53	-3.73307	1.95679
X25sp_body_EC9_sc54	-3.79463	0.704166
X25sp_body_EC9_sc56	7.84708	-0.232549
X25sp_body_EC9_sc57	-0.777037	0.0877863
X25sp_body_EC9_sc58	-2.35736	1.64808
X25sp_body_EC9_sc59	-2.1013	1.1652
X25sp_body_EC9_sc60	-1.26571	-2.14528
X25sp_body_EC9_sc64	-3.05642	-3.1099
X25sp_body_EC9_sc65	-3.92524	-4.09751
X25sp_body_EC9_sc66	8.61866	0.525748
X25sp_body_EC9_sc67	-2.75178	1.45442
X25sp_body_EC9_sc68	-2.23792	1.50755
X25sp_body_EC9_sc69	-2.55929	0.819305
X25sp_body_EC9_sc70	9.79938	-0.543614
X25sp_body_EC9_sc72	9.81781	-0.637836
X25sp_body_EC9_sc73	-2.3305	0.768656
X25sp_body_EC9_sc74	10.2215	-0.661387
X25sp_body_EC9_sc75	-2.711	1.42503
X25sp_head_EC9_sc76	-2.71508	1.35233
X25sp_head_EC9_sc78	-2.98758	1.20592
X25sp_head_EC9_sc79	8.93563	-0.448511
X25sp_head_EC9_sc80	-3.46457	2.15799
X25sp_head_EC9_sc81	-4.74003	-0.206848
X25sp_head_EC9_sc82	9.97281	-0.600103
X25sp_head_EC9_sc83	9.08632	-0.215859
X25sp_head_EC9_sc84	10.6512	-0.143699
X25sp_head_EC9_sc85	-4.12913	-0.329339
X25sp_head_EC9_sc86	-5.33958	0.00296781
X25sp_ys_EC9_sc87	7.08604	-0.0441152
X25sp_ys_EC9_sc88	6.19594	0.0288121
X25sp_ys_EC9_sc89	5.87597	-0.00443828
X25sp_ys_EC9_sc90	6.15804	0.128295
X25sp_ys_EC9_sc91	5.86064	0.0177282
X25sp_ys_EC9_sc92	9.76995	-0.591719
X25sp_ys_EC9_sc93	5.85265	0.137141
X25sp_neg_EC9_sc94	1.47386	11.1761
X25sp_neg_EC10_sc1	1.58086	11.3732
X25sp_neg_EC10_sc2	2.7785	9.41808
X25sp_neg_EC10_sc3	2.9914	10.5312
X25sp_neg_EC10_sc4	2.32049	10.6758
X25sp_neg_EC10_sc5	1.44441	11.2906
X25sp_limb_EC10_sc6	-4.17155	0.255513
X25sp_limb_EC10_sc7	-3.39138	0.38149
X25sp_limb_EC10_sc8	-3.56157	-0.148873
X25sp_limb_EC10_sc9	-4.29273	-0.0786657
X25sp_ys_EC10_sc10	10.7621	-0.44548
X25sp_ys_EC10_sc11	7.54843	-0.127486
X25sp_ys_EC10_sc13	3.59287	-4.60492
X25sp_ys_EC10_sc14	6.1738	0.0896343
X25sp_ys_EC10_sc15	5.85053	-0.00815552
X25sp_ys_EC10_sc16	7.96149	-0.194467
X25sp_ys_EC10_sc17	8.13892	-0.0681295
X25sp_head_EC10_sc18	9.08894	-0.51618
X25sp_head_EC10_sc19	10.4485	-0.0871536
X25sp_head_EC10_sc20	8.62041	0.0693458
X25sp_head_EC10_sc21	8.20419	-0.131324
X25sp_head_EC10_sc22	10.5783	-0.309944
X25sp_head_EC10_sc24	10.267	-0.420125
X25sp_head_EC10_sc25	1.74166	10.9341
X25sp_head_EC10_sc26	10.1856	-0.73839
X25sp_head_EC10_sc27	-3.06352	1.38286
X25sp_head_EC10_sc28	10.4659	-0.663575
X25sp_head_EC10_sc29	10.1139	-0.619503
X25sp_body_EC10_sc30	9.17617	0.0794109
X25sp_body_EC10_sc31	8.45279	0.576988
X25sp_body_EC10_sc32	-2.13917	0.779492
X25sp_body_EC10_sc33	-1.39431	0.381893
X25sp_body_EC10_sc35	-2.72977	1.6834
X25sp_body_EC10_sc36	9.33774	-0.480699
X25sp_body_EC10_sc37	-3.72337	-3.83743
X25sp_body_EC10_sc38	-2.53135	-2.96839
X25sp_body_EC10_sc39	1.53641	0.16758
X25sp_body_EC10_sc40	-1.80821	0.511216
X25sp_body_EC10_sc41	-4.74783	0.509559
X25sp_body_EC10_sc42	-2.30745	-6.76195
X25sp_body_EC10_sc43	-4.7995	-1.28648
X25sp_body_EC10_sc44	-2.92413	2.0202
X25sp_body_EC10_sc45	-3.8744	-4.35724
X25sp_body_EC10_sc46	9.28992	-0.594056
X25sp_body_EC10_sc48	-5.66861	-0.645566
X25sp_body_EC10_sc49	10.523	-0.567474
X25sp_body_EC10_sc50	9.43034	-0.488057
X25sp_body_EC10_sc51	10.5503	-0.133625
X25sp_body_EC10_sc52	-2.40694	2.10922
X25sp_limb_EC11_sc36	-3.75193	-0.406862
X25sp_limb_EC11_sc37	-4.08281	-0.292644
X25sp_limb_EC11_sc38	-4.10448	-0.381925
X25sp_limb_EC11_sc39	-4.95127	-1.51126
X25sp_neg_EC11_sc40	2.72699	10.8308
X25sp_neg_EC11_sc41	6.63694	3.04108
X25sp_neg_EC11_sc42	2.10796	10.3711
X25sp_neg_EC11_sc43	1.84776	10.7132
X25sp_neg_EC11_sc53	4.10206	10.2625
X25sp_ys_EC11_sc54	7.50098	-0.263441
X25sp_ys_EC11_sc55	9.39169	-0.258351
X25sp_ys_EC11_sc56	6.32769	0.0854486
X25sp_ys_EC11_sc57	7.26696	-0.140733
X25sp_ys_EC11_sc59	8.60287	-0.0723003
X25sp_ys_EC11_sc60	7.33801	-0.101243
X25sp_head_EC11_sc61	9.54985	-0.186522
X25sp_head_EC11_sc62	-4.08586	1.57366
X25sp_head_EC11_sc63	8.45817	-0.506985
X25sp_head_EC11_sc64	8.03941	-0.0912854
X25sp_head_EC11_sc65	9.65609	-0.398948
X25sp_head_EC11_sc66	8.824	-0.227956
X25sp_head_EC11_sc67	10.1102	-0.0106808
X25sp_head_EC11_sc68	9.36887	-0.396371
X25sp_head_EC11_sc69	-4.26303	1.82231
X25sp_head_EC11_sc70	10.6633	-0.282139
X25sp_head_EC11_sc71	10.2263	-0.446178
X25sp_head_EC11_sc72	9.08493	-0.310717
X25sp_body_EC11_sc73	-4.16144	0.644288
X25sp_body_EC11_sc75	8.63837	-0.557509
X25sp_body_EC11_sc76	8.99966	0.187154
X25sp_body_EC11_sc77	-3.27718	1.59695
X25sp_body_EC11_sc78	8.37824	0.613029
X25sp_body_EC11_sc79	-2.3003	1.38674
X25sp_body_EC11_sc80	-4.54593	0.174583
X25sp_body_EC11_sc81	-2.78761	1.33012
X25sp_body_EC11_sc82	-5.21447	-1.51147
X25sp_body_EC11_sc84	-2.36005	1.52076
X25sp_body_EC11_sc85	-4.20799	1.77684
X25sp_body_EC11_sc86	-3.24736	0.985235
X25sp_body_EC11_sc87	-4.56268	1.37886
X25sp_body_EC11_sc88	-2.20932	1.87228
X25sp_body_EC11_sc89	-3.003	-2.95924
X25sp_body_EC11_sc90	-5.62446	-0.404903
X25sp_body_EC11_sc91	9.31057	-0.375095
X25sp_body_EC11_sc92	-2.54106	0.729601
X25sp_body_EC11_sc93	3.10993	11.0106
X25sp_body_EC11_sc94	-2.71322	1.23791
X18sp_body_EC12_sc2	-2.01158	-2.70378
X18sp_body_EC12_sc3	1.31346	1.20994
X18sp_body_EC12_sc4	-4.36219	1.47701
X18sp_body_EC12_sc5	-0.706963	1.48883
X18sp_body_EC12_sc6	3.89912	10.8006
X18sp_body_EC12_sc7	-1.13974	0.425893
X18sp_body_EC12_sc8	-4.64174	0.80472
X18sp_body_EC12_sc9	9.23879	0.261062
X18sp_body_EC12_sc10	-5.1641	-1.80855
X18sp_body_EC12_sc11	-2.38269	0.795751
X18sp_body_EC12_sc12	-2.50851	-3.66946
X18sp_body_EC12_sc13	-0.614523	1.03804
X18sp_body_EC12_sc14	-3.16741	0.429328
X18sp_body_EC12_sc15	-2.96642	-3.81941
X18sp_body_EC12_sc16	1.94882	10.4663
X18sp_body_EC12_sc17	9.43913	0.0207881
X18sp_body_EC12_sc18	-0.0284212	1.39448
X18sp_body_EC12_sc19	5.5065	-0.179173
X18sp_body_EC12_sc20	-3.96695	-3.91414
X18sp_body_EC12_sc21	-1.13489	1.63996
X18sp_body_EC12_sc22	-1.56427	1.29863
X18sp_body_EC12_sc24	3.83753	10.2124
X18sp_head_EC12_sc25	7.96959	-0.26778
X18sp_head_EC12_sc26	10.622	-0.430297
X18sp_head_EC12_sc27	-3.8636	-0.0224268
X18sp_head_EC12_sc28	-3.14051	0.623342
X18sp_head_EC12_sc29	-1.22942	0.964416
X18sp_head_EC12_sc30	8.58251	-0.193355
X18sp_head_EC12_sc31	-3.23624	0.00694874
X18sp_head_EC12_sc32	8.05301	-0.246102
X18sp_head_EC12_sc33	-2.86241	-3.31482
X18sp_head_EC12_sc35	-3.4729	-0.328581
X18sp_head_EC12_sc36	-4.35645	1.32972
X18sp_ys_EC12_sc37	7.31063	0.420387
X18sp_ys_EC12_sc38	6.30735	0.0123506
X18sp_ys_EC12_sc39	5.99995	0.0950914
X18sp_ys_EC12_sc40	8.55428	-0.446995
X18sp_ys_EC12_sc41	3.56886	-5.01671
X18sp_ys_EC12_sc42	8.9819	-0.508413
X18sp_ys_EC12_sc43	9.06187	-0.489405
X18sp_ys_EC12_sc44	9.42162	-0.60576
X18sp_body_EC12_sc45	-2.05495	0.709043
X18sp_body_EC12_sc46	0.0456779	1.30592
X18sp_head_EC12_sc47	-2.78446	1.26407
X18sp_neg_EC12_sc48	4.07384	10.0629
X18sp_neg_EC12_sc49	1.88874	10.9173
X18sp_neg_EC12_sc50	1.80442	10.8266
X18sp_neg_EC12_sc51	3.64511	10.4848
X18sp_neg_EC12_sc52	2.98066	9.74157
X18sp_body_EC13_sc10	-2.7728	-2.04812
X18sp_body_EC13_sc11	-3.09344	-3.66368
X18sp_head_EC13_sc12	-1.52433	0.992267
X18sp_head_EC13_sc13	9.23023	0.254139
X18sp_neg_EC13_sc14	6.70308	2.88762
X18sp_neg_EC13_sc15	4.36545	9.90443
X18sp_neg_EC13_sc16	3.8463	9.84267
X18sp_neg_EC13_sc17	6.74609	2.90138
X18sp_body_EC13_sc53	-2.61166	0.129671
X18sp_body_EC13_sc54	-1.00904	1.24635
X18sp_body_EC13_sc55	-1.11336	1.55519
X18sp_body_EC13_sc56	-2.02178	1.78772
X18sp_body_EC13_sc57	-1.03386	1.45139
X18sp_body_EC13_sc58	8.84429	-0.0335649
X18sp_body_EC13_sc59	1.55061	1.23025
X18sp_body_EC13_sc60	-2.22709	-3.24632
X18sp_body_EC13_sc61	-2.1462	1.99256
X18sp_body_EC13_sc62	-3.39694	0.704447
X18sp_body_EC13_sc63	0.287337	0.295273
X18sp_body_EC13_sc64	-3.90252	-3.22133
X18sp_body_EC13_sc65	-2.99372	-3.78715
X18sp_body_EC13_sc66	-2.49784	0.149561
X18sp_body_EC13_sc67	-2.35518	0.802627
X18sp_body_EC13_sc68	8.49298	-0.17266
X18sp_body_EC13_sc69	-1.28665	0.618289
X18sp_body_EC13_sc70	-1.9711	1.78552
X18sp_body_EC13_sc71	-1.02453	1.21831
X18sp_body_EC13_sc72	8.75928	-0.474577
X18sp_body_EC13_sc73	-1.95957	0.762736
X18sp_body_EC13_sc74	-3.64778	-3.51675
X18sp_body_EC13_sc75	-2.16444	1.30852
X18sp_head_EC13_sc76	-1.88209	0.543109
X18sp_head_EC13_sc77	9.3385	0.075912
X18sp_head_EC13_sc78	-2.15076	0.883263
X18sp_head_EC13_sc79	-2.07946	1.06204
X18sp_head_EC13_sc80	-4.17918	1.00708
X18sp_head_EC13_sc81	1.91719	10.9298
X18sp_head_EC13_sc82	-1.92182	0.769013
X18sp_head_EC13_sc83	8.84566	0.0524284
X18sp_head_EC13_sc84	-2.0329	1.18004
X18sp_head_EC13_sc85	-2.15512	0.759981
X18sp_head_EC13_sc86	-4.91232	0.308615
X18sp_ys_EC13_sc87	8.48945	-0.0167115
X18sp_ys_EC13_sc88	3.40951	-5.63616
X18sp_ys_EC13_sc89	7.36223	-0.153434
X18sp_ys_EC13_sc90	6.34147	0.0921675
X18sp_ys_EC13_sc91	8.3795	-0.0893176
X18sp_ys_EC13_sc92	7.90087	0.381639
X18sp_ys_EC13_sc93	7.0251	-0.061804
X18sp_neg_EC13_sc94	2.75873	9.31841
X18sp_neg_EC14_sc1	2.71436	10.957
X18sp_neg_EC14_sc2	3.75968	11.1748
X18sp_neg_EC14_sc3	1.88619	11.1139
X18sp_neg_EC14_sc4	3.13103	10.686
X18sp_neg_EC14_sc5	3.17887	10.8299
X18sp_body_EC14_sc6	6.81434	1.6016
X18sp_body_EC14_sc7	-1.60994	1.42244
X18sp_body_EC14_sc8	-0.498098	1.15624
X18sp_head_EC14_sc9	-2.49457	-0.291111
X18sp_ys_EC14_sc10	5.83172	0.0303528
X18sp_ys_EC14_sc11	8.04347	-0.401853
X18sp_ys_EC14_sc12	5.66727	-0.114806
X18sp_ys_EC14_sc13	-3.94122	-3.97009
X18sp_ys_EC14_sc14	5.86428	-0.0343643
X18sp_ys_EC14_sc15	9.99978	-0.518231
X18sp_ys_EC14_sc16	-0.458457	0.507776
X18sp_ys_EC14_sc17	5.59739	-0.21368
X18sp_head_EC14_sc18	-1.94531	0.811346
X18sp_head_EC14_sc20	-1.73627	0.398922
X18sp_head_EC14_sc21	1.95664	11.1732
X18sp_head_EC14_sc22	1.99695	11.0047
X18sp_head_EC14_sc24	-1.93557	1.49206
X18sp_head_EC14_sc25	-2.1484	1.15576
X18sp_head_EC14_sc26	-2.3874	1.1819
X18sp_head_EC14_sc27	-2.09707	0.0634623
X18sp_head_EC14_sc28	1.6882	10.8574
X18sp_head_EC14_sc29	-4.08042	1.62049
X18sp_body_EC14_sc30	-4.31583	-3.37393
X18sp_body_EC14_sc31	-2.01362	-3.12011
X18sp_body_EC14_sc32	8.89758	0.299361
X18sp_body_EC14_sc33	-2.0423	-2.388
X18sp_body_EC14_sc35	-0.475361	-0.922
X18sp_body_EC14_sc36	-0.250807	0.795541
X18sp_body_EC14_sc37	0.0550034	1.23084
X18sp_body_EC14_sc39	-0.956004	-1.7797
X18sp_body_EC14_sc40	-1.4737	-1.80583
X18sp_body_EC14_sc42	-0.489321	1.33761
X18sp_body_EC14_sc43	-3.18027	1.31496
X18sp_body_EC14_sc45	8.74092	-0.368058
X18sp_body_EC14_sc46	-1.0844	-1.23626
X18sp_body_EC14_sc48	-1.76633	-2.21544
X18sp_body_EC14_sc49	8.61508	-0.436077
X18sp_body_EC14_sc51	-0.225419	1.52166
X18sp_body_EC14_sc52	-4.56593	-1.87864
X18sp_body_EC15_sc18	-1.13892	1.44263
X18sp_body_EC15_sc20	-4.15281	-3.71335
X18sp_head_EC15_sc21	-2.79375	2.20438
X18sp_neg_EC15_sc22	3.80317	10.0378
X18sp_neg_EC15_sc24	4.27226	10.1041
X18sp_neg_EC15_sc25	6.69371	2.92782
X18sp_neg_EC15_sc26	2.47095	10.6066
X18sp_neg_EC15_sc53	4.02684	10.9001
X18sp_ys_EC15_sc54	7.69034	-0.161552
X18sp_ys_EC15_sc55	7.9959	-0.30285
X18sp_ys_EC15_sc56	6.68059	2.02464
X18sp_ys_EC15_sc57	9.19632	0.182666
X18sp_ys_EC15_sc58	7.31655	-0.129883
X18sp_ys_EC15_sc59	10.2166	-0.530163
X18sp_ys_EC15_sc60	9.10397	0.273462
X18sp_head_EC15_sc61	-3.17208	1.8099
X18sp_head_EC15_sc62	9.51685	-0.260464
X18sp_head_EC15_sc63	-2.20136	1.7447
X18sp_head_EC15_sc64	-0.216489	1.09132
X18sp_head_EC15_sc65	-2.05261	0.383565
X18sp_head_EC15_sc66	1.76566	10.708
X18sp_head_EC15_sc67	-4.40663	1.10919
X18sp_head_EC15_sc68	-2.92489	1.53697
X18sp_head_EC15_sc69	8.77326	0.057389
X18sp_head_EC15_sc70	1.83987	10.8248
X18sp_head_EC15_sc71	-1.71747	1.73228
X18sp_head_EC15_sc72	-2.22558	0.923753
X18sp_body_EC15_sc73	-0.922083	0.0835772
X18sp_body_EC15_sc74	-1.32364	0.358675
X18sp_body_EC15_sc75	-0.150407	1.06218
X18sp_body_EC15_sc76	-4.44076	0.548553
X18sp_body_EC15_sc77	-2.70204	2.05401
X18sp_body_EC15_sc78	-4.18448	0.968315
X18sp_body_EC15_sc79	-1.02663	1.45625
X18sp_body_EC15_sc81	-1.9008	-2.4848
X18sp_body_EC15_sc82	-1.58609	0.501258
X18sp_body_EC15_sc83	-4.79636	0.145397
X18sp_body_EC15_sc84	8.80637	0.419201
X18sp_body_EC15_sc85	-1.77155	1.04514
X18sp_body_EC15_sc86	-1.81248	1.03857
X18sp_body_EC15_sc87	-2.30168	1.25093
X18sp_body_EC15_sc88	-0.841146	-1.40903
X18sp_body_EC15_sc89	-0.736662	1.45094
X18sp_body_EC15_sc90	-0.887331	1.44013
X18sp_body_EC15_sc91	-0.446064	1.36157
X18sp_body_EC15_sc92	-2.19287	-3.09107
X18sp_body_EC15_sc93	-2.37778	-3.2493
X18sp_body_EC15_sc94	-2.74175	-2.30641
X25sp_body_EC16_sc1	-2.46503	1.77426
X25sp_body_EC16_sc2	-3.85487	-3.90787
X25sp_body_EC16_sc3	-4.00084	-4.38816
X25sp_body_EC16_sc4	8.27775	-0.130576
X25sp_body_EC16_sc5	-3.85933	-4.34024
X25sp_body_EC16_sc6	10.5905	-0.461817
X25sp_body_EC16_sc7	-2.9912	1.67577
X25sp_body_EC16_sc9	-3.12258	2.58074
X25sp_body_EC16_sc10	-2.15121	0.465793
X25sp_body_EC16_sc11	-3.03778	-0.239953
X25sp_body_EC16_sc12	-2.33448	0.780909
X25sp_body_EC16_sc13	-4.10615	-4.12328
X25sp_body_EC16_sc14	-2.59221	2.21035
X25sp_body_EC16_sc15	1.44279	11.7897
X25sp_body_EC16_sc16	-3.43676	1.24865
X25sp_body_EC16_sc17	-2.56089	2.04319
X25sp_body_EC16_sc18	-4.06728	-4.04183
X25sp_body_EC16_sc19	-3.86125	-3.62699
X25sp_body_EC16_sc20	8.59132	0.0960952
X25sp_body_EC16_sc21	-3.29024	1.01685
X25sp_body_EC16_sc22	-2.1193	0.281436
X25sp_body_EC16_sc24	8.30196	-0.465126
X25sp_head_EC16_sc25	8.75245	-0.0784618
X25sp_head_EC16_sc26	9.1044	0.0503046
X25sp_head_EC16_sc27	8.18859	-0.282556
X25sp_head_EC16_sc28	-2.60626	1.62945
X25sp_head_EC16_sc29	10.7605	-0.224781
X25sp_head_EC16_sc30	9.07772	0.328936
X25sp_head_EC16_sc31	-2.18735	0.996665
X25sp_head_EC16_sc32	9.80654	-0.494463
X25sp_head_EC16_sc33	9.1107	0.09107
X25sp_head_EC16_sc35	-5.28965	0.0507075
X25sp_head_EC16_sc36	-2.61142	0.119256
X25sp_ys_EC16_sc37	7.2654	0.150153
X25sp_ys_EC16_sc38	7.97206	-0.154903
X25sp_ys_EC16_sc39	9.14515	0.351513
X25sp_ys_EC16_sc40	6.54732	0.0503075
X25sp_ys_EC16_sc41	6.66944	2.97316
X25sp_ys_EC16_sc42	-1.88308	1.55215
X25sp_ys_EC16_sc43	8.66164	0.0611278
X25sp_ys_EC16_sc44	10.3896	-0.659728
X25sp_limb_EC16_sc45	-3.85146	0.312382
X25sp_limb_EC16_sc46	-4.31499	0.0558468
X25sp_limb_EC16_sc47	-3.73801	-0.835003
X25sp_neg_EC16_sc48	1.67839	11.4483
X25sp_neg_EC16_sc49	1.63061	11.3442
X25sp_neg_EC16_sc50	1.64945	11.0992
X25sp_neg_EC16_sc51	6.69972	3.03359
X25sp_neg_EC16_sc52	3.84984	10.542
X25sp_limb_EC17_sc27	-2.76089	0.295982
X25sp_limb_EC17_sc28	-2.91755	0.0113033
X25sp_limb_EC17_sc29	-4.59368	-1.42722
X25sp_limb_EC17_sc30	-2.7942	-0.101851
X25sp_neg_EC17_sc31	1.54511	11.2211
X25sp_neg_EC17_sc32	1.37547	11.8313
X25sp_neg_EC17_sc33	6.66138	3.01755
X25sp_neg_EC17_sc35	3.80846	11.3945
X25sp_body_EC17_sc53	-2.47141	1.63971
X25sp_body_EC17_sc54	8.18485	0.615428
X25sp_body_EC17_sc56	-3.60373	-4.0075
X25sp_body_EC17_sc57	-4.64902	-1.67294
X25sp_body_EC17_sc58	-2.9655	-0.0767687
X25sp_body_EC17_sc59	7.56868	-0.216213
X25sp_body_EC17_sc60	-2.57582	0.055099
X25sp_body_EC17_sc62	8.68217	0.0857826
X25sp_body_EC17_sc63	-1.91074	1.36291
X25sp_body_EC17_sc64	9.23786	0.228841
X25sp_body_EC17_sc65	-3.38903	-6.03496
X25sp_body_EC17_sc66	-4.08664	-4.44402
X25sp_body_EC17_sc67	-1.46344	-2.24805
X25sp_body_EC17_sc68	8.70695	0.127229
X25sp_body_EC17_sc69	-3.16333	1.64858
X25sp_body_EC17_sc71	-2.36746	1.04418
X25sp_body_EC17_sc72	-2.62131	1.95268
X25sp_body_EC17_sc73	-2.46168	0.875767
X25sp_body_EC17_sc74	-2.71305	1.65548
X25sp_body_EC17_sc75	-1.92733	-2.83933
X25sp_head_EC17_sc76	7.06595	-0.0337838
X25sp_head_EC17_sc77	10.3794	-0.652366
X25sp_head_EC17_sc78	8.07237	-0.368607
X25sp_head_EC17_sc79	10.4334	-0.759907
X25sp_head_EC17_sc80	-4.37015	0.69589
X25sp_head_EC17_sc81	8.85116	0.12873
X25sp_head_EC17_sc82	7.6117	-0.209334
X25sp_head_EC17_sc83	8.93011	0.334092
X25sp_head_EC17_sc84	9.30387	0.181257
X25sp_head_EC17_sc85	-3.06186	-0.310693
X25sp_head_EC17_sc86	7.73903	-0.221755
X25sp_ys_EC17_sc87	7.71711	-0.0830166
X25sp_ys_EC17_sc88	-3.37564	-4.08104
X25sp_ys_EC17_sc89	7.06247	-0.0163646
X25sp_ys_EC17_sc90	-1.64199	1.08538
X25sp_ys_EC17_sc91	3.64936	-4.48868
X25sp_ys_EC17_sc92	8.75575	0.243601
X25sp_ys_EC17_sc93	8.25845	0.561345
X25sp_neg_EC17_sc94	4.22143	9.9737
X25sp_neg_EC18_sc1	3.68271	10.5952
X25sp_neg_EC18_sc2	6.71139	3.00671
X25sp_neg_EC18_sc3	3.21446	10.7445
X25sp_neg_EC18_sc4	1.97591	11.1939
X25sp_neg_EC18_sc5	1.64779	11.1225
X25sp_limb_EC18_sc6	-2.22545	0.757141
X25sp_limb_EC18_sc7	-3.94311	1.17503
X25sp_limb_EC18_sc8	-4.32588	0.00282607
X25sp_limb_EC18_sc9	-4.58833	-1.1567
X25sp_ys_EC18_sc10	10.6957	-0.332065
X25sp_ys_EC18_sc11	10.3782	-0.798219
X25sp_ys_EC18_sc12	8.57799	-0.482874
X25sp_ys_EC18_sc13	8.36338	-0.196004
X25sp_ys_EC18_sc14	9.9801	-0.640506
X25sp_ys_EC18_sc15	7.82549	-0.24154
X25sp_ys_EC18_sc16	7.07239	-0.0757169
X25sp_ys_EC18_sc17	9.35047	-0.393249
X25sp_head_EC18_sc18	6.8747	1.69492
X25sp_head_EC18_sc19	6.71416	0.0791383
X25sp_head_EC18_sc20	1.87406	11.0421
X25sp_head_EC18_sc21	-4.19767	-2.14399
X25sp_head_EC18_sc22	-5.12738	-1.32164
X25sp_head_EC18_sc24	10.6732	-0.17063
X25sp_head_EC18_sc25	-4.03196	0.130742
X25sp_head_EC18_sc26	-2.99564	0.20031
X25sp_head_EC18_sc27	-3.04101	0.931157
X25sp_head_EC18_sc28	10.2364	-0.373238
X25sp_head_EC18_sc29	10.5451	-0.698876
X25sp_body_EC18_sc31	-3.9268	0.521942
X25sp_body_EC18_sc33	-2.32875	0.88601
X25sp_body_EC18_sc35	-3.90937	-2.86487
X25sp_body_EC18_sc36	8.29633	-0.360518
X25sp_body_EC18_sc37	-4.5224	0.868285
X25sp_body_EC18_sc38	-2.55601	1.80954
X25sp_body_EC18_sc39	-3.05952	1.41036
X25sp_body_EC18_sc40	-4.05914	0.650808
X25sp_body_EC18_sc41	-3.04881	-5.61941
X25sp_body_EC18_sc42	8.41472	0.605744
X25sp_body_EC18_sc44	1.62832	11.7474
X25sp_body_EC18_sc45	-5.27356	-0.302543
X25sp_body_EC18_sc46	-3.68578	-3.97172
X25sp_body_EC18_sc47	-3.73586	0.295952
X25sp_body_EC18_sc48	-1.99691	0.999343
X25sp_body_EC18_sc49	-2.84318	1.60341
X25sp_body_EC18_sc50	-4.63453	0.588318
X25sp_body_EC18_sc51	-4.73139	-1.20402
X25sp_body_EC18_sc52	10.2929	-0.447576
X25sp_limb_EC19_sc36	-4.13345	0.198123
X25sp_limb_EC19_sc37	-4.35442	0.981166
X25sp_limb_EC19_sc38	-2.63982	0.168036
X25sp_limb_EC19_sc39	-4.22802	-0.479216
X25sp_neg_EC19_sc40	1.72872	10.7659
X25sp_neg_EC19_sc42	6.70519	2.9381
X25sp_neg_EC19_sc53	1.79933	10.6248
X25sp_ys_EC19_sc54	8.86011	0.0893424
X25sp_ys_EC19_sc55	7.61285	-0.145009
X25sp_ys_EC19_sc56	10.0976	-0.747639
X25sp_ys_EC19_sc57	9.85301	-0.650837
X25sp_ys_EC19_sc58	8.16202	-0.39703
X25sp_ys_EC19_sc59	8.1922	-0.191637
X25sp_ys_EC19_sc60	7.19171	-0.0537073
X25sp_head_EC19_sc61	8.96338	0.353951
X25sp_head_EC19_sc62	10.7663	-0.339498
X25sp_head_EC19_sc63	1.9292	11.1981
X25sp_head_EC19_sc64	-2.34163	1.96972
X25sp_head_EC19_sc65	10.3281	-0.689852
X25sp_head_EC19_sc67	-3.28416	0.990266
X25sp_head_EC19_sc68	10.2511	-0.589505
X25sp_head_EC19_sc69	-5.27373	-5.22818
X25sp_head_EC19_sc70	10.694	-0.286852
X25sp_head_EC19_sc71	10.5847	-0.433489
X25sp_head_EC19_sc72	-4.5596	-0.0878317
X25sp_body_EC19_sc73	10.5731	-0.514864
X25sp_body_EC19_sc74	-4.66156	0.502371
X25sp_body_EC19_sc75	4.09722	10.3403
X25sp_body_EC19_sc77	-4.00308	1.15784
X25sp_body_EC19_sc78	-4.47916	-4.15172
X25sp_body_EC19_sc79	-2.50619	2.04322
X25sp_body_EC19_sc80	-3.04492	0.861633
X25sp_body_EC19_sc81	-3.77033	1.23519
X25sp_body_EC19_sc82	-2.39874	-0.347505
X25sp_body_EC19_sc83	-2.23587	2.06755
X25sp_body_EC19_sc84	-4.48241	-4.1247
X25sp_body_EC19_sc85	-1.93229	0.476451
X25sp_body_EC19_sc86	-3.111	0.734529
X25sp_body_EC19_sc87	-4.12898	-4.41636
X25sp_body_EC19_sc88	-3.69322	1.77913
X25sp_body_EC19_sc89	-4.38299	0.38026
X25sp_body_EC19_sc90	-2.14825	2.10979
X25sp_body_EC19_sc91	-1.98642	0.676933
X25sp_body_EC19_sc92	9.12465	-0.514347
X25sp_body_EC19_sc93	-3.60807	-4.65479
X25sp_body_EC19_sc94	-3.87313	0.482287
X8sp_body_EC20_sc1	-0.537966	-2.21712
X8sp_body_EC20_sc2	1.21159	0.484683
X8sp_body_EC20_sc3	-1.37594	-2.24697
X8sp_body_EC20_sc4	-0.399927	-0.0547026
X8sp_body_EC20_sc5	-0.524359	-2.30937
X8sp_body_EC20_sc6	-0.620124	0.533557
X8sp_body_EC20_sc7	1.45256	0.877113
X8sp_body_EC20_sc8	-0.330554	-1.63232
X8sp_body_EC20_sc9	1.5898	1.04733
X8sp_body_EC20_sc10	-0.792865	-2.54262
X8sp_body_EC20_sc11	-1.00299	0.375414
X8sp_body_EC20_sc12	-1.05872	-1.80693
X8sp_body_EC20_sc13	1.54725	0.928346
X8sp_body_EC20_sc14	-0.770734	-1.67992
X8sp_body_EC20_sc15	-0.388203	-1.96
X8sp_body_EC20_sc16	-1.32838	0.231473
X8sp_body_EC20_sc17	-0.116467	-1.80939
X8sp_body_EC20_sc18	-0.334448	-2.0139
X8sp_body_EC20_sc19	-0.489881	-2.16635
X8sp_body_EC20_sc20	-0.628618	0.943079
X8sp_body_EC20_sc21	-0.739683	-0.28926
X8sp_body_EC20_sc22	-0.336441	-1.77219
X8sp_body_EC20_sc24	0.845174	0.309575
X8sp_head_EC20_sc25	-0.831229	1.05996
X8sp_head_EC20_sc26	-0.96665	-2.18711
X8sp_head_EC20_sc27	-0.912297	0.507697
X8sp_head_EC20_sc28	-3.16196	-2.59823
X8sp_head_EC20_sc29	-1.46442	-2.56027
X8sp_head_EC20_sc30	-0.997266	0.614483
X8sp_head_EC20_sc31	-1.20574	0.78386
X8sp_ys_EC20_sc32	2.48087	-2.87895
X8sp_ys_EC20_sc33	2.68696	-3.43285
X8sp_ys_EC20_sc35	1.46242	1.0882
X8sp_ys_EC20_sc36	6.52312	1.86556
X8sp_ys_EC20_sc37	6.68395	1.75577
X8sp_ys_EC20_sc38	2.18956	-2.42889
X8sp_ys_EC20_sc39	6.37761	0.583655
X8sp_ys_EC20_sc40	5.14174	-0.0937419
X8sp_ys_EC20_sc41	1.07311	0.834033
X8sp_ys_EC20_sc42	4.70067	-0.17821
X8sp_neg_EC20_sc43	2.82236	9.30722
X8sp_neg_EC20_sc44	2.4695	9.50111
X8sp_body_EC20_sc45	1.20195	0.492562
X8sp_body_EC20_sc46	0.255416	0.209306
X8sp_body_EC20_sc47	-1.47923	-2.58221
X8sp_neg_EC20_sc48	2.72576	9.38856
X8sp_neg_EC20_sc49	3.44618	10.4507
X8sp_neg_EC20_sc50	3.9455	10.3357
X8sp_neg_EC20_sc51	2.44127	9.45284
X8sp_neg_EC20_sc52	1.67117	1.66477
X8sp_body_EC21_sc10	-0.904117	-2.33436
X8sp_body_EC21_sc11	1.44461	1.02758
X8sp_neg_EC21_sc12	3.5322	10.1024
X8sp_neg_EC21_sc13	3.65466	9.77947
X8sp_neg_EC21_sc14	1.94123	10.5789
X8sp_neg_EC21_sc15	3.05658	9.45734
X8sp_neg_EC21_sc16	3.50713	10.5316
X8sp_neg_EC21_sc17	2.64889	9.32421
X8sp_body_EC21_sc53	0.356132	0.488666
X8sp_body_EC21_sc54	2.01666	-2.49692
X8sp_body_EC21_sc55	-0.395844	0.2963
X8sp_body_EC21_sc56	-0.999993	-1.68719
X8sp_body_EC21_sc57	-0.181577	-1.2753
X8sp_body_EC21_sc58	-0.892991	0.996444
X8sp_body_EC21_sc59	-1.22232	-2.10728
X8sp_body_EC21_sc60	-1.30073	-1.84836
X8sp_body_EC21_sc61	-0.635559	-1.45152
X8sp_body_EC21_sc62	0.988483	0.943399
X8sp_body_EC21_sc63	-0.419435	0.632384
X8sp_body_EC21_sc64	-0.257031	-1.09201
X8sp_body_EC21_sc65	-1.44308	-2.12834
X8sp_body_EC21_sc66	0.619926	0.581781
X8sp_body_EC21_sc67	-0.976452	-1.98823
X8sp_body_EC21_sc68	-0.570245	-1.47138
X8sp_body_EC21_sc69	1.44998	0.806723
X8sp_body_EC21_sc70	-1.07449	-1.8244
X8sp_body_EC21_sc71	-0.483562	-1.79541
X8sp_body_EC21_sc73	-1.41509	-2.45036
X8sp_body_EC21_sc74	0.889553	0.470582
X8sp_body_EC21_sc75	-0.220109	0.172027
X8sp_body_EC21_sc76	-1.25975	-2.60552
X8sp_body_EC21_sc77	-0.635084	0.44489
X8sp_head_EC21_sc78	-1.39438	0.287645
X8sp_head_EC21_sc79	-1.23787	-2.50712
X8sp_head_EC21_sc80	-0.939757	1.34936
X8sp_head_EC21_sc81	-1.39049	-2.57937
X8sp_head_EC21_sc82	-0.176363	0.92747
X8sp_head_EC21_sc83	-1.46091	1.02684
X8sp_head_EC21_sc84	-1.16231	-2.61076
X8sp_ys_EC21_sc85	2.19233	-2.9593
X8sp_ys_EC21_sc86	6.63373	2.02506
X8sp_ys_EC21_sc87	6.56551	2.12552
X8sp_ys_EC21_sc88	6.61119	1.86021
X8sp_ys_EC21_sc89	6.63857	1.76764
X8sp_ys_EC21_sc90	5.86289	0.242317
X8sp_ys_EC21_sc91	6.55544	2.08692
X8sp_ys_EC21_sc92	2.45624	-2.71165
X8sp_ys_EC21_sc93	2.11219	-2.49802
X8sp_ys_EC21_sc94	2.2658	-3.38514
X8sp_body_EC22_sc18	-0.292364	-2.44997
X8sp_body_EC22_sc19	-0.145817	0.172014
X8sp_body_EC22_sc20	-0.398071	0.387363
X8sp_body_EC22_sc21	-0.779303	-2.42777
X8sp_body_EC22_sc22	-0.232706	-0.211749
X8sp_body_EC22_sc24	-0.900956	-1.34764
X8sp_body_EC22_sc25	1.72522	1.33626
X8sp_body_EC22_sc26	-0.817042	-2.57311
X8sp_neg_EC22_sc53	1.69814	1.63291
X8sp_neg_EC22_sc54	2.66419	9.39607
X8sp_neg_EC22_sc55	2.8876	9.42096
X8sp_neg_EC22_sc56	2.443	9.5076
X8sp_neg_EC22_sc57	4.09007	9.8745
X8sp_neg_EC22_sc58	2.68909	9.39019
X8sp_neg_EC22_sc59	2.97987	9.62269
X8sp_ys_EC22_sc60	6.5565	0.761263
X8sp_ys_EC22_sc61	1.2426	0.774142
X8sp_ys_EC22_sc62	6.82708	0.817957
X8sp_ys_EC22_sc63	2.15992	-2.69083
X8sp_ys_EC22_sc64	6.62971	1.822
X8sp_ys_EC22_sc65	2.21186	-3.02565
X8sp_ys_EC22_sc66	1.07069	0.684243
X8sp_ys_EC22_sc67	4.66969	-0.236505
X8sp_ys_EC22_sc68	6.61865	1.6323
X8sp_ys_EC22_sc69	0.965506	0.559721
X8sp_head_EC22_sc70	-0.515333	-1.18642
X8sp_head_EC22_sc71	-0.356224	0.832729
X8sp_head_EC22_sc72	-3.30559	1.67934
X8sp_head_EC22_sc74	-0.991103	-2.47338
X8sp_head_EC22_sc75	-0.381155	0.800805
X8sp_body_EC22_sc76	-0.253028	-2.40653
X8sp_body_EC22_sc77	-0.314422	-1.93106
X8sp_body_EC22_sc78	1.61703	0.831693
X8sp_body_EC22_sc79	1.5171	0.775584
X8sp_body_EC22_sc80	0.872302	-0.00300288
X8sp_body_EC22_sc81	-0.154963	-1.19137
X8sp_body_EC22_sc82	-0.249271	-0.822857
X8sp_body_EC22_sc83	1.16547	0.577879
X8sp_body_EC22_sc84	0.336987	0.623175
X8sp_body_EC22_sc85	1.49823	1.42864
X8sp_body_EC22_sc86	0.192603	0.455953
X8sp_body_EC22_sc87	-0.999588	-2.4642
X8sp_body_EC22_sc88	-1.13526	0.0732863
X8sp_body_EC22_sc89	-1.20019	-2.52085
X8sp_body_EC22_sc90	-0.201517	0.760177
X8sp_body_EC22_sc91	1.10891	0.339666
X8sp_body_EC22_sc92	0.687114	0.68246
X8sp_body_EC22_sc93	1.24058	0.83261
X8sp_body_EC22_sc94	-0.324491	-1.52505
X8sp_body_EC27_sc2	-0.0968294	-0.104526
X8sp_body_EC27_sc3	-0.789176	-1.69953
X8sp_body_EC27_sc4	1.33926	0.91807
X8sp_body_EC27_sc5	1.53435	0.890289
X8sp_body_EC27_sc6	6.45468	0.79585
X8sp_body_EC27_sc7	2.44187	-2.4796
X8sp_body_EC27_sc8	1.68042	-2.25153
X8sp_body_EC27_sc9	1.48863	0.48971
X8sp_body_EC27_sc10	1.32717	0.548067
X8sp_body_EC27_sc11	1.16528	0.677271
X8sp_body_EC27_sc12	-1.20243	-2.03529
X8sp_body_EC27_sc13	1.51543	-1.56008
X8sp_body_EC27_sc14	-0.393616	-0.111043
X8sp_body_EC27_sc15	-0.760412	-1.76282
X8sp_body_EC27_sc16	-0.641509	-1.50398
X8sp_body_EC27_sc18	-1.09044	-0.203587
X8sp_body_EC27_sc19	0.674777	-0.605748
X8sp_body_EC27_sc20	1.21923	0.657944
X8sp_body_EC27_sc21	-0.532431	-1.9717
X8sp_body_EC27_sc22	1.62384	-2.34094
X8sp_body_EC27_sc24	-0.908197	-2.48981
X8sp_head_EC27_sc32	0.381506	-0.736655
X8sp_head_EC27_sc33	2.17598	-2.15994
X8sp_head_EC27_sc35	6.49628	2.0464
X8sp_head_EC27_sc36	-1.04976	-2.41745
X8sp_head_EC27_sc37	-0.866461	-2.13547
X8sp_ys_EC27_sc41	6.54949	1.99239
X8sp_ys_EC27_sc42	4.30429	-0.283927
X8sp_ys_EC27_sc43	6.04597	0.233464
X8sp_ys_EC27_sc44	6.56472	0.381276
X8sp_ys_EC27_sc45	2.36526	-3.29073
X8sp_ys_EC27_sc46	6.5849	1.44136
X8sp_neg_EC27_sc48	1.66703	10.8433
X8sp_neg_EC27_sc49	6.58088	2.5144
X8sp_neg_EC27_sc50	6.51266	2.24841
X8sp_neg_EC27_sc51	2.84231	9.49883
X8sp_neg_EC27_sc52	3.41069	10.4441
X8sp_ys_EC28_sc10	6.5789	1.50973
X8sp_ys_EC28_sc11	5.25488	0.0156014
X8sp_ys_EC28_sc12	5.1212	-0.0875947
X8sp_neg_EC28_sc13	2.8905	9.39785
X8sp_neg_EC28_sc14	3.01057	9.44712
X8sp_neg_EC28_sc15	2.6947	9.38067
X8sp_neg_EC28_sc16	3.09919	9.63896
X8sp_neg_EC28_sc17	3.91708	9.99491
X8sp_body_EC28_sc25	-0.278002	-0.0414478
X8sp_body_EC28_sc26	1.06641	0.176196
X8sp_body_EC28_sc27	-0.70738	-0.337762
X8sp_body_EC28_sc28	1.20548	0.617823
X8sp_body_EC28_sc29	1.39263	-0.720494
X8sp_body_EC28_sc31	2.16779	-2.59225
X8sp_head_EC28_sc38	-1.43403	1.18149
X8sp_head_EC28_sc39	-1.17741	0.686811
X8sp_head_EC28_sc40	-1.24904	0.293861
X8sp_body_EC28_sc53	0.0893744	-0.354008
X8sp_body_EC28_sc54	1.42436	0.835752
X8sp_body_EC28_sc55	1.27428	0.497052
X8sp_body_EC28_sc56	1.50369	1.14467
X8sp_body_EC28_sc57	1.30416	0.56673
X8sp_body_EC28_sc58	1.51645	0.932884
X8sp_body_EC28_sc59	1.60807	-1.85546
X8sp_body_EC28_sc60	-0.0800267	-0.733648
X8sp_body_EC28_sc61	-0.527264	-2.4271
X8sp_body_EC28_sc64	1.52396	1.10026
X8sp_body_EC28_sc65	1.49987	1.06086
X8sp_body_EC28_sc66	1.36368	0.79917
X8sp_body_EC28_sc67	-0.901279	-1.06584
X8sp_body_EC28_sc68	1.52777	0.954303
X8sp_ys_EC28_sc90	2.16745	-2.79613
X8sp_ys_EC28_sc91	5.30813	0.0571661
X8sp_ys_EC28_sc92	2.27218	-1.06007
X8sp_ys_EC28_sc93	5.74743	0.10687
X8sp_ys_EC28_sc94	4.9532	-0.154774
X35sp_body_EC29_sc1	-2.98227	-0.587806
X35sp_body_EC29_sc2	2.81768	11.2311
X35sp_body_EC29_sc4	-4.08804	-1.10526
X35sp_body_EC29_sc5	-4.68185	-2.75949
X35sp_body_EC29_sc6	-3.21663	0.827562
X35sp_body_EC29_sc7	-4.66667	1.28713
X35sp_body_EC29_sc8	-4.24983	-0.306295
X35sp_body_EC29_sc12	-3.10286	0.120605
X35sp_body_EC29_sc13	-2.96706	2.07092
X35sp_body_EC29_sc14	-3.52949	0.638401
X35sp_body_EC29_sc15	4.3395	10.2721
X35sp_body_EC29_sc16	-5.15758	0.766409
X35sp_body_EC29_sc17	-4.34279	-2.07216
X35sp_body_EC29_sc18	-5.12584	-0.307401
X35sp_body_EC29_sc19	-3.13031	1.71084
X35sp_body_EC29_sc20	-4.54613	1.23002
X35sp_body_EC29_sc21	-5.87771	-0.112021
X35sp_body_EC29_sc22	-4.19274	-1.20684
X35sp_head_EC29_sc25	-5.16141	-0.936899
X35sp_head_EC29_sc26	-4.68272	0.809837
X35sp_head_EC29_sc27	-3.71238	1.77923
X35sp_head_EC29_sc28	-3.94792	1.42109
X35sp_head_EC29_sc29	4.53347	10.5882
X35sp_head_EC29_sc30	6.57539	3.0488
X35sp_head_EC29_sc31	-3.593	-0.229115
X35sp_head_EC29_sc32	-4.21216	0.452331
X35sp_head_EC29_sc33	-3.35483	1.41117
X35sp_head_EC29_sc35	-4.79817	1.28966
X35sp_head_EC29_sc36	-4.54698	0.165757
X35sp_ys_EC29_sc38	2.72658	-5.20692
X35sp_ys_EC29_sc39	4.40422	9.894
X35sp_ys_EC29_sc40	2.51378	-4.94247
X35sp_ys_EC29_sc41	3.86063	-4.74727
X35sp_ys_EC29_sc42	4.48869	9.73428
X35sp_ys_EC29_sc43	2.52915	-5.016
X35sp_ys_EC29_sc44	3.73499	-4.88989
X35sp_limb_EC29_sc45	-4.58798	-0.672071
X35sp_limb_EC29_sc46	-4.67278	-2.58222
X35sp_limb_EC29_sc47	-4.84588	-0.646971
X35sp_neg_EC29_sc48	4.40683	10.5493
X35sp_neg_EC29_sc49	1.33296	11.9707
X35sp_neg_EC29_sc50	4.00969	10.3439
X35sp_neg_EC29_sc51	1.62097	11.5826
X35sp_neg_EC29_sc52	1.41314	12.0027
X35sp_limb_EC30_sc1	-4.23195	-0.0344877
X35sp_limb_EC30_sc2	-4.42386	-2.3636
X35sp_limb_EC30_sc3	4.03899	11.0158
X35sp_limb_EC30_sc4	-3.77273	0.598829
X35sp_neg_EC30_sc5	4.32403	10.9272
X35sp_neg_EC30_sc6	2.03077	11.4795
X35sp_neg_EC30_sc7	3.97412	10.4976
X35sp_neg_EC30_sc8	4.38224	11.018
X35sp_body_EC30_sc53	-3.62487	0.951691
X35sp_body_EC30_sc54	-3.28508	-0.341348
X35sp_body_EC30_sc55	-2.9468	-0.340711
X35sp_body_EC30_sc56	-4.06219	1.05001
X35sp_body_EC30_sc57	-2.92555	2.23969
X35sp_body_EC30_sc58	-5.76318	0.0230511
X35sp_body_EC30_sc60	-5.88814	-0.136445
X35sp_body_EC30_sc62	-4.98334	0.151224
X35sp_body_EC30_sc63	-4.74349	1.08105
X35sp_body_EC30_sc64	-3.27885	-6.14419
X35sp_body_EC30_sc65	-3.31469	1.9169
X35sp_body_EC30_sc66	-4.34011	1.91209
X35sp_body_EC30_sc67	-3.11744	-0.418385
X35sp_body_EC30_sc69	-3.93278	1.93332
X35sp_body_EC30_sc70	-3.05887	2.4706
X35sp_body_EC30_sc71	-3.3698	1.08854
X35sp_body_EC30_sc72	-3.97208	0.726482
X35sp_body_EC30_sc73	-3.67965	-5.99297
X35sp_body_EC30_sc74	2.84663	-4.43436
X35sp_body_EC30_sc75	-4.57112	-2.34301
X35sp_head_EC30_sc76	1.7172	11.7261
X35sp_head_EC30_sc77	1.8769	11.6496
X35sp_head_EC30_sc78	-5.0169	1.09223
X35sp_head_EC30_sc79	-4.77911	0.972156
X35sp_head_EC30_sc80	-3.77268	-0.899163
X35sp_head_EC30_sc81	4.50831	10.6663
X35sp_head_EC30_sc82	2.08181	11.6504
X35sp_head_EC30_sc83	1.83252	11.6912
X35sp_head_EC30_sc84	-5.63317	-0.0630562
X35sp_head_EC30_sc85	1.59	11.557
X35sp_head_EC30_sc86	1.79777	11.8281
X35sp_ys_EC30_sc87	3.81845	-4.58469
X35sp_ys_EC30_sc89	3.39258	-5.36421
X35sp_ys_EC30_sc90	3.5337	-4.82032
X35sp_ys_EC30_sc91	4.43252	9.87391
X35sp_ys_EC30_sc92	3.37226	-4.84762
X35sp_ys_EC30_sc93	3.65365	-5.58463
X35sp_neg_EC30_sc94	4.40084	11.1416
X35sp_neg_EC31_sc1	3.0097	11.2893
X35sp_neg_EC31_sc2	3.00238	11.0397
X35sp_neg_EC31_sc3	1.529	11.9095
X35sp_neg_EC31_sc4	4.31973	10.9473
X35sp_neg_EC31_sc5	4.29657	10.5978
X35sp_limb_EC31_sc6	4.46616	10.9461
X35sp_limb_EC31_sc7	-4.39866	-2.1989
X35sp_limb_EC31_sc8	-4.17627	-1.04627
X35sp_limb_EC31_sc9	-3.79859	-0.810365
X35sp_ys_EC31_sc10	2.77889	-5.08317
X35sp_ys_EC31_sc11	2.90235	-5.97783
X35sp_ys_EC31_sc12	4.4083	9.83665
X35sp_ys_EC31_sc13	2.52939	-5.62908
X35sp_ys_EC31_sc14	3.39278	-4.20243
X35sp_ys_EC31_sc15	-4.05901	-4.79539
X35sp_ys_EC31_sc16	3.87087	-4.64802
X35sp_ys_EC31_sc17	3.38355	-5.9413
X35sp_head_EC31_sc18	-4.56073	1.01403
X35sp_head_EC31_sc19	1.82772	11.6908
X35sp_head_EC31_sc20	-3.97142	0.557161
X35sp_head_EC31_sc21	-4.20345	0.764409
X35sp_head_EC31_sc22	-3.09734	-0.487566
X35sp_head_EC31_sc24	1.83883	11.5353
X35sp_head_EC31_sc25	-3.17488	-0.351972
X35sp_head_EC31_sc26	-5.88342	-0.368867
X35sp_head_EC31_sc27	-4.5426	-0.821291
X35sp_head_EC31_sc28	-5.64383	0.400467
X35sp_body_EC31_sc31	-3.42251	0.432201
X35sp_body_EC31_sc33	-4.30968	-1.15377
X35sp_body_EC31_sc35	-5.53115	0.400929
X35sp_body_EC31_sc36	-3.53974	0.7472
X35sp_body_EC31_sc37	-2.82051	-0.627558
X35sp_body_EC31_sc38	-3.60557	1.30817
X35sp_body_EC31_sc39	-2.92225	-0.607801
X35sp_body_EC31_sc40	-3.6583	0.721186
X35sp_body_EC31_sc41	-3.53557	0.7447
X35sp_body_EC31_sc42	-3.09269	-0.478519
X35sp_body_EC31_sc43	2.55599	-4.14806
X35sp_body_EC31_sc44	-4.53146	-5.23882
X35sp_body_EC31_sc45	-3.28789	1.67678
X35sp_body_EC31_sc46	-3.33702	1.11894
X35sp_body_EC31_sc47	-3.28051	1.4461
X35sp_body_EC31_sc48	-5.39271	0.871602
X35sp_body_EC31_sc49	-4.19932	-3.06472
X35sp_body_EC31_sc50	-4.26432	-0.613908
X35sp_body_EC31_sc51	2.72796	11.0009
X35sp_body_EC31_sc52	-5.14132	-0.0949891
X35sp_limb_EC32_sc9	-3.59954	-0.713353
X35sp_limb_EC32_sc44	-3.63191	0.788111
X35sp_limb_EC32_sc45	-3.86633	1.32164
X35sp_limb_EC32_sc46	-3.65528	-0.0881642
X35sp_neg_EC32_sc4047	2.02243	11.5251
X35sp_neg_EC32_sc48	4.49586	10.8419
X35sp_neg_EC32_sc49	1.38187	11.9789
X35sp_neg_EC32_sc50	6.60678	3.0335
X35sp_neg_EC32_sc53	4.34687	10.8948
X35sp_ys_EC32_sc54	3.04351	-5.71842
X35sp_ys_EC32_sc55	3.15675	-5.25883
X35sp_ys_EC32_sc56	3.20794	-5.67796
X35sp_ys_EC32_sc57	3.33881	-5.73408
X35sp_ys_EC32_sc58	3.27919	-5.91252
X35sp_ys_EC32_sc59	3.58917	-4.87822
X35sp_ys_EC32_sc60	2.58088	-4.79349
X35sp_head_EC32_sc61	1.36295	11.9832
X35sp_head_EC32_sc62	-4.65355	-0.311611
X35sp_head_EC32_sc63	-3.81788	-0.629093
X35sp_head_EC32_sc64	-3.48764	1.47702
X35sp_head_EC32_sc66	4.17289	11.0957
X35sp_head_EC32_sc67	1.85696	11.6034
X35sp_head_EC32_sc68	-5.15242	0.0228634
X35sp_head_EC32_sc69	-5.97877	-0.315608
X35sp_head_EC32_sc70	-2.675	1.0199
X35sp_head_EC32_sc71	1.82782	11.584
X35sp_head_EC32_sc72	-3.30113	0.745806
X35sp_body_EC32_sc73	-4.72558	0.798292
X35sp_body_EC32_sc75	-3.39909	1.59393
X35sp_body_EC32_sc76	-5.99498	-0.549324
X35sp_body_EC32_sc77	-4.19279	0.467828
X35sp_body_EC32_sc78	-2.9468	-0.539539
X35sp_body_EC32_sc79	-4.37533	-3.8529
X35sp_body_EC32_sc80	-3.12775	0.695546
X35sp_body_EC32_sc81	-4.70481	-5.8979
X35sp_body_EC32_sc82	-2.97013	1.29416
X35sp_body_EC32_sc83	-4.06538	-1.05454
X35sp_body_EC32_sc84	-3.04086	1.7844
X35sp_body_EC32_sc85	-4.95798	1.20064
X35sp_body_EC32_sc86	-4.14972	0.869907
X35sp_body_EC32_sc87	-5.47232	-5.8267
X35sp_body_EC32_sc88	-4.87836	-2.81615
X35sp_body_EC32_sc89	2.67151	11.0195
X35sp_body_EC32_sc90	4.39562	10.7712
X35sp_body_EC32_sc91	-3.75584	1.36518
X35sp_body_EC32_sc92	-4.67558	0.0753076
X35sp_body_EC32_sc93	-3.20393	-5.82874
X35sp_body_EC32_sc94	-3.40106	0.175199
X18sp17_body_EC33_sc1	-0.42339	1.02356
X18sp17_body_EC33_sc2	-0.0580055	1.50874
X18sp17_body_EC33_sc3	3.5812	10.7975
X18sp17_body_EC33_sc4	0.26064	1.21978
X18sp17_body_EC33_sc5	-0.98859	-1.97983
X18sp17_body_EC33_sc6	-4.61669	-1.30621
X18sp17_body_EC33_sc7	-1.29642	1.0804
X18sp17_body_EC33_sc8	-2.03596	0.138475
X18sp17_body_EC33_sc9	-0.373865	0.879487
X18sp17_body_EC33_sc10	-1.17363	0.863993
X18sp17_body_EC33_sc11	0.601339	1.38229
X18sp17_body_EC33_sc12	3.58476	10.7612
X18sp17_body_EC33_sc13	-3.74276	-3.66998
X18sp17_body_EC33_sc14	-0.241399	-0.707373
X18sp17_body_EC33_sc15	3.46978	10.5663
X18sp17_body_EC33_sc16	3.44432	10.7323
X18sp17_body_EC33_sc17	3.6154	10.8747
X18sp17_body_EC33_sc18	3.6077	10.8053
X18sp17_body_EC33_sc19	-0.661177	-1.36633
X18sp17_body_EC33_sc20	2.90503	10.8852
X18sp17_body_EC33_sc21	0.261767	1.44877
X18sp17_body_EC33_sc22	0.280622	1.20254
X18sp17_body_EC33_sc24	-1.7595	-2.22794
X18sp17_head_EC33_sc25	-1.39339	1.08093
X18sp17_head_EC33_sc26	-1.26661	0.124029
X18sp17_head_EC33_sc27	2.96682	11.0044
X18sp17_head_EC33_sc30	-4.00064	0.918783
X18sp17_head_EC33_sc32	-1.34778	-0.0946143
X18sp17_head_EC33_sc33	-1.62691	-0.112695
X18sp17_head_EC33_sc35	-4.16809	-3.5202
X18sp17_head_EC33_sc36	-3.63691	-3.15107
X18sp17_ys_EC33_sc37	3.37212	-4.09927
X18sp17_ys_EC33_sc38	3.51221	-4.4959
X18sp17_ys_EC33_sc39	0.534247	0.788109
X18sp17_ys_EC33_sc40	3.41068	-4.16593
X18sp17_ys_EC33_sc41	5.17867	-0.312063
X18sp17_ys_EC33_sc42	6.21671	-0.107137
X18sp17_ys_EC33_sc43	0.0891971	1.11229
X18sp17_ys_EC33_sc44	5.56463	-0.259505
X18sp17_body_EC33_sc46	-0.950907	1.00518
X18sp17_body_EC33_sc47	-1.94025	-1.88511
X18sp17_neg_EC33_sc48	2.51841	9.60855
X18sp17_neg_EC33_sc49	3.41282	10.9877
X18sp17_neg_EC33_sc50	2.32614	10.2888
X18sp17_neg_EC33_sc51	3.61551	10.2449
X18sp17_neg_EC33_sc52	3.28525	10.3026
X18sp17_body_EC34_sc27	-2.06417	-3.1606
X18sp17_body_EC34_sc28	-1.76847	-1.99713
X18sp17_body_EC34_sc29	1.40924	0.356196
X18sp17_body_EC34_sc30	-0.318244	0.705507
X18sp17_neg_EC34_sc31	3.63891	11.2277
X18sp17_neg_EC34_sc32	4.21013	9.90673
X18sp17_neg_EC34_sc33	2.27589	11.4353
X18sp17_neg_EC34_sc35	1.5333	11.8938
X18sp17_body_EC34_sc53	3.42752	10.6841
X18sp17_body_EC34_sc55	2.12295	11.1451
X18sp17_body_EC34_sc56	3.50062	10.7503
X18sp17_body_EC34_sc57	-2.33357	-2.8628
X18sp17_body_EC34_sc58	-4.68329	0.470537
X18sp17_body_EC34_sc59	0.49809	1.25384
X18sp17_body_EC34_sc60	-1.88726	-2.50856
X18sp17_body_EC34_sc61	-3.08246	-3.62511
X18sp17_body_EC34_sc62	0.0164908	0.914366
X18sp17_body_EC34_sc63	2.05608	11.0263
X18sp17_body_EC34_sc64	-0.786417	1.38791
X18sp17_body_EC34_sc65	-1.53375	1.12027
X18sp17_body_EC34_sc66	3.74353	11.2281
X18sp17_body_EC34_sc67	3.43836	11.3034
X18sp17_body_EC34_sc68	-0.863977	-1.555
X18sp17_body_EC34_sc69	3.52755	11.2395
X18sp17_body_EC34_sc70	0.638646	1.39165
X18sp17_body_EC34_sc71	3.56796	11.2617
X18sp17_body_EC34_sc72	3.56011	11.1493
X18sp17_body_EC34_sc73	3.56413	11.1579
X18sp17_body_EC34_sc74	-2.32322	-3.4847
X18sp17_body_EC34_sc75	-2.59397	-2.66244
X18sp17_head_EC34_sc77	-1.71474	0.263442
X18sp17_head_EC34_sc78	2.02817	11.1059
X18sp17_head_EC34_sc79	-3.22458	0.282414
X18sp17_head_EC34_sc80	3.08932	10.9893
X18sp17_head_EC34_sc81	2.14725	11.2734
X18sp17_head_EC34_sc82	2.18688	11.1057
X18sp17_head_EC34_sc83	-1.52193	0.150786
X18sp17_head_EC34_sc84	-3.7842	-3.79406
X18sp17_ys_EC34_sc87	8.45504	-0.164776
X18sp17_ys_EC34_sc88	2.81299	-4.50919
X18sp17_ys_EC34_sc89	2.58764	-4.46591
X18sp17_ys_EC34_sc90	2.86008	-3.4365
X18sp17_ys_EC34_sc91	0.77604	0.655199
X18sp17_ys_EC34_sc92	2.61063	-4.63095
X18sp17_ys_EC34_sc93	3.01316	-4.31855
X18sp17_neg_EC34_sc94	3.25166	9.73255
X18sp17_neg_EC35_sc1	6.62273	2.9527
X18sp17_neg_EC35_sc2	2.86567	9.46435
X18sp17_neg_EC35_sc3	4.30688	9.93747
X18sp17_neg_EC35_sc4	3.30207	10.1584
X18sp17_neg_EC35_sc5	3.38576	10.3876
X18sp17_body_EC35_sc6	-0.184978	1.07793
X18sp17_body_EC35_sc7	-1.96443	1.95432
X18sp17_body_EC35_sc8	0.183955	1.1126
X18sp17_body_EC35_sc9	-1.85224	-2.10519
X18sp17_ys_EC35_sc10	2.83963	-5.23473
X18sp17_ys_EC35_sc11	3.05817	-4.11528
X18sp17_ys_EC35_sc12	2.74803	-4.58592
X18sp17_ys_EC35_sc13	5.54222	-0.20773
X18sp17_ys_EC35_sc14	2.9638	-4.98395
X18sp17_ys_EC35_sc15	5.7799	-0.0817874
X18sp17_ys_EC35_sc17	2.52034	-4.62451
X18sp17_head_EC35_sc18	-4.11288	-2.1171
X18sp17_head_EC35_sc20	-4.47157	0.29558
X18sp17_head_EC35_sc22	-2.22278	0.252275
X18sp17_head_EC35_sc24	-4.03783	0.484045
X18sp17_head_EC35_sc25	-3.84424	-2.04806
X18sp17_head_EC35_sc26	-3.79246	-2.59532
X18sp17_head_EC35_sc27	-4.17372	0.633143
X18sp17_head_EC35_sc28	-2.6433	1.41973
X18sp17_head_EC35_sc29	-1.26664	-2.96012
X18sp17_body_EC35_sc30	-0.899599	0.582469
X18sp17_body_EC35_sc31	-0.965649	-2.44422
X18sp17_body_EC35_sc32	-3.64647	-3.77305
X18sp17_body_EC35_sc33	-4.27669	-3.57047
X18sp17_body_EC35_sc35	3.51897	11.2908
X18sp17_body_EC35_sc36	-1.03398	0.341459
X18sp17_body_EC35_sc37	-2.34325	-2.68301
X18sp17_body_EC35_sc38	3.51471	11.3585
X18sp17_body_EC35_sc39	-2.62927	0.163547
X18sp17_body_EC35_sc40	4.07555	10.1634
X18sp17_body_EC35_sc41	-4.22728	-3.71375
X18sp17_body_EC35_sc42	-2.29221	1.48875
X18sp17_body_EC35_sc43	-1.21676	-1.97687
X18sp17_body_EC35_sc44	0.0873376	1.41005
X18sp17_body_EC35_sc45	3.64537	11.3517
X18sp17_body_EC35_sc46	3.59819	11.2982
X18sp17_body_EC35_sc47	0.240571	1.40868
X18sp17_body_EC35_sc48	0.494181	1.2566
X18sp17_body_EC35_sc49	3.60109	11.3721
X18sp17_body_EC35_sc50	-2.05724	-2.42625
X18sp17_body_EC35_sc51	-4.33157	-3.69836
X18sp17_body_EC35_sc52	-2.367	-2.80963
X18sp17_body_EC36_sc36	0.840466	0.953385
X18sp17_body_EC36_sc37	-0.0944723	1.40975
X18sp17_body_EC36_sc38	0.0890635	1.32273
X18sp17_body_EC36_sc39	-3.86067	1.85552
X18sp17_neg_EC36_sc40	1.9584	10.89
X18sp17_neg_EC36_sc41	2.6539	9.45045
X18sp17_neg_EC36_sc42	3.69468	10.9515
X18sp17_neg_EC36_sc43	2.53305	10.6476
X18sp17_neg_EC36_sc53	3.60986	10.7499
X18sp17_ys_EC36_sc54	2.62797	-4.4056
X18sp17_ys_EC36_sc55	3.1203	-4.38568
X18sp17_ys_EC36_sc56	5.38122	-0.296195
X18sp17_ys_EC36_sc58	5.81278	-0.0497598
X18sp17_ys_EC36_sc59	2.81439	-5.32965
X18sp17_ys_EC36_sc60	3.06936	-4.63133
X18sp17_head_EC36_sc61	-3.50697	-3.48756
X18sp17_head_EC36_sc62	-1.08637	0.254231
X18sp17_head_EC36_sc63	-0.708354	0.639913
X18sp17_head_EC36_sc64	-3.48356	-0.76121
X18sp17_head_EC36_sc65	-1.80257	-0.0527631
X18sp17_head_EC36_sc66	-3.37451	-3.3832
X18sp17_head_EC36_sc67	-3.14218	0.351916
X18sp17_head_EC36_sc68	-2.47969	-0.00852787
X18sp17_head_EC36_sc69	1.78819	10.6429
X18sp17_head_EC36_sc70	-1.46366	0.313125
X18sp17_head_EC36_sc71	-1.33924	0.238851
X18sp17_head_EC36_sc72	-1.08682	0.468202
X18sp17_body_EC36_sc73	-0.531799	-2.45418
X18sp17_body_EC36_sc74	3.45548	11.2062
X18sp17_body_EC36_sc75	-2.83998	-3.61306
X18sp17_body_EC36_sc76	0.128094	1.32005
X18sp17_body_EC36_sc77	0.386865	1.38381
X18sp17_body_EC36_sc80	-0.567503	1.38136
X18sp17_body_EC36_sc81	-0.896408	-1.62639
X18sp17_body_EC36_sc82	-2.14668	-3.60194
X18sp17_body_EC36_sc83	-0.946869	-1.15803
X18sp17_body_EC36_sc84	4.32596	10.1311
X18sp17_body_EC36_sc85	0.263177	1.10863
X18sp17_body_EC36_sc86	0.108163	1.38397
X18sp17_body_EC36_sc87	-1.09684	0.918516
X18sp17_body_EC36_sc88	-1.01769	0.453914
X18sp17_body_EC36_sc89	-1.08928	-2.09308
X18sp17_body_EC36_sc90	-0.289268	1.37741
X18sp17_body_EC36_sc91	0.026615	1.23209
X18sp17_body_EC36_sc92	-2.63192	0.712487
X18sp17_body_EC36_sc93	-1.89043	-3.03336
X18sp17_body_EC36_sc94	-0.0867319	1.47362
X8sp_body_EC37_sc1	0.201457	0.347261
X8sp_body_EC37_sc2	-0.516682	-0.394296
X8sp_body_EC37_sc3	-1.16116	-1.75502
X8sp_body_EC37_sc4	-1.68475	-2.47165
X8sp_body_EC37_sc5	0.130828	-0.779298
X8sp_body_EC37_sc6	0.998134	1.30473
X8sp_body_EC37_sc7	-2.13987	-2.64222
X8sp_body_EC37_sc8	-0.188272	0.380206
X8sp_body_EC37_sc9	-0.529702	-0.977097
X8sp_body_EC37_sc10	-0.852466	-1.30759
X8sp_body_EC37_sc11	-0.222947	-1.7026
X8sp_body_EC37_sc12	-0.544024	-1.37485
X8sp_body_EC37_sc13	1.28498	1.28358
X8sp_body_EC37_sc14	-0.414033	-0.23522
X8sp_body_EC37_sc15	1.04075	1.34664
X8sp_body_EC37_sc16	-0.752602	-1.57596
X8sp_body_EC37_sc17	-0.611207	-0.33978
X8sp_body_EC37_sc18	-0.530411	-2.0056
X8sp_body_EC37_sc19	-0.554049	-1.50396
X8sp_body_EC37_sc20	-0.569632	-0.028583
X8sp_body_EC37_sc21	0.654767	-1.07347
X8sp_body_EC37_sc22	-0.525544	-0.543332
X8sp_body_EC37_sc23	2.00303	-3.10094
X8sp_body_EC37_sc25	-1.37786	-1.82851
X8sp_head_EC37_sc26	-0.0190229	0.599597
X8sp_head_EC37_sc27	-1.16216	0.844408
X8sp_head_EC37_sc28	-1.45931	0.194444
X8sp_head_EC37_sc29	-1.52595	0.349096
X8sp_head_EC37_sc30	-1.36951	0.920143
X8sp_head_EC37_sc31	-0.163735	0.710077
X8sp_head_EC37_sc32	-0.101607	0.9371
X8sp_head_EC37_sc33	-1.67997	1.57904
X8sp_head_EC37_sc35	-1.14638	-1.65945
X8sp_head_EC37_sc36	-0.74627	0.283295
X8sp_ys_EC37_sc37	5.37463	-0.000414906
X8sp_ys_EC37_sc38	2.58438	-2.91965
X8sp_ys_EC37_sc39	6.65336	0.12951
X8sp_ys_EC37_sc40	2.09978	-2.02304
X8sp_ys_EC37_sc41	6.5398	0.19792
X8sp_ys_EC37_sc42	6.51832	0.174097
X8sp_ys_EC37_sc43	6.61243	1.97217
X8sp_ys_EC37_sc44	2.2131	-2.37019
X8sp_body_EC37_sc46	-0.620987	-1.74583
X8sp_body_EC37_sc47	0.0617764	0.12651
X8sp_neg_EC37_sc49	2.73046	9.40991
X8sp_neg_EC37_sc50	3.97314	10.459
X8sp_neg_EC37_sc51	3.57154	9.95287
X8sp_neg_EC37_sc52	2.83609	9.57397
X8sp_body_EC38_sc10	1.30015	1.50292
X8sp_body_EC38_sc11	0.52049	-0.290373
X8sp_body_EC38_sc12	1.29381	0.81462
X8sp_body_EC38_sc13	-0.0472279	-0.130152
X8sp_neg_EC38_sc14	2.67864	9.4012
X8sp_neg_EC38_sc15	3.29694	10.2294
X8sp_neg_EC38_sc16	3.59222	11.0018
X8sp_neg_EC38_sc17	2.4391	9.76129
X8sp_body_EC38_sc53	-1.13962	-0.969266
X8sp_body_EC38_sc54	2.3682	-3.03108
X8sp_body_EC38_sc55	-0.420619	-2.46731
X8sp_body_EC38_sc56	0.186042	0.762814
X8sp_body_EC38_sc57	-0.7196	-1.74394
X8sp_body_EC38_sc58	0.3981	-0.0883637
X8sp_body_EC38_sc59	-0.0380248	0.168195
X8sp_body_EC38_sc60	1.31431	1.3281
X8sp_body_EC38_sc61	0.522779	0.563593
X8sp_body_EC38_sc62	0.205131	0.198723
X8sp_body_EC38_sc63	-0.942416	-0.0643853
X8sp_body_EC38_sc64	1.10347	1.14452
X8sp_body_EC38_sc65	-0.285178	0.343144
X8sp_body_EC38_sc66	-0.643888	0.299779
X8sp_body_EC38_sc67	1.23864	1.17157
X8sp_body_EC38_sc68	2.54808	-3.20912
X8sp_body_EC38_sc69	0.366	-0.229117
X8sp_body_EC38_sc70	-1.68425	-2.34356
X8sp_body_EC38_sc71	-0.16916	-1.85963
X8sp_body_EC38_sc72	-0.673318	-2.41489
X8sp_body_EC38_sc73	-0.572631	-1.15067
X8sp_body_EC38_sc74	0.84817	1.20935
X8sp_body_EC38_sc75	0.241734	-0.884623
X8sp_body_EC38_sc76	-0.911787	-2.10692
X8sp_head_EC38_sc77	-1.69919	1.66029
X8sp_head_EC38_sc78	-1.29333	0.155541
X8sp_head_EC38_sc79	-1.04885	-2.11927
X8sp_head_EC38_sc80	-0.789479	0.603379
X8sp_head_EC38_sc81	-1.36604	1.28896
X8sp_head_EC38_sc82	-2.44505	-2.83916
X8sp_head_EC38_sc83	-0.650195	0.636479
X8sp_head_EC38_sc84	-1.17145	0.073249
X8sp_head_EC38_sc86	-1.00251	-2.35541
X8sp_ys_EC38_sc87	5.76292	0.0253078
X8sp_ys_EC38_sc88	2.95724	-3.57286
X8sp_ys_EC38_sc89	6.15296	0.157301
X8sp_ys_EC38_sc90	2.36634	-3.27301
X8sp_ys_EC38_sc91	4.84645	-0.255467
X8sp_ys_EC38_sc92	5.35379	-0.143296
X8sp_ys_EC38_sc93	5.37315	0.0259383
X8sp_neg_EC38_sc94	2.07697	10.8429
X8sp_neg_EC39_sc1	2.68619	9.5578
X8sp_neg_EC39_sc2	3.051	9.57631
X8sp_neg_EC39_sc3	1.92562	10.5635
X8sp_neg_EC39_sc4	2.47479	10.54
X8sp_neg_EC39_sc5	3.63723	10.7934
X8sp_body_EC39_sc6	0.96973	1.22435
X8sp_body_EC39_sc7	-0.260702	-1.57704
X8sp_body_EC39_sc8	-1.12408	-2.24232
X8sp_body_EC39_sc9	1.3422	1.05245
X8sp_ys_EC39_sc10	6.50835	2.01051
X8sp_ys_EC39_sc11	6.70194	1.30694
X8sp_ys_EC39_sc12	6.58631	1.19122
X8sp_ys_EC39_sc13	5.30335	-0.160375
X8sp_ys_EC39_sc14	6.74996	1.57101
X8sp_ys_EC39_sc15	2.65025	-2.93442
X8sp_ys_EC39_sc16	6.49953	0.0272689
X8sp_ys_EC39_sc17	1.18419	-0.938783
X8sp_head_EC39_sc18	-1.07708	0.709269
X8sp_head_EC39_sc19	2.96338	10.6487
X8sp_head_EC39_sc20	-0.513133	0.682277
X8sp_head_EC39_sc21	-0.507025	-2.52645
X8sp_head_EC39_sc22	-0.838278	1.29793
X8sp_head_EC39_sc24	-0.844789	1.24017
X8sp_head_EC39_sc25	-0.0947575	0.676055
X8sp_head_EC39_sc26	-1.28226	0.768741
X8sp_head_EC39_sc27	-0.275888	-1.12003
X8sp_head_EC39_sc28	-1.35905	-2.5318
X8sp_body_EC39_sc29	1.14563	0.842206
X8sp_body_EC39_sc30	2.82547	-0.540121
X8sp_body_EC39_sc31	-3.45919	-2.7449
X8sp_body_EC39_sc32	-1.84856	-2.44267
X8sp_body_EC39_sc33	-2.20486	-2.38207
X8sp_body_EC39_sc35	-1.07979	-1.48964
X8sp_body_EC39_sc36	-0.959467	-2.26278
X8sp_body_EC39_sc37	1.38308	0.995171
X8sp_body_EC39_sc38	1.09769	1.27947
X8sp_body_EC39_sc39	2.61459	-3.28852
X8sp_body_EC39_sc40	2.36412	-2.98647
X8sp_body_EC39_sc41	-0.15121	-1.30572
X8sp_body_EC39_sc42	0.497847	0.896325
X8sp_body_EC39_sc43	1.00741	0.141248
X8sp_body_EC39_sc44	-1.21875	1.04199
X8sp_body_EC39_sc45	-0.602804	-2.09471
X8sp_body_EC39_sc46	-0.41711	-2.40811
X8sp_body_EC39_sc47	-0.408193	-2.5559
X8sp_body_EC39_sc48	-0.206626	-1.90395
X8sp_body_EC39_sc49	1.13172	0.885443
X8sp_body_EC39_sc50	-0.603604	-0.461972
X8sp_body_EC39_sc51	-0.65975	-2.28848
X8sp_body_EC39_sc52	0.387486	-0.466951
X8sp_body_EC40_sc18	-1.09238	-2.12933
X8sp_body_EC40_sc19	-0.451677	-0.124176
X8sp_body_EC40_sc20	-4.66388	-2.09548
X8sp_body_EC40_sc21	1.24112	1.04686
X8sp_neg_EC40_sc22	2.18565	10.9882
X8sp_neg_EC40_sc24	2.51794	9.74272
X8sp_neg_EC40_sc25	2.01065	10.6224
X8sp_neg_EC40_sc26	2.82381	9.60995
X8sp_neg_EC40_sc53	2.8915	9.6827
X8sp_ys_EC40_sc54	7.27819	0.23312
X8sp_ys_EC40_sc56	5.57211	-0.122654
X8sp_ys_EC40_sc57	6.7646	0.175925
X8sp_ys_EC40_sc58	4.92552	-0.242345
X8sp_ys_EC40_sc59	6.66447	1.79855
X8sp_ys_EC40_sc60	2.48121	-2.75376
X8sp_head_EC40_sc61	-3.71422	1.61154
X8sp_head_EC40_sc62	-2.20686	1.71687
X8sp_head_EC40_sc63	-1.26338	-2.19118
X8sp_head_EC40_sc64	-1.09006	-2.46394
X8sp_head_EC40_sc65	-0.512189	0.493445
X8sp_head_EC40_sc66	-1.01231	1.14243
X8sp_head_EC40_sc67	-1.16096	1.20784
X8sp_head_EC40_sc68	-0.641186	0.393336
X8sp_head_EC40_sc69	-1.77507	1.60172
X8sp_head_EC40_sc70	-2.35761	0.293519
X8sp_body_EC40_sc71	-0.92965	-2.34006
X8sp_body_EC40_sc72	2.0062	-2.61656
X8sp_body_EC40_sc73	-0.643309	-1.06365
X8sp_body_EC40_sc74	-0.849454	-1.98606
X8sp_body_EC40_sc75	-0.468949	-2.43913
X8sp_body_EC40_sc76	0.342839	0.787727
X8sp_body_EC40_sc77	-0.519267	-2.47041
X8sp_body_EC40_sc78	-1.03702	-0.0841922
X8sp_body_EC40_sc79	-0.572158	0.509918
X8sp_body_EC40_sc80	-0.81753	-1.98601
X8sp_body_EC40_sc82	-0.39413	-0.575924
X8sp_body_EC40_sc83	0.486668	0.150369
X8sp_body_EC40_sc84	-2.057	-1.76558
X8sp_body_EC40_sc85	-0.464785	-0.164534
X8sp_body_EC40_sc86	-0.658213	-1.27591
X8sp_body_EC40_sc87	-1.59613	-2.32173
X8sp_body_EC40_sc88	-0.573894	-1.43369
X8sp_body_EC40_sc89	0.977129	-0.957367
X8sp_body_EC40_sc90	0.47544	-0.506884
X8sp_body_EC40_sc91	5.50652	0.0316655
X8sp_body_EC40_sc92	-1.41066	-2.27093
X8sp_body_EC40_sc93	0.564599	0.230078
X8sp_body_EC40_sc94	1.34226	0.97911
X35sp_ys_EC41_sc2	3.34314	-5.07123
X35sp_ys_EC41_sc3	2.88285	-5.81735
X35sp_ys_EC41_sc4	-2.82102	2.05355
X35sp_ys_EC41_sc5	2.40326	-5.50692
X35sp_ys_EC41_sc6	3.35268	-5.48691
X35sp_ys_EC41_sc7	2.90436	-5.61555
X35sp_ys_EC41_sc9	3.21755	-6.03887
X35sp_ys_EC41_sc11	3.04163	-5.83718
X35sp_ys_EC41_sc12	3.89747	-4.73172
X35sp_ys_EC41_sc13	3.45235	-4.57991
X35sp_ys_EC41_sc15	2.57568	-5.72455
X35sp_ys_EC41_sc16	2.55481	-5.55617
X35sp_ys_EC41_sc18	2.87476	-5.85892
X35sp_ys_EC41_sc19	2.04009	-4.75278
X35sp_ys_EC41_sc20	2.30054	-5.45405
X35sp34_ys_EC41_sc21	5.49287	-0.269352
X35sp34_ys_EC41_sc22	5.46838	-0.310683
X35sp34_ys_EC41_sc24	2.82801	-5.98377
X35sp34_ys_EC41_sc25	2.55883	-5.42425
X35sp34_ys_EC41_sc26	2.24769	-5.03582
X35sp34_ys_EC41_sc27	2.48167	-5.4715
X35sp34_ys_EC41_sc28	2.89278	-5.42399
X35sp34_ys_EC41_sc29	2.43314	-5.4586
X35sp34_ys_EC41_sc31	2.7764	-5.61617
X35sp34_ys_EC41_sc32	3.14044	-4.5962
X35sp34_ys_EC41_sc33	2.42551	-5.77552
X35sp34_ys_EC41_sc36	2.4553	-5.57354
X35sp34_ys_EC41_sc37	2.91245	-5.59666
X35sp34_ys_EC41_sc38	-2.62972	-6.3159
X35sp34_ys_EC41_sc40	2.55597	-5.28446
X35sp34_ys_EC41_sc41	2.64951	-5.59522
X35sp34_ys_EC41_sc42	2.47396	-5.66288
X25sp_head_EC42_sc45	-5.03361	-0.609479
X25sp_head_EC42_sc46	-3.91793	-0.0349879
X25sp_head_EC42_sc47	-3.47586	0.780567
X25sp_head_EC42_sc48	-4.84724	0.738051
X25sp_head_EC42_sc49	-4.13764	0.268474
X25sp_head_EC42_sc50	-2.7267	0.893132
X25sp_head_EC42_sc51	-3.82403	0.4323
X25sp_head_EC42_sc52	-2.12372	0.392019
X25sp_head_EC42_sc53	-4.43042	0.975945
X25sp_head_EC42_sc54	-4.63968	-0.0434536
X25sp_head_EC42_sc55	-2.98448	0.727537
X25sp_head_EC42_sc56	-4.49415	0.251154
X25sp_head_EC42_sc57	-5.01352	-1.18066
X25sp_head_EC42_sc58	-3.5716	0.100781
X25sp_head_EC42_sc59	-3.75072	0.24047
X25sp_head_EC42_sc60	-3.91168	-0.355394
X25sp_head_EC42_sc61	1.97876	11.2504
X25sp_head_EC42_sc62	-3.81697	1.19883
X25sp_head_EC42_sc63	-3.56013	-0.371862
X25sp_head_EC42_sc64	-4.00383	-0.294552
X25sp_ys_EC42_sc65	2.97968	-4.8932
X25sp_ys_EC42_sc66	3.13541	-5.14191
X25sp_ys_EC42_sc67	3.21897	-5.3152
X25sp_ys_EC42_sc68	3.69733	-5.38247
X25sp_ys_EC42_sc69	-4.04537	-3.49946
X25sp_ys_EC42_sc70	3.43187	-5.17412
X25sp_ys_EC42_sc71	3.69951	-5.56181
X25sp_ys_EC42_sc72	3.76357	-4.75981
X25sp_ys_EC42_sc74	6.48441	2.88856
X25sp_ys_EC42_sc75	6.60717	3.01266
X25sp_ys_EC42_sc78	3.61709	-4.6885
X25sp_ys_EC42_sc79	3.44389	-4.93829
X25sp_ys_EC42_sc80	3.43549	-4.71147
X25sp_ys_EC42_sc81	3.30304	-5.10849
X25sp_ys_EC42_sc82	3.58839	-5.21579
X25sp_ys_EC42_sc83	3.29696	-5.73474
X25sp_ys_EC42_sc84	-3.53171	-3.99367
X25sp_ys_EC42_sc86	3.46735	-5.19023
X25sp_ys_EC42_sc87	3.35675	-5.03505
X25sp_ys_EC42_sc88	2.85101	-4.53241
X25sp_ys_EC42_sc89	6.61585	2.97225
X25sp_ys_EC42_sc90	3.11407	-5.31526
X25sp_ys_EC42_sc91	3.43395	-5.14348
X25sp_ys_EC42_sc92	3.3312	-5.34411
X25sp_ys_EC42_sc93	5.53044	-0.247061
X25sp_ys_EC42_sc94	5.5699	-0.210371
X25sp_head_EC43_sc45	-3.1705	0.52734
X25sp_head_EC43_sc46	-3.55335	0.432448
X25sp_head_EC43_sc47	-2.90822	0.633483
X25sp_head_EC43_sc48	-4.37497	0.67565
X25sp_head_EC43_sc49	-3.45628	-0.118956
X25sp_head_EC43_sc50	-3.60522	0.817315
X25sp_head_EC43_sc51	-3.50583	0.438522
X25sp_head_EC43_sc52	-2.97905	0.434477
X25sp_head_EC43_sc53	-4.83961	0.573314
X25sp_head_EC43_sc54	-3.65314	0.322061
X25sp_head_EC43_sc55	-4.83928	0.458046
X25sp_head_EC43_sc57	-3.61578	0.460102
X25sp_head_EC43_sc58	-3.9968	-2.67591
X25sp_head_EC43_sc59	-3.0225	0.391538
X25sp_head_EC43_sc60	2.04565	10.8841
X25sp_head_EC43_sc61	-4.69905	0.419238
X25sp_head_EC43_sc62	-4.30027	-2.07746
X25sp_head_EC43_sc63	-3.09882	0.318903
X25sp_head_EC43_sc64	-4.25879	-2.72435
X25sp_ys_EC43_sc65	3.38152	-4.45653
X25sp_ys_EC43_sc66	2.93893	-5.62171
X25sp_ys_EC43_sc67	3.52305	-4.74631
X25sp_ys_EC43_sc68	2.80212	-4.57077
X25sp_ys_EC43_sc69	3.69928	-4.45193
X25sp_ys_EC43_sc70	3.72771	-4.66169
X25sp_ys_EC43_sc71	3.28623	-5.33154
X25sp_ys_EC43_sc72	2.62521	-4.86548
X25sp_ys_EC43_sc73	-2.72321	-6.09736
X25sp_ys_EC43_sc74	3.25914	-5.07749
X25sp_ys_EC43_sc75	2.99015	-6.01017
X25sp_ys_EC43_sc77	2.88381	-4.70606
X25sp_ys_EC43_sc78	3.57807	-4.50466
X25sp_ys_EC43_sc79	3.49663	-5.67867
X25sp_ys_EC43_sc80	2.90072	-5.2957
X25sp_ys_EC43_sc81	3.39457	-4.45936
X25sp_ys_EC43_sc82	3.37678	-5.53329
X25sp_ys_EC43_sc83	3.25849	-4.05143
X25sp_ys_EC43_sc84	3.62772	-5.59609
X25sp_ys_EC43_sc85	3.20751	-5.23915
X25sp_ys_EC43_sc86	2.98009	-5.99231
X25sp_ys_EC43_sc87	3.62557	-5.42532
X25sp_ys_EC43_sc88	2.83062	-5.40903
X25sp_ys_EC43_sc89	3.52391	-5.2387
X25sp_ys_EC43_sc90	3.29957	-5.24809
X25sp_ys_EC43_sc91	3.32167	-5.77505
X25sp_ys_EC43_sc92	3.25957	-5.61504
X25sp_ys_EC43_sc93	3.04675	-5.49845
X25sp_ys_EC43_sc94	3.36451	-4.92643
X8sp_ys_EC44_sc1	2.13784	-2.37268
X8sp_ys_EC44_sc2	4.89022	-0.184808
X8sp_ys_EC44_sc3	2.6918	-3.13289
X8sp_ys_EC44_sc4	6.51539	2.28937
X8sp_ys_EC44_sc5	2.1951	-2.81723
X8sp_ys_EC44_sc6	1.58444	-1.20682
X8sp_ys_EC44_sc7	2.58013	-2.69377
X8sp_ys_EC44_sc8	2.10078	-2.06244
X8sp_ys_EC44_sc9	2.54274	-3.36775
X8sp_ys_EC44_sc10	2.27238	-2.83735
X8sp_ys_EC44_sc11	2.55772	-2.65442
X8sp_ys_EC44_sc12	2.20289	-2.66953
X8sp_ys_EC44_sc13	2.13652	-2.82938
X8sp_ys_EC44_sc14	2.21967	-2.57647
X8sp_ys_EC44_sc15	2.31437	-2.47741
X8sp_ys_EC44_sc16	0.0970902	-1.06441
X8sp_ys_EC44_sc17	2.13757	-3.03984
X8sp_ys_EC44_sc18	2.43251	-3.00029
X8sp_ys_EC44_sc19	2.03314	-2.95217
X8sp_ys_EC44_sc20	1.98251	-2.57622
X8sp_ys_EC44_sc21	2.23635	-2.59311
X8sp_ys_EC44_sc22	2.32077	-2.83027
X8sp_ys_EC44_sc24	1.6389	-1.32024
X8sp_ys_EC44_sc25	2.14584	-2.67253
X8sp_ys_EC44_sc26	2.48887	-2.67644
X8sp_ys_EC44_sc27	2.14368	-1.71277
X8sp_ys_EC44_sc28	6.58772	2.20725
X8sp_ys_EC44_sc29	4.186	9.81491
X8sp_ys_EC44_sc30	2.42785	-3.12947
X8sp_ys_EC44_sc31	1.71988	-2.37675
X8sp_ys_EC44_sc32	2.02487	-2.27878
X8sp_ys_EC44_sc33	2.45084	-3.0512
X8sp_ys_EC44_sc35	2.23304	-2.90792
X8sp_ys_EC44_sc36	1.80452	-2.32254
X8sp_ys_EC44_sc37	1.35536	1.0965
X8sp_ys_EC44_sc38	1.99935	-2.76481
X8sp_ys_EC44_sc39	1.26532	1.2695
X8sp_ys_EC44_sc40	1.04843	1.02738
X8sp_ys_EC44_sc41	2.55068	-2.80386
X8sp_ys_EC44_sc42	0.272934	0.0455166
X8sp_ys_EC44_sc43	2.35563	-2.96104
X8sp_ys_EC44_sc44	6.515	2.08133
X8sp_ys_EC44_sc45	1.41517	1.44789
X8sp_ys_EC44_sc46	1.91437	-2.29455
X8sp_ys_EC44_sc47	-0.546016	-2.08681
X8sp_ys_EC44_sc48	0.0320985	-0.895921
X8sp_ys_EC44_sc49	2.51328	-2.962
X8sp_ys_EC44_sc50	2.26128	-2.43601
X8sp_ys_EC44_sc51	2.13573	-2.55507
X8sp_ys_EC44_sc52	2.561	-2.60293
X8sp_ys_EC44_sc53	2.122	-3.18611
X8sp_ys_EC44_sc54	2.13734	-2.68009
X8sp_ys_EC44_sc55	2.37328	-2.64977
X8sp_ys_EC44_sc56	2.46173	-3.20975
X8sp_ys_EC44_sc57	2.13595	-2.5591
X8sp_ys_EC44_sc58	2.17434	-2.8869
X8sp_ys_EC44_sc59	1.9614	-2.40199
X8sp_ys_EC44_sc60	1.46527	-0.979325
X8sp_ys_EC44_sc61	2.4986	-2.63476
X8sp_ys_EC44_sc62	-0.446722	-1.7223
X18sp17_ys_EC45_sc1	3.65551	-4.31096
X18sp17_ys_EC45_sc2	3.38562	-4.99594
X18sp17_ys_EC45_sc3	-2.93065	-3.97383
X18sp17_ys_EC45_sc4	2.50783	-4.06449
X18sp17_ys_EC45_sc5	3.07006	-4.202
X18sp17_ys_EC45_sc6	2.70188	-3.79106
X18sp17_ys_EC45_sc7	-3.1276	-4.15158
X18sp17_ys_EC45_sc8	2.66144	-4.52909
X18sp17_ys_EC45_sc9	3.49496	-4.34528
X18sp17_ys_EC45_sc11	2.59389	-4.04479
X18sp17_ys_EC45_sc12	2.91955	-4.13682
X18sp17_ys_EC45_sc13	3.37181	-4.13405
X18sp17_ys_EC45_sc14	2.76581	-3.92897
X18sp17_ys_EC45_sc15	2.48697	-4.46858
X18sp17_ys_EC45_sc16	3.3911	-4.19685
X18sp17_ys_EC45_sc17	2.82425	-4.80747
X18sp17_ys_EC45_sc18	2.64609	-3.43519
X18sp17_ys_EC45_sc20	2.97912	-4.16889
X18sp17_ys_EC45_sc21	2.30629	-3.47667
X18sp17_ys_EC45_sc22	2.52154	-4.07615
X18sp17_ys_EC45_sc24	3.25007	-4.13953
X18sp17_ys_EC45_sc25	3.25421	-5.26478
X18sp17_ys_EC45_sc26	-0.193231	-0.685417
X18sp17_ys_EC45_sc27	-0.797461	0.597489
X18sp17_ys_EC45_sc28	2.74809	-4.67127
X18sp17_ys_EC45_sc29	3.12433	-4.82373
X18sp17_ys_EC45_sc30	3.06532	-4.21779
X18sp17_ys_EC45_sc32	2.6971	-3.40942
X18sp17_ys_EC45_sc33	5.06352	-0.293454
X18sp17_ys_EC45_sc35	2.42172	-3.9319
X18sp17_ys_EC45_sc36	3.19849	-4.16862
X18sp17_ys_EC45_sc37	3.2084	-4.58581
X18sp17_ys_EC45_sc38	3.74364	-4.60578
X18sp17_ys_EC45_sc39	3.06109	-4.38071
X18sp17_ys_EC45_sc40	2.61534	-4.15329
X18sp17_ys_EC45_sc41	2.89457	-4.21301
X18sp17_ys_EC45_sc42	2.45156	-4.25023
X18sp17_ys_EC45_sc43	2.39276	-4.03872
X18sp17_ys_EC45_sc44	3.38383	-4.66537
X18sp17_ys_EC45_sc45	2.80449	-4.23
X18sp17_ys_EC45_sc46	3.21898	-4.60818
X18sp17_ys_EC45_sc48	2.97148	-4.68102
X18sp17_ys_EC45_sc50	3.28446	-4.30842
X18sp17_ys_EC45_sc51	2.32559	-3.62427
X18sp17_ys_EC45_sc52	2.55265	-4.58465
X18sp17_ys_EC45_sc63	3.23042	-4.01534
X18sp17_ys_EC45_sc64	2.43213	-4.00982
X18sp17_ys_EC45_sc65	2.79494	-4.58228
X18sp17_ys_EC45_sc66	2.80612	-4.26619
X18sp17_ys_EC45_sc67	2.8622	-4.41801
X18sp17_ys_EC45_sc68	2.70036	-4.12238
X18sp17_ys_EC45_sc69	3.12427	-4.16063
X18sp17_ys_EC45_sc70	2.58837	-4.86066
X18sp17_ys_EC45_sc71	2.62835	-4.05419
X18sp17_ys_EC45_sc72	2.59817	-4.31222
X31sp_DA_EC46_sc3	-3.07269	1.82313
X31sp_DA_EC46_sc4	-2.99551	-6.61433
X31sp_DA_EC46_sc5	-4.33234	-5.03667
X31sp_DA_EC46_sc6	-2.72558	-6.19285
X31sp_DA_EC46_sc7	-3.35626	-5.75208
X31sp_DA_EC46_sc8	-4.13231	-5.01583
X31sp_DA_EC46_sc9	-4.34117	-2.65701
X31sp_DA_EC46_sc10	-4.55532	-4.83237
X31sp_DA_EC46_sc11	-2.44951	-6.3583
X31sp_DA_EC46_sc12	-2.15123	-6.71167
X31sp_DA_EC46_sc18	-2.88059	-6.19624
X31sp_DA_EC46_sc19	-4.19818	-5.0537
X31sp_DA_EC46_sc20	-1.64291	0.794296
X31sp_DA_EC46_sc22	-3.22727	-6.0744
X31sp_DA_EC46_sc24	-3.99246	-5.05434
X31sp_DA_EC46_sc25	-2.35817	-6.51578
X31sp_DA_EC46_sc26	-4.42571	-5.03419
X31sp_DA_EC46_sc53	-2.87652	0.00692797
X31sp_DA_EC46_sc54	-2.50002	-6.66863
X31sp_DA_EC46_sc55	-3.18245	0.265428
X31sp_DA_EC46_sc56	-2.31388	-6.50003
X31sp_DA_EC46_sc58	-2.35979	-6.9118
X31sp_DA_EC46_sc59	-2.40222	-7.01986
X31sp_DA_EC46_sc60	-2.9938	-6.34045
X31sp_DA_EC46_sc61	-2.58079	-6.92459
X31sp_DA_EC46_sc62	-2.36119	-6.83399
X31sp_DA_EC46_sc63	-2.96743	-6.11455
X31sp_DA_EC46_sc64	-2.69553	-6.8884
X31sp_DA_EC46_sc65	-2.37932	-6.46033
X31sp_DA_EC46_sc66	-3.73637	-5.63762
X31sp_DA_EC46_sc67	-2.98327	1.05904
X31sp_DA_EC46_sc68	-3.30025	-6.36834
X31sp_DA_EC46_sc69	-2.67016	-6.90373
X31sp_DA_EC46_sc70	-3.01825	-5.82427
X31sp_DA_EC46_sc71	-2.77804	-0.117707
X31sp_DA_EC46_sc72	-4.05082	-4.97775
X31sp_DA_EC46_sc73	-2.86589	-6.66856
X31sp_DA_EC46_sc74	-3.28236	2.28025
X31sp_DA_EC46_sc75	-4.5309	-4.93335
X31sp_DA_EC46_sc76	-2.43269	-6.91053
X31sp_DA_EC46_sc77	-2.61396	-6.19847
X31sp_DA_EC46_sc78	-2.3931	-6.4292
X31sp_DA_EC46_sc79	-4.53242	-4.27216
X31sp_DA_EC46_sc80	-2.88351	0.383635
X31sp_DA_EC46_sc81	-3.19433	1.44671
X31sp_DA_EC46_sc82	-4.17182	-4.70444
X31sp_DA_EC46_sc83	-4.28325	-2.82046
X31sp_DA_EC46_sc84	-2.79371	-6.13539
X31sp_DA_EC46_sc85	-4.14765	-5.27335
X31sp_DA_EC46_sc86	-2.51976	-6.99628
X31sp_DA_EC46_sc87	-3.1226	-6.15623
X31sp_DA_EC46_sc88	-2.3454	-6.46199
X31sp_DA_EC46_sc89	-3.04441	-6.58255
X31sp_DA_EC46_sc90	-2.54425	-6.96818
X31sp_DA_EC46_sc91	-2.35998	-6.80051
X31sp_DA_EC46_sc92	-2.36261	-6.49539
X31sp_DA_EC46_sc93	-2.6963	-6.16716
X31sp_DA_EC46_sc94	-3.9914	-5.05223
X31sp32_DA_EC47_sc1	-2.83571	-6.6737
X31sp32_DA_EC47_sc2	-4.44965	-3.67286
X31sp32_DA_EC47_sc3	-4.73288	-4.87258
X31sp32_DA_EC47_sc4	-2.82298	-6.56979
X31sp32_DA_EC47_sc5	-4.32405	-4.89023
X31sp32_DA_EC47_sc6	-2.37013	-7.0978
X31sp32_DA_EC47_sc7	-4.94923	-5.15224
X31sp32_DA_EC47_sc8	-4.34616	-4.92739
X31sp32_DA_EC47_sc9	-3.78645	-5.95079
X31sp32_DA_EC47_sc10	-4.54135	-4.97529
X31sp32_DA_EC47_sc11	-2.90328	-6.04315
X31sp32_DA_EC47_sc12	-4.44372	-4.88579
X31sp32_DA_EC47_sc13	-4.16875	-5.11892
X31sp32_DA_EC47_sc14	-4.33384	-5.07149
X31sp32_DA_EC47_sc15	-4.23887	-5.06625
X31sp32_DA_EC47_sc16	-4.39279	-5.19623
X31sp32_DA_EC47_sc17	-3.05509	-5.95379
X31sp32_DA_EC47_sc18	-2.93131	-5.99669
X31sp32_DA_EC47_sc19	-2.38899	-6.85732
X31sp32_DA_EC47_sc20	-4.75193	-5.17815
X31sp32_DA_EC47_sc21	-2.99586	-5.9493
X31sp32_DA_EC47_sc22	-2.37638	-6.78403
X31sp32_DA_EC47_sc24	-2.78019	-0.396655
X31sp32_DA_EC47_sc25	-2.73942	-6.65038
X31sp32_DA_EC47_sc26	-3.35388	-6.26046
X31sp32_DA_EC47_sc27	-3.96166	-5.10396
X31sp32_DA_EC47_sc28	-4.52679	-5.00944
X31sp32_DA_EC47_sc30	-2.45922	-6.78757
X31sp32_DA_EC47_sc31	-4.5201	-4.96238
X31sp32_DA_EC47_sc32	-2.41582	-6.68484
X31sp32_DA_EC47_sc33	4.44312	10.4526
X31sp32_DA_EC47_sc35	-4.91586	-4.84327
X31sp32_DA_EC47_sc36	-4.44026	-5.11361
X31sp32_DA_EC47_sc37	-4.33343	-4.86778
X31sp32_DA_EC47_sc38	-4.38092	-4.61886
X31sp32_DA_EC47_sc39	-2.80187	-6.08169
X31sp32_DA_EC47_sc40	-3.84271	-6.05074
X31sp32_DA_EC47_sc41	-2.9703	-6.60157
X31sp32_DA_EC47_sc42	-2.88412	-6.71495
X31sp32_DA_EC47_sc43	-4.08896	-5.06276
X31sp32_DA_EC47_sc44	-4.38802	-4.78703
X31sp32_DA_EC47_sc45	-3.39648	-5.80186
X31sp32_DA_EC47_sc46	-4.37416	-4.82554
X31sp32_DA_EC47_sc47	-2.33618	-6.76248
X31sp32_DA_EC47_sc48	-4.66011	-4.44159
X31sp32_DA_EC47_sc50	-4.09186	-5.19384
X31sp32_DA_EC47_sc51	-2.61491	-6.24198
X31sp32_DA_EC47_sc52	-3.96738	-5.48192
X37sp_DA_EC63_sc41	-4.39349	-5.96002
X37sp_DA_EC63_sc42	-2.47979	-6.49161
X37sp_DA_EC63_sc44	-4.10844	-5.88112
X37sp_DA_EC63_sc45	-5.42004	-6.04426
X37sp_DA_EC63_sc46	-5.26836	-5.40065
X37sp_DA_EC63_sc47	-4.99035	-6.34683
X37sp_DA_EC63_sc48	-5.0193	-6.30043
X37sp_DA_EC63_sc49	-3.20819	-6.28257
X37sp_DA_EC63_sc50	-5.23866	-5.70524
X37sp_DA_EC63_sc51	-2.77103	-6.13365
X37sp_DA_EC63_sc52	-3.9845	-5.90693
X37sp_DA_EC63_sc53	-5.62976	-5.7874
X37sp_DA_EC63_sc54	-5.30789	-5.52994
X37sp_DA_EC63_sc55	-5.19126	-6.00279
X37sp_DA_EC63_sc56	-3.89185	-5.95672
X37sp_DA_EC63_sc57	-4.77501	-5.65149
X37sp_DA_EC63_sc58	-5.34896	-5.60121
X37sp_DA_EC63_sc59	-4.99963	-6.30432
X37sp_DA_EC63_sc60	-5.51012	-5.58787
X37sp_DA_EC63_sc61	-4.79875	-6.11353
X37sp_DA_EC63_sc62	-4.79675	-5.87402
X37sp_DA_EC63_sc63	-5.42804	-5.73491
X37sp_DA_EC63_sc64	-4.86755	-5.87887
X37sp_DA_EC63_sc65	-2.59464	-6.98796
X37sp_DA_EC63_sc67	-5.52571	-5.52527
X37sp_DA_EC63_sc68	3.48323	11.2194
X37sp_DA_EC63_sc69	-4.60801	-5.68198
X37sp_DA_EC63_sc70	-5.51215	-5.4301
X37sp_DA_EC63_sc71	-4.51312	-5.72761
X37sp_DA_EC63_sc72	-4.73654	-6.21011
X37sp_DA_EC63_sc73	-5.65107	-5.85624
X37sp_DA_EC63_sc74	-5.24576	-5.62416
X37sp_DA_EC63_sc75	-4.59786	-5.4916
X37sp_DA_EC63_sc76	-4.93118	-6.03125
X37sp_DA_EC63_sc77	-2.27643	-6.55689
X37sp_DA_EC63_sc79	-2.72184	-6.83171
X37sp_DA_EC63_sc80	-5.35244	-5.86209
X37sp_DA_EC63_sc81	-4.92258	-6.08635
X37sp_DA_EC63_sc82	-2.56328	-6.37171
X37sp_DA_EC63_sc83	-4.52562	-5.73644
X37sp_DA_EC63_sc84	-4.4167	-5.61335
X37sp_DA_EC63_sc85	-5.00353	-5.98952
X37sp_DA_EC63_sc86	-5.25849	-6.15983
X37sp_DA_EC63_sc87	-5.23798	-5.9261
X37sp_DA_EC63_sc89	-5.41187	-5.81545
X37sp_DA_EC63_sc90	-3.02699	-6.64331
X37sp_DA_EC63_sc91	-4.67277	-5.87313
X37sp_DA_EC63_sc92	-3.60824	-6.17505
X37sp_DA_EC63_sc93	-4.93579	-5.89542
X37sp_DA_EC63_sc94	-3.2132	-5.89538
X37sp_DA_EC63_sc95	-5.21558	-6.06139
X37sp_DA_EC63_sc96	-5.57738	-5.94147
X43sp_DA_EC64_sc2	-5.60475	-5.88478
X43sp_DA_EC64_sc3	-5.17363	-6.00629
X43sp_DA_EC64_sc4	-4.74553	-6.1704
X43sp_DA_EC64_sc5	-4.86445	-6.25585
X43sp_DA_EC64_sc6	-5.11177	-5.70343
X43sp_DA_EC64_sc7	-5.18399	-6.17701
X43sp_DA_EC64_sc9	-5.23706	-6.24092
X43sp_DA_EC64_sc10	-4.89873	-5.31395
X43sp_DA_EC64_sc11	-5.41682	-5.90175
X43sp_DA_EC64_sc12	-5.13613	-6.30811
X43sp_DA_EC64_sc13	-4.61755	-6.08011
X43sp_DA_EC64_sc14	-5.4016	-6.09665
X43sp_DA_EC64_sc15	-5.56617	-5.66557
X43sp_DA_EC64_sc17	-5.43886	-5.94166
X43sp_DA_EC64_sc18	-4.82019	-6.26534
X43sp_DA_EC64_sc19	-5.13318	-6.2313
X43sp_DA_EC64_sc20	-4.81552	-6.24075
X43sp_DA_EC64_sc22	-5.01297	-5.78772
X43sp_DA_EC64_sc25	-5.00503	-5.92259
X43sp_DA_EC64_sc26	-5.33164	-6.00012
X43sp_DA_EC64_sc27	-4.80355	-6.01939
X43sp_DA_EC64_sc28	-4.71567	-6.35713
X43sp_DA_EC64_sc29	-4.77041	-6.01676
X43sp_DA_EC64_sc30	-4.79525	-5.58692
X43sp_DA_EC64_sc31	-5.16798	-6.04022
X43sp_DA_EC64_sc32	-5.00016	-6.19126
X43sp_DA_EC64_sc33	-5.06847	-6.26381
X43sp_DA_EC64_sc35	-4.83605	-6.20059
X43sp_DA_EC64_sc36	-5.01603	-6.32387
X43sp_DA_EC64_sc37	-4.24171	-5.95642
X43sp_DA_EC64_sc38	-4.70572	-4.87688
X43sp_DA_EC64_sc39	-4.58894	-5.94551
X43sp_DA_EC64_sc41	-4.89888	-5.85152
X43sp_DA_EC64_sc42	-5.32023	-6.0726
X43sp_DA_EC64_sc43	-5.50006	-5.79182
X43sp_DA_EC64_sc44	-3.43482	1.53353
X43sp_DA_EC64_sc45	-4.80719	-6.1448
X43sp_DA_EC64_sc46	-4.97742	-5.08779
X43sp_DA_EC64_sc47	-5.42619	-6.05734
X43sp_DA_EC64_sc48	-3.31721	-6.17462
X43sp_DA_EC64_sc49	-5.30172	-5.94745
X43sp_DA_EC64_sc50	-5.11997	-6.01515
X43sp_DA_EC64_sc51	-5.18371	-5.8314
X43sp_DA_EC64_sc52	-5.48595	-5.97133
X43sp_DA_EC64_sc53	-5.15632	-5.76573
X43sp_DA_EC64_sc54	-5.41702	-6.03255
X43sp_DA_EC64_sc55	-5.34362	-6.12888
X43sp_DA_EC64_sc56	-5.30288	-5.19556
X4sp_ys_41neg_EC75_sc1	2.03628	-1.7706
X4sp_ys_41neg_EC75_sc2	1.69533	-1.04771
X4sp_ys_41neg_EC75_sc3	1.16578	-0.777532
X4sp_ys_41neg_EC75_sc4	1.73698	-1.12717
X4sp_ys_41neg_EC75_sc5	1.37546	-0.419348
X4sp_ys_41neg_EC75_sc6	6.5449	1.66836
X4sp_ys_41neg_EC75_sc7	1.918	-1.2485
X4sp_ys_41neg_EC75_sc8	1.58201	-0.8534
X4sp_ys_41neg_EC75_sc9	2.30029	-2.29367
X4sp_ys_41neg_EC75_sc10	2.00552	-0.931434
X4sp_ys_41neg_EC75_sc11	2.29873	-0.782565
X4sp_ys_41neg_EC75_sc12	1.78842	-0.799816
X4sp_ys_41neg_EC75_sc13	1.8473	-1.05824
X4sp_ys_41neg_EC75_sc14	2.37984	-0.713603
X4sp_ys_41neg_EC75_sc15	1.75244	-0.989946
X4sp_ys_41neg_EC75_sc16	1.60656	-0.68757
X4sp_ys_41neg_EC75_sc17	2.06561	-2.01422
X4sp_ys_41neg_EC75_sc18	2.33772	-0.565941
X4sp_ys_41neg_EC75_sc19	1.98517	-1.44369
X4sp_ys_41neg_EC75_sc20	1.83985	-1.45102
X4sp_ys_41neg_EC75_sc21	1.7079	-0.866516
X4sp_ys_41neg_EC75_sc22	1.97585	-1.45327
X4sp_ys_41neg_EC75_sc24	2.84483	-0.635972
X4sp_neg_EC75_sc25	2.71833	9.41088
X4sp_neg_EC75_sc26	2.62406	9.69183
X4sp_neg_EC75_sc27	2.67309	9.62945
X4sp_neg_EC75_sc28	1.19653	1.74768
[truncated: 241 more rows]

## Sheet: Nr2f2_Gja5 data (N2G5)
Cell_ID	Location	Stage	nGene	nUMI	Gate
X42sp43_bodyt_EC107_sc13	Body without trunck	E11.0	3195	179176	CD41-CD43-CD45-CD31+CD144+GFP+Gja5+
X42sp43_bodyt_EC107_sc14	Body without trunck	E11.0	1049	68456	CD41-CD43-CD45-CD31+CD144+GFP+Gja5+
X42sp43_bodyt_EC107_sc15	Body without trunck	E11.0	1504	75013	CD41-CD43-CD45-CD31+CD144+GFP+Gja5+
X42sp43_bodyt_EC107_sc16	Body without trunck	E11.0	1921	83850	CD41-CD43-CD45-CD31+CD144+GFP+Gja5+
X42sp43_bodyt_EC107_sc17	Body without trunck	E11.0	5072	273263	CD41-CD43-CD45-CD31+CD144+GFP+Gja5+
X42sp43_bodyt_EC107_sc18	Body without trunck	E11.0	6263	533339	CD41-CD43-CD45-CD31+CD144+GFP+Gja5+
X42sp43_bodyt_EC107_sc19	Body without trunck	E11.0	1635	89639	CD41-CD43-CD45-CD31+CD144+GFP+Gja5+
X42sp43_bodyt_EC107_sc20	Body without trunck	E11.0	1421	56730	CD41-CD43-CD45-CD31+CD144+GFP+Gja5+
X42sp43_bodyt_EC107_sc21	Body without trunck	E11.0	807	59484	CD41-CD43-CD45-CD31+CD144+GFP+Gja5+
X42sp43_bodyt_EC107_sc22	Body without trunck	E11.0	2556	84320	CD41-CD43-CD45-CD31+CD144+GFP+Gja5+
X42sp43_bodyt_EC107_sc23	Body without trunck	E11.0	696	7747	CD41-CD43-CD45-CD31+CD144+GFP+Gja5+
X42sp43_bodyt_EC107_sc24	Body without trunck	E11.0	2353	79451	CD41-CD43-CD45-CD31+CD144+GFP+Gja5+
X42sp43_bodyt_EC107_sc25	Body without trunck	E11.0	2423	68259	CD41-CD43-CD45-CD31+CD144+GFP+
X42sp43_bodyt_EC107_sc26	Body without trunck	E11.0	1292	71520	CD41-CD43-CD45-CD31+CD144+GFP+
X42sp43_bodyt_EC107_sc27	Body without trunck	E11.0	1665	84370	CD41-CD43-CD45-CD31+CD144+GFP+
X42sp43_bodyt_EC107_sc28	Body without trunck	E11.0	1010	47517	CD41-CD43-CD45-CD31+CD144+GFP+
X42sp43_bodyt_EC107_sc29	Body without trunck	E11.0	1538	56906	CD41-CD43-CD45-CD31+CD144+GFP+
X42sp43_bodyt_EC107_sc30	Body without trunck	E11.0	2078	82502	CD41-CD43-CD45-CD31+CD144+GFP+
X42sp43_bodyt_EC107_sc31	Body without trunck	E11.0	1718	54750	CD41-CD43-CD45-CD31+CD144+GFP+
X42sp43_bodyt_EC107_sc32	Body without trunck	E11.0	1689	58309	CD41-CD43-CD45-CD31+CD144+GFP+
X42sp43_bodyt_EC107_sc33	Body without trunck	E11.0	1433	63333	CD41-CD43-CD45-CD31+CD144+GFP+
X42sp43_bodyt_EC107_sc34	Body without trunck	E11.0	333	19935	CD41-CD43-CD45-CD31+CD144+GFP+
X42sp43_bodyt_EC107_sc35	Body without trunck	E11.0	2903	173887	CD41-CD43-CD45-CD31+CD144+GFP+
X42sp43_bodyt_EC107_sc36	Body without trunck	E11.0	1600	85668	CD41-CD43-CD45-CD31+CD144+GFP+
X42sp43_bodyt_EC107_sc37	Body without trunck	E11.0	1258	79568	CD41-CD43-CD45-CD31+CD144+GFP+
X42sp43_bodyt_EC107_sc38	Body without trunck	E11.0	2850	147639	CD41-CD43-CD45-CD31+CD144+GFP+
X42sp43_bodyt_EC107_sc39	Body without trunck	E11.0	552	25020	CD41-CD43-CD45-CD31+CD144+GFP+
X42sp43_bodyt_EC107_sc40	Body without trunck	E11.0	4137	66318	CD41-CD43-CD45-CD31+CD144+GFP+
X42sp43_bodyt_EC107_sc41	Body without trunck	E11.0	1041	53869	CD41-CD43-CD45-CD31+CD144+GFP+
X42sp43_bodyt_EC107_sc42	Body without trunck	E11.0	4655	391009	CD41-CD43-CD45-CD31+CD144+GFP+
X42sp43_bodyt_EC107_sc43	Body without trunck	E11.0	1239	52695	CD41-CD43-CD45-CD31+CD144+GFP+
X42sp43_bodyt_EC107_sc44	Body without trunck	E11.0	1133	54637	CD41-CD43-CD45-CD31+CD144+GFP+
X42sp43_bodyt_EC107_sc45	Body without trunck	E11.0	1219	57752	CD41-CD43-CD45-CD31+CD144+GFP+
X42sp43_bodyt_EC107_sc46	Body without trunck	E11.0	1345	30441	CD41-CD43-CD45-CD31+CD144+GFP+
X42sp43_bodyt_EC107_sc47	Body without trunck	E11.0	4285	244328	CD41-CD43-CD45-CD31+CD144+GFP+
X42sp43_bodyt_EC107_sc48	Body without trunck	E11.0	964	59770	CD41-CD43-CD45-CD31+CD144+GFP+
X42sp43_head_EC109_sc1	Head	E11.0	5739	132168	CD41-CD43-CD45-CD31+CD144+GFP+
X42sp43_head_EC109_sc2	Head	E11.0	6457	264441	CD41-CD43-CD45-CD31+CD144+GFP+
X42sp43_head_EC109_sc3	Head	E11.0	2997	85842	CD41-CD43-CD45-CD31+CD144+GFP+
X42sp43_head_EC109_sc4	Head	E11.0	5017	138020	CD41-CD43-CD45-CD31+CD144+GFP+
X42sp43_head_EC109_sc5	Head	E11.0	7301	656141	CD41-CD43-CD45-CD31+CD144+GFP+
X42sp43_head_EC109_sc6	Head	E11.0	6451	305893	CD41-CD43-CD45-CD31+CD144+GFP+
X42sp43_head_EC109_sc7	Head	E11.0	4673	123914	CD41-CD43-CD45-CD31+CD144+GFP+
X42sp43_head_EC109_sc8	Head	E11.0	4753	138834	CD41-CD43-CD45-CD31+CD144+GFP+
X42sp43_head_EC109_sc9	Head	E11.0	1715	33090	CD41-CD43-CD45-CD31+CD144+GFP+
X42sp43_head_EC109_sc10	Head	E11.0	2929	74750	CD41-CD43-CD45-CD31+CD144+GFP+
X42sp43_head_EC109_sc11	Head	E11.0	5185	296644	CD41-CD43-CD45-CD31+CD144+GFP+
X42sp43_head_EC109_sc13	Head	E11.0	6933	531998	CD41-CD43-CD45-CD31+CD144+GFP+
X42sp43_head_EC109_sc14	Head	E11.0	6502	463967	CD41-CD43-CD45-CD31+CD144+GFP+
X42sp43_head_EC109_sc15	Head	E11.0	7461	847319	CD41-CD43-CD45-CD31+CD144+GFP+
X42sp43_head_EC109_sc16	Head	E11.0	5558	189722	CD41-CD43-CD45-CD31+CD144+GFP+
X42sp43_head_EC109_sc33	Head	E11.0	2047	29572	CD41-CD43-CD45-CD31+CD144+GFP+Gja5+
X42sp43_head_EC109_sc34	Head	E11.0	1047	15728	CD41-CD43-CD45-CD31+CD144+GFP+Gja5+
X42sp43_head_EC109_sc37	Head	E11.0	5173	250463	CD41-CD43-CD45-CD31+CD144+GFP+Gja5+
X42sp43_head_EC109_sc38	Head	E11.0	2565	79065	CD41-CD43-CD45-CD31+CD144+GFP+Gja5+
X42sp43_head_EC109_sc39	Head	E11.0	4592	142219	CD41-CD43-CD45-CD31+CD144+GFP+Gja5+
X42sp43_head_EC109_sc40	Head	E11.0	5509	276584	CD41-CD43-CD45-CD31+CD144+GFP+Gja5+
X42sp43_limb_EC108_sc1	Limb	E11.0	6429	284891	CD41-CD43-CD45-CD31+CD144+GFP+Gja5+
X42sp43_limb_EC108_sc2	Limb	E11.0	4176	124398	CD41-CD43-CD45-CD31+CD144+GFP+Gja5+
X42sp43_limb_EC108_sc3	Limb	E11.0	4349	124418	CD41-CD43-CD45-CD31+CD144+GFP+Gja5+
X42sp43_limb_EC108_sc4	Limb	E11.0	5093	188794	CD41-CD43-CD45-CD31+CD144+GFP+Gja5+
X42sp43_limb_EC108_sc5	Limb	E11.0	2749	70502	CD41-CD43-CD45-CD31+CD144+GFP+Gja5+
X42sp43_limb_EC108_sc6	Limb	E11.0	1528	32913	CD41-CD43-CD45-CD31+CD144+GFP+Gja5+
X42sp43_limb_EC108_sc7	Limb	E11.0	7438	451997	CD41-CD43-CD45-CD31+CD144+GFP+Gja5+
X42sp43_limb_EC108_sc8	Limb	E11.0	1845	53501	CD41-CD43-CD45-CD31+CD144+GFP+Gja5+
X42sp43_limb_EC108_sc9	Limb	E11.0	1717	66021	CD41-CD43-CD45-CD31+CD144+GFP+Gja5+
X42sp43_limb_EC108_sc10	Limb	E11.0	5572	188791	CD41-CD43-CD45-CD31+CD144+GFP+Gja5+
X42sp43_limb_EC108_sc11	Limb	E11.0	1468	39914	CD41-CD43-CD45-CD31+CD144+GFP+Gja5+
X42sp43_limb_EC108_sc12	Limb	E11.0	4347	114168	CD41-CD43-CD45-CD31+CD144+GFP+Gja5+
X42sp43_limb_EC108_sc13	Limb	E11.0	1805	51950	CD41-CD43-CD45-CD31+CD144+GFP+Gja5+
X42sp43_limb_EC108_sc14	Limb	E11.0	3849	134014	CD41-CD43-CD45-CD31+CD144+GFP+Gja5+
X42sp43_limb_EC108_sc15	Limb	E11.0	5346	285299	CD41-CD43-CD45-CD31+CD144+GFP+Gja5+
X42sp43_limb_EC108_sc16	Limb	E11.0	4628	37772	CD41-CD43-CD45-CD31+CD144+GFP+Gja5+
X42sp43_limb_EC108_sc24	Limb	E11.0	2128	34868	CD41-CD43-CD45-CD31+CD144+GFP+Gja5+
X42sp43_da_EC108_sc25	Dorsal aorta	E11.0	1507	29946	CD41-CD43-CD45-CD31+CD144+GFP+
X42sp43_da_EC108_sc26	Dorsal aorta	E11.0	3708	59491	CD41-CD43-CD45-CD31+CD144+GFP+
X42sp43_da_EC108_sc29	Dorsal aorta	E11.0	5296	286770	CD41-CD43-CD45-CD31+CD144+GFP+
X42sp43_da_EC108_sc30	Dorsal aorta	E11.0	5967	396819	CD41-CD43-CD45-CD31+CD144+GFP+
X42sp43_da_EC108_sc31	Dorsal aorta	E11.0	4630	107578	CD41-CD43-CD45-CD31+CD144+GFP+
X42sp43_da_EC108_sc32	Dorsal aorta	E11.0	2857	58560	CD41-CD43-CD45-CD31+CD144+GFP+
X42sp43_limb_EC110_sc17	Limb	E11.0	6660	187600	CD41-CD43-CD45-CD31+CD144+GFP+
X42sp43_limb_EC110_sc18	Limb	E11.0	4211	111638	CD41-CD43-CD45-CD31+CD144+GFP+
X42sp43_limb_EC110_sc19	Limb	E11.0	2091	19094	CD41-CD43-CD45-CD31+CD144+GFP+
X42sp43_limb_EC110_sc20	Limb	E11.0	3966	214350	CD41-CD43-CD45-CD31+CD144+GFP+
X42sp43_limb_EC110_sc21	Limb	E11.0	3162	154867	CD41-CD43-CD45-CD31+CD144+GFP+
X42sp43_limb_EC110_sc22	Limb	E11.0	1183	23680	CD41-CD43-CD45-CD31+CD144+GFP+
X42sp43_limb_EC110_sc23	Limb	E11.0	763	3283	CD41-CD43-CD45-CD31+CD144+GFP+
X42sp43_limb_EC110_sc24	Limb	E11.0	3068	56760	CD41-CD43-CD45-CD31+CD144+GFP+
X42sp43_limb_EC110_sc25	Limb	E11.0	2540	60757	CD41-CD43-CD45-CD31+CD144+GFP+
X42sp43_limb_EC110_sc26	Limb	E11.0	6058	315853	CD41-CD43-CD45-CD31+CD144+GFP+
X42sp43_limb_EC110_sc27	Limb	E11.0	4331	207226	CD41-CD43-CD45-CD31+CD144+GFP+
X42sp43_limb_EC110_sc28	Limb	E11.0	1303	37410	CD41-CD43-CD45-CD31+CD144+GFP+
X42sp43_limb_EC110_sc29	Limb	E11.0	2824	94191	CD41-CD43-CD45-CD31+CD144+GFP+
X42sp43_limb_EC110_sc30	Limb	E11.0	665	10204	CD41-CD43-CD45-CD31+CD144+GFP+
X42sp43_limb_EC110_sc31	Limb	E11.0	1354	10551	CD41-CD43-CD45-CD31+CD144+GFP+
X42sp43_limb_EC110_sc32	Limb	E11.0	1129	13828	CD41-CD43-CD45-CD31+CD144+GFP+
X42sp43_limb_EC110_sc33	Limb	E11.0	2650	58481	CD41-CD43-CD45-CD31+CD144+GFP+
X42sp43_limb_EC110_sc34	Limb	E11.0	2363	23387	CD41-CD43-CD45-CD31+CD144+GFP+
X42sp43_limb_EC110_sc35	Limb	E11.0	1955	73039	CD41-CD43-CD45-CD31+CD144+GFP+
X42sp43_limb_EC110_sc36	Limb	E11.0	799	22491	CD41-CD43-CD45-CD31+CD144+GFP+
X42sp43_limb_EC110_sc37	Limb	E11.0	858	23465	CD41-CD43-CD45-CD31+CD144+GFP+
X42sp43_limb_EC110_sc38	Limb	E11.0	4142	380290	CD41-CD43-CD45-CD31+CD144+GFP+
X42sp43_limb_EC110_sc39	Limb	E11.0	3115	72399	CD41-CD43-CD45-CD31+CD144+GFP+
X42sp43_limb_EC110_sc40	Limb	E11.0	675	4689	CD41-CD43-CD45-CD31+CD144+GFP+
X42sp43_limb_EC110_sc41	Limb	E11.0	3558	219712	CD41-CD43-CD45-CD31+CD144+GFP+
X42sp43_limb_EC110_sc42	Limb	E11.0	1614	87886	CD41-CD43-CD45-CD31+CD144+GFP+
X42sp43_limb_EC110_sc43	Limb	E11.0	1587	53853	CD41-CD43-CD45-CD31+CD144+GFP+
X42sp43_limb_EC110_sc44	Limb	E11.0	1287	88080	CD41-CD43-CD45-CD31+CD144+GFP+
X42sp43_limb_EC110_sc45	Limb	E11.0	3347	278837	CD41-CD43-CD45-CD31+CD144+GFP+
X42sp43_limb_EC110_sc46	Limb	E11.0	3701	85964	CD41-CD43-CD45-CD31+CD144+GFP+
X42sp43_limb_EC110_sc47	Limb	E11.0	1976	87026	CD41-CD43-CD45-CD31+CD144+GFP+
X42sp43_limb_EC110_sc48	Limb	E11.0	2077	122490	CD41-CD43-CD45-CD31+CD144+GFP+

## Sheet: Itegrated with N2G5 data
Cell_ID	UMAP_1	UMAP_2
X35sp_body_EC4_sc1	1.09725	13.1919
X35sp_body_EC4_sc2	3.33563	2.00703
X35sp_body_EC4_sc3	5.25827	-3.63581
X35sp_body_EC4_sc4	4.94451	-2.17912
X35sp_body_EC4_sc6	4.63794	-0.09313
X35sp_body_EC4_sc7	3.56399	1.22943
X35sp_body_EC4_sc8	1.88613	11.2397
X35sp_body_EC4_sc9	3.24598	0.624656
X35sp_body_EC4_sc10	4.88154	1.34143
X35sp_body_EC4_sc11	3.96782	0.913318
X35sp_body_EC4_sc12	4.44046	1.76243
X35sp_body_EC4_sc13	4.55335	-2.25719
X35sp_body_EC4_sc15	4.20896	1.94968
X35sp_body_EC4_sc16	3.75281	2.21877
X35sp_body_EC4_sc17	4.60797	-1.85671
X35sp_body_EC4_sc18	3.73837	1.39453
X35sp_body_EC4_sc21	4.02352	2.13501
X35sp_body_EC4_sc22	1.4112	13.5093
X35sp_body_EC4_sc24	3.60404	1.79639
X35sp_head_EC4_sc25	2.73848	0.562217
X35sp_head_EC4_sc26	4.62025	-2.6162
X35sp_head_EC4_sc27	2.66951	0.88382
X35sp_head_EC4_sc28	4.2737	-0.71318
X35sp_head_EC4_sc29	3.79425	2.30524
X35sp_head_EC4_sc30	3.39657	1.33476
X35sp_head_EC4_sc35	4.8224	-1.13034
X35sp_head_EC4_sc36	3.54974	1.54265
X35sp_ys_EC4_sc37	-4.16939	-6.30952
X35sp_ys_EC4_sc38	-4.34973	-5.11551
X35sp_ys_EC4_sc39	-4.5584	-5.57361
X35sp_ys_EC4_sc40	3.57121	2.05995
X35sp_ys_EC4_sc41	-3.6969	-5.40243
X35sp_ys_EC4_sc42	-3.34438	-5.72661
X35sp_ys_EC4_sc43	-3.62107	-5.77097
X35sp_ys_EC4_sc44	-4.52832	-5.40087
X35sp_limb_EC4_sc45	4.07921	-0.275349
X35sp_limb_EC4_sc46	3.39209	-2.79965
X35sp_limb_EC4_sc47	3.36997	1.29754
X35sp_neg_EC4_sc48	0.762943	10.9285
X35sp_neg_EC4_sc49	1.17328	13.3977
X35sp_neg_EC4_sc50	1.85961	10.9001
X35sp_limb_EC5_sc27	3.13359	1.20124
X35sp_limb_EC5_sc28	4.46371	1.55301
X35sp_limb_EC5_sc29	3.87067	1.30888
X35sp_limb_EC5_sc30	4.31846	-0.498297
X35sp_neg_EC5_sc31	0.684392	13.1932
X35sp_neg_EC5_sc32	1.44716	11.567
X35sp_neg_EC5_sc33	1.304	13.3425
X35sp_neg_EC5_sc35	1.95894	11.0312
X35sp_body_EC5_sc53	3.78712	-1.95416
X35sp_body_EC5_sc54	4.82028	-0.79925
X35sp_body_EC5_sc55	4.73655	1.44647
X35sp_body_EC5_sc57	3.67912	1.49723
X35sp_body_EC5_sc58	1.33961	11.3824
X35sp_body_EC5_sc59	4.62171	-0.420108
X35sp_body_EC5_sc60	1.47423	13.462
X35sp_body_EC5_sc61	0.405986	12.4028
X35sp_body_EC5_sc62	3.46469	2.01213
X35sp_body_EC5_sc63	4.10687	0.596296
X35sp_body_EC5_sc64	5.42101	-3.6245
X35sp_body_EC5_sc65	3.27989	2.10249
X35sp_body_EC5_sc66	4.88486	1.41283
X35sp_body_EC5_sc67	4.38751	0.746739
X35sp_body_EC5_sc68	4.06459	2.20042
X35sp_body_EC5_sc69	3.6911	1.89498
X35sp_body_EC5_sc70	3.63179	2.11909
X35sp_body_EC5_sc72	3.19064	1.95576
X35sp_body_EC5_sc73	5.13437	-2.3097
X35sp_body_EC5_sc75	3.82655	1.73274
X35sp_head_EC5_sc76	3.80427	-2.7933
X35sp_head_EC5_sc77	1.50981	1.1839
X35sp_head_EC5_sc78	4.57078	1.65235
X35sp_head_EC5_sc80	3.77585	1.66342
X35sp_head_EC5_sc81	4.97684	-2.13004
X35sp_head_EC5_sc82	4.36495	1.8753
X35sp_head_EC5_sc83	4.12102	1.51688
X35sp_head_EC5_sc84	3.21673	1.01768
X35sp_head_EC5_sc85	4.62022	-2.20588
X35sp_head_EC5_sc86	1.88299	10.9014
X35sp_ys_EC5_sc87	-4.27249	-6.48953
X35sp_ys_EC5_sc90	-3.88659	-6.50503
X35sp_ys_EC5_sc91	-4.51834	-5.0545
X35sp_ys_EC5_sc92	-4.57653	-5.23873
X35sp_ys_EC5_sc93	-4.02024	-5.66101
X35sp_neg_EC5_sc94	1.19039	13.1011
X35sp_neg_EC6_sc1	1.17498	10.9534
X35sp_neg_EC6_sc2	0.825127	13.3274
X35sp_neg_EC6_sc3	1.73233	11.0718
X35sp_neg_EC6_sc4	1.38398	11.5983
X35sp_neg_EC6_sc5	1.18296	13.5097
X35sp_limb_EC6_sc7	3.834	1.70694
X35sp_limb_EC6_sc8	3.47854	2.33881
X35sp_limb_EC6_sc9	4.52537	0.19342
X35sp_ys_EC6_sc10	-3.77307	-5.33088
X35sp_ys_EC6_sc11	-4.39369	-4.91355
X35sp_ys_EC6_sc12	-4.22206	-5.48459
X35sp_ys_EC6_sc13	-3.79809	-5.84842
X35sp_ys_EC6_sc14	-4.16167	-6.32251
X35sp_ys_EC6_sc15	0.50144	13.4464
X35sp_ys_EC6_sc16	-3.74758	-5.98439
X35sp_ys_EC6_sc17	-4.32756	-5.15299
X35sp_head_EC6_sc18	4.13527	2.14791
X35sp_head_EC6_sc19	3.76877	0.765668
X35sp_head_EC6_sc20	4.03323	1.95553
X35sp_head_EC6_sc21	4.52638	1.76018
X35sp_head_EC6_sc22	4.12606	1.75868
X35sp_head_EC6_sc24	2.84078	0.811334
X35sp_head_EC6_sc25	3.74686	2.13124
X35sp_head_EC6_sc26	3.83098	1.86447
X35sp_head_EC6_sc27	3.57511	0.495425
X35sp_head_EC6_sc28	3.34897	1.10013
X35sp_head_EC6_sc29	4.48675	-0.214619
X35sp_body_EC6_sc30	3.68215	2.34958
X35sp_body_EC6_sc33	3.94285	2.2319
X35sp_body_EC6_sc35	3.79932	2.00149
X35sp_body_EC6_sc36	4.05147	2.04625
X35sp_body_EC6_sc37	3.89768	1.20477
X35sp_body_EC6_sc39	4.96063	1.24551
X35sp_body_EC6_sc40	4.5732	-0.85419
X35sp_body_EC6_sc41	4.1578	2.08266
X35sp_body_EC6_sc43	1.48028	13.3705
X35sp_body_EC6_sc44	5.2299	-2.58636
X35sp_body_EC6_sc45	4.45841	1.13909
X35sp_body_EC6_sc46	3.95865	2.00361
X35sp_body_EC6_sc47	3.80011	1.99812
X35sp_body_EC6_sc49	4.33235	0.925111
X35sp_body_EC6_sc51	4.69233	-0.697345
X35sp_body_EC6_sc52	4.37857	1.90099
X35sp_limb_EC7_sc36	-3.92098	-5.60009
X35sp_limb_EC7_sc37	-4.50043	-5.04223
X35sp_limb_EC7_sc38	-3.47715	-6.05327
X35sp_limb_EC7_sc39	3.93165	1.64791
X35sp_neg_EC7_sc40	3.79051	1.72783
X35sp_neg_EC7_sc41	4.48612	-0.286801
X35sp_neg_EC7_sc42	3.90509	0.706324
X35sp_neg_EC7_sc43	4.81613	-2.15724
X35sp_neg_EC7_sc53	1.84079	11.1762
X35sp_ys_EC7_sc54	3.46394	2.26202
X35sp_ys_EC7_sc55	4.68857	0.984094
X35sp_ys_EC7_sc56	3.33276	2.16979
X35sp_ys_EC7_sc57	3.454	2.37369
X35sp_ys_EC7_sc58	1.57226	13.3751
X35sp_ys_EC7_sc59	3.90467	1.59809
X35sp_ys_EC7_sc60	4.87111	-4.09137
X35sp_head_EC7_sc61	3.91795	0.823458
X35sp_head_EC7_sc62	4.6993	-0.242907
X35sp_head_EC7_sc63	5.1146	-4.81874
X35sp_head_EC7_sc64	4.21982	0.0533811
X35sp_head_EC7_sc65	3.24548	1.19223
X35sp_head_EC7_sc66	4.54828	1.88479
X35sp_head_EC7_sc67	3.60274	1.97662
X35sp_head_EC7_sc68	1.47436	13.4621
X35sp_head_EC7_sc70	3.30393	-0.672352
X35sp_head_EC7_sc71	4.85126	-1.76282
X35sp_body_EC7_sc73	1.0814	13.4251
X35sp_body_EC7_sc74	4.45483	1.61421
X35sp_body_EC7_sc75	1.76573	11.2138
X35sp_body_EC7_sc76	3.47764	2.30482
X35sp_body_EC7_sc77	4.70481	1.06141
X35sp_body_EC7_sc78	3.45874	2.14724
X35sp_body_EC7_sc79	3.34318	2.37975
X35sp_body_EC7_sc80	1.62421	13.379
X35sp_body_EC7_sc81	3.84743	1.58607
X35sp_body_EC7_sc82	4.96365	-4.14152
X35sp_body_EC7_sc83	4.11111	0.931573
X35sp_body_EC7_sc84	4.62514	-0.284841
X35sp_body_EC7_sc85	5.22146	-4.78365
X35sp_body_EC7_sc86	4.27017	0.0696243
X35sp_body_EC7_sc87	3.269	1.3755
X35sp_body_EC7_sc88	4.45348	1.87386
X35sp_body_EC7_sc89	3.54902	1.98392
X35sp_body_EC7_sc90	1.56208	13.3506
X35sp_body_EC7_sc92	3.26178	-0.749888
X35sp_body_EC7_sc93	4.88026	-1.78827
X25sp_body_EC8_sc1	0.747333	0.85975
X25sp_body_EC8_sc2	3.69148	-0.14431
X25sp_body_EC8_sc3	2.89097	1.90545
X25sp_body_EC8_sc4	-8.14768	-1.01986
X25sp_body_EC8_sc5	1.19886	-0.166848
X25sp_body_EC8_sc6	0.206262	0.414683
X25sp_body_EC8_sc7	4.32233	-0.584642
X25sp_body_EC8_sc9	3.92494	-3.69056
X25sp_body_EC8_sc10	-11.2264	-0.720113
X25sp_body_EC8_sc11	3.77912	-3.11311
X25sp_body_EC8_sc12	3.70857	-4.4024
X25sp_body_EC8_sc13	3.36538	1.83775
X25sp_body_EC8_sc15	3.97915	-0.269618
X25sp_body_EC8_sc16	-10.4499	-0.861087
X25sp_body_EC8_sc17	1.12294	1.51161
X25sp_body_EC8_sc18	1.76509	1.01238
X25sp_body_EC8_sc19	0.579564	-0.36265
X25sp_body_EC8_sc20	2.16336	1.65553
X25sp_body_EC8_sc21	-9.3579	-0.789863
X25sp_body_EC8_sc22	-11.51	-1.06263
X25sp_body_EC8_sc24	1.46369	1.59524
X25sp_head_EC8_sc25	-8.4707	-0.523932
X25sp_head_EC8_sc26	-9.69771	-0.469786
X25sp_head_EC8_sc27	-10.9588	-0.751905
X25sp_head_EC8_sc28	1.52106	1.68576
X25sp_head_EC8_sc29	-11.2887	-0.889235
X25sp_head_EC8_sc30	2.65952	0.0630462
X25sp_head_EC8_sc31	-9.11745	-1.07495
X25sp_head_EC8_sc32	-10.7825	-0.920417
X25sp_head_EC8_sc35	-10.2809	-1.00692
X25sp_head_EC8_sc36	-11.5756	-0.814853
X25sp_ys_EC8_sc37	-11.2228	-0.588995
X25sp_ys_EC8_sc38	-9.01047	-0.968462
X25sp_ys_EC8_sc39	-8.98087	-1.14307
X25sp_ys_EC8_sc40	-8.49717	-1.14712
X25sp_ys_EC8_sc41	-9.71461	-0.339227
X25sp_ys_EC8_sc42	-7.12637	-0.780631
X25sp_ys_EC8_sc43	-11.1556	-0.56887
X25sp_ys_EC8_sc44	-7.70348	-0.768273
X25sp_limb_EC8_sc45	3.23878	-0.0778229
X25sp_limb_EC8_sc46	4.00309	-0.861879
X25sp_limb_EC8_sc47	3.17165	-0.107814
X25sp_neg_EC8_sc48	0.900621	11.3454
X25sp_neg_EC8_sc50	0.797671	10.8388
X25sp_neg_EC8_sc51	0.986988	13.2517
X25sp_neg_EC8_sc52	0.995185	13.0276
X25sp_limb_EC9_sc27	3.19496	-0.031393
X25sp_limb_EC9_sc28	3.31103	-0.112497
X25sp_limb_EC9_sc30	3.29234	-1.46113
X25sp_neg_EC9_sc31	1.06915	10.8177
X25sp_neg_EC9_sc32	0.832024	10.9803
X25sp_neg_EC9_sc33	0.464758	11.0266
X25sp_neg_EC9_sc35	1.09279	12.7581
X25sp_body_EC9_sc53	3.23816	2.27947
X25sp_body_EC9_sc54	2.56955	1.00047
X25sp_body_EC9_sc56	-8.97443	-1.07406
X25sp_body_EC9_sc57	0.729513	-0.45229
X25sp_body_EC9_sc58	2.0724	1.9127
X25sp_body_EC9_sc59	1.40151	0.957646
X25sp_body_EC9_sc60	1.29053	-2.34778
X25sp_body_EC9_sc64	3.29059	-2.81962
X25sp_body_EC9_sc65	4.23509	-3.44935
X25sp_body_EC9_sc66	-9.08954	-0.670554
X25sp_body_EC9_sc67	1.69455	1.54648
X25sp_body_EC9_sc68	1.82853	1.38218
X25sp_body_EC9_sc69	1.76025	0.616876
X25sp_body_EC9_sc70	-10.9812	-0.725233
X25sp_body_EC9_sc72	-11.0444	-0.775198
X25sp_body_EC9_sc73	1.59111	-0.138487
X25sp_body_EC9_sc74	-11.2178	-0.795307
X25sp_body_EC9_sc75	1.73338	1.22008
X25sp_head_EC9_sc76	2.04983	1.37636
X25sp_head_EC9_sc78	2.56574	1.44066
X25sp_head_EC9_sc79	-9.95649	-0.950533
X25sp_head_EC9_sc80	2.79449	2.0751
X25sp_head_EC9_sc81	3.62001	-0.0858714
X25sp_head_EC9_sc82	-10.9832	-0.629042
X25sp_head_EC9_sc83	-9.95183	-0.836695
X25sp_head_EC9_sc84	-11.7744	-0.984077
X25sp_head_EC9_sc85	3.17291	-0.712372
X25sp_head_EC9_sc86	3.75787	0.24536
X25sp_ys_EC9_sc87	-8.08233	-1.02477
X25sp_ys_EC9_sc88	-6.97441	-0.710075
X25sp_ys_EC9_sc89	-6.84635	-0.670197
X25sp_ys_EC9_sc90	-7.04827	-0.507811
X25sp_ys_EC9_sc91	-6.85232	-0.710071
X25sp_ys_EC9_sc92	-10.941	-0.779152
X25sp_ys_EC9_sc93	-6.74415	-0.576117
X25sp_neg_EC9_sc94	1.1142	10.8526
X25sp_neg_EC10_sc1	1.01186	10.9339
X25sp_neg_EC10_sc2	0.515834	11.3665
X25sp_neg_EC10_sc3	0.512862	11.3985
X25sp_neg_EC10_sc4	0.62748	11.5154
X25sp_neg_EC10_sc5	0.996168	10.8128
X25sp_limb_EC10_sc6	3.25757	0.0230943
X25sp_limb_EC10_sc7	2.87733	-0.268204
X25sp_limb_EC10_sc8	2.95438	-0.25001
X25sp_limb_EC10_sc9	2.98147	0.0740014
X25sp_ys_EC10_sc10	-11.6875	-0.85987
X25sp_ys_EC10_sc11	-8.52156	-1.18658
X25sp_ys_EC10_sc13	-4.38666	-5.38157
X25sp_ys_EC10_sc14	-6.98832	-0.588427
X25sp_ys_EC10_sc15	-6.82839	-0.859154
X25sp_ys_EC10_sc16	-8.81931	-1.06345
X25sp_ys_EC10_sc17	-8.92141	-1.13428
X25sp_head_EC10_sc18	-10.173	-0.996423
X25sp_head_EC10_sc19	-11.3916	-1.11849
X25sp_head_EC10_sc20	-9.22158	-0.814574
X25sp_head_EC10_sc21	-8.87071	-0.998864
X25sp_head_EC10_sc22	-11.5351	-0.758511
X25sp_head_EC10_sc24	-11.4103	-0.913493
X25sp_head_EC10_sc25	0.815552	11.3368
X25sp_head_EC10_sc26	-11.2335	-0.728772
X25sp_head_EC10_sc27	2.40006	1.4795
X25sp_head_EC10_sc28	-11.3445	-0.654238
X25sp_head_EC10_sc29	-11.1864	-0.706275
X25sp_body_EC10_sc30	-9.86108	-0.658959
X25sp_body_EC10_sc31	-8.94671	-0.520153
X25sp_body_EC10_sc32	1.41212	-0.280845
X25sp_body_EC10_sc33	0.65041	0.0762882
X25sp_body_EC10_sc35	2.15299	1.70314
X25sp_body_EC10_sc36	-10.3414	-0.772778
X25sp_body_EC10_sc37	4.71713	-3.19943
X25sp_body_EC10_sc38	3.27864	-3.00706
X25sp_body_EC10_sc39	0.229713	-2.67524
X25sp_body_EC10_sc40	1.09171	0.604714
X25sp_body_EC10_sc41	2.94297	0.957929
X25sp_body_EC10_sc42	3.93756	-6.26694
X25sp_body_EC10_sc43	4.3582	-0.723374
X25sp_body_EC10_sc44	4.25697	1.0951
X25sp_body_EC10_sc45	5.15879	-3.38124
X25sp_body_EC10_sc46	-10.3385	-1.04728
X25sp_body_EC10_sc48	4.28952	-1.25715
X25sp_body_EC10_sc49	-11.5374	-0.789635
X25sp_body_EC10_sc50	-10.5085	-0.872997
X25sp_body_EC10_sc51	-11.6884	-1.00528
X25sp_body_EC10_sc52	2.28928	1.9023
X25sp_limb_EC11_sc36	2.67577	-0.445716
X25sp_limb_EC11_sc37	3.0786	-0.295388
X25sp_limb_EC11_sc38	3.01173	-0.422231
X25sp_limb_EC11_sc39	4.24629	-0.976349
X25sp_neg_EC11_sc40	0.885145	11.3402
X25sp_neg_EC11_sc41	-6.82414	1.90187
X25sp_neg_EC11_sc42	0.685154	11.1522
X25sp_neg_EC11_sc43	0.932354	11.2665
X25sp_neg_EC11_sc53	0.372228	12.9441
X25sp_ys_EC11_sc54	-8.46115	-1.20362
X25sp_ys_EC11_sc55	-10.3954	-0.806681
X25sp_ys_EC11_sc56	-7.2439	-0.65798
X25sp_ys_EC11_sc57	-8.25837	-1.12645
X25sp_ys_EC11_sc59	-9.29733	-0.918301
X25sp_ys_EC11_sc60	-8.21223	-1.16158
X25sp_head_EC11_sc61	-10.3838	-0.733458
X25sp_head_EC11_sc62	2.85121	1.73531
X25sp_head_EC11_sc63	-9.36571	-1.14821
X25sp_head_EC11_sc64	-8.80808	-1.15231
X25sp_head_EC11_sc65	-10.6807	-0.813434
X25sp_head_EC11_sc66	-9.87113	-0.690194
X25sp_head_EC11_sc67	-10.9248	-0.957351
X25sp_head_EC11_sc68	-10.324	-0.930047
X25sp_head_EC11_sc69	3.28948	1.86553
X25sp_head_EC11_sc70	-11.6895	-0.865265
X25sp_head_EC11_sc71	-11.4064	-0.783797
X25sp_head_EC11_sc72	-10.0329	-0.786906
X25sp_body_EC11_sc73	2.50266	0.903757
X25sp_body_EC11_sc75	-9.51277	-1.15471
X25sp_body_EC11_sc76	-9.79521	-0.465707
X25sp_body_EC11_sc77	2.00747	1.38389
X25sp_body_EC11_sc78	-8.74688	-0.587158
X25sp_body_EC11_sc79	1.76867	0.781329
X25sp_body_EC11_sc80	3.32421	0.757691
X25sp_body_EC11_sc81	1.75726	1.47225
X25sp_body_EC11_sc82	4.26075	-1.43664
X25sp_body_EC11_sc84	1.88035	0.995359
X25sp_body_EC11_sc85	3.51053	2.086
X25sp_body_EC11_sc86	3.00722	1.25373
X25sp_body_EC11_sc87	3.13009	1.5087
X25sp_body_EC11_sc88	1.80431	1.87191
X25sp_body_EC11_sc89	3.48285	-2.78258
X25sp_body_EC11_sc90	4.30802	-0.597767
X25sp_body_EC11_sc91	-10.4795	-0.852915
X25sp_body_EC11_sc92	2.39645	0.0990496
X25sp_body_EC11_sc93	1.59466	12.2533
X25sp_body_EC11_sc94	2.78164	1.79361
X18sp_body_EC12_sc2	2.29901	-2.93455
X18sp_body_EC12_sc3	-1.91176	-0.0874033
X18sp_body_EC12_sc4	3.39994	1.71077
X18sp_body_EC12_sc5	-0.27721	0.543683
X18sp_body_EC12_sc6	1.16231	12.7779
X18sp_body_EC12_sc7	0.575755	0.546945
X18sp_body_EC12_sc8	2.93058	1.3288
X18sp_body_EC12_sc9	-9.97574	-0.671526
X18sp_body_EC12_sc10	4.60555	-0.430939
X18sp_body_EC12_sc11	2.00951	-0.230312
X18sp_body_EC12_sc12	3.26273	-3.92495
X18sp_body_EC12_sc13	-0.784473	0.454585
X18sp_body_EC12_sc14	3.00722	-0.400862
X18sp_body_EC12_sc15	3.5281	-3.76852
X18sp_body_EC12_sc16	0.88874	11.1216
X18sp_body_EC12_sc17	-10.1381	-0.831724
X18sp_body_EC12_sc18	-0.892808	0.0997377
X18sp_body_EC12_sc19	-6.43734	-0.906692
X18sp_body_EC12_sc20	5.03066	-2.43863
X18sp_body_EC12_sc21	0.764966	1.21344
X18sp_body_EC12_sc22	0.794641	0.721446
X18sp_body_EC12_sc24	0.428752	12.6508
X18sp_head_EC12_sc25	-9.02144	-0.852633
X18sp_head_EC12_sc26	-11.5617	-0.852897
X18sp_head_EC12_sc27	3.08171	-0.485362
X18sp_head_EC12_sc28	3.44481	-0.13279
X18sp_head_EC12_sc29	0.623907	0.954627
X18sp_head_EC12_sc30	-9.57985	-1.05511
X18sp_head_EC12_sc31	2.64912	-0.433963
X18sp_head_EC12_sc32	-8.85757	-1.14142
X18sp_head_EC12_sc33	3.08328	-3.00644
X18sp_head_EC12_sc35	2.51146	-0.638506
X18sp_head_EC12_sc36	3.62563	1.48217
X18sp_ys_EC12_sc37	-8.10254	-0.722267
X18sp_ys_EC12_sc38	-7.13865	-0.711615
X18sp_ys_EC12_sc39	-7.00211	-0.701271
X18sp_ys_EC12_sc40	-9.45234	-1.09218
X18sp_ys_EC12_sc41	-4.176	-6.17788
X18sp_ys_EC12_sc42	-9.85199	-1.14935
X18sp_ys_EC12_sc43	-10.0667	-0.928816
X18sp_ys_EC12_sc44	-10.7456	-0.887695
X18sp_body_EC12_sc45	1.53088	0.17534
X18sp_body_EC12_sc46	-0.700497	-0.0816248
X18sp_head_EC12_sc47	2.24201	1.1285
X18sp_neg_EC12_sc48	0.47165	13.056
X18sp_neg_EC12_sc49	1.05607	11.3875
X18sp_neg_EC12_sc50	1.0266	11.1266
X18sp_neg_EC12_sc51	1.0949	12.5779
X18sp_neg_EC12_sc52	1.07849	12.4427
X18sp_body_EC13_sc10	2.96772	-1.53444
X18sp_body_EC13_sc11	3.29883	-3.20133
X18sp_head_EC13_sc12	0.914991	0.0398322
X18sp_head_EC13_sc13	-10.0736	-0.671254
X18sp_neg_EC13_sc14	-6.83037	1.88948
X18sp_neg_EC13_sc15	0.373734	13.2451
X18sp_neg_EC13_sc16	0.212844	12.5696
X18sp_neg_EC13_sc17	-6.87286	1.82287
X18sp_body_EC13_sc53	1.97747	-0.0178176
X18sp_body_EC13_sc54	0.0610282	0.0430189
X18sp_body_EC13_sc55	0.212727	0.939819
X18sp_body_EC13_sc56	1.2417	1.59656
X18sp_body_EC13_sc57	-0.322559	0.505825
X18sp_body_EC13_sc58	-9.73562	-0.71735
X18sp_body_EC13_sc59	-2.08796	-0.317687
X18sp_body_EC13_sc60	2.30849	-3.1294
X18sp_body_EC13_sc61	1.89987	1.62179
X18sp_body_EC13_sc62	2.25071	0.96157
X18sp_body_EC13_sc63	-0.293022	-1.2526
X18sp_body_EC13_sc64	3.68549	-2.32353
X18sp_body_EC13_sc65	3.30971	-3.34072
X18sp_body_EC13_sc66	1.85158	-0.447133
X18sp_body_EC13_sc67	1.59002	0.109354
X18sp_body_EC13_sc68	-9.53421	-0.684422
X18sp_body_EC13_sc69	-0.120978	-0.44202
X18sp_body_EC13_sc70	1.04432	1.44264
X18sp_body_EC13_sc71	0.221817	0.49886
X18sp_body_EC13_sc72	-9.46984	-1.14637
X18sp_body_EC13_sc73	1.46697	-0.194838
X18sp_body_EC13_sc74	3.91123	-2.94935
X18sp_body_EC13_sc75	1.5171	1.16113
X18sp_head_EC13_sc76	1.14969	-0.383561
X18sp_head_EC13_sc77	-10.1276	-0.725374
X18sp_head_EC13_sc78	2.26124	-0.201411
X18sp_head_EC13_sc79	1.59388	0.322824
X18sp_head_EC13_sc80	3.20958	1.47044
X18sp_head_EC13_sc81	1.063	11.3852
X18sp_head_EC13_sc82	1.53502	-0.113648
X18sp_head_EC13_sc83	-9.48012	-0.783061
X18sp_head_EC13_sc84	2.19712	1.0567
X18sp_head_EC13_sc85	1.62119	0.0721246
X18sp_head_EC13_sc86	3.66295	0.249914
X18sp_ys_EC13_sc87	-9.14779	-0.914224
X18sp_ys_EC13_sc88	-4.25929	-6.29602
X18sp_ys_EC13_sc89	-8.39432	-1.11653
X18sp_ys_EC13_sc90	-7.13446	-0.686099
X18sp_ys_EC13_sc91	-9.19956	-0.947748
X18sp_ys_EC13_sc92	-8.25871	-0.627081
X18sp_ys_EC13_sc93	-8.20983	-1.0443
X18sp_neg_EC13_sc94	0.38572	11.7907
X18sp_neg_EC14_sc1	1.18594	12.1517
X18sp_neg_EC14_sc2	1.33997	12.6267
X18sp_neg_EC14_sc3	1.19351	11.4204
X18sp_neg_EC14_sc4	0.813075	11.9705
X18sp_neg_EC14_sc5	1.16757	12.0879
X18sp_body_EC14_sc6	-7.36272	0.547712
X18sp_body_EC14_sc7	0.882719	0.997084
X18sp_body_EC14_sc8	-0.4693	-0.10989
X18sp_head_EC14_sc9	2.43129	-0.360128
X18sp_ys_EC14_sc10	-6.66715	-0.678034
X18sp_ys_EC14_sc11	-9.22658	-1.18833
X18sp_ys_EC14_sc12	-6.5826	-0.788084
X18sp_ys_EC14_sc13	4.79207	-3.01488
X18sp_ys_EC14_sc14	-6.83674	-0.746819
X18sp_ys_EC14_sc15	-11.0766	-0.920058
X18sp_ys_EC14_sc16	-0.215123	-0.846778
X18sp_ys_EC14_sc17	-6.43552	-0.907824
X18sp_head_EC14_sc18	1.28842	-0.299856
X18sp_head_EC14_sc20	1.59352	1.09264
X18sp_head_EC14_sc21	1.18915	11.3024
X18sp_head_EC14_sc22	1.12134	11.2568
X18sp_head_EC14_sc24	1.62571	1.41155
X18sp_head_EC14_sc25	1.39115	0.858171
X18sp_head_EC14_sc26	2.76881	0.698681
X18sp_head_EC14_sc27	2.00727	-0.12541
X18sp_head_EC14_sc28	0.714897	11.3088
X18sp_head_EC14_sc29	3.03063	1.48984
X18sp_body_EC14_sc30	4.50134	-2.21721
X18sp_body_EC14_sc31	2.47953	-3.23532
X18sp_body_EC14_sc32	-9.38353	-0.659578
X18sp_body_EC14_sc33	2.74602	-2.25659
X18sp_body_EC14_sc35	0.421585	-0.997506
X18sp_body_EC14_sc36	-0.6273	-0.335107
X18sp_body_EC14_sc37	-1.02037	0.334864
X18sp_body_EC14_sc39	1.57883	-2.12518
X18sp_body_EC14_sc40	1.61888	-1.88112
X18sp_body_EC14_sc42	-0.436349	0.270859
X18sp_body_EC14_sc43	2.83283	1.12469
X18sp_body_EC14_sc45	-9.64307	-1.00847
X18sp_body_EC14_sc46	1.04553	-1.29768
X18sp_body_EC14_sc48	2.3063	-2.25691
X18sp_body_EC14_sc49	-9.55635	-1.25998
X18sp_body_EC14_sc51	-0.430426	0.149348
X18sp_body_EC14_sc52	3.64825	-1.98559
X18sp_body_EC15_sc18	-0.029772	0.656332
X18sp_body_EC15_sc20	4.57148	-2.54242
X18sp_head_EC15_sc21	4.31496	0.987943
X18sp_neg_EC15_sc22	0.327539	11.5715
X18sp_neg_EC15_sc24	0.490151	13.0554
X18sp_neg_EC15_sc25	-6.9931	1.67285
X18sp_neg_EC15_sc26	0.401491	11.352
X18sp_neg_EC15_sc53	1.25154	12.8974
X18sp_ys_EC15_sc54	-8.7948	-1.28809
X18sp_ys_EC15_sc55	-8.93169	-1.00953
X18sp_ys_EC15_sc56	-7.30677	0.881421
X18sp_ys_EC15_sc57	-9.87837	-0.485232
X18sp_ys_EC15_sc58	-8.17543	-1.03443
X18sp_ys_EC15_sc59	-11.1719	-0.884593
X18sp_ys_EC15_sc60	-9.65449	-0.792946
X18sp_head_EC15_sc61	3.20076	1.63189
X18sp_head_EC15_sc62	-10.3573	-1.0324
X18sp_head_EC15_sc63	1.83617	1.68628
X18sp_head_EC15_sc64	0.632529	12.2889
X18sp_head_EC15_sc65	1.80366	0.0643546
X18sp_head_EC15_sc66	0.639801	11.1902
X18sp_head_EC15_sc67	3.35568	1.37415
X18sp_head_EC15_sc68	2.61493	1.62923
X18sp_head_EC15_sc69	-9.54081	-0.791117
X18sp_head_EC15_sc70	0.988762	11.2612
X18sp_head_EC15_sc71	1.13029	1.36937
X18sp_head_EC15_sc72	1.87127	0.330381
X18sp_body_EC15_sc73	0.488361	-0.62218
X18sp_body_EC15_sc74	0.566641	0.580444
X18sp_body_EC15_sc75	-1.08838	-0.00641598
X18sp_body_EC15_sc76	2.67573	0.811546
X18sp_body_EC15_sc77	1.73548	1.76323
X18sp_body_EC15_sc78	3.39329	1.46823
X18sp_body_EC15_sc79	-0.610341	0.52279
X18sp_body_EC15_sc81	1.92193	-2.3121
X18sp_body_EC15_sc82	1.18782	0.938588
X18sp_body_EC15_sc83	3.69731	0.426178
X18sp_body_EC15_sc84	-9.12437	-0.933554
X18sp_body_EC15_sc85	1.51399	0.703908
X18sp_body_EC15_sc86	1.05223	0.336513
X18sp_body_EC15_sc87	1.51648	0.940373
X18sp_body_EC15_sc88	1.73833	-1.83097
X18sp_body_EC15_sc89	-0.236537	0.670641
X18sp_body_EC15_sc90	-0.202827	0.470124
X18sp_body_EC15_sc91	-0.677506	0.302586
X18sp_body_EC15_sc92	2.46956	-3.07808
X18sp_body_EC15_sc93	2.67361	-3.17623
X18sp_body_EC15_sc94	2.80989	-2.37115
X25sp_body_EC16_sc1	-4.04227	-4.49991
X25sp_body_EC16_sc2	4.42939	-2.83652
X25sp_body_EC16_sc3	4.1472	-3.40751
X25sp_body_EC16_sc4	-8.93803	-0.847171
X25sp_body_EC16_sc5	5.22798	-3.13796
X25sp_body_EC16_sc6	-11.638	-0.869527
X25sp_body_EC16_sc7	2.90699	1.17271
X25sp_body_EC16_sc9	4.81875	1.28872
X25sp_body_EC16_sc10	1.55361	-0.21334
X25sp_body_EC16_sc11	2.12787	-0.640597
X25sp_body_EC16_sc12	1.37785	-0.621598
X25sp_body_EC16_sc13	4.73157	-3.27355
X25sp_body_EC16_sc14	2.1784	2.03645
X25sp_body_EC16_sc15	1.71002	11.1448
X25sp_body_EC16_sc16	2.40447	1.32437
X25sp_body_EC16_sc17	3.10471	1.8862
X25sp_body_EC16_sc18	4.52451	-3.02935
X25sp_body_EC16_sc19	4.00013	-2.65933
X25sp_body_EC16_sc20	-9.30821	-0.877982
X25sp_body_EC16_sc21	2.61247	1.29629
X25sp_body_EC16_sc22	1.76952	-0.450373
X25sp_body_EC16_sc24	-9.16532	-1.22186
X25sp_head_EC16_sc25	-9.64222	-0.758712
X25sp_head_EC16_sc26	-10.0543	-0.649039
X25sp_head_EC16_sc27	-8.84067	-1.19672
X25sp_head_EC16_sc28	2.15415	1.49404
X25sp_head_EC16_sc29	-11.6278	-0.852765
X25sp_head_EC16_sc30	-9.83879	-0.509337
X25sp_head_EC16_sc31	1.45504	0.193171
X25sp_head_EC16_sc32	-11.0026	-0.792764
X25sp_head_EC16_sc33	-9.82637	-0.390628
X25sp_head_EC16_sc35	3.92366	-0.0436068
X25sp_head_EC16_sc36	1.96973	-0.508945
X25sp_ys_EC16_sc37	-7.93317	-0.861781
X25sp_ys_EC16_sc38	-9.00373	-0.98641
X25sp_ys_EC16_sc39	-9.93196	-0.50124
X25sp_ys_EC16_sc40	-7.19669	-0.746479
X25sp_ys_EC16_sc41	-6.86565	1.77334
X25sp_ys_EC16_sc42	-2.10869	-3.7765
X25sp_ys_EC16_sc43	-9.41581	-0.741194
X25sp_ys_EC16_sc44	-11.4032	-0.723201
X25sp_limb_EC16_sc45	2.7816	0.332931
X25sp_limb_EC16_sc46	3.66286	0.11556
X25sp_limb_EC16_sc47	3.10469	-0.899332
X25sp_neg_EC16_sc48	1.53875	11.1624
X25sp_neg_EC16_sc49	1.27303	11.0082
X25sp_neg_EC16_sc50	1.0909	11.0291
X25sp_neg_EC16_sc51	-6.87681	1.85061
X25sp_neg_EC16_sc52	1.04013	12.8376
X25sp_limb_EC17_sc27	2.18429	0.906054
X25sp_limb_EC17_sc28	2.22037	-0.548243
X25sp_limb_EC17_sc29	3.66222	-0.991894
X25sp_limb_EC17_sc30	2.05396	-0.500019
X25sp_neg_EC17_sc31	0.866374	10.8893
X25sp_neg_EC17_sc32	1.59534	11.1338
X25sp_neg_EC17_sc33	-6.88126	1.81439
X25sp_neg_EC17_sc35	1.81241	13.0731
X25sp_body_EC17_sc53	2.35159	1.98967
X25sp_body_EC17_sc54	-8.2319	-0.65012
X25sp_body_EC17_sc56	4.20601	-3.37747
X25sp_body_EC17_sc57	4.22563	-1.26749
X25sp_body_EC17_sc58	2.19055	-0.602495
X25sp_body_EC17_sc59	-8.63754	-1.1205
X25sp_body_EC17_sc60	1.74063	-0.403293
X25sp_body_EC17_sc62	-9.47949	-0.653088
X25sp_body_EC17_sc63	1.53751	1.32037
X25sp_body_EC17_sc64	-9.97259	-0.629368
X25sp_body_EC17_sc65	4.26831	-5.00403
X25sp_body_EC17_sc66	4.97408	-3.31493
X25sp_body_EC17_sc67	2.80778	-2.339
X25sp_body_EC17_sc68	-9.45597	-0.781508
X25sp_body_EC17_sc69	2.45676	1.85884
X25sp_body_EC17_sc71	1.78191	0.875811
X25sp_body_EC17_sc72	2.0685	1.73925
X25sp_body_EC17_sc73	2.10555	0.45821
X25sp_body_EC17_sc74	2.27624	1.67237
X25sp_body_EC17_sc75	2.4554	-2.72319
X25sp_head_EC17_sc76	-8.26303	-0.923226
X25sp_head_EC17_sc77	-11.3718	-0.711251
X25sp_head_EC17_sc78	-8.93836	-1.18401
X25sp_head_EC17_sc79	-11.4725	-0.786535
X25sp_head_EC17_sc80	2.83717	0.797758
X25sp_head_EC17_sc81	-9.60878	-0.828612
X25sp_head_EC17_sc82	-8.51474	-1.11902
X25sp_head_EC17_sc83	-9.59135	-0.584629
X25sp_head_EC17_sc84	-10.0718	-0.633061
X25sp_head_EC17_sc85	2.29051	-0.673067
X25sp_head_EC17_sc86	-8.51398	-1.03334
X25sp_ys_EC17_sc87	-8.64379	-1.03105
X25sp_ys_EC17_sc88	3.72953	-3.50723
X25sp_ys_EC17_sc89	-7.77711	-0.927611
X25sp_ys_EC17_sc90	0.0200294	-0.807376
X25sp_ys_EC17_sc91	-4.39681	-5.12454
X25sp_ys_EC17_sc92	-9.37421	-0.752486
X25sp_ys_EC17_sc93	-8.57529	-0.594583
X25sp_neg_EC17_sc94	0.482537	13.0995
X25sp_neg_EC18_sc1	0.991609	12.6745
X25sp_neg_EC18_sc2	-6.856	1.85968
X25sp_neg_EC18_sc3	1.01745	11.8705
X25sp_neg_EC18_sc4	1.40679	11.4051
X25sp_neg_EC18_sc5	0.897893	11.053
X25sp_limb_EC18_sc6	1.5815	0.0236642
X25sp_limb_EC18_sc7	2.88852	1.62504
X25sp_limb_EC18_sc8	2.95211	0.395286
X25sp_limb_EC18_sc9	3.50484	-0.349762
X25sp_ys_EC18_sc10	-11.7264	-0.810647
X25sp_ys_EC18_sc11	-11.3525	-0.633894
X25sp_ys_EC18_sc12	-9.47821	-1.19045
X25sp_ys_EC18_sc13	-9.32762	-0.542277
X25sp_ys_EC18_sc14	-11.0765	-0.779748
X25sp_ys_EC18_sc15	-8.69965	-1.1402
X25sp_ys_EC18_sc16	-7.89987	-0.941633
X25sp_ys_EC18_sc17	-10.4045	-0.858945
X25sp_head_EC18_sc18	-7.4057	0.449875
X25sp_head_EC18_sc19	-7.42593	-0.768692
X25sp_head_EC18_sc20	1.1533	11.202
X25sp_head_EC18_sc21	3.56542	-1.74762
X25sp_head_EC18_sc22	4.32408	-1.0812
X25sp_head_EC18_sc24	-11.5951	-1.01987
X25sp_head_EC18_sc25	2.46899	0.406403
X25sp_head_EC18_sc26	2.10633	-0.233592
X25sp_head_EC18_sc27	3.04453	0.553795
X25sp_head_EC18_sc28	-11.3215	-0.839535
X25sp_head_EC18_sc29	-11.5911	-0.662497
X25sp_body_EC18_sc31	2.97474	0.661894
X25sp_body_EC18_sc33	1.6282	-0.256839
X25sp_body_EC18_sc35	3.67888	-2.1656
X25sp_body_EC18_sc36	-9.30399	-0.797621
X25sp_body_EC18_sc37	3.62353	1.28319
X25sp_body_EC18_sc38	2.27741	1.49394
X25sp_body_EC18_sc39	2.53336	0.710482
X25sp_body_EC18_sc40	2.64046	1.09605
X25sp_body_EC18_sc41	4.05786	-4.93197
X25sp_body_EC18_sc42	-8.82813	-0.571915
X25sp_body_EC18_sc44	1.91215	11.2338
X25sp_body_EC18_sc45	4.22415	-0.203531
X25sp_body_EC18_sc46	4.35254	-3.227
X25sp_body_EC18_sc47	2.47919	0.0337689
X25sp_body_EC18_sc48	1.24974	0.831829
X25sp_body_EC18_sc49	2.35371	1.68618
X25sp_body_EC18_sc50	3.0338	0.998433
X25sp_body_EC18_sc51	3.88605	-0.69459
X25sp_body_EC18_sc52	-11.3288	-0.826485
X25sp_limb_EC19_sc36	3.12818	0.229838
X25sp_limb_EC19_sc37	2.90211	1.34624
X25sp_limb_EC19_sc38	1.98976	-0.396491
X25sp_limb_EC19_sc39	3.00439	-0.255734
X25sp_neg_EC19_sc40	1.02987	11.0743
X25sp_neg_EC19_sc42	-6.84173	1.83538
X25sp_neg_EC19_sc53	1.05023	11.0869
X25sp_ys_EC19_sc54	-9.54337	-0.71153
X25sp_ys_EC19_sc55	-8.41165	-1.08002
X25sp_ys_EC19_sc56	-11.3827	-0.599409
X25sp_ys_EC19_sc57	-11.0716	-0.862403
X25sp_ys_EC19_sc58	-9.0065	-1.23867
X25sp_ys_EC19_sc59	-8.99407	-0.950149
X25sp_ys_EC19_sc60	-8.10144	-1.03472
X25sp_head_EC19_sc61	-9.58977	-0.562712
X25sp_head_EC19_sc62	-11.6575	-0.940581
X25sp_head_EC19_sc63	1.216	11.4303
X25sp_head_EC19_sc64	2.18666	1.73575
X25sp_head_EC19_sc65	-11.3855	-0.661054
X25sp_head_EC19_sc67	2.4411	1.34987
X25sp_head_EC19_sc68	-11.1622	-0.75362
X25sp_head_EC19_sc69	5.78891	-4.16496
X25sp_head_EC19_sc70	-11.6658	-0.874246
X25sp_head_EC19_sc71	-11.5712	-0.819228
X25sp_head_EC19_sc72	3.83076	0.141677
X25sp_body_EC19_sc73	-11.5976	-0.736501
X25sp_body_EC19_sc74	3.06218	0.647421
X25sp_body_EC19_sc75	1.06196	13.2267
X25sp_body_EC19_sc77	3.03336	1.58389
X25sp_body_EC19_sc78	4.99431	-3.17177
X25sp_body_EC19_sc79	2.63706	1.87977
X25sp_body_EC19_sc80	2.44323	0.804492
X25sp_body_EC19_sc81	2.71089	1.62743
X25sp_body_EC19_sc82	2.48923	-0.903699
X25sp_body_EC19_sc83	2.14145	1.85725
X25sp_body_EC19_sc84	5.04948	-2.69536
X25sp_body_EC19_sc85	1.56373	1.0028
X25sp_body_EC19_sc86	2.20815	1.06348
X25sp_body_EC19_sc87	4.79172	-3.27465
X25sp_body_EC19_sc88	3.15045	2.14403
X25sp_body_EC19_sc89	3.44667	0.819917
X25sp_body_EC19_sc90	1.91716	1.84112
X25sp_body_EC19_sc91	1.71844	0.923304
X25sp_body_EC19_sc92	-10.0428	-0.897553
X25sp_body_EC19_sc93	5.441	-3.57104
X25sp_body_EC19_sc94	3.32423	0.336376
X8sp_body_EC20_sc1	0.799658	-2.82177
X8sp_body_EC20_sc2	-1.3729	-0.884201
X8sp_body_EC20_sc3	1.98143	-2.39045
X8sp_body_EC20_sc4	0.0960981	-0.421474
X8sp_body_EC20_sc5	1.04477	-3.01532
X8sp_body_EC20_sc6	-0.0693355	-0.273691
X8sp_body_EC20_sc7	-0.851469	0.307239
X8sp_body_EC20_sc8	0.171962	-2.11059
X8sp_body_EC20_sc9	-1.96235	-0.345964
X8sp_body_EC20_sc10	1.55059	-3.01354
X8sp_body_EC20_sc11	0.206509	-0.237361
X8sp_body_EC20_sc12	1.57488	-2.28368
X8sp_body_EC20_sc13	-1.67313	-0.271447
X8sp_body_EC20_sc14	1.38219	-2.20946
X8sp_body_EC20_sc15	0.994042	-2.75424
X8sp_body_EC20_sc16	0.815049	0.911535
X8sp_body_EC20_sc17	0.961819	-2.68786
X8sp_body_EC20_sc18	0.475993	-2.56327
X8sp_body_EC20_sc19	0.849237	-2.80481
X8sp_body_EC20_sc20	-0.245948	0.0272131
X8sp_body_EC20_sc21	0.308306	-0.160281
X8sp_body_EC20_sc22	1.0632	-2.65836
X8sp_body_EC20_sc24	-1.11104	-1.17819
X8sp_head_EC20_sc25	0.0113996	0.338821
X8sp_head_EC20_sc26	1.31992	-2.46037
X8sp_head_EC20_sc27	0.439519	-0.14876
X8sp_head_EC20_sc28	3.1047	-2.35473
X8sp_head_EC20_sc29	2.08198	-2.79438
X8sp_head_EC20_sc30	0.289947	0.198859
X8sp_head_EC20_sc31	0.422884	0.256863
X8sp_ys_EC20_sc32	-2.60506	-4.07906
X8sp_ys_EC20_sc33	-3.38966	-4.34953
X8sp_ys_EC20_sc35	-1.72757	-0.817062
X8sp_ys_EC20_sc36	-7.26245	1.07138
X8sp_ys_EC20_sc37	-7.35476	0.786825
X8sp_ys_EC20_sc38	-2.61565	-3.62692
X8sp_ys_EC20_sc39	-6.97793	-0.314128
X8sp_ys_EC20_sc40	-5.87951	-0.732655
X8sp_ys_EC20_sc41	-0.399965	0.726476
X8sp_ys_EC20_sc42	-5.49391	-0.867874
X8sp_neg_EC20_sc43	-0.109895	11.8553
X8sp_neg_EC20_sc44	-0.0274447	11.7146
X8sp_body_EC20_sc45	-1.20281	-1.06699
X8sp_body_EC20_sc46	0.211797	-0.0551062
X8sp_body_EC20_sc47	1.85693	-2.93139
X8sp_neg_EC20_sc48	0.113055	12.0051
X8sp_neg_EC20_sc49	1.00523	12.4676
X8sp_neg_EC20_sc50	0.456595	12.8483
X8sp_neg_EC20_sc51	0.0461202	11.6037
X8sp_neg_EC20_sc52	0.21409	12.3406
X8sp_body_EC21_sc10	1.44952	-2.53045
X8sp_body_EC21_sc11	-1.87211	-0.460804
X8sp_neg_EC21_sc12	-0.0303358	12.0296
X8sp_neg_EC21_sc13	0.082199	12.4995
X8sp_neg_EC21_sc14	0.256047	11.4634
X8sp_neg_EC21_sc15	0.0225898	12.2014
X8sp_neg_EC21_sc16	0.793826	12.4102
X8sp_neg_EC21_sc17	0.119936	11.8577
X8sp_body_EC21_sc53	-0.835467	-0.596803
X8sp_body_EC21_sc54	-2.23176	-3.70189
X8sp_body_EC21_sc55	0.296944	-0.603622
X8sp_body_EC21_sc56	0.914579	-2.28596
X8sp_body_EC21_sc57	0.227362	-2.04895
X8sp_body_EC21_sc58	-0.238166	-0.204167
X8sp_body_EC21_sc59	1.78983	-2.49433
X8sp_body_EC21_sc60	1.52847	-2.18712
X8sp_body_EC21_sc61	0.628983	-1.90084
X8sp_body_EC21_sc62	-1.34553	-0.3075
X8sp_body_EC21_sc63	0.664841	-0.345461
X8sp_body_EC21_sc64	0.114068	-1.73642
X8sp_body_EC21_sc65	2.02412	-2.36809
X8sp_body_EC21_sc66	-0.801455	-0.728568
X8sp_body_EC21_sc67	1.44077	-2.69982
X8sp_body_EC21_sc68	0.738087	-1.73648
X8sp_body_EC21_sc69	-1.72339	-0.857571
X8sp_body_EC21_sc70	1.55043	-2.22836
X8sp_body_EC21_sc71	0.730197	-2.40695
X8sp_body_EC21_sc73	2.00149	-2.86106
X8sp_body_EC21_sc74	-1.0433	-0.624481
X8sp_body_EC21_sc75	-0.172897	-0.467699
X8sp_body_EC21_sc76	2.4295	-2.78131
X8sp_body_EC21_sc77	-0.0519853	-0.547083
X8sp_head_EC21_sc78	0.798787	1.08004
X8sp_head_EC21_sc79	1.62834	-2.4228
X8sp_head_EC21_sc80	0.112282	0.774755
X8sp_head_EC21_sc81	1.89527	-2.74336
X8sp_head_EC21_sc82	-0.815881	0.249828
X8sp_head_EC21_sc83	0.966106	1.19756
X8sp_head_EC21_sc84	1.86444	-2.82807
X8sp_ys_EC21_sc85	-3.06797	-4.10514
X8sp_ys_EC21_sc86	-7.27844	1.09789
X8sp_ys_EC21_sc87	-7.20215	1.27564
X8sp_ys_EC21_sc88	-7.21655	0.95123
X8sp_ys_EC21_sc89	-7.16763	0.700143
X8sp_ys_EC21_sc90	-6.66676	-0.501046
X8sp_ys_EC21_sc91	-7.27983	1.11191
X8sp_ys_EC21_sc92	-2.90195	-3.95209
X8sp_ys_EC21_sc93	-2.46455	-3.48076
X8sp_ys_EC21_sc94	-3.01102	-4.31379
X8sp_body_EC22_sc18	0.842254	-3.03762
X8sp_body_EC22_sc19	-0.169485	-0.608323
X8sp_body_EC22_sc20	0.117517	-0.365544
X8sp_body_EC22_sc21	1.51463	-2.85479
X8sp_body_EC22_sc22	-0.0686543	-1.19433
X8sp_body_EC22_sc24	0.707482	-1.77983
X8sp_body_EC22_sc25	-2.06188	-0.11582
X8sp_body_EC22_sc26	1.5851	-2.85345
X8sp_neg_EC22_sc53	-0.19487	12.2509
X8sp_neg_EC22_sc54	-0.165335	11.9565
X8sp_neg_EC22_sc55	-0.183479	12.0642
X8sp_neg_EC22_sc56	-0.0836919	11.6944
X8sp_neg_EC22_sc57	0.350944	12.8938
X8sp_neg_EC22_sc58	-0.00651863	11.9446
X8sp_neg_EC22_sc59	-0.118282	11.9239
X8sp_ys_EC22_sc60	-7.17672	-0.276674
X8sp_ys_EC22_sc61	-1.52778	-0.878853
X8sp_ys_EC22_sc62	-7.4777	-0.393705
X8sp_ys_EC22_sc63	-2.67508	-3.50609
X8sp_ys_EC22_sc64	-7.24088	0.903411
X8sp_ys_EC22_sc65	-3.12606	-3.85094
X8sp_ys_EC22_sc66	-1.05682	-0.688655
X8sp_ys_EC22_sc67	-5.3812	-0.928517
X8sp_ys_EC22_sc68	-7.15295	0.69233
X8sp_ys_EC22_sc69	-1.50811	-0.788365
X8sp_head_EC22_sc70	1.03957	-2.22995
X8sp_head_EC22_sc71	-0.740641	0.0369376
X8sp_head_EC22_sc72	2.39216	1.81597
X8sp_head_EC22_sc74	1.625	-2.82678
X8sp_head_EC22_sc75	-0.147928	0.047361
X8sp_body_EC22_sc76	0.75849	-2.97665
X8sp_body_EC22_sc77	0.929528	-2.62922
X8sp_body_EC22_sc78	-1.5291	-0.160437
X8sp_body_EC22_sc79	-1.73468	-0.467163
X8sp_body_EC22_sc80	-0.578932	-1.73457
X8sp_body_EC22_sc81	-0.0841429	-1.96642
X8sp_body_EC22_sc82	0.280159	-1.06329
X8sp_body_EC22_sc83	-1.33962	-0.652337
X8sp_body_EC22_sc84	-0.81108	-0.732105
X8sp_body_EC22_sc85	-1.96121	0.04738
X8sp_body_EC22_sc86	-0.756828	-0.433661
X8sp_body_EC22_sc87	1.58382	-2.74979
X8sp_body_EC22_sc88	0.458918	0.487932
X8sp_body_EC22_sc89	1.87032	-2.68517
X8sp_body_EC22_sc90	-0.436917	-0.282459
X8sp_body_EC22_sc91	-1.07216	-1.26959
X8sp_body_EC22_sc92	-0.497822	-0.0729357
X8sp_body_EC22_sc93	-1.43113	-0.523342
X8sp_body_EC22_sc94	0.568836	-2.21294
X8sp_body_EC27_sc2	-0.642195	-1.11896
X8sp_body_EC27_sc3	1.21702	-1.98122
X8sp_body_EC27_sc4	-1.95934	-0.211054
X8sp_body_EC27_sc5	-1.58764	-0.524751
X8sp_body_EC27_sc6	-7.0451	-0.179898
X8sp_body_EC27_sc7	-2.66508	-3.679
X8sp_body_EC27_sc8	-2.78955	-3.5498
X8sp_body_EC27_sc9	-1.70986	-0.694611
X8sp_body_EC27_sc10	-1.64307	-0.579229
X8sp_body_EC27_sc11	-0.981387	-0.703598
X8sp_body_EC27_sc12	1.92905	-2.06532
X8sp_body_EC27_sc13	-1.87715	-2.73068
X8sp_body_EC27_sc14	0.468157	-1.42302
X8sp_body_EC27_sc15	1.08129	-1.9822
X8sp_body_EC27_sc16	0.583273	-1.98446
X8sp_body_EC27_sc18	0.583871	-0.10937
X8sp_body_EC27_sc19	-0.813066	-1.69801
X8sp_body_EC27_sc20	-1.60387	-0.625332
X8sp_body_EC27_sc21	0.939135	-2.72494
X8sp_body_EC27_sc22	-2.16578	-3.35628
X8sp_body_EC27_sc24	1.68688	-2.94631
X8sp_head_EC27_sc32	-0.481638	-1.80481
X8sp_head_EC27_sc33	-2.3743	-3.19541
X8sp_head_EC27_sc35	-7.16283	1.19022
X8sp_head_EC27_sc36	1.74624	-2.64756
X8sp_head_EC27_sc37	1.66552	-2.68815
X8sp_ys_EC27_sc41	-7.24623	1.03434
X8sp_ys_EC27_sc42	-4.88355	-0.957573
X8sp_ys_EC27_sc43	-6.74783	-0.636784
X8sp_ys_EC27_sc44	-7.13338	-0.566446
X8sp_ys_EC27_sc45	-3.12554	-4.17105
X8sp_ys_EC27_sc46	-7.11802	0.560325
X8sp_neg_EC27_sc48	0.443568	11.247
X8sp_neg_EC27_sc49	-7.12094	1.53032
X8sp_neg_EC27_sc50	-7.09092	1.36037
X8sp_neg_EC27_sc51	0.114974	11.9121
X8sp_neg_EC27_sc52	0.651153	12.3281
X8sp_ys_EC28_sc10	-7.12722	0.695205
X8sp_ys_EC28_sc11	-6.1405	-0.714164
X8sp_ys_EC28_sc12	-5.91119	-0.788744
X8sp_neg_EC28_sc13	0.036253	12.2006
X8sp_neg_EC28_sc14	-7.03476	1.34091
X8sp_neg_EC28_sc15	-0.0191927	12.0086
X8sp_neg_EC28_sc16	0.134413	12.2376
X8sp_neg_EC28_sc17	0.555466	12.7531
X8sp_body_EC28_sc25	0.162479	-0.201125
X8sp_body_EC28_sc26	-0.167832	-1.95115
X8sp_body_EC28_sc27	0.330299	-0.822295
X8sp_body_EC28_sc28	-1.48846	-0.599388
X8sp_body_EC28_sc29	-1.40201	-1.84242
X8sp_body_EC28_sc31	-2.56101	-3.68649
X8sp_head_EC28_sc38	0.926549	1.27221
X8sp_head_EC28_sc39	0.563031	1.05576
X8sp_head_EC28_sc40	0.510637	0.774515
X8sp_body_EC28_sc53	0.0432464	-1.3269
X8sp_body_EC28_sc54	-1.81372	-0.738267
X8sp_body_EC28_sc55	-1.55175	-0.842155
X8sp_body_EC28_sc56	-1.88811	-0.188924
X8sp_body_EC28_sc57	-1.41674	-1.03639
X8sp_body_EC28_sc58	-1.93429	-0.367439
X8sp_body_EC28_sc59	-1.08915	-2.48341
X8sp_body_EC28_sc60	0.0426565	-1.55603
X8sp_body_EC28_sc61	1.19159	-3.0242
X8sp_body_EC28_sc64	-1.95653	-0.34921
X8sp_body_EC28_sc65	-1.94081	-0.347119
X8sp_body_EC28_sc66	-1.81013	-0.490721
X8sp_body_EC28_sc67	0.796899	-1.31135
X8sp_body_EC28_sc68	-1.90897	-0.495142
X8sp_ys_EC28_sc90	-2.97757	-3.65919
X8sp_ys_EC28_sc91	-6.09007	-0.669413
X8sp_ys_EC28_sc92	-2.07645	-2.18766
X8sp_ys_EC28_sc93	-6.67692	-0.544879
X8sp_ys_EC28_sc94	-5.64052	-0.807183
X35sp_body_EC29_sc1	2.07765	-0.761349
X35sp_body_EC29_sc2	1.82628	12.0377
X35sp_body_EC29_sc4	3.25312	-1.01562
X35sp_body_EC29_sc5	4.31512	-2.04948
X35sp_body_EC29_sc6	2.39922	0.923753
X35sp_body_EC29_sc7	3.91309	1.41267
X35sp_body_EC29_sc8	2.97585	-0.712177
X35sp_body_EC29_sc12	2.43829	-0.435262
X35sp_body_EC29_sc13	4.16263	0.970547
X35sp_body_EC29_sc14	1.95191	1.13464
X35sp_body_EC29_sc15	1.00758	13.0191
X35sp_body_EC29_sc16	3.83474	0.792812
X35sp_body_EC29_sc17	3.68685	-1.94115
X35sp_body_EC29_sc18	4.25836	0.23299
X35sp_body_EC29_sc19	3.87637	1.16042
X35sp_body_EC29_sc20	3.57602	1.7483
X35sp_body_EC29_sc21	3.83014	-0.746235
X35sp_body_EC29_sc22	2.90251	-1.09599
X35sp_head_EC29_sc25	4.34567	-0.546001
X35sp_head_EC29_sc26	3.48131	1.19347
X35sp_head_EC29_sc27	3.24405	2.16561
X35sp_head_EC29_sc28	3.23117	1.10869
X35sp_head_EC29_sc29	1.25671	13.3977
X35sp_head_EC29_sc30	-6.90471	1.85275
X35sp_head_EC29_sc31	2.88013	-0.492192
X35sp_head_EC29_sc32	3.45024	1.15927
X35sp_head_EC29_sc33	4.0605	0.725966
X35sp_head_EC29_sc35	3.4961	1.62329
X35sp_head_EC29_sc36	3.54826	0.757456
X35sp_ys_EC29_sc38	-3.33901	-6.03368
X35sp_ys_EC29_sc39	0.569486	13.4538
X35sp_ys_EC29_sc40	-2.81588	-5.98274
X35sp_ys_EC29_sc41	-4.06667	-5.2124
X35sp_ys_EC29_sc42	0.437877	13.3898
X35sp_ys_EC29_sc43	-2.99259	-6.07254
X35sp_ys_EC29_sc44	-4.23195	-5.40959
X35sp_limb_EC29_sc45	3.81062	-0.385507
X35sp_limb_EC29_sc46	4.1127	-2.01308
X35sp_limb_EC29_sc47	4.0069	-0.330926
X35sp_neg_EC29_sc48	1.14779	13.298
X35sp_neg_EC29_sc49	1.96934	10.9629
X35sp_neg_EC29_sc50	0.477795	12.693
X35sp_neg_EC29_sc51	1.60726	11.3903
X35sp_neg_EC29_sc52	1.89668	11.0128
X35sp_limb_EC30_sc1	3.15546	0.639773
X35sp_limb_EC30_sc2	4.01828	-1.82082
X35sp_limb_EC30_sc3	1.72147	12.9573
X35sp_limb_EC30_sc4	3.31895	0.908611
X35sp_neg_EC30_sc5	1.40557	13.1763
X35sp_neg_EC30_sc6	1.71699	11.7844
X35sp_neg_EC30_sc7	1.15549	13.1176
X35sp_neg_EC30_sc8	1.49335	13.2439
X35sp_body_EC30_sc53	3.66774	0.678173
X35sp_body_EC30_sc54	2.34306	-0.723106
X35sp_body_EC30_sc55	1.9564	-0.507043
X35sp_body_EC30_sc56	3.30751	1.64521
X35sp_body_EC30_sc57	4.70679	1.17369
X35sp_body_EC30_sc58	4.40539	-0.12011
X35sp_body_EC30_sc60	4.27433	-0.618746
X35sp_body_EC30_sc62	3.0915	-0.364701
X35sp_body_EC30_sc63	3.5537	2.0703
X35sp_body_EC30_sc64	4.07867	-4.91058
X35sp_body_EC30_sc65	2.45944	1.70638
X35sp_body_EC30_sc66	3.92323	2.28608
X35sp_body_EC30_sc67	2.38702	-0.590298
X35sp_body_EC30_sc69	3.41465	2.20772
X35sp_body_EC30_sc70	4.73593	1.07924
X35sp_body_EC30_sc71	2.62769	1.0305
X35sp_body_EC30_sc72	3.24221	1.22573
X35sp_body_EC30_sc73	4.57584	-4.82474
X35sp_body_EC30_sc74	-3.60809	-4.78252
X35sp_body_EC30_sc75	3.92017	-1.8293
X35sp_head_EC30_sc76	1.77915	11.3747
X35sp_head_EC30_sc77	1.59533	11.4005
X35sp_head_EC30_sc78	3.86512	1.27442
X35sp_head_EC30_sc79	3.61708	1.29477
X35sp_head_EC30_sc80	3.01151	-0.67156
X35sp_head_EC30_sc81	1.30772	13.5366
X35sp_head_EC30_sc82	1.76985	11.9159
X35sp_head_EC30_sc83	1.81334	11.4005
X35sp_head_EC30_sc84	4.35735	-0.146081
X35sp_head_EC30_sc85	1.29762	11.0032
X35sp_head_EC30_sc86	1.76286	11.5899
X35sp_ys_EC30_sc87	-4.50552	-5.10173
X35sp_ys_EC30_sc89	-4.44282	-5.81483
X35sp_ys_EC30_sc90	-4.46424	-5.58607
X35sp_ys_EC30_sc91	0.4511	13.4449
X35sp_ys_EC30_sc92	-4.18434	-5.46812
X35sp_ys_EC30_sc93	-3.9333	-6.48732
X35sp_neg_EC30_sc94	1.49052	13.1066
X35sp_neg_EC31_sc1	1.87394	12.3859
X35sp_neg_EC31_sc2	1.5579	12.1403
X35sp_neg_EC31_sc3	1.85604	11.3148
X35sp_neg_EC31_sc4	1.61231	13.4956
X35sp_neg_EC31_sc5	1.07429	13.3069
X35sp_limb_EC31_sc6	1.42782	13.3822
X35sp_limb_EC31_sc7	3.83214	-1.69865
X35sp_limb_EC31_sc8	3.44513	-0.664623
X35sp_limb_EC31_sc9	2.60196	-0.811745
X35sp_ys_EC31_sc10	-3.24657	-6.12788
X35sp_ys_EC31_sc11	-3.60707	-6.66787
X35sp_ys_EC31_sc12	0.423173	13.384
X35sp_ys_EC31_sc13	-3.2622	-5.98249
X35sp_ys_EC31_sc14	-4.1311	-4.94754
X35sp_ys_EC31_sc15	4.31728	-3.60244
X35sp_ys_EC31_sc16	-4.44851	-5.16276
X35sp_ys_EC31_sc17	-3.85492	-6.62907
X35sp_head_EC31_sc18	2.79641	1.02186
X35sp_head_EC31_sc19	1.41815	11.2197
X35sp_head_EC31_sc20	2.94157	1.09698
X35sp_head_EC31_sc21	3.12848	0.734614
X35sp_head_EC31_sc22	2.46157	-0.673901
X35sp_head_EC31_sc24	1.47922	11.3382
X35sp_head_EC31_sc25	2.35379	-0.694916
X35sp_head_EC31_sc26	3.78305	-1.08501
X35sp_head_EC31_sc27	3.66535	-0.495762
X35sp_head_EC31_sc28	3.88684	0.721115
X35sp_body_EC31_sc31	3.19606	0.468564
X35sp_body_EC31_sc33	3.35436	-0.821323
X35sp_body_EC31_sc35	3.29777	-0.635665
X35sp_body_EC31_sc36	2.56386	0.814321
X35sp_body_EC31_sc37	2.16457	-0.833997
X35sp_body_EC31_sc38	3.89015	0.908358
X35sp_body_EC31_sc39	1.86922	-0.740629
X35sp_body_EC31_sc40	3.07917	-0.0962652
X35sp_body_EC31_sc41	3.04574	0.499031
X35sp_body_EC31_sc42	2.09273	-0.840778
X35sp_body_EC31_sc43	-3.1422	-4.81222
X35sp_body_EC31_sc44	4.64637	-3.99755
X35sp_body_EC31_sc45	2.64067	1.9312
X35sp_body_EC31_sc46	3.28077	1.01009
X35sp_body_EC31_sc47	3.52105	1.13704
X35sp_body_EC31_sc48	3.91895	1.45594
X35sp_body_EC31_sc49	4.17215	-2.06968
X35sp_body_EC31_sc50	3.38926	-0.223803
X35sp_body_EC31_sc51	1.39585	11.8862
X35sp_body_EC31_sc52	2.92227	-0.856026
X35sp_limb_EC32_sc9	2.70242	-0.63591
X35sp_limb_EC32_sc44	3.366	0.602214
X35sp_limb_EC32_sc45	3.90491	1.08302
X35sp_limb_EC32_sc46	3.03482	0.0837523
X35sp_neg_EC32_sc4047	1.43263	11.4716
X35sp_neg_EC32_sc48	1.43291	13.3235
X35sp_neg_EC32_sc49	1.95435	10.9259
X35sp_neg_EC32_sc50	-6.90515	1.82687
X35sp_neg_EC32_sc53	1.25604	12.9204
X35sp_ys_EC32_sc54	-4.10253	-6.31801
X35sp_ys_EC32_sc55	-4.14204	-5.93474
X35sp_ys_EC32_sc56	-4.22642	-6.24029
X35sp_ys_EC32_sc57	-3.81477	-6.40739
X35sp_ys_EC32_sc58	-4.25137	-6.49936
X35sp_ys_EC32_sc59	-4.34447	-5.38789
X35sp_ys_EC32_sc60	-3.10626	-6.06599
X35sp_head_EC32_sc61	1.87716	10.9291
X35sp_head_EC32_sc62	3.83029	0.412996
X35sp_head_EC32_sc63	2.8695	-0.539544
X35sp_head_EC32_sc64	3.68013	1.14159
X35sp_head_EC32_sc66	1.52985	13.0066
X35sp_head_EC32_sc67	1.38058	11.2986
X35sp_head_EC32_sc68	3.82535	0.450137
X35sp_head_EC32_sc69	4.56508	-0.424509
X35sp_head_EC32_sc70	1.81253	-0.283458
X35sp_head_EC32_sc71	1.42869	11.3208
X35sp_head_EC32_sc72	3.08412	0.525062
X35sp_body_EC32_sc73	3.28086	1.03709
X35sp_body_EC32_sc75	3.50572	1.30747
X35sp_body_EC32_sc76	4.42194	-1.38962
X35sp_body_EC32_sc77	2.89331	-0.267073
X35sp_body_EC32_sc78	2.57439	-0.787602
X35sp_body_EC32_sc79	4.58515	-2.81321
X35sp_body_EC32_sc80	2.42174	1.31232
X35sp_body_EC32_sc81	4.89103	-4.92361
X35sp_body_EC32_sc82	3.78695	0.905428
X35sp_body_EC32_sc83	2.8256	-1.0881
X35sp_body_EC32_sc84	2.74468	1.87792
X35sp_body_EC32_sc85	3.71104	1.33663
X35sp_body_EC32_sc86	3.21749	1.30306
X35sp_body_EC32_sc87	6.30779	-4.49458
X35sp_body_EC32_sc88	4.38648	-1.81096
X35sp_body_EC32_sc89	1.35943	11.9255
X35sp_body_EC32_sc90	1.481	13.1661
X35sp_body_EC32_sc91	2.94292	1.75153
X35sp_body_EC32_sc92	3.22943	-0.524884
X35sp_body_EC32_sc93	5.13933	-5.16243
X35sp_body_EC32_sc94	2.46488	0.484195
X18sp17_body_EC33_sc1	0.371126	-0.40796
X18sp17_body_EC33_sc2	-0.249607	0.168349
X18sp17_body_EC33_sc3	1.39662	12.5571
X18sp17_body_EC33_sc4	-0.667415	-0.165761
X18sp17_body_EC33_sc5	1.25161	-2.53665
X18sp17_body_EC33_sc6	3.05995	-1.4078
X18sp17_body_EC33_sc7	1.12103	-0.435632
X18sp17_body_EC33_sc8	1.45984	-0.527322
X18sp17_body_EC33_sc9	-0.462356	-0.50871
X18sp17_body_EC33_sc10	1.29425	-0.122403
X18sp17_body_EC33_sc11	-1.39625	0.083976
X18sp17_body_EC33_sc12	1.14943	12.5209
X18sp17_body_EC33_sc13	3.95055	-3.00805
X18sp17_body_EC33_sc14	-0.140648	-1.20204
X18sp17_body_EC33_sc15	1.08079	12.6009
X18sp17_body_EC33_sc16	1.24536	12.507
X18sp17_body_EC33_sc17	1.3719	12.6684
X18sp17_body_EC33_sc18	1.38018	12.776
X18sp17_body_EC33_sc19	0.70734	-1.77347
X18sp17_body_EC33_sc20	1.04498	12.0498
X18sp17_body_EC33_sc21	-1.05241	0.130638
X18sp17_body_EC33_sc22	-0.915516	-0.580766
X18sp17_body_EC33_sc24	2.20024	-2.31353
X18sp17_head_EC33_sc25	0.951796	1.08899
X18sp17_head_EC33_sc26	0.585548	0.23192
X18sp17_head_EC33_sc27	1.07219	12.3106
X18sp17_head_EC33_sc30	1.66308	0.614642
X18sp17_head_EC33_sc32	0.62662	0.0137513
X18sp17_head_EC33_sc33	0.723913	-0.0672025
X18sp17_head_EC33_sc35	4.4598	-2.81894
X18sp17_head_EC33_sc36	3.74997	-2.73698
X18sp17_ys_EC33_sc37	-3.89285	-4.71952
X18sp17_ys_EC33_sc38	-4.03038	-5.20285
X18sp17_ys_EC33_sc39	-0.561748	-0.760645
X18sp17_ys_EC33_sc40	-3.68908	-4.68761
X18sp17_ys_EC33_sc41	-5.69574	-0.952096
X18sp17_ys_EC33_sc42	-6.90311	-0.80891
X18sp17_ys_EC33_sc43	-0.121329	-0.12144
X18sp17_ys_EC33_sc44	-6.44136	-0.962235
X18sp17_body_EC33_sc46	0.0509897	0.467011
X18sp17_body_EC33_sc47	2.12331	-1.7406
X18sp17_neg_EC33_sc48	0.455808	11.9041
X18sp17_neg_EC33_sc49	1.12018	12.2632
X18sp17_neg_EC33_sc50	1.04064	11.7491
X18sp17_neg_EC33_sc51	0.766686	12.7766
X18sp17_neg_EC33_sc52	1.06067	12.4337
X18sp17_body_EC34_sc27	2.6271	-3.0998
X18sp17_body_EC34_sc28	2.53861	-2.00231
X18sp17_body_EC34_sc29	0.295543	-2.20099
X18sp17_body_EC34_sc30	-0.543815	-0.428996
X18sp17_neg_EC34_sc31	1.74245	12.6381
X18sp17_neg_EC34_sc32	0.328207	13.0838
X18sp17_neg_EC34_sc33	1.53819	12.2285
X18sp17_neg_EC34_sc35	1.71043	11.2933
X18sp17_body_EC34_sc53	1.20399	12.5675
X18sp17_body_EC34_sc55	1.30497	11.5841
X18sp17_body_EC34_sc56	1.31644	12.6549
X18sp17_body_EC34_sc57	2.79907	-2.89671
X18sp17_body_EC34_sc58	3.15271	0.148882
X18sp17_body_EC34_sc59	-1.24309	-0.0360204
X18sp17_body_EC34_sc60	2.4192	-2.7466
X18sp17_body_EC34_sc61	2.8557	-3.02669
X18sp17_body_EC34_sc62	-0.218467	-0.469616
X18sp17_body_EC34_sc63	1.33304	11.6446
X18sp17_body_EC34_sc64	0.195335	0.0195913
X18sp17_body_EC34_sc65	0.556184	0.959933
X18sp17_body_EC34_sc66	1.67145	12.9787
X18sp17_body_EC34_sc67	1.56736	12.5509
X18sp17_body_EC34_sc68	1.06924	-2.21495
X18sp17_body_EC34_sc69	1.54452	12.625
X18sp17_body_EC34_sc70	-0.960335	-0.307539
X18sp17_body_EC34_sc71	1.51053	12.6809
X18sp17_body_EC34_sc72	1.50153	12.7699
X18sp17_body_EC34_sc73	1.5181	12.7513
X18sp17_body_EC34_sc74	3.20204	-3.94692
X18sp17_body_EC34_sc75	3.26115	-2.55583
X18sp17_head_EC34_sc77	1.19454	-0.355753
X18sp17_head_EC34_sc78	1.30495	11.6076
X18sp17_head_EC34_sc79	2.14406	0.25312
X18sp17_head_EC34_sc80	1.36229	12.2774
X18sp17_head_EC34_sc81	1.40855	11.8031
X18sp17_head_EC34_sc82	1.20415	11.8821
X18sp17_head_EC34_sc83	0.747983	0.351906
X18sp17_head_EC34_sc84	4.36605	-3.02681
X18sp17_ys_EC34_sc87	-9.17092	-0.97296
X18sp17_ys_EC34_sc88	-3.37628	-5.41146
X18sp17_ys_EC34_sc89	-3.13373	-5.2061
X18sp17_ys_EC34_sc90	-3.25643	-4.24754
X18sp17_ys_EC34_sc91	-0.603653	-0.879586
X18sp17_ys_EC34_sc92	-3.15492	-5.34279
X18sp17_ys_EC34_sc93	-3.51406	-4.812
X18sp17_neg_EC34_sc94	0.357364	12.5458
X18sp17_neg_EC35_sc1	-6.93519	1.7331
X18sp17_neg_EC35_sc2	0.20169	11.9536
X18sp17_neg_EC35_sc3	0.443102	13.152
X18sp17_neg_EC35_sc4	0.935409	12.4837
X18sp17_neg_EC35_sc5	0.973657	12.3576
X18sp17_body_EC35_sc6	-0.486268	-0.262461
X18sp17_body_EC35_sc7	1.65196	1.79267
X18sp17_body_EC35_sc8	-0.758842	-0.21616
X18sp17_body_EC35_sc9	2.27411	-2.3616
X18sp17_ys_EC35_sc10	-3.41462	-5.9851
X18sp17_ys_EC35_sc11	-3.65202	-4.86487
X18sp17_ys_EC35_sc12	-3.27387	-5.31093
X18sp17_ys_EC35_sc13	-6.28515	-0.971425
X18sp17_ys_EC35_sc14	-3.66114	-5.76293
X18sp17_ys_EC35_sc15	-6.52296	-0.817719
X18sp17_ys_EC35_sc17	-3.08134	-5.24306
X18sp17_head_EC35_sc18	3.21436	-1.9461
X18sp17_head_EC35_sc20	3.4561	0.823036
X18sp17_head_EC35_sc22	1.10277	0.330459
X18sp17_head_EC35_sc24	1.47807	0.0832701
X18sp17_head_EC35_sc25	3.26183	-1.59833
X18sp17_head_EC35_sc26	3.55596	-2.32208
X18sp17_head_EC35_sc27	2.44248	0.0827569
X18sp17_head_EC35_sc28	1.55458	1.31048
X18sp17_head_EC35_sc29	1.8068	-3.29199
X18sp17_body_EC35_sc30	-0.312047	-0.121523
X18sp17_body_EC35_sc31	1.34576	-2.85665
X18sp17_body_EC35_sc32	4.77156	-3.46992
X18sp17_body_EC35_sc33	4.48314	-3.22919
X18sp17_body_EC35_sc35	1.49748	12.818
X18sp17_body_EC35_sc36	0.4389	0.289785
X18sp17_body_EC35_sc37	2.96586	-2.68099
X18sp17_body_EC35_sc38	1.77251	12.6588
X18sp17_body_EC35_sc39	1.73304	-0.214863
X18sp17_body_EC35_sc40	0.594678	13.0702
X18sp17_body_EC35_sc41	4.72976	-2.62386
X18sp17_body_EC35_sc42	1.78496	1.39604
X18sp17_body_EC35_sc43	1.61983	-2.41719
X18sp17_body_EC35_sc44	-0.80434	0.053367
X18sp17_body_EC35_sc45	1.72999	12.9065
X18sp17_body_EC35_sc46	1.71271	12.8905
X18sp17_body_EC35_sc47	-0.966756	-0.197901
X18sp17_body_EC35_sc48	-1.08004	-0.186577
X18sp17_body_EC35_sc49	1.76242	12.9354
X18sp17_body_EC35_sc50	2.26363	-2.47175
X18sp17_body_EC35_sc51	4.77463	-2.70596
X18sp17_body_EC35_sc52	3.03138	-2.80433
X18sp17_body_EC36_sc36	-0.428905	0.654738
X18sp17_body_EC36_sc37	-0.425242	0.0226633
X18sp17_body_EC36_sc38	-0.651639	0.0999836
X18sp17_body_EC36_sc39	3.39155	2.30027
X18sp17_neg_EC36_sc40	1.04055	11.6104
X18sp17_neg_EC36_sc41	0.202851	11.9533
X18sp17_neg_EC36_sc42	1.31653	12.6944
X18sp17_neg_EC36_sc43	0.200868	11.8882
X18sp17_neg_EC36_sc53	1.24843	12.6974
X18sp17_ys_EC36_sc54	-3.09335	-5.02472
X18sp17_ys_EC36_sc55	-3.7608	-5.23859
X18sp17_ys_EC36_sc56	-6.03862	-0.884558
X18sp17_ys_EC36_sc58	-6.47525	-0.877251
X18sp17_ys_EC36_sc59	-3.2513	-5.82187
X18sp17_ys_EC36_sc60	-3.87985	-5.46287
X18sp17_head_EC36_sc61	3.75006	-2.9442
X18sp17_head_EC36_sc62	0.332973	-0.366129
X18sp17_head_EC36_sc63	0.0248123	-0.131749
X18sp17_head_EC36_sc64	2.92221	-1.25152
X18sp17_head_EC36_sc65	1.07669	-0.638901
X18sp17_head_EC36_sc66	3.66742	-3.03853
X18sp17_head_EC36_sc67	2.34586	-0.110795
X18sp17_head_EC36_sc68	1.70612	-0.372724
X18sp17_head_EC36_sc69	0.304449	11.5199
X18sp17_head_EC36_sc70	0.932643	-0.526114
X18sp17_head_EC36_sc71	1.24425	-0.659085
X18sp17_head_EC36_sc72	0.0716095	-0.353032
X18sp17_body_EC36_sc73	0.876169	-2.94586
X18sp17_body_EC36_sc74	1.55624	12.6615
X18sp17_body_EC36_sc75	3.37409	-3.47741
X18sp17_body_EC36_sc76	-0.654528	0.00151579
X18sp17_body_EC36_sc77	-1.28245	-0.0264656
X18sp17_body_EC36_sc80	0.0690421	0.469967
X18sp17_body_EC36_sc81	1.38628	-2.05965
X18sp17_body_EC36_sc82	3.89671	-4.90733
X18sp17_body_EC36_sc83	0.989515	-1.63176
X18sp17_body_EC36_sc84	0.723693	13.2067
X18sp17_body_EC36_sc85	-0.757223	-0.52858
X18sp17_body_EC36_sc86	-0.805607	-0.0862339
X18sp17_body_EC36_sc87	0.31478	0.791347
X18sp17_body_EC36_sc88	0.738872	-0.134042
X18sp17_body_EC36_sc89	1.41273	-2.79324
X18sp17_body_EC36_sc90	-0.185827	0.523394
X18sp17_body_EC36_sc91	-0.81026	-0.0301286
X18sp17_body_EC36_sc92	1.87084	0.705407
X18sp17_body_EC36_sc93	2.31793	-3.10983
X18sp17_body_EC36_sc94	-0.44172	0.448982
X8sp_body_EC37_sc1	-0.827014	-0.68378
X8sp_body_EC37_sc2	0.440013	-0.573955
X8sp_body_EC37_sc3	1.42494	-2.25879
X8sp_body_EC37_sc4	1.9429	-2.56205
X8sp_body_EC37_sc5	-0.0245759	-1.73358
X8sp_body_EC37_sc6	-1.57071	-0.12544
X8sp_body_EC37_sc7	2.4415	-2.84407
X8sp_body_EC37_sc8	-0.339288	-0.805607
X8sp_body_EC37_sc9	0.602857	0.165426
X8sp_body_EC37_sc10	0.89935	-1.69153
X8sp_body_EC37_sc11	0.604683	-2.35254
X8sp_body_EC37_sc12	0.858607	-1.95985
X8sp_body_EC37_sc13	-1.83895	-0.0697918
X8sp_body_EC37_sc14	0.0794208	-0.267221
X8sp_body_EC37_sc15	-1.7022	-0.328827
X8sp_body_EC37_sc16	0.560762	-1.89978
X8sp_body_EC37_sc17	0.427759	-0.67829
X8sp_body_EC37_sc18	0.470183	-2.46501
X8sp_body_EC37_sc19	0.665525	-2.01412
X8sp_body_EC37_sc20	0.157251	0.0647698
X8sp_body_EC37_sc21	-0.972845	-2.03791
X8sp_body_EC37_sc22	0.345326	-1.03016
X8sp_body_EC37_sc23	-2.74705	-4.02513
X8sp_body_EC37_sc25	1.43713	-2.14389
X8sp_head_EC37_sc26	-0.964008	-0.376749
X8sp_head_EC37_sc27	0.628632	0.266516
X8sp_head_EC37_sc28	0.80232	0.738848
X8sp_head_EC37_sc29	1.15088	0.837721
X8sp_head_EC37_sc30	0.797383	1.11195
X8sp_head_EC37_sc31	-0.90454	-0.200839
X8sp_head_EC37_sc32	-1.21769	0.162426
X8sp_head_EC37_sc33	0.903215	1.44373
X8sp_head_EC37_sc35	1.45614	-2.05944
X8sp_head_EC37_sc36	0.313481	-0.48215
X8sp_ys_EC37_sc37	-6.28896	-0.714532
X8sp_ys_EC37_sc38	-2.72992	-3.99128
X8sp_ys_EC37_sc39	-7.21803	-0.723854
X8sp_ys_EC37_sc40	-2.18654	-2.94339
X8sp_ys_EC37_sc41	-7.17254	-0.604091
X8sp_ys_EC37_sc42	-7.18128	-0.831946
X8sp_ys_EC37_sc43	-7.24505	1.1556
X8sp_ys_EC37_sc44	-2.4211	-3.3715
X8sp_body_EC37_sc46	0.841515	-2.34791
X8sp_body_EC37_sc47	-0.675138	-1.18318
X8sp_neg_EC37_sc49	-0.0982967	11.8877
X8sp_neg_EC37_sc50	0.838703	13.0007
X8sp_neg_EC37_sc51	0.144334	12.3419
X8sp_neg_EC37_sc52	0.20478	12.0643
X8sp_body_EC38_sc10	-1.92244	0.0806402
X8sp_body_EC38_sc11	-0.538254	-1.64421
X8sp_body_EC38_sc12	-1.5288	-0.689133
X8sp_body_EC38_sc13	0.0189218	-1.10305
X8sp_neg_EC38_sc14	-0.0607027	11.8363
X8sp_neg_EC38_sc15	1.0232	12.397
X8sp_neg_EC38_sc16	1.05463	12.5085
X8sp_neg_EC38_sc17	0.483272	11.8204
X8sp_body_EC38_sc53	0.712559	-1.08735
X8sp_body_EC38_sc54	-2.79765	-3.84623
X8sp_body_EC38_sc55	0.766897	-2.94593
X8sp_body_EC38_sc56	-0.425253	-0.280992
X8sp_body_EC38_sc57	0.960253	-2.06952
X8sp_body_EC38_sc58	-0.640183	-0.935603
X8sp_body_EC38_sc59	-0.27811	-0.529614
X8sp_body_EC38_sc60	-1.80971	-0.0897712
X8sp_body_EC38_sc61	-0.558468	-0.382769
X8sp_body_EC38_sc62	-0.7728	-0.51705
X8sp_body_EC38_sc63	0.491311	0.0126188
X8sp_body_EC38_sc64	-1.6158	-0.175241
X8sp_body_EC38_sc65	-0.0626995	-0.396263
X8sp_body_EC38_sc66	0.643134	0.669839
X8sp_body_EC38_sc67	-1.52267	-0.067441
X8sp_body_EC38_sc68	-2.50604	-4.47854
X8sp_body_EC38_sc69	-0.589024	-1.12122
X8sp_body_EC38_sc70	1.90729	-2.41216
X8sp_body_EC38_sc71	0.915608	-1.80579
X8sp_body_EC38_sc72	1.25823	-2.87979
X8sp_body_EC38_sc73	0.775147	-1.32985
X8sp_body_EC38_sc74	-1.36532	-0.302307
X8sp_body_EC38_sc75	-0.0653031	-1.65486
X8sp_body_EC38_sc76	1.16785	-2.70041
X8sp_head_EC38_sc77	1.3051	1.48541
X8sp_head_EC38_sc78	0.696951	0.507995
X8sp_head_EC38_sc79	1.37076	-2.50809
X8sp_head_EC38_sc80	0.215084	0.276046
X8sp_head_EC38_sc81	0.756257	1.32386
X8sp_head_EC38_sc82	2.80716	-2.81415
X8sp_head_EC38_sc83	0.128865	0.0640202
X8sp_head_EC38_sc84	0.528133	0.57905
X8sp_head_EC38_sc86	1.20115	-2.64334
X8sp_ys_EC38_sc87	-6.47036	-0.759598
X8sp_ys_EC38_sc88	-2.74468	-4.63991
X8sp_ys_EC38_sc89	-6.96707	-0.612231
X8sp_ys_EC38_sc90	-3.21927	-4.44831
X8sp_ys_EC38_sc91	-5.58113	-0.852584
X8sp_ys_EC38_sc92	-6.14649	-0.835928
X8sp_ys_EC38_sc93	-6.2353	-0.70604
X8sp_neg_EC38_sc94	0.777148	11.68
X8sp_neg_EC39_sc1	0.362739	11.7623
X8sp_neg_EC39_sc2	-0.140768	12.0483
X8sp_neg_EC39_sc3	0.295908	11.4311
X8sp_neg_EC39_sc4	0.110175	11.6709
X8sp_neg_EC39_sc5	1.25743	12.4819
X8sp_body_EC39_sc6	-1.52393	-0.1198
X8sp_body_EC39_sc7	0.427824	-1.9544
X8sp_body_EC39_sc8	1.47809	-2.70805
X8sp_body_EC39_sc9	-1.73351	-0.330314
X8sp_ys_EC39_sc10	-7.16409	1.29663
X8sp_ys_EC39_sc11	-7.23644	0.17824
X8sp_ys_EC39_sc12	-7.15291	0.444009
X8sp_ys_EC39_sc13	-5.90305	-0.867427
X8sp_ys_EC39_sc14	-7.20931	0.561909
X8sp_ys_EC39_sc15	-2.44763	-4.14059
X8sp_ys_EC39_sc16	-7.22529	-0.864301
X8sp_ys_EC39_sc17	-1.52792	-2.09765
X8sp_head_EC39_sc18	0.46417	0.416314
X8sp_head_EC39_sc19	0.421162	12.1472
X8sp_head_EC39_sc20	-0.200502	0.0188334
X8sp_head_EC39_sc21	0.744635	-2.83959
X8sp_head_EC39_sc22	-0.0791432	0.785907
X8sp_head_EC39_sc24	-0.360497	0.407376
X8sp_head_EC39_sc25	-0.847964	-0.257604
X8sp_head_EC39_sc26	1.10131	0.55552
X8sp_head_EC39_sc27	-0.152012	-1.84807
X8sp_head_EC39_sc28	1.82951	-2.68306
X8sp_body_EC39_sc29	-1.36288	-0.717554
X8sp_body_EC39_sc30	-0.874749	-1.17891
X8sp_body_EC39_sc31	3.03339	-2.52809
X8sp_body_EC39_sc32	2.53299	-2.48031
X8sp_body_EC39_sc33	2.69069	-2.46337
X8sp_body_EC39_sc35	0.807392	-1.70743
X8sp_body_EC39_sc36	1.24683	-2.72046
X8sp_body_EC39_sc37	-1.85278	-0.376511
X8sp_body_EC39_sc38	-1.45064	-0.160148
X8sp_body_EC39_sc39	-3.33018	-4.36187
X8sp_body_EC39_sc40	-2.25063	-4.15136
X8sp_body_EC39_sc41	0.370661	-2.08821
X8sp_body_EC39_sc42	-0.664466	-0.0485374
X8sp_body_EC39_sc43	-1.27463	-0.895802
X8sp_body_EC39_sc44	0.476234	0.959418
X8sp_body_EC39_sc45	0.735275	-2.49843
X8sp_body_EC39_sc46	0.744163	-2.92632
X8sp_body_EC39_sc47	0.762524	-2.96525
X8sp_body_EC39_sc48	0.134375	-1.92276
X8sp_body_EC39_sc49	-1.64466	-0.260967
X8sp_body_EC39_sc50	0.556694	-1.27418
X8sp_body_EC39_sc51	1.03013	-2.85372
X8sp_body_EC39_sc52	-0.571892	-1.26545
X8sp_body_EC40_sc18	1.28847	-2.2584
X8sp_body_EC40_sc19	0.179855	-0.450708
X8sp_body_EC40_sc20	4.1377	-1.60669
X8sp_body_EC40_sc21	-1.83658	-0.248046
X8sp_neg_EC40_sc22	0.905969	11.7702
X8sp_neg_EC40_sc24	0.49955	11.8722
X8sp_neg_EC40_sc25	0.156568	11.6615
X8sp_neg_EC40_sc26	0.238156	12.0781
X8sp_neg_EC40_sc53	0.575873	12.0244
X8sp_ys_EC40_sc54	-7.68995	-0.720538
X8sp_ys_EC40_sc56	-6.20966	-0.839582
X8sp_ys_EC40_sc57	-7.38809	-0.711212
X8sp_ys_EC40_sc58	-5.45829	-1.01034
X8sp_ys_EC40_sc59	-7.22206	0.838143
X8sp_ys_EC40_sc60	-2.53741	-3.97441
X8sp_head_EC40_sc61	2.79881	1.89179
X8sp_head_EC40_sc62	2.34564	1.86247
X8sp_head_EC40_sc63	2.03013	-2.76504
X8sp_head_EC40_sc64	1.14051	-2.55368
X8sp_head_EC40_sc65	-0.322388	-0.719958
X8sp_head_EC40_sc66	-0.0711638	0.354924
X8sp_head_EC40_sc67	0.235499	0.886252
X8sp_head_EC40_sc68	-0.119846	-0.599813
X8sp_head_EC40_sc69	1.10819	1.46889
X8sp_head_EC40_sc70	2.05445	-0.0759857
X8sp_body_EC40_sc71	1.45062	-2.75041
X8sp_body_EC40_sc72	-2.67074	-3.43012
X8sp_body_EC40_sc73	1.15393	-1.59174
X8sp_body_EC40_sc74	1.11547	-2.00102
X8sp_body_EC40_sc75	0.863115	-3.03839
X8sp_body_EC40_sc76	-0.462406	-0.0546709
X8sp_body_EC40_sc77	1.02531	-2.96409
X8sp_body_EC40_sc78	0.561408	0.224707
X8sp_body_EC40_sc79	0.136403	-0.356084
X8sp_body_EC40_sc80	1.01262	-2.01798
X8sp_body_EC40_sc82	0.411762	-0.899885
X8sp_body_EC40_sc83	-0.973798	-0.556276
X8sp_body_EC40_sc84	3.58368	0.844746
X8sp_body_EC40_sc85	0.0744779	-0.668946
X8sp_body_EC40_sc86	0.399439	-1.70261
X8sp_body_EC40_sc87	2.2133	-2.56497
X8sp_body_EC40_sc88	0.298199	-1.59018
X8sp_body_EC40_sc89	-0.895162	-1.8182
X8sp_body_EC40_sc90	-0.736175	-1.49041
X8sp_body_EC40_sc91	-6.46295	-0.618361
X8sp_body_EC40_sc92	1.76391	-2.42487
X8sp_body_EC40_sc93	-0.86787	-0.768042
X8sp_body_EC40_sc94	-1.83083	-0.504807
X35sp_ys_EC41_sc2	-3.64276	-5.72082
X35sp_ys_EC41_sc3	-4.10168	-6.28719
X35sp_ys_EC41_sc4	4.809	1.0096
X35sp_ys_EC41_sc5	-2.97227	-6.08812
X35sp_ys_EC41_sc6	-3.75162	-6.09298
X35sp_ys_EC41_sc7	-3.71511	-6.20196
X35sp_ys_EC41_sc9	4.04251	-3.47722
X35sp_ys_EC41_sc11	-4.02948	-6.32218
X35sp_ys_EC41_sc12	-4.54632	-5.20993
X35sp_ys_EC41_sc13	-3.84926	-4.87869
X35sp_ys_EC41_sc15	-3.52548	-6.20705
X35sp_ys_EC41_sc16	-3.17265	-5.89901
X35sp_ys_EC41_sc18	-3.87717	-6.39299
X35sp_ys_EC41_sc19	-2.76863	-5.47025
X35sp_ys_EC41_sc20	-3.00551	-5.86218
X35sp34_ys_EC41_sc21	-6.1376	-0.978897
X35sp34_ys_EC41_sc22	-6.16205	-0.8829
X35sp34_ys_EC41_sc24	-3.61695	-6.54429
X35sp34_ys_EC41_sc25	-3.14741	-5.88919
X35sp34_ys_EC41_sc26	-2.62588	-4.92796
X35sp34_ys_EC41_sc27	-2.94372	-5.9611
X35sp34_ys_EC41_sc28	-3.80211	-6.13458
X35sp34_ys_EC41_sc29	-2.87604	-5.80804
X35sp34_ys_EC41_sc31	-3.73046	-6.24699
X35sp34_ys_EC41_sc32	-3.55373	-5.41484
X35sp34_ys_EC41_sc33	-3.15998	-6.25465
X35sp34_ys_EC41_sc36	-3.14115	-6.11436
X35sp34_ys_EC41_sc37	-3.76091	-6.3302
X35sp34_ys_EC41_sc38	4.02148	-5.89783
X35sp34_ys_EC41_sc40	-3.01049	-5.84318
X35sp34_ys_EC41_sc41	-3.32869	-6.13993
X35sp34_ys_EC41_sc42	-3.30768	-6.19611
X25sp_head_EC42_sc45	4.09045	-0.454051
X25sp_head_EC42_sc46	2.64827	-0.162844
X25sp_head_EC42_sc47	2.60254	1.13011
X25sp_head_EC42_sc48	3.53714	1.00493
X25sp_head_EC42_sc49	2.88107	0.380969
X25sp_head_EC42_sc50	2.6463	0.519626
X25sp_head_EC42_sc51	2.0311	0.675339
X25sp_head_EC42_sc52	1.72797	0.833014
X25sp_head_EC42_sc53	2.76338	0.739088
X25sp_head_EC42_sc54	2.7966	-0.639897
X25sp_head_EC42_sc55	2.05893	1.01337
X25sp_head_EC42_sc56	2.80794	0.355289
X25sp_head_EC42_sc57	4.16437	-0.680651
X25sp_head_EC42_sc58	2.69117	0.131546
X25sp_head_EC42_sc59	2.64516	-0.0483782
X25sp_head_EC42_sc60	2.53689	-0.594193
X25sp_head_EC42_sc61	1.43187	11.6504
X25sp_head_EC42_sc62	3.26205	1.55792
X25sp_head_EC42_sc63	2.95436	-0.601845
X25sp_head_EC42_sc64	2.90879	-0.5942
X25sp_ys_EC42_sc65	-3.80345	-5.41689
X25sp_ys_EC42_sc66	-4.09935	-5.95533
X25sp_ys_EC42_sc67	-3.90605	-6.02485
X25sp_ys_EC42_sc68	-4.05881	-5.91508
X25sp_ys_EC42_sc69	4.27989	-2.65689
X25sp_ys_EC42_sc70	-4.36751	-5.79009
X25sp_ys_EC42_sc71	-4.22755	-5.91323
X25sp_ys_EC42_sc72	-4.42687	-5.31817
X25sp_ys_EC42_sc74	-6.99191	1.64049
X25sp_ys_EC42_sc75	-7.01095	1.72443
X25sp_ys_EC42_sc78	-4.39601	-5.21021
X25sp_ys_EC42_sc79	-4.12392	-5.60749
X25sp_ys_EC42_sc80	-4.17609	-5.65646
X25sp_ys_EC42_sc81	-4.17795	-5.58381
X25sp_ys_EC42_sc82	-4.43302	-5.63542
X25sp_ys_EC42_sc83	-4.20318	-6.56878
X25sp_ys_EC42_sc84	3.86496	-3.37481
X25sp_ys_EC42_sc86	-4.33184	-6.01104
X25sp_ys_EC42_sc87	-4.27507	-5.84678
X25sp_ys_EC42_sc88	-4.01058	-5.28804
X25sp_ys_EC42_sc89	-6.95548	1.81321
X25sp_ys_EC42_sc90	-3.96843	-5.81704
X25sp_ys_EC42_sc91	-4.20057	-5.7643
X25sp_ys_EC42_sc92	-4.26541	-5.9972
X25sp_ys_EC42_sc93	-6.29887	-0.836554
X25sp_ys_EC42_sc94	-6.48876	-0.817354
X25sp_head_EC43_sc45	1.68872	0.649888
X25sp_head_EC43_sc46	2.05712	0.497526
X25sp_head_EC43_sc47	2.14159	0.602936
X25sp_head_EC43_sc48	2.27361	0.31056
X25sp_head_EC43_sc49	2.58751	-0.351558
X25sp_head_EC43_sc50	2.72586	1.24912
X25sp_head_EC43_sc51	2.21504	0.452489
X25sp_head_EC43_sc52	1.88133	0.547772
X25sp_head_EC43_sc53	2.8874	0.453175
X25sp_head_EC43_sc54	2.4106	0.371591
X25sp_head_EC43_sc55	2.38583	0.503465
X25sp_head_EC43_sc57	2.06424	0.439226
X25sp_head_EC43_sc58	3.50328	-2.29622
X25sp_head_EC43_sc59	2.05411	0.488324
X25sp_head_EC43_sc60	0.601714	11.643
X25sp_head_EC43_sc61	2.53413	0.507961
X25sp_head_EC43_sc62	3.55429	-1.54332
X25sp_head_EC43_sc63	2.24599	0.458743
X25sp_head_EC43_sc64	3.84418	-2.35502
X25sp_ys_EC43_sc65	-3.63133	-4.99703
X25sp_ys_EC43_sc66	-3.75844	-6.38205
X25sp_ys_EC43_sc67	-4.31614	-5.25884
X25sp_ys_EC43_sc68	-3.39642	-5.08779
X25sp_ys_EC43_sc69	-4.00622	-5.01416
X25sp_ys_EC43_sc70	-4.36352	-5.29271
X25sp_ys_EC43_sc71	-4.07434	-6.07237
X25sp_ys_EC43_sc72	-2.95994	-5.95564
X25sp_ys_EC43_sc73	4.1186	-5.72744
X25sp_ys_EC43_sc74	-3.8542	-5.82835
X25sp_ys_EC43_sc75	-3.66339	-6.61681
X25sp_ys_EC43_sc77	-3.42796	-5.47145
X25sp_ys_EC43_sc78	-3.88027	-4.92201
X25sp_ys_EC43_sc79	-3.8786	-6.51292
X25sp_ys_EC43_sc80	-3.79417	-6.07998
X25sp_ys_EC43_sc81	-3.97123	-5.10262
X25sp_ys_EC43_sc82	-4.12631	-6.24826
X25sp_ys_EC43_sc83	-3.76439	-5.02191
X25sp_ys_EC43_sc84	-3.99017	-6.27132
X25sp_ys_EC43_sc85	-4.01987	-5.93249
X25sp_ys_EC43_sc86	-3.60634	-6.63806
X25sp_ys_EC43_sc87	-4.12531	-5.77564
X25sp_ys_EC43_sc88	-3.52935	-6.07828
X25sp_ys_EC43_sc89	-4.39801	-5.75626
X25sp_ys_EC43_sc90	-4.17849	-5.9582
X25sp_ys_EC43_sc91	-4.08925	-6.41701
X25sp_ys_EC43_sc92	-3.94043	-6.23919
X25sp_ys_EC43_sc93	-3.94578	-6.26146
X25sp_ys_EC43_sc94	-4.11032	-5.60321
X8sp_ys_EC44_sc1	-2.48652	-3.47774
X8sp_ys_EC44_sc2	-5.55443	-0.94178
X8sp_ys_EC44_sc3	-2.43989	-4.26429
X8sp_ys_EC44_sc4	-7.14312	1.39643
X8sp_ys_EC44_sc5	-2.7527	-3.77861
X8sp_ys_EC44_sc6	-1.86893	-2.31171
X8sp_ys_EC44_sc7	-2.36984	-4.08362
X8sp_ys_EC44_sc8	-2.13086	-3.43271
X8sp_ys_EC44_sc9	-3.18708	-4.39207
X8sp_ys_EC44_sc10	-2.8486	-3.71247
X8sp_ys_EC44_sc11	-2.39916	-3.81829
X8sp_ys_EC44_sc12	-2.5644	-3.5374
X8sp_ys_EC44_sc13	-2.65128	-3.60222
X8sp_ys_EC44_sc14	-2.66043	-3.61378
X8sp_ys_EC44_sc15	-2.60636	-3.51457
X8sp_ys_EC44_sc16	0.0841472	-1.22945
X8sp_ys_EC44_sc17	-2.28101	-4.25155
X8sp_ys_EC44_sc18	-2.55322	-4.07893
X8sp_ys_EC44_sc19	-2.72173	-3.84123
X8sp_ys_EC44_sc20	-2.39811	-3.65328
X8sp_ys_EC44_sc21	-2.79144	-3.62026
X8sp_ys_EC44_sc22	-2.61235	-4.06081
X8sp_ys_EC44_sc24	-1.7079	-2.60558
X8sp_ys_EC44_sc25	-2.82188	-3.62952
X8sp_ys_EC44_sc26	-2.26808	-3.81922
X8sp_ys_EC44_sc27	-2.22975	-2.56906
X8sp_ys_EC44_sc28	-7.22477	1.3085
X8sp_ys_EC44_sc29	0.207819	12.82
X8sp_ys_EC44_sc30	-3.41675	-4.23941
X8sp_ys_EC44_sc31	-2.10884	-3.57741
X8sp_ys_EC44_sc32	-2.23241	-3.29564
X8sp_ys_EC44_sc33	-2.44542	-4.1048
X8sp_ys_EC44_sc35	-2.9505	-4.07273
X8sp_ys_EC44_sc36	-2.16595	-3.36311
X8sp_ys_EC44_sc37	-1.76502	-0.298968
X8sp_ys_EC44_sc38	-2.3635	-3.59617
X8sp_ys_EC44_sc39	-1.78836	-0.257155
X8sp_ys_EC44_sc40	-1.36867	-0.479635
X8sp_ys_EC44_sc41	-2.52917	-4.00226
X8sp_ys_EC44_sc42	-1.10034	-1.29802
X8sp_ys_EC44_sc43	-2.89053	-3.84201
X8sp_ys_EC44_sc44	-7.27638	1.22132
X8sp_ys_EC44_sc45	-1.91933	-0.0542191
X8sp_ys_EC44_sc46	-2.31268	-3.46312
X8sp_ys_EC44_sc47	0.93611	-2.31139
X8sp_ys_EC44_sc48	0.150974	-1.05732
X8sp_ys_EC44_sc49	-2.50862	-4.10881
X8sp_ys_EC44_sc50	-2.56903	-3.49709
X8sp_ys_EC44_sc51	-2.33624	-3.63896
X8sp_ys_EC44_sc52	-2.43928	-3.47378
X8sp_ys_EC44_sc53	-2.37775	-4.38486
X8sp_ys_EC44_sc54	-2.24832	-3.75411
X8sp_ys_EC44_sc55	-2.47491	-3.73722
X8sp_ys_EC44_sc56	-2.93634	-4.20154
X8sp_ys_EC44_sc57	-2.32537	-3.34199
X8sp_ys_EC44_sc58	-2.29184	-4.13283
X8sp_ys_EC44_sc59	-2.23147	-3.22111
X8sp_ys_EC44_sc60	-1.49446	-2.12511
X8sp_ys_EC44_sc61	-2.44117	-3.82271
X8sp_ys_EC44_sc62	0.736156	-2.07827
X18sp17_ys_EC45_sc1	-3.93534	-5.0001
X18sp17_ys_EC45_sc2	-4.52551	-5.61163
X18sp17_ys_EC45_sc3	3.50949	-3.92754
X18sp17_ys_EC45_sc4	-3.0479	-4.89916
X18sp17_ys_EC45_sc5	-3.43114	-5.13614
X18sp17_ys_EC45_sc6	-2.98221	-4.68524
X18sp17_ys_EC45_sc7	3.71166	-3.52443
X18sp17_ys_EC45_sc8	-3.27742	-5.56734
X18sp17_ys_EC45_sc9	-4.09699	-5.18078
X18sp17_ys_EC45_sc11	-3.08107	-4.82515
X18sp17_ys_EC45_sc12	-3.45694	-4.79553
X18sp17_ys_EC45_sc13	-3.76384	-4.97177
X18sp17_ys_EC45_sc14	-2.73434	-4.66944
X18sp17_ys_EC45_sc15	-3.03749	-5.30263
X18sp17_ys_EC45_sc16	-3.75601	-4.92096
X18sp17_ys_EC45_sc17	-3.68416	-6.02816
X18sp17_ys_EC45_sc18	-2.64281	-4.37962
X18sp17_ys_EC45_sc20	-3.65162	-4.82633
X18sp17_ys_EC45_sc21	-2.41225	-4.39658
X18sp17_ys_EC45_sc22	-2.76018	-5.04995
X18sp17_ys_EC45_sc24	-3.5662	-4.82358
X18sp17_ys_EC45_sc25	-4.30647	-6.07207
X18sp17_ys_EC45_sc26	0.171891	-1.49496
X18sp17_ys_EC45_sc27	0.154988	0.0906721
X18sp17_ys_EC45_sc28	-3.61475	-5.54765
X18sp17_ys_EC45_sc29	-3.96492	-5.78637
X18sp17_ys_EC45_sc30	-3.29181	-4.93782
X18sp17_ys_EC45_sc32	-2.76587	-4.20728
X18sp17_ys_EC45_sc33	-5.49297	-1.06492
X18sp17_ys_EC45_sc35	-2.55373	-4.74404
X18sp17_ys_EC45_sc36	-3.50588	-5.21914
X18sp17_ys_EC45_sc37	-4.20348	-5.72103
X18sp17_ys_EC45_sc38	-4.2001	-4.9773
X18sp17_ys_EC45_sc39	-3.56564	-5.39425
X18sp17_ys_EC45_sc40	-2.81424	-5.4014
X18sp17_ys_EC45_sc41	-3.37327	-4.88539
X18sp17_ys_EC45_sc42	-3.0134	-5.24054
X18sp17_ys_EC45_sc43	-2.73393	-5.51731
X18sp17_ys_EC45_sc44	-3.8344	-5.47738
X18sp17_ys_EC45_sc45	-3.35702	-4.94853
X18sp17_ys_EC45_sc46	-3.76217	-5.30091
X18sp17_ys_EC45_sc48	-3.86774	-5.76224
X18sp17_ys_EC45_sc50	-3.60489	-5.26079
X18sp17_ys_EC45_sc51	-2.87357	-4.41884
X18sp17_ys_EC45_sc52	-3.11002	-5.44609
X18sp17_ys_EC45_sc63	-3.63367	-4.84893
X18sp17_ys_EC45_sc64	-2.96493	-4.89763
X18sp17_ys_EC45_sc65	-3.52666	-5.71037
X18sp17_ys_EC45_sc66	-3.81882	-5.39785
X18sp17_ys_EC45_sc67	-3.59882	-5.4519
X18sp17_ys_EC45_sc68	-3.18374	-4.81758
X18sp17_ys_EC45_sc69	-3.51616	-4.88765
X18sp17_ys_EC45_sc70	-3.46108	-6.01446
X18sp17_ys_EC45_sc71	-3.13831	-4.87111
X18sp17_ys_EC45_sc72	-3.07402	-5.01521
X31sp_DA_EC46_sc3	3.92395	0.7576
X31sp_DA_EC46_sc4	3.8673	-5.72686
X31sp_DA_EC46_sc5	4.70681	-4.32473
X31sp_DA_EC46_sc6	4.5937	-5.73984
X31sp_DA_EC46_sc7	4.82252	-5.27077
X31sp_DA_EC46_sc8	4.52044	-4.06451
X31sp_DA_EC46_sc9	3.85643	-2.13449
X31sp_DA_EC46_sc10	4.76303	-3.62541
X31sp_DA_EC46_sc11	4.43169	-6.00839
X31sp_DA_EC46_sc12	3.95606	-6.47962
X31sp_DA_EC46_sc18	4.1525	-5.58465
X31sp_DA_EC46_sc19	4.85119	-4.38848
X31sp_DA_EC46_sc20	0.656496	0.341905
X31sp_DA_EC46_sc22	4.12392	-5.26963
X31sp_DA_EC46_sc24	3.71425	-4.07342
X31sp_DA_EC46_sc25	4.20289	-6.23575
X31sp_DA_EC46_sc26	4.83547	-3.87124
X31sp_DA_EC46_sc53	1.91505	-0.393279
X31sp_DA_EC46_sc54	4.02051	-6.00549
X31sp_DA_EC46_sc55	2.36553	0.285067
X31sp_DA_EC46_sc56	4.17167	-6.15638
X31sp_DA_EC46_sc58	3.73431	-6.32087
X31sp_DA_EC46_sc59	3.68844	-6.32528
X31sp_DA_EC46_sc60	4.14077	-5.67256
X31sp_DA_EC46_sc61	3.6291	-6.17892
X31sp_DA_EC46_sc62	3.8104	-6.3204
X31sp_DA_EC46_sc63	4.28058	-5.46215
X31sp_DA_EC46_sc64	3.72276	-6.20311
X31sp_DA_EC46_sc65	4.17296	-6.27857
X31sp_DA_EC46_sc66	5.57089	-4.80317
X31sp_DA_EC46_sc67	2.65159	1.32388
X31sp_DA_EC46_sc68	4.16315	-5.30178
X31sp_DA_EC46_sc69	3.78947	-6.1159
X31sp_DA_EC46_sc70	4.73032	-5.32677
X31sp_DA_EC46_sc71	1.66684	-0.548846
X31sp_DA_EC46_sc72	4.43199	-4.04692
X31sp_DA_EC46_sc73	3.96711	-5.62335
X31sp_DA_EC46_sc74	4.55035	0.796878
X31sp_DA_EC46_sc75	5.15016	-3.45334
X31sp_DA_EC46_sc76	3.69575	-6.3095
X31sp_DA_EC46_sc77	4.30592	-5.72148
X31sp_DA_EC46_sc78	4.2181	-6.18906
X31sp_DA_EC46_sc79	4.58791	-3.3136
X31sp_DA_EC46_sc80	1.79413	0.384146
X31sp_DA_EC46_sc81	3.98884	0.994871
X31sp_DA_EC46_sc82	4.97817	-3.59023
X31sp_DA_EC46_sc83	3.85786	-2.14679
X31sp_DA_EC46_sc84	4.53958	-5.71062
X31sp_DA_EC46_sc85	5.27074	-3.71107
X31sp_DA_EC46_sc86	3.67576	-6.16147
X31sp_DA_EC46_sc87	4.20423	-5.30655
X31sp_DA_EC46_sc88	4.17215	-6.28401
X31sp_DA_EC46_sc89	4.02089	-5.62012
X31sp_DA_EC46_sc90	3.62647	-6.20787
X31sp_DA_EC46_sc91	3.81804	-6.21304
X31sp_DA_EC46_sc92	4.28975	-6.13173
X31sp_DA_EC46_sc93	4.32075	-5.77909
X31sp_DA_EC46_sc94	4.313	-4.2076
X31sp32_DA_EC47_sc1	3.83472	-5.95636
X31sp32_DA_EC47_sc2	4.12619	-2.77232
X31sp32_DA_EC47_sc3	5.00609	-3.74004
X31sp32_DA_EC47_sc4	3.94293	-5.93547
X31sp32_DA_EC47_sc5	4.65876	-3.96779
X31sp32_DA_EC47_sc6	3.66056	-6.29583
X31sp32_DA_EC47_sc7	5.48352	-4.16659
X31sp32_DA_EC47_sc8	4.74515	-3.99642
X31sp32_DA_EC47_sc9	4.67647	-4.88333
X31sp32_DA_EC47_sc10	5.11716	-4.07493
X31sp32_DA_EC47_sc11	4.62835	-5.56795
X31sp32_DA_EC47_sc12	4.81807	-3.84131
X31sp32_DA_EC47_sc13	4.4942	-4.29488
X31sp32_DA_EC47_sc14	5.23437	-4.32809
X31sp32_DA_EC47_sc15	4.79086	-4.27083
X31sp32_DA_EC47_sc16	4.92067	-4.34269
X31sp32_DA_EC47_sc17	4.52749	-5.44396
X31sp32_DA_EC47_sc18	4.72218	-5.5391
X31sp32_DA_EC47_sc19	3.81601	-6.2302
X31sp32_DA_EC47_sc20	5.11216	-4.03715
X31sp32_DA_EC47_sc21	4.40002	-5.40922
X31sp32_DA_EC47_sc22	3.93695	-6.42825
X31sp32_DA_EC47_sc24	1.9315	-0.834899
X31sp32_DA_EC47_sc25	4.04875	-5.82223
X31sp32_DA_EC47_sc26	4.21362	-5.4021
X31sp32_DA_EC47_sc27	4.25308	-4.1772
X31sp32_DA_EC47_sc28	5.35872	-4.16477
X31sp32_DA_EC47_sc30	3.83897	-6.22473
X31sp32_DA_EC47_sc31	5.12918	-3.91348
X31sp32_DA_EC47_sc32	3.97316	-6.30092
X31sp32_DA_EC47_sc33	0.946411	13.4107
X31sp32_DA_EC47_sc35	5.21153	-3.73126
X31sp32_DA_EC47_sc36	4.91512	-4.17276
X31sp32_DA_EC47_sc37	4.70519	-3.95917
X31sp32_DA_EC47_sc38	4.64359	-3.69622
X31sp32_DA_EC47_sc39	4.42818	-5.65921
X31sp32_DA_EC47_sc40	4.75816	-5.00299
X31sp32_DA_EC47_sc41	3.86491	-5.80693
X31sp32_DA_EC47_sc42	3.84502	-6.00919
X31sp32_DA_EC47_sc43	4.84618	-4.1757
X31sp32_DA_EC47_sc44	4.73636	-4.05584
X31sp32_DA_EC47_sc45	4.6948	-5.13817
X31sp32_DA_EC47_sc46	4.86913	-3.78451
X31sp32_DA_EC47_sc47	3.86924	-6.34726
X31sp32_DA_EC47_sc48	5.28746	-3.15792
X31sp32_DA_EC47_sc50	4.38653	-3.94532
X31sp32_DA_EC47_sc51	4.38842	-5.84345
X31sp32_DA_EC47_sc52	4.91241	-4.50684
X37sp_DA_EC63_sc41	5.7	-3.61726
X37sp_DA_EC63_sc42	4.27347	-6.02534
X37sp_DA_EC63_sc44	5.35439	-4.78325
X37sp_DA_EC63_sc45	5.74983	-4.63275
X37sp_DA_EC63_sc46	6.33169	-4.18681
X37sp_DA_EC63_sc47	5.91935	-3.96042
X37sp_DA_EC63_sc48	5.97172	-3.94909
X37sp_DA_EC63_sc49	4.15827	-5.38762
X37sp_DA_EC63_sc50	5.63162	-4.39557
X37sp_DA_EC63_sc51	4.58059	-5.81293
X37sp_DA_EC63_sc52	4.90156	-4.90339
X37sp_DA_EC63_sc53	6.45038	-4.55927
X37sp_DA_EC63_sc54	6.24149	-4.61034
X37sp_DA_EC63_sc55	5.97554	-4.19241
X37sp_DA_EC63_sc56	5.14826	-4.94321
X37sp_DA_EC63_sc57	5.07605	-4.45222
X37sp_DA_EC63_sc58	6.25594	-4.20719
X37sp_DA_EC63_sc59	5.84893	-4.12485
X37sp_DA_EC63_sc60	6.38828	-4.43337
X37sp_DA_EC63_sc61	5.51035	-3.62477
X37sp_DA_EC63_sc62	5.67186	-3.64993
X37sp_DA_EC63_sc63	6.19281	-4.33116
X37sp_DA_EC63_sc64	6.04802	-4.08937
X37sp_DA_EC63_sc65	3.63444	-6.2266
X37sp_DA_EC63_sc67	6.36748	-4.37274
X37sp_DA_EC63_sc68	1.47444	12.7659
X37sp_DA_EC63_sc69	5.3674	-3.49747
X37sp_DA_EC63_sc70	6.44762	-4.41868
X37sp_DA_EC63_sc71	5.17646	-3.77173
X37sp_DA_EC63_sc72	5.69244	-3.65681
X37sp_DA_EC63_sc73	6.32157	-4.49685
X37sp_DA_EC63_sc74	6.22943	-4.29285
X37sp_DA_EC63_sc75	4.73034	-3.78014
X37sp_DA_EC63_sc76	6.10106	-4.23409
X37sp_DA_EC63_sc77	4.0626	-6.42759
X37sp_DA_EC63_sc79	3.78414	-6.01954
X37sp_DA_EC63_sc80	6.23121	-4.2035
X37sp_DA_EC63_sc81	5.93202	-3.98084
X37sp_DA_EC63_sc82	4.40743	-5.99557
X37sp_DA_EC63_sc83	5.2622	-4.0399
X37sp_DA_EC63_sc84	5.7352	-4.92522
X37sp_DA_EC63_sc85	5.76472	-3.75164
X37sp_DA_EC63_sc86	5.94117	-4.3496
X37sp_DA_EC63_sc87	5.59729	-4.31209
X37sp_DA_EC63_sc89	6.17837	-4.58554
X37sp_DA_EC63_sc90	3.94275	-5.49565
X37sp_DA_EC63_sc91	4.82315	-3.98102
X37sp_DA_EC63_sc92	4.43466	-5.23443
X37sp_DA_EC63_sc93	5.91823	-3.92708
X37sp_DA_EC63_sc94	4.6379	-5.55784
X37sp_DA_EC63_sc95	5.43059	-4.59956
X37sp_DA_EC63_sc96	6.21318	-4.64211
X43sp_DA_EC64_sc2	5.92155	-4.82693
X43sp_DA_EC64_sc3	5.78929	-4.08098
X43sp_DA_EC64_sc4	5.53502	-3.96229
X43sp_DA_EC64_sc5	5.72458	-4.12809
X43sp_DA_EC64_sc6	5.68209	-3.8199
X43sp_DA_EC64_sc7	5.89369	-4.49061
X43sp_DA_EC64_sc9	6.01298	-4.30221
X43sp_DA_EC64_sc10	5.10934	-3.51396
X43sp_DA_EC64_sc11	5.94643	-4.6048
X43sp_DA_EC64_sc12	5.64181	-4.38843
X43sp_DA_EC64_sc13	5.52605	-4.48275
X43sp_DA_EC64_sc14	5.98275	-4.53997
X43sp_DA_EC64_sc15	6.26158	-4.47239
X43sp_DA_EC64_sc17	5.79198	-4.57031
X43sp_DA_EC64_sc18	5.64706	-3.78806
X43sp_DA_EC64_sc19	5.74338	-4.14317
X43sp_DA_EC64_sc20	5.67823	-3.83905
X43sp_DA_EC64_sc22	5.40757	-3.83463
X43sp_DA_EC64_sc25	5.56865	-4.35069
X43sp_DA_EC64_sc26	5.73389	-4.34656
X43sp_DA_EC64_sc27	5.00843	-3.90905
X43sp_DA_EC64_sc28	5.45399	-4.05197
X43sp_DA_EC64_sc29	5.46953	-4.74249
X43sp_DA_EC64_sc30	5.08266	-4.27827
X43sp_DA_EC64_sc31	5.57329	-4.72984
X43sp_DA_EC64_sc32	5.80789	-3.77387
X43sp_DA_EC64_sc33	5.78773	-4.41666
X43sp_DA_EC64_sc35	5.81417	-3.93629
X43sp_DA_EC64_sc36	5.67803	-4.15346
X43sp_DA_EC64_sc37	5.19177	-5.09808
X43sp_DA_EC64_sc38	5.30395	-3.41933
X43sp_DA_EC64_sc39	5.65219	-4.61497
X43sp_DA_EC64_sc41	5.36577	-4.39593
X43sp_DA_EC64_sc42	5.9465	-4.3272
X43sp_DA_EC64_sc43	6.17045	-4.48984
X43sp_DA_EC64_sc44	3.07808	1.38829
X43sp_DA_EC64_sc45	5.62547	-4.19382
X43sp_DA_EC64_sc46	5.38635	-3.63008
X43sp_DA_EC64_sc47	5.65791	-4.61974
X43sp_DA_EC64_sc48	4.25781	-5.21353
X43sp_DA_EC64_sc49	6.20068	-4.34245
X43sp_DA_EC64_sc50	6.01252	-4.28457
X43sp_DA_EC64_sc51	6.12138	-4.54204
X43sp_DA_EC64_sc52	6.132	-4.63783
X43sp_DA_EC64_sc53	5.94211	-4.29906
X43sp_DA_EC64_sc54	5.92246	-4.58376
X43sp_DA_EC64_sc55	6.19946	-4.35289
X43sp_DA_EC64_sc56	6.34614	-4.2554
X4sp_ys_41neg_EC75_sc1	-2.11874	-3.24863
X4sp_ys_41neg_EC75_sc2	-1.64577	-2.16665
X4sp_ys_41neg_EC75_sc3	-1.24157	-1.76336
X4sp_ys_41neg_EC75_sc4	-1.56588	-2.16898
X4sp_ys_41neg_EC75_sc5	-1.32854	-1.6001
X4sp_ys_41neg_EC75_sc6	-7.12375	1.04197
X4sp_ys_41neg_EC75_sc7	-1.93514	-2.35231
X4sp_ys_41neg_EC75_sc8	-1.79264	-2.06555
X4sp_ys_41neg_EC75_sc9	-2.32474	-3.65185
X4sp_ys_41neg_EC75_sc10	-1.99089	-1.8983
X4sp_ys_41neg_EC75_sc11	-2.2002	-1.74326
X4sp_ys_41neg_EC75_sc12	-1.75031	-2.02713
X4sp_ys_41neg_EC75_sc13	-1.87533	-2.2764
X4sp_ys_41neg_EC75_sc14	-2.31045	-1.51508
X4sp_ys_41neg_EC75_sc15	-1.7814	-2.27398
X4sp_ys_41neg_EC75_sc16	-1.74573	-1.81835
X4sp_ys_41neg_EC75_sc17	-2.15621	-3.49895
X4sp_ys_41neg_EC75_sc18	-2.13757	-1.41363
X4sp_ys_41neg_EC75_sc19	-1.90245	-2.56066
X4sp_ys_41neg_EC75_sc20	-1.95915	-2.55126
X4sp_ys_41neg_EC75_sc21	-1.8599	-2.09041
X4sp_ys_41neg_EC75_sc22	-2.00048	-2.53419
X4sp_ys_41neg_EC75_sc24	-5.52624	-0.806887
X4sp_neg_EC75_sc25	-0.0340064	11.9461
X4sp_neg_EC75_sc26	-0.0379228	11.921
X4sp_neg_EC75_sc27	0.565254	12.0945
X4sp_neg_EC75_sc28	0.409958	12.2073
[truncated: 152 more rows]
