# Supplementary material for: Heterogeneity in endothelial cells and widespread venous arterialization during early vascular development in mammals
Source: Cell Res. 2022 Jan 25;32(4):333–48. doi: 10.1038/s41422-022-00615-z (PMC8975889; doi:10.1038/s41422-022-00615-z)
Supplement: Supplementary file 17 — Supplementary information, Table S6 [file 41422_2022_615_MOESM17_ESM.xls]

## Sheet: legends
Table S6. Heterologous ligand-receptor analysis relevant to mural cell recruitment.
Sheet 1: Cell information and PCA coordinates of sequenced mural cells (MC).
Sheet 2: Heterologous ligand-receptor pairs between VEC and MC.

## Sheet: Mural data
Cell_ID	Location	Stage	nGene	nUMI	Cluster	PC_1	PC_2
X29sp_DA_MC_EC77_sc1	Dorsal aorta	E9.5	6591	176117	MC_EP3	10.4683	6.21658
X29sp_DA_MC_EC77_sc2	Dorsal aorta	E9.5	6740	161446	MC_EP3	-4.12791	17.2891
X29sp_DA_MC_EC77_sc3	Dorsal aorta	E9.5	6586	122263	MC_EP3	-5.5647	14.5309
X29sp_DA_MC_EC77_sc4	Dorsal aorta	E9.5	6222	140749	MC_EP3	-3.89069	13.7995
X29sp_DA_MC_EC77_sc5	Dorsal aorta	E9.5	6761	104698	MC_EP3	-9.52044	13.7591
X29sp_DA_MC_EC77_sc6	Dorsal aorta	E9.5	1699	9715	MC_EP3
X29sp_DA_MC_EC77_sc7	Dorsal aorta	E9.5	5893	104166	MC_EP3	18.4515	1.30853
X29sp_DA_MC_EC77_sc8	Dorsal aorta	E9.5	5693	59542	MC_EP3	0.540362	15.5146
X29sp_DA_MC_EC77_sc9	Dorsal aorta	E9.5	7100	322592	MC_EP3	-8.55629	12.1734
X29sp_DA_MC_EC77_sc10	Dorsal aorta	E9.5	7054	250650	MC_EP3	-12.2155	11.0367
X29sp_DA_MC_EC77_sc11	Dorsal aorta	E9.5	6595	205030	MC_EP3	29.6638	-6.27216
X29sp_DA_MC_EC77_sc12	Dorsal aorta	E9.5	7854	228133	MC_EP3	26.3171	-10.2193
X29sp_DA_MC_EC77_sc13	Dorsal aorta	E9.5	6432	156871	MC_EP3	0.79531	12.8535
X29sp_DA_MC_EC77_sc14	Dorsal aorta	E9.5	6216	179012	MC_EP3	9.78142	-0.856545
X29sp_DA_MC_EC77_sc15	Dorsal aorta	E9.5	5977	163162	MC_EP3	-8.96595	9.71047
X29sp_DA_MC_EC77_sc16	Dorsal aorta	E9.5	5980	130196	MC_EP3	-6.59645	12.4128
X29sp_DA_MC_EC77_sc17	Dorsal aorta	E9.5	5686	92253	MC_EP3	13.3793	-1.70611
X29sp_DA_MC_EC77_sc18	Dorsal aorta	E9.5	6973	119831	MC_EP3	-10.4494	12.332
X29sp_DA_MC_EC77_sc19	Dorsal aorta	E9.5	6348	162408	MC_EP3	10.4198	12.7795
X29sp_DA_MC_EC77_sc20	Dorsal aorta	E9.5	6255	127849	MC_EP3	-7.78614	15.0645
X29sp_DA_MC_EC77_sc21	Dorsal aorta	E9.5	6799	231309	MC_EP3	-1.49166	13.3427
X29sp_DA_MC_EC77_sc22	Dorsal aorta	E9.5	7447	168836	MC_EP3	-12.3327	8.32528
X29sp_DA_MC_EC77_sc23	Dorsal aorta	E9.5	3779	15431	MC_EP3
X29sp_DA_MC_EC77_sc24	Dorsal aorta	E9.5	6084	86470	MC_EP3	-3.68611	15.9509
X29sp_DA_MC_EC77_sc25	Dorsal aorta	E9.5	6144	173667	MC_EP3	14.8742	4.66597
X29sp_DA_MC_EC77_sc26	Dorsal aorta	E9.5	6714	128775	MC_EP3	0.108575	15.4719
X29sp_DA_MC_EC77_sc27	Dorsal aorta	E9.5	7451	177766	MC_EP3	0.0390363	17.3138
X29sp_DA_MC_EC77_sc28	Dorsal aorta	E9.5	7105	185848	MC_EP3	26.0597	-0.467225
X29sp_DA_MC_EC77_sc29	Dorsal aorta	E9.5	7070	151236	MC_EP3	-5.24694	11.6134
X29sp_DA_MC_EC77_sc30	Dorsal aorta	E9.5	6861	208927	MC_EP3	8.01116	15.9691
X29sp_DA_MC_EC77_sc31	Dorsal aorta	E9.5	7257	176465	MC_EP3	-8.92666	12.3211
X29sp_DA_MC_EC77_sc32	Dorsal aorta	E9.5	7583	123917	MC_EP3	18.6433	1.18685
X29sp_DA_MC_EC77_sc33	Dorsal aorta	E9.5	6721	218480	MC_EP3	8.89773	8.7335
X29sp_DA_MC_EC77_sc34	Dorsal aorta	E9.5	4832	28602	MC_EP3
X29sp_DA_MC_EC77_sc35	Dorsal aorta	E9.5	7554	238801	MC_EP3	26.9604	-13.1138
X29sp_DA_MC_EC77_sc36	Dorsal aorta	E9.5	8014	386480	MC_EP3	0.548295	13.7376
X29sp_DA_MC_EC77_sc37	Dorsal aorta	E9.5	6666	194416	MC_EP3	24.993	2.20657
X29sp_DA_MC_EC77_sc38	Dorsal aorta	E9.5	7690	331045	MC_EP3	-8.10501	13.4716
X29sp_DA_MC_EC77_sc39	Dorsal aorta	E9.5	7345	240027	MC_EP3	-12.9865	10.4179
X29sp_DA_MC_EC77_sc40	Dorsal aorta	E9.5	6840	150318	MC_EP3	-3.96262	13.9264
X29sp_DA_MC_EC77_sc41	Dorsal aorta	E9.5	6964	222158	MC_EP3	-2.35912	10.8961
X29sp_DA_MC_EC77_sc42	Dorsal aorta	E9.5	6895	195469	MC_EP3	14.2442	4.55883
X29sp_DA_MC_EC77_sc43	Dorsal aorta	E9.5	7560	175070	MC_EP3	-6.55499	11.6739
X29sp_DA_MC_EC77_sc44	Dorsal aorta	E9.5	5809	125081	MC_EP3	-12.031	8.36045
X29sp_DA_MC_EC77_sc45	Dorsal aorta	E9.5	5835	152656	MC_EP3	14.4152	5.06376
X29sp_DA_MC_EC77_sc46	Dorsal aorta	E9.5	6649	103239	MC_EP3	-5.89586	13.2673
X29sp_DA_MC_EC77_sc47	Dorsal aorta	E9.5	6648	150371	MC_EP3	1.95427	16.8426
X29sp_DA_MC_EC77_sc48	Dorsal aorta	E9.5	6493	243589	MC_EP3	-8.08556	13.0239
X29sp_DA_MC_EC77_sc49	Dorsal aorta	E9.5	6803	153652	MC_EP3	-8.13441	12.4542
X29sp_DA_MC_EC77_sc50	Dorsal aorta	E9.5	6072	161738	MC_EP3	18.9486	9.9242
X29sp_DA_MC_EC77_sc51	Dorsal aorta	E9.5	7204	295728	MC_EP3	2.13764	14.2148
X29sp_DA_MC_EC77_sc52	Dorsal aorta	E9.5	675	1014	MC_EP3
X29sp_DA_MC_EC77_sc53	Dorsal aorta	E9.5	7112	220575	MC_EP3	0.33666	14.9423
X29sp_DA_MC_EC77_sc54	Dorsal aorta	E9.5	4696	71565	MC_EP3	2.4249	2.81078
X29sp_DA_MC_EC77_sc55	Dorsal aorta	E9.5	7363	309460	MC_EP3	14.4861	5.50375
X29sp_DA_MC_EC77_sc56	Dorsal aorta	E9.5	6157	104200	MC_EP3	-1.95566	13.9549
X29sp_DA_MC_EC77_sc57	Dorsal aorta	E9.5	7758	334715	MC_EP3	-6.84688	13.2035
X29sp_DA_MC_EC77_sc58	Dorsal aorta	E9.5	8275	391599	MC_EP3	-9.51734	10.3393
X29sp_DA_MC_EC77_sc59	Dorsal aorta	E9.5	8074	245601	MC_EP3	10.3397	9.54575
X29sp_DA_MC_EC77_sc60	Dorsal aorta	E9.5	7582	147346	MC_EP3	8.07807	1.35093
X29sp_DA_MC_EC77_sc61	Dorsal aorta	E9.5	6777	137697	MC_EP3	28.8401	-6.79732
X29sp_DA_MC_EC77_sc62	Dorsal aorta	E9.5	8462	307181	MC_EP3	18.1568	11.1294
X29sp_DA_MC_EC77_sc63	Dorsal aorta	E9.5	7217	160089	MC_EP3	33.2725	-10.4188
X29sp_DA_MC_EC77_sc64	Dorsal aorta	E9.5	5417	85829	MC_EP3	21.51	-2.53816
X29sp_DA_MC_EC77_sc65	Dorsal aorta	E9.5	6102	117857	MC_EP3	18.3174	0.737232
X29sp_DA_MC_EC77_sc66	Dorsal aorta	E9.5	7913	420277	MC_EP3	24.0703	-8.19321
X29sp_DA_MC_EC77_sc67	Dorsal aorta	E9.5	6590	171232	MC_EP3	-0.538831	16.1107
X29sp_DA_MC_EC77_sc68	Dorsal aorta	E9.5	6943	256692	MC_EP3	22.9246	-3.0449
X29sp_DA_MC_EC77_sc69	Dorsal aorta	E9.5	7834	269562	MC_EP3	-0.516059	11.3839
X29sp_DA_MC_EC77_sc70	Dorsal aorta	E9.5	7438	126655	MC_EP3	-3.89691	10.4455
X29sp_DA_MC_EC77_sc71	Dorsal aorta	E9.5	6518	155231	MC_EP3	9.43033	12.7863
X29sp_DA_MC_EC77_sc72	Dorsal aorta	E9.5	4851	137150	MC_EP3	18.3206	-3.86113
X29sp_DA_MC_EC77_sc73	Dorsal aorta	E9.5	6312	89982	MC_EP3	-4.45491	9.84467
X29sp_DA_MC_EC77_sc74	Dorsal aorta	E9.5	6004	252816	MC_EP3	18.0812	1.75915
X29sp_DA_MC_EC77_sc75	Dorsal aorta	E9.5	6938	178822	MC_EP3	21.2511	-2.55177
X29sp_DA_MC_EC77_sc76	Dorsal aorta	E9.5	6728	112542	MC_EP3	17.3077	-0.356473
X29sp_DA_MC_EC77_sc77	Dorsal aorta	E9.5	5770	176865	MC_EP3	11.7331	12.6037
X29sp_DA_MC_EC77_sc78	Dorsal aorta	E9.5	5614	165045	MC_EP3	12.1239	14.5155
X29sp_DA_MC_EC77_sc79	Dorsal aorta	E9.5	6815	182770	MC_EP3	-10.3608	10.1001
X29sp_DA_MC_EC77_sc80	Dorsal aorta	E9.5	6897	268051	MC_EP3	-13.4341	9.15589
X29sp_DA_MC_EC77_sc81	Dorsal aorta	E9.5	6781	148925	MC_EP3	-9.19632	6.93893
X29sp_DA_MC_EC77_sc82	Dorsal aorta	E9.5	6892	227819	MC_EP3	11.1681	4.6804
X29sp_DA_MC_EC77_sc83	Dorsal aorta	E9.5	5118	137224	MC_EP3	-5.8285	13.2578
X29sp_DA_MC_EC77_sc84	Dorsal aorta	E9.5	8267	365042	MC_EP3	29.3825	-12.7351
X29sp_DA_MC_EC77_sc85	Dorsal aorta	E9.5	5969	57926	MC_EP3	24.9972	-2.96633
X29sp_DA_MC_EC77_sc86	Dorsal aorta	E9.5	7172	398783	MC_EP3	-6.17966	15.6507
X29sp_DA_MC_EC77_sc87	Dorsal aorta	E9.5	8831	464492	MC_EP3	18.2487	-7.79012
X29sp_DA_MC_EC77_sc88	Dorsal aorta	E9.5	6325	95471	MC_EP3	-5.3825	15.8481
X29sp_DA_MC_EC77_sc89	Dorsal aorta	E9.5	6915	350544	MC_EP3	9.57111	3.18913
X29sp_DA_MC_EC77_sc90	Dorsal aorta	E9.5	6987	332031	MC_EP3	-8.41459	13.12
X29sp_DA_MC_EC77_sc91	Dorsal aorta	E9.5	7358	175469	MC_EP3	14.1297	15.6221
X29sp_DA_MC_EC77_sc92	Dorsal aorta	E9.5	7305	257362	MC_EP3	-2.09906	17.6494
X29sp_DA_MC_EC77_sc93	Dorsal aorta	E9.5	6837	173164	MC_EP3	0.161891	2.1676
X29sp_DA_MC_EC77_sc94	Dorsal aorta	E9.5	6116	155681	MC_EP3	5.79329	16.8377
X29sp_DA_MC_EC77_sc95	Dorsal aorta	E9.5	7593	189893	MC_EP3	11.2523	5.28349
X29sp_DA_MC_EC77_sc96	Dorsal aorta	E9.5	6649	286029	MC_EP3	13.0823	2.91011
X29sp_DA_MC_EC78_sc1	Dorsal aorta	E9.5	6374	158239	MC_EP3	-13.085	7.11769
X29sp_DA_MC_EC78_sc2	Dorsal aorta	E9.5	7014	242968	MC_EP3	-10.0365	12.3254
X29sp_DA_MC_EC78_sc3	Dorsal aorta	E9.5	7078	146800	MC_EP3	-2.63847	11.4791
X29sp_DA_MC_EC78_sc4	Dorsal aorta	E9.5	5401	73930	MC_EP3	-8.09131	9.99141
X29sp_DA_MC_EC78_sc5	Dorsal aorta	E9.5	6484	68507	MC_EP3	7.9213	4.68205
X29sp_DA_MC_EC78_sc6	Dorsal aorta	E9.5	7806	260108	MC_EP3	-10.6237	10.6406
X29sp_DA_MC_EC78_sc7	Dorsal aorta	E9.5	6148	124753	MC_EP3	1.39488	7.65655
X29sp_DA_MC_EC78_sc8	Dorsal aorta	E9.5	5461	54667	MC_EP3	-8.63257	8.03327
X29sp_DA_MC_EC78_sc9	Dorsal aorta	E9.5	4987	137283	MC_EP3	-1.17316	12.9032
X29sp_DA_MC_EC78_sc10	Dorsal aorta	E9.5	5022	75038	MC_EP3	-4.25081	10.8287
X29sp_DA_MC_EC78_sc11	Dorsal aorta	E9.5	5452	182825	MC_EP3	2.53793	6.74597
X29sp_DA_MC_EC78_sc12	Dorsal aorta	E9.5	4378	25382	MC_EP3
X29sp_DA_MC_EC78_sc13	Dorsal aorta	E9.5	6287	125653	MC_EP3	-3.17182	16.8494
X29sp_DA_MC_EC78_sc14	Dorsal aorta	E9.5	5283	115046	MC_EP3	-10.9219	12.5808
X29sp_DA_MC_EC78_sc15	Dorsal aorta	E9.5	5745	112382	MC_EP3	34.6202	-12.9646
X29sp_DA_MC_EC78_sc16	Dorsal aorta	E9.5	6673	151199	MC_EP3	22.5493	-2.769
X29sp_DA_MC_EC78_sc17	Dorsal aorta	E9.5	6383	95212	MC_EP3	-11.3104	8.72446
X29sp_DA_MC_EC78_sc18	Dorsal aorta	E9.5	6534	90528	MC_EP3	13.3378	9.23079
X29sp_DA_MC_EC78_sc19	Dorsal aorta	E9.5	6993	150812	MC_EP3	2.50543	13.449
X29sp_DA_MC_EC78_sc20	Dorsal aorta	E9.5	7608	168288	MC_EP3	24.5437	-2.4605
X29sp_DA_MC_EC78_sc21	Dorsal aorta	E9.5	6708	157820	MC_EP3	3.88975	11.1207
X29sp_DA_MC_EC78_sc22	Dorsal aorta	E9.5	6974	112412	MC_EP3	0.634131	14.8891
X29sp_DA_MC_EC78_sc23	Dorsal aorta	E9.5	4210	15883	MC_EP3
X29sp_DA_MC_EC78_sc24	Dorsal aorta	E9.5	6629	106331	MC_EP3	-8.62556	9.76551
X29sp_DA_MC_EC78_sc25	Dorsal aorta	E9.5	7369	232663	MC_EP3	-11.0439	13.4071
X29sp_DA_MC_EC78_sc26	Dorsal aorta	E9.5	7617	181332	MC_EP3	19.8212	-2.53686
X29sp_DA_MC_EC78_sc27	Dorsal aorta	E9.5	7062	148292	MC_EP3	-11.494	10.1353
X29sp_DA_MC_EC78_sc28	Dorsal aorta	E9.5	6982	130681	MC_EP3	15.7306	4.03142
X29sp_DA_MC_EC78_sc29	Dorsal aorta	E9.5	7451	127985	MC_EP3	-0.736114	13.5293
X29sp_DA_MC_EC78_sc30	Dorsal aorta	E9.5	6836	181319	MC_EP3	20.8086	1.36539
X29sp_DA_MC_EC78_sc31	Dorsal aorta	E9.5	5215	64153	MC_EP3	17.8541	2.99865
X29sp_DA_MC_EC78_sc32	Dorsal aorta	E9.5	7106	103665	MC_EP3	1.936	12.9368
X29sp_DA_MC_EC78_sc33	Dorsal aorta	E9.5	5873	140778	MC_EP3	17.9185	-1.77841
X29sp_DA_MC_EC78_sc34	Dorsal aorta	E9.5	3924	16385	MC_EP3
X29sp_DA_MC_EC78_sc35	Dorsal aorta	E9.5	6470	113511	MC_EP3	3.91453	11.0936
X29sp_DA_MC_EC78_sc36	Dorsal aorta	E9.5	7397	229627	MC_EP3	15.5478	0.484155
X29sp_DA_MC_EC78_sc37	Dorsal aorta	E9.5	5108	103362	MC_EP3	2.19443	15.2748
X29sp_DA_MC_EC78_sc38	Dorsal aorta	E9.5	6814	173384	MC_EP3	9.89521	11.8531
X29sp_DA_MC_EC78_sc39	Dorsal aorta	E9.5	7838	195213	MC_EP3	12.5724	4.32601
X29sp_DA_MC_EC78_sc40	Dorsal aorta	E9.5	7044	174629	MC_EP3	-4.56325	14.3553
X29sp_DA_MC_EC78_sc41	Dorsal aorta	E9.5	6714	213351	MC_EP3	-5.92886	11.4826
X29sp_DA_MC_EC78_sc42	Dorsal aorta	E9.5	6709	171374	MC_EP3	-3.09717	15.2224
X29sp_DA_MC_EC78_sc43	Dorsal aorta	E9.5	6701	101751	MC_EP3	11.5581	9.51858
X29sp_DA_MC_EC78_sc44	Dorsal aorta	E9.5	5931	132110	MC_EP3	20.3399	10.9902
X29sp_DA_MC_EC78_sc45	Dorsal aorta	E9.5	7293	263763	MC_EP3	9.46566	6.90549
X29sp_DA_MC_EC78_sc46	Dorsal aorta	E9.5	6931	106929	MC_EP3	26.7164	-8.8509
X29sp_DA_MC_EC78_sc47	Dorsal aorta	E9.5	6170	91699	MC_EP3	-3.35887	13.8287
X29sp_DA_MC_EC78_sc48	Dorsal aorta	E9.5	6546	184430	MC_EP3	17.7201	-0.374656
X38sp_DA_MC_EC79_sc1	Dorsal aorta	E10.5	5218	66004	MC_EP5	30.7186	-13.1457
X38sp_DA_MC_EC79_sc2	Dorsal aorta	E10.5	6731	125929	MC_EP5	20.5333	-5.10882
X38sp_DA_MC_EC79_sc3	Dorsal aorta	E10.5	5848	61890	MC_EP5	37.6705	-13.5967
X38sp_DA_MC_EC79_sc4	Dorsal aorta	E10.5	5840	47638	MC_EP5
X38sp_DA_MC_EC79_sc5	Dorsal aorta	E10.5	4798	25719	MC_EP5
X38sp_DA_MC_EC79_sc6	Dorsal aorta	E10.5	4163	37404	MC_EP5
X38sp_DA_MC_EC79_sc7	Dorsal aorta	E10.5	5563	91289	MC_EP5	26.8826	-8.56214
X38sp_DA_MC_EC79_sc8	Dorsal aorta	E10.5	5246	38537	MC_EP5
X38sp_DA_MC_EC79_sc9	Dorsal aorta	E10.5	5101	90004	MC_EP5	10.7833	12.0929
X38sp_DA_MC_EC79_sc10	Dorsal aorta	E10.5	5894	101054	MC_EP5	18.8268	9.37894
X38sp_DA_MC_EC79_sc11	Dorsal aorta	E10.5	6839	201785	MC_EP5	38.4341	-15.0255
X38sp_DA_MC_EC79_sc12	Dorsal aorta	E10.5	6238	50980	MC_EP5	5.00869	7.20491
X38sp_DA_MC_EC79_sc13	Dorsal aorta	E10.5	6994	125621	MC_EP5	2.27763	14.5949
X38sp_DA_MC_EC79_sc14	Dorsal aorta	E10.5	6508	147376	MC_EP5	11.1508	6.91108
X38sp_DA_MC_EC79_sc15	Dorsal aorta	E10.5	5043	72960	MC_EP5	20.9608	-7.89301
X38sp_DA_MC_EC79_sc16	Dorsal aorta	E10.5	6802	164022	MC_EP5	26.0139	-8.13644
X38sp_DA_MC_EC79_sc17	Dorsal aorta	E10.5	7372	91370	MC_EP5	30.2482	-11.2976
X38sp_DA_MC_EC79_sc18	Dorsal aorta	E10.5	5754	49014	MC_EP5
X38sp_DA_MC_EC79_sc19	Dorsal aorta	E10.5	6766	106570	MC_EP5	36.7001	-6.54159
X38sp_DA_MC_EC79_sc20	Dorsal aorta	E10.5	5962	68955	MC_EP5	24.0598	4.95513
X38sp_DA_MC_EC79_sc21	Dorsal aorta	E10.5	6199	127182	MC_EP5	18.1019	5.74009
X38sp_DA_MC_EC79_sc22	Dorsal aorta	E10.5	5255	49157	MC_EP5
X38sp_DA_MC_EC79_sc23	Dorsal aorta	E10.5	4402	16351	MC_EP5
X38sp_DA_MC_EC79_sc24	Dorsal aorta	E10.5	6999	51170	MC_EP5	17.5006	5.11002
X38sp_DA_MC_EC79_sc25	Dorsal aorta	E10.5	5915	88450	MC_EP5	7.70864	7.49828
X38sp_DA_MC_EC79_sc26	Dorsal aorta	E10.5	509	733	MC_EP5
X38sp_DA_MC_EC79_sc27	Dorsal aorta	E10.5	6411	65853	MC_EP5	32.195	-6.18307
X38sp_DA_MC_EC79_sc28	Dorsal aorta	E10.5	6754	96002	MC_EP5	34.6672	-3.53417
X38sp_DA_MC_EC79_sc29	Dorsal aorta	E10.5	5686	57886	MC_EP5	34.6396	-17.0989
X38sp_DA_MC_EC79_sc30	Dorsal aorta	E10.5	6566	142004	MC_EP5	34.2502	-4.74656
X38sp_DA_MC_EC79_sc31	Dorsal aorta	E10.5	6699	125763	MC_EP5	-1.88431	5.90912
X38sp_DA_MC_EC79_sc32	Dorsal aorta	E10.5	6535	100292	MC_EP5	38.0482	-14.3071
X38sp_DA_MC_EC79_sc33	Dorsal aorta	E10.5	6791	170660	MC_EP5	12.9436	8.29083
X38sp_DA_MC_EC79_sc34	Dorsal aorta	E10.5	4089	18967	MC_EP5
X38sp_DA_MC_EC79_sc35	Dorsal aorta	E10.5	5813	82595	MC_EP5	23.2333	7.43743
X38sp_DA_MC_EC79_sc36	Dorsal aorta	E10.5	7852	230434	MC_EP5	28.0467	-10.0751
X38sp_DA_MC_EC79_sc37	Dorsal aorta	E10.5	7305	186252	MC_EP5	27.4422	-13.2793
X38sp_DA_MC_EC79_sc38	Dorsal aorta	E10.5	6558	194920	MC_EP5	30.5713	0.887932
X38sp_DA_MC_EC79_sc39	Dorsal aorta	E10.5	6253	120251	MC_EP5	34.8843	-4.15814
X38sp_DA_MC_EC79_sc40	Dorsal aorta	E10.5	7123	132730	MC_EP5	21.6982	-0.516308
X38sp_DA_MC_EC79_sc41	Dorsal aorta	E10.5	6991	197942	MC_EP5	26.0856	-16.4138
X38sp_DA_MC_EC79_sc42	Dorsal aorta	E10.5	6251	145863	MC_EP5	27.2946	-6.83301
X38sp_DA_MC_EC79_sc43	Dorsal aorta	E10.5	7575	136071	MC_EP5	33.954	-16.2451
X38sp_DA_MC_EC79_sc44	Dorsal aorta	E10.5	7413	221081	MC_EP5	29.8945	-10.9677
X38sp_DA_MC_EC79_sc45	Dorsal aorta	E10.5	6166	132344	MC_EP5	24.3988	-6.42239
X38sp_DA_MC_EC79_sc46	Dorsal aorta	E10.5	6328	66665	MC_EP5	36.892	-12.8402
X38sp_DA_MC_EC79_sc47	Dorsal aorta	E10.5	6254	95154	MC_EP5	15.7445	9.62137
X38sp_DA_MC_EC79_sc48	Dorsal aorta	E10.5	6531	146603	MC_EP5	33.2842	-10.9223
X38sp_DA_MC_EC79_sc49	Dorsal aorta	E10.5	5709	97503	MC_EP5	17.0556	2.78173
X38sp_DA_MC_EC79_sc50	Dorsal aorta	E10.5	6522	196185	MC_EP5	39.0632	-11.3088
X38sp_DA_MC_EC79_sc51	Dorsal aorta	E10.5	5616	133743	MC_EP5	24.2604	-0.0878977
X38sp_DA_MC_EC79_sc52	Dorsal aorta	E10.5	7714	274725	MC_EP5	30.6554	-7.51667
X38sp_DA_MC_EC79_sc53	Dorsal aorta	E10.5	7298	257307	MC_EP5	32.4593	-17.9221
X38sp_DA_MC_EC79_sc54	Dorsal aorta	E10.5	6294	129206	MC_EP5	35.7419	-11.1278
X38sp_DA_MC_EC79_sc55	Dorsal aorta	E10.5	6457	164507	MC_EP5	33.6209	-11.6058
X38sp_DA_MC_EC79_sc56	Dorsal aorta	E10.5	1013	1498	MC_EP5
X38sp_DA_MC_EC79_sc57	Dorsal aorta	E10.5	5941	122169	MC_EP5	22.2793	10.1914
X38sp_DA_MC_EC79_sc58	Dorsal aorta	E10.5	5920	146665	MC_EP5	24.3987	4.60512
X38sp_DA_MC_EC79_sc59	Dorsal aorta	E10.5	8053	216675	MC_EP5	33.5449	-17.8796
X38sp_DA_MC_EC79_sc60	Dorsal aorta	E10.5	4636	30996	MC_EP5
X38sp_DA_MC_EC79_sc61	Dorsal aorta	E10.5	6379	104154	MC_EP5	14.0778	14.5554
X38sp_DA_MC_EC79_sc62	Dorsal aorta	E10.5	6369	152526	MC_EP5	-2.0225	15.2546
X38sp_DA_MC_EC79_sc63	Dorsal aorta	E10.5	6344	88947	MC_EP5	26.5199	-10.3441
X38sp_DA_MC_EC79_sc64	Dorsal aorta	E10.5	5832	80641	MC_EP5	34.0617	-12.2417
X38sp_DA_MC_EC79_sc65	Dorsal aorta	E10.5	5853	107285	MC_EP5	28.5068	-10.3616
X38sp_DA_MC_EC79_sc66	Dorsal aorta	E10.5	7206	237972	MC_EP5	7.76922	11.5376
X38sp_DA_MC_EC79_sc67	Dorsal aorta	E10.5	6834	215050	MC_EP5	25.1926	-7.45389
X38sp_DA_MC_EC79_sc68	Dorsal aorta	E10.5	7846	370096	MC_EP5	33.3012	-16.3562
X38sp_DA_MC_EC79_sc69	Dorsal aorta	E10.5	6564	143534	MC_EP5	22.2144	2.20408
X38sp_DA_MC_EC79_sc70	Dorsal aorta	E10.5	7742	154103	MC_EP5	29.5615	-15.831
X38sp_DA_MC_EC79_sc71	Dorsal aorta	E10.5	4003	35795	MC_EP5
X38sp_DA_MC_EC79_sc72	Dorsal aorta	E10.5	6469	178949	MC_EP5	31.6192	-6.40994
X38sp_DA_MC_EC79_sc73	Dorsal aorta	E10.5	4830	38000	MC_EP5
X38sp_DA_MC_EC79_sc74	Dorsal aorta	E10.5	5761	173574	MC_EP5	19.6603	10.2353
X38sp_DA_MC_EC79_sc75	Dorsal aorta	E10.5	5703	83626	MC_EP5	11.2374	16.6342
X38sp_DA_MC_EC79_sc76	Dorsal aorta	E10.5	4362	30586	MC_EP5
X38sp_DA_MC_EC79_sc77	Dorsal aorta	E10.5	4768	102853	MC_EP5	16.572	9.12788
X38sp_DA_MC_EC79_sc78	Dorsal aorta	E10.5	6795	178575	MC_EP5	0.299917	6.64126
X38sp_DA_MC_EC79_sc79	Dorsal aorta	E10.5	4624	54506	MC_EP5	18.5384	11.5716
X38sp_DA_MC_EC79_sc80	Dorsal aorta	E10.5	6479	185808	MC_EP5	33.0713	-16.7226
X38sp_DA_MC_EC79_sc81	Dorsal aorta	E10.5	7658	159054	MC_EP5	26.4699	-1.26245
X38sp_DA_MC_EC79_sc82	Dorsal aorta	E10.5	7237	199412	MC_EP5	18.4636	6.991
X38sp_DA_MC_EC79_sc83	Dorsal aorta	E10.5	7267	292218	MC_EP5	29.2308	-15.3026
X38sp_DA_MC_EC79_sc84	Dorsal aorta	E10.5	7375	228997	MC_EP5	20.9166	-0.206593
X38sp_DA_MC_EC79_sc85	Dorsal aorta	E10.5	6242	70296	MC_EP5	35.5424	-16.8419
X38sp_DA_MC_EC79_sc86	Dorsal aorta	E10.5	6975	245952	MC_EP5	29.5008	-6.65764
X38sp_DA_MC_EC79_sc87	Dorsal aorta	E10.5	6163	115290	MC_EP5	21.7722	9.09958
X38sp_DA_MC_EC79_sc88	Dorsal aorta	E10.5	5494	62486	MC_EP5	21.3096	-2.45487
X38sp_DA_MC_EC79_sc89	Dorsal aorta	E10.5	1242	7648	MC_EP5
X38sp_DA_MC_EC79_sc90	Dorsal aorta	E10.5	5797	106827	MC_EP5	25.5449	-2.54587
X38sp_DA_MC_EC79_sc91	Dorsal aorta	E10.5	6325	137842	MC_EP5	35.9311	-16.4452
X38sp_DA_MC_EC79_sc92	Dorsal aorta	E10.5	6758	197348	MC_EP5	31.8366	-10.2772
X38sp_DA_MC_EC79_sc93	Dorsal aorta	E10.5	5727	87288	MC_EP5	35.4196	-13.3133
X38sp_DA_MC_EC79_sc94	Dorsal aorta	E10.5	7178	215287	MC_EP5	8.06455	9.47999
X38sp_DA_MC_EC79_sc95	Dorsal aorta	E10.5	7365	201626	MC_EP5	9.97353	12.078
X38sp_DA_MC_EC79_sc96	Dorsal aorta	E10.5	6404	271022	MC_EP5	31.4051	-2.89338
X38sp_DA_MC_EC80_sc1	Dorsal aorta	E10.5	5190	83251	MC_EP5	13.1419	8.85641
X38sp_DA_MC_EC80_sc2	Dorsal aorta	E10.5	6666	130622	MC_EP5	5.97534	10.3574
X38sp_DA_MC_EC80_sc3	Dorsal aorta	E10.5	3808	20019	MC_EP5
X38sp_DA_MC_EC80_sc4	Dorsal aorta	E10.5	8064	207057	MC_EP5	33.1456	-17.465
X38sp_DA_MC_EC80_sc5	Dorsal aorta	E10.5	6223	58809	MC_EP5	29.4496	0.904786
X38sp_DA_MC_EC80_sc6	Dorsal aorta	E10.5	6543	143932	MC_EP5	31.6466	-12.4288
X38sp_DA_MC_EC80_sc7	Dorsal aorta	E10.5	6406	109878	MC_EP5	18.6338	2.45451
X38sp_DA_MC_EC80_sc8	Dorsal aorta	E10.5	6819	77537	MC_EP5	30.2054	-12.5119
X38sp_DA_MC_EC80_sc9	Dorsal aorta	E10.5	5728	153737	MC_EP5	28.1398	-1.14193
X38sp_DA_MC_EC80_sc10	Dorsal aorta	E10.5	5873	105001	MC_EP5	9.36641	5.90648
X38sp_DA_MC_EC80_sc11	Dorsal aorta	E10.5	7867	278977	MC_EP5	31.1478	-11.2417
X38sp_DA_MC_EC80_sc12	Dorsal aorta	E10.5	5228	38361	MC_EP5
X38sp_DA_MC_EC80_sc13	Dorsal aorta	E10.5	7562	169975	MC_EP5	26.3325	-3.60939
X38sp_DA_MC_EC80_sc14	Dorsal aorta	E10.5	3666	25666	MC_EP5
X38sp_DA_MC_EC80_sc15	Dorsal aorta	E10.5	5240	83485	MC_EP5	17.6811	5.17437
X38sp_DA_MC_EC80_sc16	Dorsal aorta	E10.5	5892	88472	MC_EP5	29.7116	-5.41519
X38sp_DA_MC_EC80_sc65	Dorsal aorta	E10.5	7515	138553	MC_EP5	18.2456	8.62561
X38sp_DA_MC_EC80_sc66	Dorsal aorta	E10.5	5999	139932	MC_EP5	16.652	8.27659
X38sp_DA_MC_EC80_sc67	Dorsal aorta	E10.5	7201	204521	MC_EP5	25.8071	-2.63292
X38sp_DA_MC_EC80_sc68	Dorsal aorta	E10.5	6067	146256	MC_EP5	30.0817	-15.7532
X38sp_DA_MC_EC80_sc69	Dorsal aorta	E10.5	7475	178792	MC_EP5	8.57279	8.95656
X38sp_DA_MC_EC80_sc70	Dorsal aorta	E10.5	7882	105831	MC_EP5	3.84162	-0.912042
X38sp_DA_MC_EC80_sc71	Dorsal aorta	E10.5	6429	108870	MC_EP5	24.6718	-7.93025
X38sp_DA_MC_EC80_sc72	Dorsal aorta	E10.5	7131	179915	MC_EP5	-1.75215	8.50229
X38sp_DA_MC_EC80_sc73	Dorsal aorta	E10.5	7157	93290	MC_EP5	27.1567	-14.002
X38sp_DA_MC_EC80_sc74	Dorsal aorta	E10.5	4319	89514	MC_EP5	14.4749	10.949
X38sp_DA_MC_EC80_sc75	Dorsal aorta	E10.5	6674	94156	MC_EP5	23.3281	3.79971
X38sp_DA_MC_EC80_sc76	Dorsal aorta	E10.5	522	866	MC_EP5
X38sp_DA_MC_EC80_sc77	Dorsal aorta	E10.5	3207	53118	MC_EP5	18.4563	1.52753
X38sp_DA_MC_EC80_sc78	Dorsal aorta	E10.5	5971	148949	MC_EP5	10.9161	8.90868
X38sp_DA_MC_EC80_sc79	Dorsal aorta	E10.5	5028	52135	MC_EP5	23.2753	-1.56754
X38sp_DA_MC_EC80_sc80	Dorsal aorta	E10.5	6014	98781	MC_EP5	30.6355	-15.7738
X38sp_DA_MC_EC80_sc81	Dorsal aorta	E10.5	3658	27350	MC_EP5
X38sp_DA_MC_EC80_sc82	Dorsal aorta	E10.5	8365	361323	MC_EP5	31.6393	-17.7942
X38sp_DA_MC_EC80_sc83	Dorsal aorta	E10.5	5801	139750	MC_EP5	9.16019	9.63638
X38sp_DA_MC_EC80_sc84	Dorsal aorta	E10.5	6169	126956	MC_EP5	1.40725	13.4265
X38sp_DA_MC_EC80_sc85	Dorsal aorta	E10.5	5931	69680	MC_EP5	23.1334	-9.73893
X38sp_DA_MC_EC80_sc86	Dorsal aorta	E10.5	4861	92479	MC_EP5	23.1207	-6.77457
X38sp_DA_MC_EC80_sc87	Dorsal aorta	E10.5	7068	118690	MC_EP5	30.4008	-8.63682
X38sp_DA_MC_EC80_sc88	Dorsal aorta	E10.5	6368	70273	MC_EP5	-2.68667	-1.10546
X38sp_DA_MC_EC80_sc89	Dorsal aorta	E10.5	5046	124732	MC_EP5	4.45294	11.8469
X38sp_DA_MC_EC80_sc90	Dorsal aorta	E10.5	6482	124817	MC_EP5	18.9371	7.38872
X38sp_DA_MC_EC80_sc91	Dorsal aorta	E10.5	5935	107025	MC_EP5	18.6248	9.88803
X38sp_DA_MC_EC80_sc92	Dorsal aorta	E10.5	3445	38912	MC_EP5
X38sp_DA_MC_EC80_sc93	Dorsal aorta	E10.5	6178	135894	MC_EP5	9.62496	14.5574
X38sp_DA_MC_EC80_sc94	Dorsal aorta	E10.5	6446	142723	MC_EP5	13.3854	8.52676
X38sp_DA_MC_EC80_sc95	Dorsal aorta	E10.5	7401	146235	MC_EP5	29.6338	-12.9209
X38sp_DA_MC_EC80_sc96	Dorsal aorta	E10.5	8048	380411	MC_EP5	-3.42012	10.0267
X29sp_limb_MC_EC83_sc1	Limb	E9.5	7995	320847	MC_EP7	-27.1977	-7.35148
X29sp_limb_MC_EC83_sc2	Limb	E9.5	8561	330130	MC_EP7	-26.7602	-9.68798
X29sp_limb_MC_EC83_sc3	Limb	E9.5	7510	246136	MC_EP7	-21.1575	-2.03622
X29sp_limb_MC_EC83_sc4	Limb	E9.5	7301	165893	MC_EP7	-25.0676	-2.75316
X29sp_limb_MC_EC83_sc5	Limb	E9.5	7008	137058	MC_EP7	-26.739	-6.30603
X29sp_limb_MC_EC83_sc6	Limb	E9.5	7533	362287	MC_EP7	-27.6111	-7.50037
X29sp_limb_MC_EC83_sc7	Limb	E9.5	6370	149750	MC_EP7	-21.3842	-0.633276
X29sp_limb_MC_EC83_sc8	Limb	E9.5	6868	137307	MC_EP7	-27.4203	-6.69754
X29sp_limb_MC_EC83_sc9	Limb	E9.5	7533	389525	MC_EP7	-26.483	-9.54356
X29sp_limb_MC_EC83_sc10	Limb	E9.5	6909	207993	MC_EP7	-26.54	-8.3746
X29sp_limb_MC_EC83_sc11	Limb	E9.5	7151	374255	MC_EP7	-27.3216	-8.76513
X29sp_limb_MC_EC83_sc12	Limb	E9.5	6523	75245	MC_EP7	-24.8377	-6.04322
X29sp_limb_MC_EC83_sc13	Limb	E9.5	6590	113520	MC_EP7	-19.1461	0.367834
X29sp_limb_MC_EC83_sc14	Limb	E9.5	8276	312905	MC_EP7	-26.1889	-7.17703
X29sp_limb_MC_EC83_sc15	Limb	E9.5	7708	218288	MC_EP7	-26.6573	-6.05367
X29sp_limb_MC_EC83_sc16	Limb	E9.5	8035	278413	MC_EP7	-27.1789	-9.11552
X29sp_limb_MC_EC83_sc17	Limb	E9.5	6200	100153	MC_EP7	-27.056	-6.06314
X29sp_limb_MC_EC83_sc18	Limb	E9.5	8718	215125	MC_EP7	-26.7958	-10.8609
X29sp_limb_MC_EC83_sc19	Limb	E9.5	7215	204061	MC_EP7	-27.5265	-6.66594
X29sp_limb_MC_EC83_sc20	Limb	E9.5	7733	179621	MC_EP7	-22.4149	-6.02639
X29sp_limb_MC_EC83_sc21	Limb	E9.5	7818	326261	MC_EP7	-25.2409	-6.3818
X29sp_limb_MC_EC83_sc22	Limb	E9.5	7884	166813	MC_EP7	-26.4208	-4.33074
X29sp_limb_MC_EC83_sc23	Limb	E9.5	4609	26888	MC_EP7
X29sp_limb_MC_EC83_sc24	Limb	E9.5	7124	102829	MC_EP7	-23.2276	-0.735362
X29sp_limb_MC_EC83_sc25	Limb	E9.5	8300	342329	MC_EP7	-26.7417	-8.21087
X29sp_limb_MC_EC83_sc26	Limb	E9.5	8298	209003	MC_EP7	-27.4014	-8.87548
X29sp_limb_MC_EC83_sc27	Limb	E9.5	8550	169129	MC_EP7	-21.4641	-3.0124
X29sp_limb_MC_EC83_sc28	Limb	E9.5	8468	206053	MC_EP7	-26.9468	-4.54681
X29sp_limb_MC_EC83_sc29	Limb	E9.5	6705	102436	MC_EP7	-24.6834	-3.75819
X29sp_limb_MC_EC83_sc30	Limb	E9.5	8046	239624	MC_EP7	-24.712	-7.19576
X29sp_limb_MC_EC83_sc31	Limb	E9.5	7780	188913	MC_EP7	-27.2708	-6.1572
X29sp_limb_MC_EC83_sc32	Limb	E9.5	9328	275695	MC_EP7	-26.5667	-7.51061
X29sp_limb_MC_EC83_sc33	Limb	E9.5	7946	264142	MC_EP7	-20.2525	-3.91125
X29sp_limb_MC_EC83_sc34	Limb	E9.5	5708	72681	MC_EP7	-26.8638	-6.10476
X29sp_limb_MC_EC83_sc35	Limb	E9.5	8260	303984	MC_EP7	-27.6587	-7.46129
X29sp_limb_MC_EC83_sc36	Limb	E9.5	9443	434712	MC_EP7	-25.9702	-6.61134
X29sp_limb_MC_EC83_sc37	Limb	E9.5	9666	420731	MC_EP7	-24.3918	-7.21482
X29sp_limb_MC_EC83_sc38	Limb	E9.5	7207	143118	MC_EP7	-25.6515	-7.86632
X29sp_limb_MC_EC83_sc39	Limb	E9.5	7850	246985	MC_EP7	-24.9931	-7.30772
X29sp_limb_MC_EC83_sc40	Limb	E9.5	7458	132596	MC_EP7	-21.0992	-2.06919
X29sp_limb_MC_EC83_sc41	Limb	E9.5	7795	280860	MC_EP7	-25.7856	-9.29603
X29sp_limb_MC_EC83_sc42	Limb	E9.5	8306	288714	MC_EP7	-24.2957	-8.26252
X29sp_limb_MC_EC83_sc43	Limb	E9.5	7544	137836	MC_EP7	-25.6113	-4.35826
X29sp_limb_MC_EC83_sc44	Limb	E9.5	7726	225395	MC_EP7	-26.1148	-3.49453
X29sp_limb_MC_EC83_sc45	Limb	E9.5	7758	166494	MC_EP7	-23.6977	-0.211673
X29sp_limb_MC_EC83_sc46	Limb	E9.5	7484	126160	MC_EP7	-25.0055	-5.94738
X29sp_limb_MC_EC83_sc47	Limb	E9.5	7658	146748	MC_EP7	-23.7463	-4.08969
X29sp_limb_MC_EC83_sc48	Limb	E9.5	7424	135777	MC_EP7	-24.1082	-4.26561
X29sp_limb_MC_EC83_sc49	Limb	E9.5	8145	224456	MC_EP7	-26.3382	-8.77635
X29sp_limb_MC_EC83_sc50	Limb	E9.5	6397	147438	MC_EP7	-25.555	-3.93584
X29sp_limb_MC_EC83_sc51	Limb	E9.5	7582	271612	MC_EP7	-24.1606	-1.81171
X29sp_limb_MC_EC83_sc52	Limb	E9.5	7741	227330	MC_EP7	-26.3134	-5.27675
X29sp_limb_MC_EC83_sc53	Limb	E9.5	8334	409757	MC_EP7	-24.2299	-3.89155
X29sp_limb_MC_EC83_sc54	Limb	E9.5	7909	212930	MC_EP7	-25.5007	-9.66466
X29sp_limb_MC_EC83_sc55	Limb	E9.5	7374	250215	MC_EP7	-14.4703	1.35088
X29sp_limb_MC_EC83_sc56	Limb	E9.5	6906	149315	MC_EP7	-21.1561	0.00446526
X29sp_limb_MC_EC83_sc57	Limb	E9.5	7818	187883	MC_EP7	-21.9946	-2.47982
X29sp_limb_MC_EC83_sc58	Limb	E9.5	8016	213971	MC_EP7	-25.8127	-9.11669
X29sp_limb_MC_EC83_sc59	Limb	E9.5	8023	143483	MC_EP7	-21.1425	-3.21207
X29sp_limb_MC_EC83_sc60	Limb	E9.5	5844	51575	MC_EP7	-20.4054	0.017413
X29sp_limb_MC_EC83_sc61	Limb	E9.5	8622	198615	MC_EP7	-25.3296	-7.56966
X29sp_limb_MC_EC83_sc62	Limb	E9.5	6736	117399	MC_EP7	-27.3178	-6.65786
X29sp_limb_MC_EC83_sc63	Limb	E9.5	7790	168728	MC_EP7	-27.7399	-6.45889
X29sp_limb_MC_EC83_sc64	Limb	E9.5	7683	142119	MC_EP7	-25.3837	-3.96067
X29sp_limb_MC_EC83_sc65	Limb	E9.5	7189	138452	MC_EP7	-25.6922	-7.95223
X29sp_limb_MC_EC83_sc66	Limb	E9.5	7415	255872	MC_EP7	-25.6426	-7.25826
X29sp_limb_MC_EC83_sc67	Limb	E9.5	8118	305940	MC_EP7	-27.5506	-6.48496
X29sp_limb_MC_EC83_sc68	Limb	E9.5	7619	256458	MC_EP7	-24.7764	-3.61093
X29sp_limb_MC_EC83_sc69	Limb	E9.5	8523	304246	MC_EP7	-28.7096	-7.77633
X29sp_limb_MC_EC83_sc70	Limb	E9.5	7149	98536	MC_EP7	-20.7485	2.21391
X29sp_limb_MC_EC83_sc71	Limb	E9.5	6828	121881	MC_EP7	-23.2372	-5.00806
X29sp_limb_MC_EC83_sc72	Limb	E9.5	7566	406137	MC_EP7	-26.0619	-6.47121
X29sp_limb_MC_EC83_sc73	Limb	E9.5	8106	219647	MC_EP7	-25.921	-4.23628
X29sp_limb_MC_EC83_sc74	Limb	E9.5	8363	467398	MC_EP7	-25.3387	-8.25019
X29sp_limb_MC_EC83_sc75	Limb	E9.5	8280	229292	MC_EP7	-26.8957	-8.3283
X29sp_limb_MC_EC83_sc76	Limb	E9.5	7315	107877	MC_EP7	-18.3751	0.909959
X29sp_limb_MC_EC83_sc77	Limb	E9.5	7708	345087	MC_EP7	-27.0714	-8.64964
X29sp_limb_MC_EC83_sc78	Limb	E9.5	8097	369193	MC_EP7	-25.4837	-8.30711
X29sp_limb_MC_EC83_sc79	Limb	E9.5	7328	144922	MC_EP7	-26.674	-5.51422
X29sp_limb_MC_EC83_sc80	Limb	E9.5	7751	286293	MC_EP7	-28.0195	-8.33161
X29sp_limb_MC_EC83_sc81	Limb	E9.5	8219	244500	MC_EP7	-23.8314	-3.4584
X29sp_limb_MC_EC83_sc82	Limb	E9.5	7401	281844	MC_EP7	-26.1506	-6.63866
X29sp_limb_MC_EC83_sc83	Limb	E9.5	6700	224938	MC_EP7	-24.8022	-2.57502
X29sp_limb_MC_EC83_sc84	Limb	E9.5	7081	154533	MC_EP7	-26.8013	-4.41867
X29sp_limb_MC_EC83_sc85	Limb	E9.5	6838	107026	MC_EP7	-17.9379	-1.91101
X29sp_limb_MC_EC83_sc86	Limb	E9.5	7268	240693	MC_EP7	-24.3651	-3.77422
X29sp_limb_MC_EC83_sc87	Limb	E9.5	8114	218313	MC_EP7	-25.9493	-7.32808
X29sp_limb_MC_EC83_sc88	Limb	E9.5	7799	208656	MC_EP7	-23.1518	-0.591288
X29sp_limb_MC_EC83_sc89	Limb	E9.5	7101	297512	MC_EP7	-25.075	-5.12763
X29sp_limb_MC_EC83_sc90	Limb	E9.5	7881	248347	MC_EP7	-26.6149	-5.75261
X29sp_limb_MC_EC83_sc91	Limb	E9.5	8986	319316	MC_EP7	-26.7535	-8.20625
X29sp_limb_MC_EC83_sc92	Limb	E9.5	7814	215820	MC_EP7	-23.1089	-5.59724
X29sp_limb_MC_EC83_sc93	Limb	E9.5	7739	254440	MC_EP7	-24.7318	-4.94666
X29sp_limb_MC_EC83_sc94	Limb	E9.5	7295	157326	MC_EP7	-21.1005	1.9551
X29sp_limb_MC_EC83_sc95	Limb	E9.5	7666	255361	MC_EP7	-25.5342	-3.04646
X29sp_limb_MC_EC83_sc96	Limb	E9.5	8116	551416	MC_EP7	-25.8376	-4.99773
X29sp_limb_MC_EC84_sc1	Limb	E9.5	7436	161568	MC_EP7	-24.643	-8.35805
X29sp_limb_MC_EC84_sc2	Limb	E9.5	8000	178238	MC_EP7	-26.5863	-7.18327
X29sp_limb_MC_EC84_sc3	Limb	E9.5	7003	98014	MC_EP7	-24.3251	-7.43424
X29sp_limb_MC_EC84_sc4	Limb	E9.5	6722	93631	MC_EP7	-23.7599	-5.41364
X29sp_limb_MC_EC84_sc5	Limb	E9.5	8075	162754	MC_EP7	-24.7292	-8.92682
X29sp_limb_MC_EC84_sc6	Limb	E9.5	7745	231955	MC_EP7	-25.535	-6.51285
X29sp_limb_MC_EC84_sc7	Limb	E9.5	7041	150415	MC_EP7	-26.3508	-4.62223
X29sp_limb_MC_EC84_sc8	Limb	E9.5	7128	115247	MC_EP7	-24.8641	-7.93953
X29sp_limb_MC_EC84_sc9	Limb	E9.5	6981	210984	MC_EP7	-16.4847	-0.0488366
X29sp_limb_MC_EC84_sc10	Limb	E9.5	7872	167742	MC_EP7	-25.0247	-6.88837
X29sp_limb_MC_EC84_sc11	Limb	E9.5	6648	214497	MC_EP7	-24.257	-7.56395
X29sp_limb_MC_EC84_sc12	Limb	E9.5	8474	128814	MC_EP7	-23.2544	-9.71964
X29sp_limb_MC_EC84_sc13	Limb	E9.5	6303	88939	MC_EP7	-23.2892	-3.69526
X29sp_limb_MC_EC84_sc14	Limb	E9.5	8413	210294	MC_EP7	-25.6254	-7.66657
X29sp_limb_MC_EC84_sc15	Limb	E9.5	8480	201684	MC_EP7	-24.8971	-5.69025
X29sp_limb_MC_EC84_sc16	Limb	E9.5	8517	259956	MC_EP7	-24.6557	-3.69639
X29sp_limb_MC_EC84_sc17	Limb	E9.5	6298	68929	MC_EP7	-22.7825	-3.71786
X29sp_limb_MC_EC84_sc18	Limb	E9.5	7099	99408	MC_EP7	-26.3213	-9.56675
X29sp_limb_MC_EC84_sc19	Limb	E9.5	7198	132132	MC_EP7	-24.7894	-6.19234
X29sp_limb_MC_EC84_sc20	Limb	E9.5	6891	95113	MC_EP7	-22.664	-7.88869
X29sp_limb_MC_EC84_sc21	Limb	E9.5	8033	250838	MC_EP7	-26.6135	-7.89992
X29sp_limb_MC_EC84_sc22	Limb	E9.5	7429	116862	MC_EP7	-20.4369	-3.74163
X29sp_limb_MC_EC84_sc23	Limb	E9.5	6007	45457	MC_EP7
X29sp_limb_MC_EC84_sc24	Limb	E9.5	6122	60571	MC_EP7	-22.8384	-6.39412
X29sp_limb_MC_EC84_sc25	Limb	E9.5	6915	156589	MC_EP7	-26.672	-8.88148
X29sp_limb_MC_EC84_sc26	Limb	E9.5	738	1438	MC_EP7
X29sp_limb_MC_EC84_sc27	Limb	E9.5	8752	183480	MC_EP7	-24.2436	-6.86675
X29sp_limb_MC_EC84_sc28	Limb	E9.5	8469	142689	MC_EP7	-23.1162	-4.85835
X29sp_limb_MC_EC84_sc29	Limb	E9.5	8478	176276	MC_EP7	-25.1131	-8.35593
X29sp_limb_MC_EC84_sc30	Limb	E9.5	7691	224269	MC_EP7	-25.0261	-7.09686
X29sp_limb_MC_EC84_sc31	Limb	E9.5	8281	201891	MC_EP7	-25.3318	-7.3742
X29sp_limb_MC_EC84_sc32	Limb	E9.5	7172	113960	MC_EP7	-24.5345	-7.38613
X29sp_limb_MC_EC84_sc33	Limb	E9.5	7919	186859	MC_EP7	-24.7212	-7.52893
X29sp_limb_MC_EC84_sc34	Limb	E9.5	6489	83086	MC_EP7	-24.7914	-6.34617
X29sp_limb_MC_EC84_sc35	Limb	E9.5	7609	135058	MC_EP7	-25.873	-9.85231
X29sp_limb_MC_EC84_sc36	Limb	E9.5	7733	165052	MC_EP7	-25.3677	-6.37155
X29sp_limb_MC_EC84_sc37	Limb	E9.5	7387	115980	MC_EP7	-22.361	-6.70719
X29sp_limb_MC_EC84_sc38	Limb	E9.5	7260	157418	MC_EP7	-25.6022	-6.74556
X29sp_limb_MC_EC84_sc39	Limb	E9.5	7555	173408	MC_EP7	-23.6509	-5.39553
X29sp_limb_MC_EC84_sc40	Limb	E9.5	7775	160788	MC_EP7	-24.6802	-9.74285
X29sp_limb_MC_EC84_sc41	Limb	E9.5	7104	160337	MC_EP7	-22.6154	-5.73627
X29sp_limb_MC_EC84_sc42	Limb	E9.5	8159	177895	MC_EP7	-23.5256	-8.29567
X29sp_limb_MC_EC84_sc43	Limb	E9.5	8628	152696	MC_EP7	-23.1169	-8.01351
X29sp_limb_MC_EC84_sc44	Limb	E9.5	8969	269326	MC_EP7	-22.3224	-6.46845
X29sp_limb_MC_EC84_sc45	Limb	E9.5	7742	198507	MC_EP7	-25.6517	-6.12791
X29sp_limb_MC_EC84_sc46	Limb	E9.5	7496	115479	MC_EP7	-25.858	-8.19923
X29sp_limb_MC_EC84_sc47	Limb	E9.5	8157	140001	MC_EP7	-24.251	-8.26763
X29sp_limb_MC_EC84_sc48	Limb	E9.5	1618	7404	MC_EP7

## Sheet: Ligand & Receptor
EP3vsMC_EP3	EP5vsMC_EP5	EP7vsMC_EP7	MC_EP3vsEP3	MC_EP5vsEP5	MC_EP7vsEP7
Adam12_Itga9	Adam10_Axl	Adam12_Itgb1	App_Cav1	Angpt2_Tek	App_Cav1
Adam12_Itgb1	Adam15_Itga5	Adam15_Itgav	App_Ncstn	Angpt2_Tie1	Bmp7_Bmpr2
Adam15_Itga9	Adam15_Itga9	Adam15_Itgb1	Bmp4_Bmpr2	App_Cav1	Bmp7_Eng
Adam15_Itgav	Adam15_Itgav	Adam17_Itgb1	Calm1_Ptpra	App_Ncstn	Calm1_Abca1
Adam15_Itgb1	Adam15_Itgb1	Apoe_Ldlr	Calr_Scarf1	Arf1_Insr	Calm1_Ptpra
Adam17_Itgb1	Adam17_Itga5	App_Gpc1	Col11a1_Itgb1	Bmp4_Bmpr2	Calm2_Abca1
Apoe_Ldlr	Adam17_Itgb1	B2m_Tfrc	Col18a1_Itga5	Calm1_Insr	Calm3_Abca1
Apoe_Lrp1	Adam17_Notch1	Calm1_Hmmr	Col18a1_Itgb1	Calm2_Insr	Calr_Scarf1
App_Gpc1	Apoe_Lrp1	Calr_Itgav	Col18a1_Kdr	Calm3_Insr	Col1a2_Cd93
App_Lrp1	App_Gpc1	Col18a1_Gpc1	Col1a1_Cd44	Calr_Itgav	Col1a2_Flt4
Calm1_Hmmr	App_Lrp1	Col18a1_Itgb1	Col1a1_Cd93	Calr_Scarf1	Col1a2_Itga1
Calm1_Ptpra	App_Ncstn	Col4a1_Itgav	Col1a1_Flt4	Col11a1_Itgb1	Col1a2_Itgb1
Calr_Itgav	Calm1_Mylk	Col4a1_Itgb1	Col1a1_Itga5	Col18a1_Itga5	Col3a1_Itgb1
Calr_Lrp1	Calm1_Ptpra	Col5a2_Itgb1	Col1a1_Itgb1	Col18a1_Itgb1	Col4a1_Cd47
Col18a1_Gpc1	Calm2_Mylk	Efna1_Epha4	Col1a2_Cd44	Col18a1_Kdr	Col4a1_Cd93
Col18a1_Itgb1	Calm3_Mylk	Efnb2_Epha4	Col1a2_Cd93	Col1a1_Cd44	Col4a1_Itga1
Col4a1_Itgav	Calr_Itgav	Efnb2_Ephb4	Col1a2_Flt4	Col1a1_Cd93	Col4a1_Itgb1
Col4a1_Itgb1	Calr_Lrp1	Fn1_Itgav	Col1a2_Itgb1	Col1a1_Flt4	Col4a2_Cd93
Col5a2_Itgb1	Col18a1_Gpc1	Fn1_Itgb1	Col2a1_Itgb1	Col1a1_Itga5	Dlk1_Notch1
Dll4_Notch2	Col18a1_Itga5	Gnai2_Cxcr2	Col3a1_Itgb1	Col1a1_Itgav	Efna2_Epha2
Dll4_Notch3	Col18a1_Itgb1	Gnai2_F2r	Col4a1_Cd47	Col1a1_Itgb1	Efna4_Epha2
Efna1_Epha7	Col4a1_Itgav	Gnai2_Igf1r	Col4a1_Cd93	Col1a2_Cd44	Efnb2_Ephb4
Efnb2_Ephb4	Col4a1_Itgb1	Hmgb1_Sdc1	Col4a1_Itgb1	Col1a2_Cd93	Efnb2_Pecam1
Fbn1_Itgav	Col5a2_Itgb1	Hspg2_Itgb1	Col4a2_Cd93	Col1a2_Flt4	Fbln1_Itgb1
Fbn1_Itgb1	Dkk2_Lrp6	Hspg2_Ptprs	Col5a1_Itgb1	Col1a2_Itgav	Fn1_Flt4
Fn1_Itga9	Dll4_Notch1	Hspg2_Sdc1	Col5a2_Itgb1	Col1a2_Itgb1	Fn1_Itga5
Fn1_Itgav	Dll4_Notch2	Igf1_Igf1r	Cxcl12_Itgb1	Col2a1_Itgb1	Fn1_Itga6
Fn1_Itgb1	Dll4_Notch3	Igf2_Igf1r	Dlk1_Notch1	Col3a1_Itgb1	Fn1_Itga9
Fn1_Sdc2	Edn1_Ednra	Igf2_Igf2r	Efnb2_Ephb4	Col4a1_Cd93	Fn1_Itgb1
Gnai2_Cxcr2	Efna1_Epha7	Lama4_Itgav	Efnb2_Pecam1	Col4a1_Itgav	Fn1_Robo4
Gnai2_F2r	Efnb2_Ephb4	Lama4_Itgb1	Fbln1_Itgb1	Col4a1_Itgb1	Gnai2_Cav1
Gnai2_Igf1r	Fbn1_Itga5	Lamb1_Itgav	Fbn1_Itga5	Col4a2_Cd93	Gnai2_F2r
Gnai2_S1pr3	Fbn1_Itgav	Lamb1_Itgb1	Fbn1_Itgb1	Col5a1_Itgb1	Gnai2_Igf1r
Gnai2_Unc5b	Fbn1_Itgb1	Lamc1_Itgav	Fn1_Cd44	Col5a2_Itgb1	Gnai2_S1pr1
Gpi1_Amfr	Fn1_Itga4	Lamc1_Itgb1	Fn1_Flt4	Col6a1_Itga6	Gnai2_Tbxa2r
Hmgb1_Sdc1	Fn1_Itga5	Mdk_Itgb1	Fn1_Itga5	Col6a1_Itgb1	Gnai2_Unc5b
Hras_Sdc2	Fn1_Itga9	Mdk_Sdc1	Fn1_Itga6	Cxcl12_Itgb1	Gpc3_Cd81
Hsp90b1_Lrp1	Fn1_Itgav	Mfge8_Itgav	Fn1_Itga9	Dlk1_Notch1	Gpc3_Igf1r
Hspg2_Itgb1	Fn1_Itgb1	Mfge8_Pdgfrb	Fn1_Itgb1	Efnb1_Ephb4	Gpi1_Amfr
Hspg2_Ptprs	Fn1_Sdc2	Nid1_Itgav	Fn1_Robo4	Efnb2_Ephb4	Igf2_Igf1r
Hspg2_Sdc1	Gnai2_Ednra	Nid1_Itgb1	Gnai2_Cav1	Efnb2_Pecam1	Igf2_Igf2r
Igf1_Igf1r	Gnai2_F2r	Nid1_Ptprf	Gnai2_F2r	Fbln1_Itgb1	Igfbp4_Lrp6
Igf2_Igf1r	Gnai2_Igf1r	Pdap1_Pdgfrb	Gnai2_Igf1r	Fbn1_Itga5	Lin7c_Abca1
Igf2_Igf2r	Gnai2_S1pr3	Pdgfb_Itgav	Gnai2_S1pr1	Fbn1_Itgav	Mdk_Itga6
Igfbp4_Lrp6	Gnai2_Unc5b	Pdgfb_Pdgfra	Gnai2_Tbxa2r	Fbn1_Itgb1	Mdk_Itgb1
Jag1_Notch2	Gpi1_Amfr	Pdgfb_Pdgfrb	Gnai2_Unc5b	Fn1_Cd44	Mdk_Ptprb
Jag1_Notch3	Hmgb1_Sdc1	Ptdss1_Jmjd6	Gpc3_Cd81	Fn1_Flt4	Mdk_Sdc3
Lama4_Itgav	Hsp90b1_Erbb2	Uba52_Tgfbr1	Gpc3_Igf1r	Fn1_Itga5	Mfap2_Notch1
Lama4_Itgb1	Hsp90b1_Lrp1	Vasp_Cxcr2	Gpi1_Amfr	Fn1_Itga6	Nid1_Itgb1
Lama5_Itgb1	Hspg2_Itgb1		Hras_Cav1	Fn1_Itga9	Pdgfc_Flt1
Lama5_Sdc1	Hspg2_Ptprs		Igf2_Igf1r	Fn1_Itgav	Pdgfc_Flt4
Lamb1_Itgav	Hspg2_Sdc1		Igf2_Igf2r	Fn1_Itgb1	Pdgfc_Kdr
Lamb1_Itgb1	Igf2_Igf1r		Igfbp4_Lrp6	Fn1_Robo4	Psen1_Notch1
Lamc1_Itgav	Igf2_Igf2r		Lamb1_Itga6	Gnai2_Cav1	Ptn_Ptprb
Lamc1_Itgb1	Igfbp4_Lrp6		Lamb1_Itgb1	Gnai2_F2r	Ptn_Sdc3
Lrpap1_Ldlr	Jag1_Notch1		Lamc1_Itga6	Gnai2_Igf1r	Qdpr_Dysf
Lrpap1_Lrp1	Jag1_Notch2		Lamc1_Itgb1	Gnai2_S1pr1	Sema3a_Nrp1
Ltbp1_Itgb5	Jag1_Notch3		Mdk_Itga6	Gnai2_Unc5b	Sema3a_Nrp2
Mdk_Itgb1	Lama3_Sdc2		Mdk_Itgb1	Gpc3_Cd81	Uba52_Notch1
Mdk_Lrp1	Lama4_Itgav		Mdk_Ptprb	Gpc3_Igf1r	Uba52_Tgfbr1
Mdk_Sdc1	Lama4_Itgb1		Mfap2_Notch1	Gpi1_Amfr	Uba52_Tgfbr2
Mdk_Sdc3	Lama5_Itgb1		Ncam1_Fgfr1	Hbegf_Cd44	Vcan_Itgb1
Mfge8_Itgav	Lama5_Sdc1		Ncam1_Ptpra	Hbegf_Cd9	Vegfb_Flt1
Mfge8_Pdgfrb	Lamb1_Itgav		Nid1_Itgb1	Hmgb1_Sdc1	Vegfb_Nrp1
Mfng_Notch2	Lamb1_Itgb1		Pkm_Cd44	Hras_Cav1	Wnt5a_Mcam
Mmp2_Sdc2	Lamc1_Itgav		Psen1_Cd44	Hras_Insr
Nid1_Itgav	Lamc1_Itgb1		Psen1_Ncstn	Hspg2_Itgb1
Nid1_Itgb1	Lrpap1_Lrp1		Psen1_Notch1	Hspg2_Ptprs
Nid1_Ptprf	Ltbp1_Itgb5		Qdpr_Dysf	Hspg2_Sdc1
Pdap1_Pdgfrb	Mdk_Itga4		Sema6a_Plxna2	Igf2_Igf1r
Pdgfb_Itgav	Mdk_Itgb1		Tgfb2_Eng	Igf2_Igf2r
Pdgfb_Lrp1	Mdk_Lrp1		Tgfb2_Tgfbr2	Igf2_Insr
Pdgfb_Pdgfra	Mdk_Sdc1		Tgfb2_Tgfbr3	Igfbp4_Lrp6
Pdgfb_Pdgfrb	Mdk_Sdc3		Timp2_Itgb1	Jag1_Notch1
Prss23_Tmem222	Mfap2_Notch1		Timp3_Kdr	Lama2_Itga6
Psap_Lrp1	Mfge8_Itgav		Uba52_Notch1	Lama2_Itgb1
Ptdss1_Jmjd6	Mfge8_Pdgfrb		Uba52_Tgfbr2	Lamb1_Itga6
Sorbs1_Itgb5	Mfng_Notch1		Vcan_Cd44	Lamb1_Itgav
Tfpi_Lrp1	Mfng_Notch2		Vcan_Itgb1	Lamb1_Itgb1
Tgm2_Itga9	Mmp2_Sdc2		Vegfb_Flt1	Lamc1_Itga6
Tgm2_Itgb1	Nid1_Itgav		Vegfb_Nrp1	Lamc1_Itgav
Uba52_Tgfbr1	Nid1_Itgb1		Vim_Cd44	Lamc1_Itgb1
Vasp_Cxcr2	Nid1_Ptprf			Mdk_Itga6
Vegfc_Itga9	Pdap1_Pdgfrb			Mdk_Itgb1
Vegfc_Itgb1	Pdgfb_Itgav			Mdk_Ptprb
	Pdgfb_Lrp1			Mdk_Sdc1
	Pdgfb_Pdgfra			Mfap2_Notch1
	Pdgfb_Pdgfrb			Mfge8_Itgav
	Psap_Lrp1			Ncam1_Fgfr1
	Sema6d_Plxna1			Nid1_Itgav
	Tfpi_Lrp1			Nid1_Itgb1
	Tgm2_Itga4			Pkm_Cd44
	Tgm2_Itga9			Qdpr_Dysf
	Tgm2_Itgb1			Sfrp1_Fzd6
	Timp2_Itgb1			Tgfb2_Eng
	Uba52_Erbb2			Tgfb2_Tgfbr1
	Uba52_Notch1			Tgfb2_Tgfbr2
	Uba52_Tgfbr1			Tgfb2_Tgfbr3
	Vegfa_Gpc1			Timp1_Cd63
	Vegfa_Itga9			Timp2_Itgb1
	Vegfa_Itgav			Timp3_Kdr
	Vegfa_Itgb1			Uba52_Notch1
	Vegfa_Nrp1			Uba52_Tgfbr1
	Vegfc_Itga9			Uba52_Tgfbr2
	Vegfc_Itgb1			Vcan_Cd44
				Vcan_Itgb1
				Vim_Cd44
