# Supplementary material for: Heterogeneity in endothelial cells and widespread venous arterialization during early vascular development in mammals
Source: Cell Res. 2022 Jan 25;32(4):333–48. doi: 10.1038/s41422-022-00615-z (PMC8975889; doi:10.1038/s41422-022-00615-z)
Supplement: Supplementary file 18 — Supplementary information, Table S7 [file 41422_2022_615_MOESM18_ESM.xls]

## Sheet: legends
Table S7. Integrated analysis of scRNA-seq datasets from human and mouse embryos.
Sheet 1: Cell information and metadata of the sequenced cells from human embryos
Sheet 2: UMAP coordinates, cluster assignment, cell cycle phase information of human dataset.
Sheet 3: UMAP coordinates and trajectory information by integrated analysis of VECs from mouse and human embryos.
Sheet 4: DEGs between hAEC1, hAEC2 and hVeEC of human dataset.
Sheet 5: DEGs overrepresented in hAEC1 compared to hVeEC in human dataset.
Sheet 6: DEGs overrepresented in hAEC2 compared to hVeEC in human dataset.
Sheet 7: DEGs between mAEC1, mAEC2 and mVeEC of mouse dataset.
Sheet 8: DEGs overrepresented in mAEC1 compared to mVeEC in mouse dataset.
Sheet 9: DEGs overrepresented in mAEC2 compared to mVeEC in mouse dataset.
Sheet 10: Pattern genes identified in two types of arterial VEC development in human and mouse.
Sheet 11: UMAP coordinates by integrated analysis of VECs in 3 datasets from human and mouse embryos.

## Sheet: human data
Cell_ID	Batch	Location	Stage	nGene	nUMI
hNo5_E3NB_sc_1	CS13	Neg	CS13	5618	120374
hNo5_E3NB_sc_2	CS13	Neg	CS13	5767	134125
hNo5_E3NB_sc_3	CS13	Neg	CS13	5627	76353
hNo5_E3NB_sc_4	CS13	Neg	CS13	4711	66198
hNo5_E3NB_sc_5	CS13	Neg	CS13	4940	30591
hNo5_E3NB_sc_6	CS13	Neg	CS13	3925	25824
hNo5_E3NB_sc_7	CS13	Neg	CS13	3500	25381
hNo5_E3NB_sc_8	CS13	Neg	CS13	2646	10709
hNo5_E3NB_sc_9	CS13	Neg	CS13	3794	49034
hNo5_E3NB_sc_10	CS13	Neg	CS13	4898	109711
hNo5_E3NB_sc_11	CS13	Neg	CS13	5753	73170
hNo5_E3NB_sc_12	CS13	Neg	CS13	4635	41259
hNo5_E3NB_sc_13	CS13	Neg	CS13	5074	42023
hNo5_E3NB_sc_14	CS13	Neg	CS13	3350	45185
hNo5_E3NB_sc_15	CS13	Neg	CS13	3710	45367
hNo5_E3NB_sc_16	CS13	Neg	CS13	3729	53942
hNo5_E3NB_sc_17	CS13	Neg	CS13	5326	64763
hNo5_E3NB_sc_18	CS13	Neg	CS13	4076	27765
hNo5_E3NB_sc_19	CS13	Neg	CS13	3651	48702
hNo5_E3NB_sc_20	CS13	Neg	CS13	4024	17768
hNo5_E3NB_sc_21	CS13	Neg	CS13	1089	1638
hNo5_E3NB_sc_22	CS13	Neg	CS13	1220	8269
hNo5_E3NB_sc_23	CS13	Neg	CS13	978	2124
hNo5_E3NB_sc_24	CS13	Neg	CS13	4295	43356
hNo5_E3NB_sc_25	CS13	Neg	CS13	6627	181858
hNo5_E3NB_sc_26	CS13	Neg	CS13	4702	54954
hNo5_E3NB_sc_27	CS13	Neg	CS13	6106	80003
hNo5_E3NB_sc_28	CS13	Neg	CS13	5309	37717
hNo5_E3NB_sc_29	CS13	Neg	CS13	3208	21848
hNo5_E3NB_sc_30	CS13	Neg	CS13	4105	49047
hNo5_E3NB_sc_31	CS13	Neg	CS13	3764	23335
hNo5_E3NB_sc_32	CS13	Neg	CS13	4709	30019
hNo5_E3NB_sc_33	CS13	Body	CS13	6510	126794
hNo5_E3NB_sc_34	CS13	Body	CS13	1920	5242
hNo5_E3NB_sc_35	CS13	Body	CS13	5594	49842
hNo5_E3NB_sc_36	CS13	Body	CS13	6014	71740
hNo5_E3NB_sc_37	CS13	Body	CS13	5323	70986
hNo5_E3NB_sc_38	CS13	Body	CS13	4778	65409
hNo5_E3NB_sc_39	CS13	Body	CS13	1636	5047
hNo5_E3NB_sc_40	CS13	Body	CS13	5346	82866
hNo5_E3NB_sc_41	CS13	Body	CS13	3937	58962
hNo5_E3NB_sc_42	CS13	Body	CS13	5329	92515
hNo5_E3NB_sc_43	CS13	Body	CS13	5923	53217
hNo5_E3NB_sc_44	CS13	Body	CS13	4425	47420
hNo5_E3NB_sc_45	CS13	Body	CS13	1305	2185
hNo5_E3NB_sc_46	CS13	Body	CS13	1459	3004
hNo5_E3NB_sc_47	CS13	Body	CS13	4242	47890
hNo5_E3NB_sc_48	CS13	Body	CS13	4153	50496
hNo5_E3NB_sc_49	CS13	Body	CS13	4777	60479
hNo5_E3NB_sc_50	CS13	Body	CS13	5135	97628
hNo5_E3NB_sc_51	CS13	Body	CS13	4983	65623
hNo5_E3NB_sc_52	CS13	Body	CS13	4733	86923
hNo5_E3NB_sc_53	CS13	Body	CS13	4806	57942
hNo5_E3NB_sc_54	CS13	Body	CS13	4917	66313
hNo5_E3NB_sc_55	CS13	Body	CS13	3330	34246
hNo5_E3NB_sc_56	CS13	Body	CS13	2538	7926
hNo5_E3NB_sc_57	CS13	Body	CS13	4214	37371
hNo5_E3NB_sc_58	CS13	Body	CS13	4314	43513
hNo5_E3NB_sc_59	CS13	Body	CS13	4159	28390
hNo5_E3NB_sc_60	CS13	Body	CS13	5263	60287
hNo5_E3NB_sc_61	CS13	Body	CS13	4470	41563
hNo5_E3NB_sc_62	CS13	Body	CS13	1670	7544
hNo5_E3NB_sc_63	CS13	Body	CS13	6724	137240
hNo5_E3NB_sc_64	CS13	Body	CS13	1679	6575
hNo5_E3NB_sc_65	CS13	Body	CS13	4018	13498
hNo5_E3NB_sc_66	CS13	Body	CS13	4842	82119
hNo5_E3NB_sc_67	CS13	Body	CS13	4188	74783
hNo5_E3NB_sc_68	CS13	Body	CS13	4705	64935
hNo5_E3NB_sc_69	CS13	Body	CS13	4595	30034
hNo5_E3NB_sc_70	CS13	Body	CS13	5698	75241
hNo5_E3NB_sc_71	CS13	Body	CS13	6060	130259
hNo5_E3NB_sc_72	CS13	Body	CS13	3314	41860
hNo5_E3NB_sc_73	CS13	Body	CS13	3636	16614
hNo5_E3NB_sc_74	CS13	Body	CS13	5244	119656
hNo5_E3NB_sc_75	CS13	Body	CS13	5677	59344
hNo5_E3NB_sc_76	CS13	Body	CS13	3606	15718
hNo5_E3NB_sc_77	CS13	Body	CS13	5187	125385
hNo5_E3NB_sc_78	CS13	Body	CS13	4945	50545
hNo5_E3NB_sc_79	CS13	Body	CS13	4191	48767
hNo5_E3NB_sc_80	CS13	Body	CS13	7537	249815
hNo5_E3NB_sc_81	CS13	Body	CS13	4879	49290
hNo5_E3NB_sc_82	CS13	Body	CS13	4363	39825
hNo5_E3NB_sc_83	CS13	Body	CS13	3832	49917
hNo5_E3NB_sc_84	CS13	Body	CS13	6430	124066
hNo5_E3NB_sc_85	CS13	Body	CS13	2817	10821
hNo5_E3NB_sc_86	CS13	Body	CS13	4052	75868
hNo5_E3NB_sc_87	CS13	Body	CS13	3072	10809
hNo5_E3NB_sc_88	CS13	Body	CS13	3292	21130
hNo5_E3NB_sc_89	CS13	Body	CS13	2988	32543
hNo5_E3NB_sc_90	CS13	Body	CS13	4955	64562
hNo5_E3NB_sc_91	CS13	Body	CS13	4293	49788
hNo5_E3NB_sc_92	CS13	Body	CS13	6607	173807
hNo5_E3NB_sc_93	CS13	Body	CS13	3944	30195
hNo5_E3NB_sc_94	CS13	Body	CS13	4618	64733
hNo5_E3NB_sc_95	CS13	Body	CS13	4525	35953
hNo5_E3NB_sc_96	CS13	Body	CS13	7325	236611
hNo5_E3HY_sc_1	CS13	Head	CS13	5828	310513
hNo5_E3HY_sc_2	CS13	Head	CS13	6357	374897
hNo5_E3HY_sc_3	CS13	Head	CS13	7215	298981
hNo5_E3HY_sc_4	CS13	Head	CS13	5786	251003
hNo5_E3HY_sc_5	CS13	Head	CS13	3887	33041
hNo5_E3HY_sc_6	CS13	Head	CS13	4553	50422
hNo5_E3HY_sc_7	CS13	Head	CS13	5175	101655
hNo5_E3HY_sc_8	CS13	Head	CS13	4124	51722
hNo5_E3HY_sc_9	CS13	Head	CS13	5188	183283
hNo5_E3HY_sc_10	CS13	Head	CS13	5348	230643
hNo5_E3HY_sc_11	CS13	Head	CS13	4664	87224
hNo5_E3HY_sc_12	CS13	Head	CS13	4329	121635
hNo5_E3HY_sc_13	CS13	Head	CS13	4666	118238
hNo5_E3HY_sc_14	CS13	Head	CS13	4178	161982
hNo5_E3HY_sc_15	CS13	Head	CS13	3849	138333
hNo5_E3HY_sc_16	CS13	Head	CS13	2378	41243
hNo5_E3HY_sc_17	CS13	Head	CS13	5665	236712
hNo5_E3HY_sc_18	CS13	Head	CS13	6259	249427
hNo5_E3HY_sc_19	CS13	Head	CS13	1801	20035
hNo5_E3HY_sc_20	CS13	Head	CS13	6201	151800
hNo5_E3HY_sc_21	CS13	Head	CS13	2849	17146
hNo5_E3HY_sc_22	CS13	Head	CS13	4817	173753
hNo5_E3HY_sc_23	CS13	Head	CS13	122	154
hNo5_E3HY_sc_24	CS13	Head	CS13	4095	117315
hNo5_E3HY_sc_25	CS13	Head	CS13	4713	116363
hNo5_E3HY_sc_26	CS13	Head	CS13	5153	223818
hNo5_E3HY_sc_27	CS13	Head	CS13	4972	202403
hNo5_E3HY_sc_28	CS13	Head	CS13	4003	56653
hNo5_E3HY_sc_29	CS13	Head	CS13	4827	155064
hNo5_E3HY_sc_30	CS13	Head	CS13	8810	682698
hNo5_E3HY_sc_31	CS13	Head	CS13	5184	126603
hNo5_E3HY_sc_32	CS13	Head	CS13	6595	215434
hNo5_E3HY_sc_33	CS13	Head	CS13	4775	182371
hNo5_E3HY_sc_34	CS13	Head	CS13	4358	21596
hNo5_E3HY_sc_35	CS13	Head	CS13	5183	124410
hNo5_E3HY_sc_36	CS13	Head	CS13	5155	139152
hNo5_E3HY_sc_37	CS13	Head	CS13	5329	161609
hNo5_E3HY_sc_38	CS13	Head	CS13	5537	186036
hNo5_E3HY_sc_39	CS13	Head	CS13	3970	57507
hNo5_E3HY_sc_40	CS13	Head	CS13	7523	518409
hNo5_E3HY_sc_41	CS13	Head	CS13	3819	103168
hNo5_E3HY_sc_42	CS13	Head	CS13	3657	94019
hNo5_E3HY_sc_43	CS13	Head	CS13	5802	139724
hNo5_E3HY_sc_44	CS13	Head	CS13	5005	123222
hNo5_E3HY_sc_45	CS13	Head	CS13	5767	217690
hNo5_E3HY_sc_46	CS13	Head	CS13	3258	39504
hNo5_E3HY_sc_47	CS13	Head	CS13	4011	132485
hNo5_E3HY_sc_48	CS13	Head	CS13	3851	111640
hNo5_E3HY_sc_49	CS13	Head	CS13	5678	295707
hNo5_E3HY_sc_50	CS13	Head	CS13	5633	225190
hNo5_E3HY_sc_51	CS13	Head	CS13	5164	196852
hNo5_E3HY_sc_52	CS13	Head	CS13	4899	238368
hNo5_E3HY_sc_53	CS13	Head	CS13	4651	101430
hNo5_E3HY_sc_54	CS13	Head	CS13	4553	166996
hNo5_E3HY_sc_55	CS13	Head	CS13	2873	55130
hNo5_E3HY_sc_56	CS13	Head	CS13	2261	18251
hNo5_E3LY_sc_1	CS13	Limb	CS13	6449	366157
hNo5_E3LY_sc_2	CS13	Limb	CS13	4978	239727
hNo5_E3LY_sc_3	CS13	Limb	CS13	5611	265244
hNo5_E3LY_sc_4	CS13	Limb	CS13	4196	129176
hNo5_E3LY_sc_5	CS13	Limb	CS13	2635	18378
hNo5_E3LY_sc_6	CS13	Limb	CS13	2929	31392
hNo5_E3LY_sc_7	CS13	Limb	CS13	4201	97463
hNo5_E3LY_sc_8	CS13	Limb	CS13	6084	131173
hNo5_E3LY_sc_9	CS13	Limb	CS13	5796	304433
hNo5_E3LY_sc_10	CS13	Limb	CS13	6076	407693
hNo5_E3LY_sc_11	CS13	Limb	CS13	3273	64516
hNo5_E3B_sc_1	CS13	Body	CS13	5213	129143
hNo5_E3B_sc_2	CS13	Body	CS13	5602	273148
hNo5_E3B_sc_3	CS13	Body	CS13	4805	112618
hNo5_E3B_sc_4	CS13	Body	CS13	4727	99103
hNo5_E3B_sc_5	CS13	Body	CS13	5286	49493
hNo5_E3B_sc_6	CS13	Body	CS13	5518	72979
hNo5_E3B_sc_7	CS13	Body	CS13	3956	55333
hNo5_E3B_sc_8	CS13	Body	CS13	3064	25304
hNo5_E3B_sc_9	CS13	Body	CS13	5167	162016
hNo5_E3B_sc_10	CS13	Body	CS13	2328	21607
hNo5_E3B_sc_11	CS13	Body	CS13	3946	56200
hNo5_E3B_sc_12	CS13	Body	CS13	4604	135142
hNo5_E3B_sc_13	CS13	Body	CS13	4868	111763
hNo5_E3B_sc_14	CS13	Body	CS13	5477	228952
hNo5_E3B_sc_15	CS13	Body	CS13	2893	63532
hNo5_E3B_sc_16	CS13	Body	CS13	3562	76445
hNo5_E3B_sc_17	CS13	Body	CS13	4622	87940
hNo5_E3B_sc_18	CS13	Body	CS13	5241	168833
hNo5_E3B_sc_19	CS13	Body	CS13	5772	248600
hNo5_E3B_sc_20	CS13	Body	CS13	5024	83699
hNo5_E3B_sc_21	CS13	Body	CS13	2018	7503
hNo5_E3B_sc_22	CS13	Body	CS13	5025	159206
hNo5_E3B_sc_23	CS13	Body	CS13	120	145
hNo5_E3B_sc_24	CS13	Body	CS13	4455	127446
hNo5_E3B_sc_25	CS13	Body	CS13	4863	189544
hNo5_E3B_sc_26	CS13	Body	CS13	4215	127008
hNo5_E3B_sc_27	CS13	Body	CS13	3833	92736
hNo5_E3B_sc_28	CS13	Body	CS13	4400	66946
hNo5_E3B_sc_29	CS13	Body	CS13	4645	125021
hNo5_E3B_sc_30	CS13	Body	CS13	5122	169077
hNo5_E3B_sc_31	CS13	Body	CS13	4024	63877
hNo5_E3B_sc_32	CS13	Body	CS13	5446	93035
hNo5_E3B_sc_33	CS13	Body	CS13	6414	284511
hNo5_E3B_sc_34	CS13	Body	CS13	3178	11749
hNo5_E3B_sc_35	CS13	Body	CS13	2612	19111
hNo5_E3B_sc_36	CS13	Body	CS13	5070	110854
hNo5_E3B_sc_37	CS13	Body	CS13	4232	109369
hNo5_E3B_sc_38	CS13	Body	CS13	3090	95880
hNo5_E3B_sc_39	CS13	Body	CS13	3299	42917
hNo5_E3B_sc_40	CS13	Body	CS13	1305	8901
hNo5_E3B_sc_41	CS13	Body	CS13	4978	178274
hNo5_E3B_sc_42	CS13	Body	CS13	5505	236620
hNo5_E3B_sc_43	CS13	Body	CS13	4718	61807
hNo5_E3B_sc_44	CS13	Body	CS13	5372	131865
hNo5_E3B_sc_45	CS13	Body	CS13	2809	10231
hNo5_E3B_sc_46	CS13	Body	CS13	3117	25317
hNo5_E3B_sc_47	CS13	Body	CS13	4359	116267
hNo5_E3B_sc_48	CS13	Body	CS13	4097	103920
hNo5_E3B_sc_49	CS13	Body	CS13	1513	11521
hNo5_E3B_sc_50	CS13	Body	CS13	3152	70718
hNo5_E3B_sc_51	CS13	Body	CS13	1349	5409
hNo5_E3B_sc_52	CS13	Body	CS13	5638	233401
hNo5_E3B_sc_53	CS13	Body	CS13	4832	100971
hNo5_E3B_sc_54	CS13	Body	CS13	6288	294808
hNo5_E3B_sc_55	CS13	Body	CS13	3920	91393
hNo5_E3B_sc_56	CS13	Body	CS13	2671	16584
hNo5_E3B_sc_57	CS13	Body	CS13	4960	117748
hNo5_E3B_sc_58	CS13	Body	CS13	5657	208623
hNo5_E3B_sc_59	CS13	Body	CS13	4727	78829
hNo5_E3B_sc_60	CS13	Body	CS13	4712	150161
hNo5_E3B_sc_61	CS13	Body	CS13	5651	170055
hNo5_E3B_sc_62	CS13	Body	CS13	6321	252948
hNo5_E3B_sc_63	CS13	Body	CS13	3638	87753
hNo5_E3B_sc_64	CS13	Body	CS13	4842	154957
hNo5_E3B_sc_65	CS13	Body	CS13	5840	184190
hNo5_E3B_sc_66	CS13	Body	CS13	4784	152181
hNo5_E3B_sc_67	CS13	Body	CS13	4909	217063
hNo5_E3B_sc_68	CS13	Body	CS13	4851	140463
hNo5_E3B_sc_69	CS13	Body	CS13	5126	86067
hNo5_E3B_sc_70	CS13	Body	CS13	5523	200712
hNo5_E3B_sc_71	CS13	Body	CS13	4774	177340
hNo5_E3B_sc_72	CS13	Body	CS13	3765	101520
hNo5_E3B_sc_73	CS13	Body	CS13	3363	23769
hNo5_E3B_sc_74	CS13	Body	CS13	4368	167043
hNo5_E3B_sc_75	CS13	Body	CS13	5274	127540
hNo5_E3B_sc_76	CS13	Body	CS13	4801	55864
hNo5_E3B_sc_77	CS13	Body	CS13	5390	258619
hNo5_E3B_sc_78	CS13	Body	CS13	3972	59278
hNo5_E3B_sc_79	CS13	Body	CS13	4498	182720
hNo5_E3B_sc_80	CS13	Body	CS13	7567	687961
hNo5_E3B_sc_81	CS13	Body	CS13	4007	91873
hNo5_E3B_sc_82	CS13	Body	CS13	4499	83932
hNo5_E3B_sc_83	CS13	Body	CS13	3884	98865
hNo5_E3B_sc_84	CS13	Body	CS13	4863	161979
hNo5_E3B_sc_85	CS13	Body	CS13	3206	21239
hNo5_E3B_sc_86	CS13	Body	CS13	4931	191206
hNo5_E3B_sc_87	CS13	Body	CS13	4096	89348
hNo5_E3B_sc_88	CS13	Body	CS13	1428	7879
hNo5_E3B_sc_89	CS13	Body	CS13	6922	360193
hNo5_E3B_sc_90	CS13	Body	CS13	1436	12630
hNo5_E3B_sc_91	CS13	Body	CS13	1893	10019
hNo5_E3B_sc_92	CS13	Body	CS13	7608	443861
hNo5_E3B_sc_93	CS13	Body	CS13	3458	38809
hNo5_E3B_sc_94	CS13	Body	CS13	3612	66630
hNo5_E3B_sc_95	CS13	Body	CS13	5655	129260
hNo5_E3B_sc_96	CS13	Body	CS13	4019	86014
hNo3_E6B_sc_1	CS12_1	Body	CS12	6699	269464
hNo3_E6B_sc_2	CS12_1	Body	CS12	5746	125647
hNo3_E6B_sc_3	CS12_1	Body	CS12	4918	88886
hNo3_E6B_sc_4	CS12_1	Body	CS12	4644	44883
hNo3_E6B_sc_5	CS12_1	Body	CS12	5984	68724
hNo3_E6B_sc_6	CS12_1	Body	CS12	4868	56120
hNo3_E6B_sc_7	CS12_1	Body	CS12	3448	55026
hNo3_E6B_sc_8	CS12_1	Body	CS12	3449	24547
hNo3_E6B_sc_9	CS12_1	Body	CS12	552	791
hNo3_E6B_sc_10	CS12_1	Body	CS12	4747	122694
hNo3_E6B_sc_11	CS12_1	Body	CS12	4977	79277
hNo3_E6B_sc_12	CS12_1	Body	CS12	5584	38379
hNo3_E6B_sc_13	CS12_1	Body	CS12	3083	13781
hNo3_E6B_sc_14	CS12_1	Body	CS12	2716	41044
hNo3_E6B_sc_15	CS12_1	Body	CS12	2384	17059
hNo3_E6B_sc_16	CS12_1	Body	CS12	3177	36210
hNo3_E6B_sc_17	CS12_1	Body	CS12	3842	67189
hNo3_E6B_sc_18	CS12_1	Body	CS12	3437	22928
hNo3_E6B_sc_19	CS12_1	Body	CS12	4931	115399
hNo3_E6B_sc_20	CS12_1	Body	CS12	4636	35954
hNo3_E6B_sc_21	CS12_1	Body	CS12	4348	67099
hNo3_E6B_sc_22	CS12_1	Body	CS12	6233	147358
hNo3_E6B_sc_23	CS12_1	Body	CS12	1803	4690
hNo3_E6B_sc_24	CS12_1	Body	CS12	5829	89897
hNo3_E6B_sc_25	CS12_1	Body	CS12	5948	162591
hNo3_E6B_sc_26	CS12_1	Body	CS12	5525	72516
hNo3_E6B_sc_27	CS12_1	Body	CS12	5776	76503
hNo3_E6B_sc_28	CS12_1	Body	CS12	5019	42441
hNo3_E6B_sc_29	CS12_1	Body	CS12	4198	39190
hNo3_E6B_sc_30	CS12_1	Body	CS12	4887	115016
hNo3_E6B_sc_31	CS12_1	Body	CS12	4365	35808
hNo3_E6B_sc_32	CS12_1	Body	CS12	5998	54906
hNo3_E6B_sc_33	CS12_1	Body	CS12	4188	126489
hNo3_E6B_sc_34	CS12_1	Body	CS12	4065	16699
hNo3_E6B_sc_35	CS12_1	Body	CS12	4820	46439
hNo3_E6B_sc_36	CS12_1	Body	CS12	3765	36789
hNo3_E6B_sc_37	CS12_1	Body	CS12	383	506
hNo3_E6B_sc_38	CS12_1	Body	CS12	3650	66771
hNo3_E6B_sc_39	CS12_1	Body	CS12	5791	81675
hNo3_E6B_sc_40	CS12_1	Body	CS12	5344	70428
hNo3_E6B_sc_41	CS12_1	Body	CS12	4292	71896
hNo3_E6B_sc_42	CS12_1	Body	CS12	5476	90809
hNo3_E6B_sc_43	CS12_1	Body	CS12	6032	55828
hNo3_E6B_sc_44	CS12_1	Body	CS12	4619	69444
hNo3_E6B_sc_45	CS12_1	Body	CS12	5165	106988
hNo3_E6B_sc_46	CS12_1	Body	CS12	4441	32102
hNo3_E6B_sc_47	CS12_1	Body	CS12	4769	71276
hNo3_E6B_sc_48	CS12_1	Body	CS12	8526	134750
hNo3_E6B_sc_49	CS12_1	Body	CS12	5106	94642
hNo3_E6B_sc_50	CS12_1	Body	CS12	1256	2249
hNo3_E6B_sc_51	CS12_1	Body	CS12	5239	117611
hNo3_E6B_sc_52	CS12_1	Body	CS12	6077	190390
hNo3_E6B_sc_53	CS12_1	Body	CS12	4212	47625
hNo3_E6B_sc_54	CS12_1	Body	CS12	4871	73763
hNo3_E6B_sc_55	CS12_1	Body	CS12	4193	89458
hNo3_E6B_sc_56	CS12_1	Body	CS12	4402	36083
hNo3_E6B_sc_57	CS12_1	Body	CS12	4217	65343
hNo3_E6B_sc_58	CS12_1	Body	CS12	2140	15690
hNo3_E6B_sc_59	CS12_1	Body	CS12	6228	118167
hNo3_E6B_sc_60	CS12_1	Body	CS12	6560	130014
hNo3_E6B_sc_61	CS12_1	Body	CS12	4936	81827
hNo3_E6B_sc_62	CS12_1	Body	CS12	4082	70473
hNo3_E6B_sc_63	CS12_1	Body	CS12	8002	303027
hNo3_E6B_sc_64	CS12_1	Body	CS12	6239	169079
hNo3_E6B_sc_65	CS12_1	Body	CS12	6115	89330
hNo3_E6B_sc_66	CS12_1	Body	CS12	5161	135347
hNo3_E6B_sc_67	CS12_1	Body	CS12	3237	41814
hNo3_E6B_sc_68	CS12_1	Body	CS12	5875	201330
hNo3_E6B_sc_69	CS12_1	Body	CS12	4985	53108
hNo3_E6B_sc_70	CS12_1	Body	CS12	3910	34596
hNo3_E6B_sc_71	CS12_1	Body	CS12	5598	142057
hNo3_E6B_sc_72	CS12_1	Body	CS12	3948	94557
hNo3_E6B_sc_73	CS12_1	Body	CS12	4786	36074
hNo3_E6B_sc_74	CS12_1	Body	CS12	3656	81887
hNo3_E6B_sc_75	CS12_1	Body	CS12	5725	92971
hNo3_E6B_sc_76	CS12_1	Body	CS12	3846	18658
hNo3_E6B_sc_77	CS12_1	Body	CS12	5896	244497
hNo3_E6B_sc_78	CS12_1	Body	CS12	5485	108251
hNo3_E6B_sc_79	CS12_1	Body	CS12	5705	98678
hNo3_E6B_sc_80	CS12_1	Body	CS12	1577	15013
hNo3_E6B_sc_81	CS12_1	Body	CS12	5412	94093
hNo3_E6B_sc_82	CS12_1	Body	CS12	3854	47137
hNo3_E6B_sc_83	CS12_1	Body	CS12	3938	85133
hNo3_E6B_sc_84	CS12_1	Body	CS12	4420	96259
hNo3_E6B_sc_85	CS12_1	Body	CS12	2064	6716
hNo3_E6B_sc_86	CS12_1	Body	CS12	3194	38577
hNo3_E6B_sc_87	CS12_1	Body	CS12	4842	77622
hNo3_E6B_sc_88	CS12_1	Body	CS12	4507	49535
hNo3_E6B_sc_89	CS12_1	Body	CS12	4095	95192
hNo3_E6B_sc_90	CS12_1	Body	CS12	3996	30003
hNo3_E6B_sc_91	CS12_1	Body	CS12	6277	158935
hNo3_E6B_sc_92	CS12_1	Body	CS12	5740	169636
hNo3_E6B_sc_93	CS12_1	Body	CS12	3728	37798
hNo3_E6B_sc_94	CS12_1	Body	CS12	4566	112800
hNo3_E6B_sc_95	CS12_1	Body	CS12	5143	73241
hNo3_E6B_sc_96	CS12_1	Body	CS12	4781	189948
hNo3_E6Y_sc_73	CS12_1	Neg	CS12	5497	64092
hNo3_E6Y_sc_74	CS12_1	Neg	CS12	6172	213677
hNo3_E6Y_sc_75	CS12_1	Neg	CS12	8238	180117
hNo3_E6Y_sc_76	CS12_1	Neg	CS12	6658	66454
hNo3_E6Y_sc_77	CS12_1	Neg	CS12	5269	144980
hNo3_E6Y_sc_78	CS12_1	Neg	CS12	5194	73243
hNo3_E6Y_sc_79	CS12_1	Neg	CS12	5064	87458
hNo3_E6Y_sc_80	CS12_1	Neg	CS12	5336	107613
hNo3_E6Y_sc_81	CS12_1	Neg	CS12	4794	38093
hNo3_E6Y_sc_82	CS12_1	Neg	CS12	5980	131652
hNo3_E6Y_sc_83	CS12_1	Neg	CS12	5382	166954
hNo3_E6Y_sc_84	CS12_1	Neg	CS12	3449	28580
hNo3_E6Y_sc_85	CS12_1	Neg	CS12	3698	25103
hNo3_E6Y_sc_86	CS12_1	Neg	CS12	4182	107707
hNo3_E6Y_sc_87	CS12_1	Neg	CS12	5239	78007
hNo3_E6Y_sc_88	CS12_1	Neg	CS12	3492	23457
hNo3_E6Y_sc_89	CS12_1	Neg	CS12	4811	114256
hNo3_E6Y_sc_90	CS12_1	Neg	CS12	6283	163572
hNo3_E6Y_sc_91	CS12_1	Neg	CS12	6795	156897
hNo3_E6Y_sc_92	CS12_1	Neg	CS12	5736	129539
hNo3_E6Y_sc_93	CS12_1	Neg	CS12	5279	77341
hNo3_E6Y_sc_94	CS12_1	Neg	CS12	5482	78134
hNo3_E6Y_sc_95	CS12_1	Neg	CS12	6786	158541
hNo3_E6Y_sc_96	CS12_1	Neg	CS12	5263	199777
hNo3_E6H_sc_1	CS12_1	Neg	CS12	5503	151172
hNo3_E6H_sc_2	CS12_1	Neg	CS12	6293	149250
hNo3_E6H_sc_3	CS12_1	Neg	CS12	5656	100133
hNo3_E6H_sc_4	CS12_1	Neg	CS12	5619	143385
hNo3_E6H_sc_5	CS12_1	Neg	CS12	5048	61750
hNo3_E6H_sc_6	CS12_1	Neg	CS12	3485	25212
hNo3_E6H_sc_7	CS12_1	Neg	CS12	2621	30684
hNo3_E6H_sc_8	CS12_1	Neg	CS12	3548	28348
hNo3_E6H_sc_9	CS12_1	Head	CS12	2837	59577
hNo3_E6H_sc_10	CS12_1	Head	CS12	5157	148666
hNo3_E6H_sc_11	CS12_1	Head	CS12	1769	10613
hNo3_E6H_sc_12	CS12_1	Head	CS12	2027	8007
hNo3_E6H_sc_13	CS12_1	Head	CS12	5069	38438
hNo3_E6H_sc_14	CS12_1	Head	CS12	4859	108373
hNo3_E6H_sc_15	CS12_1	Head	CS12	4716	99228
hNo3_E6H_sc_16	CS12_1	Head	CS12	4177	76930
hNo3_E6H_sc_17	CS12_1	Head	CS12	6383	120333
hNo3_E6H_sc_18	CS12_1	Head	CS12	4933	64888
hNo3_E6H_sc_19	CS12_1	Head	CS12	5461	134261
hNo3_E6H_sc_20	CS12_1	Head	CS12	4832	34936
hNo3_E6H_sc_21	CS12_1	Head	CS12	6111	111017
hNo3_E6H_sc_22	CS12_1	Head	CS12	5218	114464
hNo3_E6H_sc_23	CS12_1	Head	CS12	923	1742
hNo3_E6H_sc_24	CS12_1	Head	CS12	5681	94629
hNo3_E6H_sc_25	CS12_1	Head	CS12	2355	16978
hNo3_E6H_sc_26	CS12_1	Head	CS12	4815	73484
hNo3_E6H_sc_27	CS12_1	Head	CS12	670	1041
hNo3_E6H_sc_28	CS12_1	Head	CS12	4395	42796
hNo3_E6H_sc_29	CS12_1	Head	CS12	4948	55253
hNo3_E6H_sc_30	CS12_1	Head	CS12	6046	203296
hNo3_E6H_sc_31	CS12_1	Head	CS12	3618	37612
hNo3_E6H_sc_32	CS12_1	Head	CS12	5233	61075
hNo3_E6H_sc_33	CS12_1	Head	CS12	5916	161974
hNo3_E6H_sc_34	CS12_1	Head	CS12	3672	14515
hNo3_E6H_sc_35	CS12_1	Head	CS12	5912	60171
hNo3_E6H_sc_36	CS12_1	Head	CS12	7741	203751
hNo3_E6H_sc_37	CS12_1	Head	CS12	6450	111711
hNo3_E6H_sc_38	CS12_1	Head	CS12	1999	19991
hNo3_E6H_sc_39	CS12_1	Head	CS12	4034	42587
hNo3_E6H_sc_40	CS12_1	Head	CS12	4884	118517
hNo3_E6H_sc_41	CS12_1	Head	CS12	5142	125605
hNo3_E6H_sc_42	CS12_1	Head	CS12	3036	28051
hNo3_E6H_sc_43	CS12_1	Head	CS12	2819	8388
hNo3_E6H_sc_44	CS12_1	Head	CS12	3472	50773
hNo3_E6H_sc_45	CS12_1	Head	CS12	5580	132368
hNo3_E6H_sc_46	CS12_1	Head	CS12	3778	27891
hNo3_E6H_sc_47	CS12_1	Head	CS12	5078	29672
hNo3_E6H_sc_48	CS12_1	Head	CS12	6161	101882
hNo3_E6H_sc_49	CS12_1	Head	CS12	6057	115340
hNo3_E6H_sc_50	CS12_1	Head	CS12	4680	96808
hNo3_E6H_sc_51	CS12_1	Head	CS12	4722	92908
hNo3_E6H_sc_52	CS12_1	Head	CS12	5023	133715
hNo3_E6H_sc_53	CS12_1	Head	CS12	3489	45449
hNo3_E6H_sc_54	CS12_1	Head	CS12	5154	91354
hNo3_E6H_sc_55	CS12_1	Head	CS12	6810	323382
hNo3_E6H_sc_56	CS12_1	Head	CS12	1970	6995
hNo3_E6H_sc_57	CS12_1	Head	CS12	5428	91562
hNo3_E6H_sc_58	CS12_1	Head	CS12	4999	123999
hNo3_E6H_sc_59	CS12_1	Head	CS12	5756	91094
hNo3_E6H_sc_60	CS12_1	Head	CS12	4355	50671
hNo3_E6H_sc_61	CS12_1	Head	CS12	5646	114626
hNo3_E6H_sc_62	CS12_1	Head	CS12	6291	204281
hNo3_E6H_sc_63	CS12_1	Head	CS12	5847	138670
hNo3_E6H_sc_64	CS12_1	Head	CS12	1774	11083
hNo3_E6H_sc_65	CS12_1	Head	CS12	2715	13988
hNo3_E6H_sc_66	CS12_1	Head	CS12	2620	18974
hNo3_E6H_sc_67	CS12_1	Head	CS12	5501	159167
hNo3_E6H_sc_68	CS12_1	Head	CS12	5703	166208
hNo3_E6H_sc_69	CS12_1	Head	CS12	5466	73116
hNo3_E6H_sc_70	CS12_1	Head	CS12	6271	106097
hNo3_E6H_sc_71	CS12_1	Head	CS12	5409	152022
hNo3_E6H_sc_72	CS12_1	Head	CS12	7068	381144
hNo3_E6H_sc_73	CS12_1	Head	CS12	779	1929
hNo3_E6H_sc_74	CS12_1	Head	CS12	2573	62913
hNo3_E6H_sc_75	CS12_1	Head	CS12	5539	83037
hNo3_E6H_sc_76	CS12_1	Head	CS12	5004	44866
hNo3_E6H_sc_77	CS12_1	Head	CS12	5818	257889
hNo3_E6H_sc_78	CS12_1	Head	CS12	4547	64788
hNo3_E6H_sc_79	CS12_1	Head	CS12	7438	279284
hNo3_E6H_sc_80	CS12_1	Head	CS12	6923	249285
hNo3_E6H_sc_81	CS12_1	Limb	CS12	5719	90959
hNo3_E6H_sc_82	CS12_1	Limb	CS12	5702	84411
hNo3_E6H_sc_83	CS12_1	Limb	CS12	7350	341745
hNo3_E6H_sc_84	CS12_1	Limb	CS12	2877	28774
hNo3_E6H_sc_85	CS12_1	Limb	CS12	3070	14684
hNo3_E6H_sc_86	CS12_1	Limb	CS12	6329	235757
hNo3_E6H_sc_87	CS12_1	Limb	CS12	7923	237982
hNo3_E6H_sc_88	CS12_1	Limb	CS12	1210	3222
hNo2_B_sc_1	CS11	Body	CS11	6389	90720
hNo2_B_sc_2	CS11	Body	CS11	9780	390300
hNo2_B_sc_3	CS11	Body	CS11	6544	77226
hNo2_B_sc_4	CS11	Body	CS11	6370	59886
hNo2_B_sc_5	CS11	Body	CS11	5427	27468
hNo2_B_sc_6	CS11	Body	CS11	4918	31162
hNo2_B_sc_7	CS11	Body	CS11	5717	55765
hNo2_B_sc_8	CS11	Body	CS11	3914	15314
hNo2_B_sc_9	CS11	Body	CS11	5678	84693
hNo2_B_sc_10	CS11	Body	CS11	6080	71294
hNo2_B_sc_11	CS11	Body	CS11	3444	21558
hNo2_B_sc_12	CS11	Body	CS11	2416	4755
hNo2_B_sc_13	CS11	Body	CS11	5633	39797
hNo2_B_sc_14	CS11	Body	CS11	4841	49718
hNo2_B_sc_15	CS11	Body	CS11	2670	5465
hNo2_B_sc_16	CS11	Body	CS11	5658	89595
hNo2_B_sc_17	CS11	Body	CS11	4197	32530
hNo2_B_sc_18	CS11	Body	CS11	5377	44963
hNo2_B_sc_19	CS11	Body	CS11	6835	118817
hNo2_B_sc_20	CS11	Body	CS11	6208	42568
hNo2_B_sc_21	CS11	Body	CS11	2451	4901
hNo2_B_sc_22	CS11	Body	CS11	3460	18178
hNo2_B_sc_23	CS11	Body	CS11	2146	4198
hNo2_B_sc_24	CS11	Body	CS11	6008	55887
hNo2_B_sc_25	CS11	Body	CS11	6500	101867
hNo2_B_sc_26	CS11	Body	CS11	7083	125979
hNo2_B_sc_27	CS11	Body	CS11	8131	164597
hNo2_B_sc_28	CS11	Body	CS11	4842	25865
hNo2_B_sc_29	CS11	Body	CS11	8463	121255
hNo2_B_sc_30	CS11	Body	CS11	6637	83446
hNo2_B_sc_31	CS11	Body	CS11	6443	40012
hNo2_B_sc_32	CS11	Body	CS11	7343	61434
hNo2_B_sc_33	CS11	Body	CS11	4889	56623
hNo2_B_sc_34	CS11	Body	CS11	5926	33886
hNo2_B_sc_35	CS11	Body	CS11	5282	28767
hNo2_B_sc_36	CS11	Body	CS11	6298	71259
hNo2_B_sc_37	CS11	Body	CS11	3426	22696
hNo2_B_sc_38	CS11	Body	CS11	3517	28086
hNo2_B_sc_39	CS11	Body	CS11	4171	19697
hNo2_B_sc_40	CS11	Body	CS11	6524	75848
hNo2_B_sc_41	CS11	Body	CS11	6520	150672
hNo2_B_sc_42	CS11	Body	CS11	5025	57481
hNo2_B_sc_43	CS11	Body	CS11	4487	11053
hNo2_B_sc_44	CS11	Body	CS11	5309	52310
hNo2_B_sc_45	CS11	Body	CS11	5006	50491
hNo2_B_sc_46	CS11	Body	CS11	3723	12038
hNo2_B_sc_47	CS11	Body	CS11	4138	28293
hNo2_B_sc_48	CS11	Body	CS11	4447	34243
hNo2_B_sc_49	CS11	Body	CS11	4250	26442
hNo2_B_sc_50	CS11	Body	CS11	4903	42464
hNo2_B_sc_51	CS11	Body	CS11	4281	25469
hNo2_B_sc_52	CS11	Body	CS11	5826	81231
hNo2_B_sc_53	CS11	Body	CS11	5307	43447
hNo2_B_sc_54	CS11	Body	CS11	5776	46891
hNo2_B_sc_55	CS11	Body	CS11	6206	63605
hNo2_B_sc_56	CS11	Body	CS11	4565	24199
hNo2_B_sc_57	CS11	Body	CS11	5043	37271
hNo2_B_sc_58	CS11	Body	CS11	5115	50022
hNo2_B_sc_59	CS11	Body	CS11	4757	28735
hNo2_B_sc_60	CS11	Body	CS11	2904	20375
hNo2_B_sc_61	CS11	Body	CS11	6958	140330
hNo2_B_sc_62	CS11	Body	CS11	5501	87950
hNo2_B_sc_63	CS11	Body	CS11	5603	72078
hNo2_B_sc_64	CS11	Body	CS11	4530	40038
hNo2_B_sc_65	CS11	Body	CS11	6006	43186
hNo2_B_sc_66	CS11	Body	CS11	5106	59830
hNo2_B_sc_67	CS11	Body	CS11	7991	259784
hNo2_B_sc_68	CS11	Body	CS11	6088	113901
hNo2_B_sc_69	CS11	Body	CS11	6090	50214
hNo2_B_sc_70	CS11	Body	CS11	4172	30034
hNo2_B_sc_71	CS11	Body	CS11	6114	144176
hNo2_B_sc_72	CS11	Body	CS11	6130	125438
hNo2_B_sc_73	CS11	Body	CS11	3791	10609
hNo2_B_sc_74	CS11	Body	CS11	6524	245356
hNo2_B_sc_75	CS11	Body	CS11	6358	75106
hNo2_B_sc_76	CS11	Body	CS11	5073	20113
hNo2_B_sc_77	CS11	Body	CS11	6120	172782
hNo2_B_sc_78	CS11	Body	CS11	8369	172778
hNo2_B_sc_79	CS11	Body	CS11	4726	47403
hNo2_B_sc_80	CS11	Body	CS11	6510	125738
hNo2_B_sc_81	CS11	Body	CS11	5341	44161
hNo2_B_sc_82	CS11	Body	CS11	3948	27586
hNo2_B_sc_83	CS11	Body	CS11	6146	143533
hNo2_B_sc_84	CS11	Body	CS11	7299	159322
hNo2_B_sc_85	CS11	Body	CS11	6000	33093
hNo2_B_sc_86	CS11	Body	CS11	7348	294251
hNo2_B_sc_87	CS11	Body	CS11	3505	7746
hNo2_B_sc_88	CS11	Body	CS11	3338	11391
hNo2_B_sc_89	CS11	Body	CS11	4509	50222
hNo2_B_sc_90	CS11	Body	CS11	4446	38929
hNo2_B_sc_91	CS11	Body	CS11	3682	33178
hNo2_B_sc_92	CS11	Body	CS11	5687	116636
hNo2_B_sc_93	CS11	Body	CS11	4512	24319
hNo2_B_sc_94	CS11	Body	CS11	4019	86640
hNo2_B_sc_95	CS11	Body	CS11	3291	8757
hNo2_B_sc_96	CS11	Body	CS11	5293	72560
hNo2_YNH_sc_1	CS11	Neg	CS11	6410	197079
hNo2_YNH_sc_2	CS11	Neg	CS11	8128	272271
hNo2_YNH_sc_3	CS11	Neg	CS11	5857	110332
hNo2_YNH_sc_4	CS11	Neg	CS11	5767	98644
hNo2_YNH_sc_5	CS11	Neg	CS11	6147	50669
hNo2_YNH_sc_6	CS11	Neg	CS11	5137	53616
hNo2_YNH_sc_7	CS11	Neg	CS11	3558	30935
hNo2_YNH_sc_8	CS11	Neg	CS11	1623	13071
hNo2_YNH_sc_9	CS11	Neg	CS11	1133	4504
hNo2_YNH_sc_10	CS11	Neg	CS11	2257	11696
hNo2_YNH_sc_11	CS11	Neg	CS11	5993	168662
hNo2_YNH_sc_12	CS11	Neg	CS11	6568	97160
hNo2_YNH_sc_13	CS11	Neg	CS11	5930	104323
hNo2_YNH_sc_14	CS11	Neg	CS11	6746	170711
hNo2_YNH_sc_15	CS11	Neg	CS11	4051	67281
hNo2_YNH_sc_16	CS11	Neg	CS11	6005	115487
hNo2_YNH_sc_17	CS11	Neg	CS11	5923	102948
hNo2_YNH_sc_18	CS11	Neg	CS11	5137	67785
hNo2_YNH_sc_19	CS11	Neg	CS11	7696	282787
hNo2_YNH_sc_20	CS11	Neg	CS11	1337	2446
hNo2_YNH_sc_21	CS11	Neg	CS11	624	977
hNo2_YNH_sc_22	CS11	Neg	CS11	8245	160379
hNo2_YNH_sc_23	CS11	Neg	CS11	4295	16454
hNo2_YNH_sc_24	CS11	Neg	CS11	5164	51026
hNo2_YNH_sc_45	CS11	Head	CS11	7196	179058
hNo2_YNH_sc_46	CS11	Head	CS11	5179	41855
hNo2_YNH_sc_47	CS11	Neg	CS11	7222	152568
hNo2_YNH_sc_48	CS11	Neg	CS11	7072	180236
hNo1_YN_sc_73	CS10	Neg	CS10	4976	20026
hNo1_YN_sc_74	CS10	Neg	CS10	6013	107500
hNo1_YN_sc_75	CS10	Neg	CS10	6658	50428
hNo1_YN_sc_76	CS10	Neg	CS10	4927	16787
hNo1_YN_sc_77	CS10	Neg	CS10	2664	14764
hNo1_YN_sc_78	CS10	Neg	CS10	4922	20912
hNo1_YN_sc_79	CS10	Neg	CS10	3843	26091
hNo1_YN_sc_80	CS10	Neg	CS10	3716	17048
hNo1_YN_sc_81	CS10	Neg	CS10	4185	15149
hNo1_YN_sc_82	CS10	Neg	CS10	2908	9552
hNo1_YN_sc_83	CS10	Neg	CS10	4775	53554
hNo1_YN_sc_84	CS10	Neg	CS10	4265	32408
hNo1_YN_sc_85	CS10	Neg	CS10	1725	3467
hNo1_YN_sc_86	CS10	Neg	CS10	4383	41530
hNo1_YN_sc_87	CS10	Neg	CS10	5605	31869
hNo1_YN_sc_88	CS10	Neg	CS10	4617	22686
hNo1_YN_sc_89	CS10	Neg	CS10	3309	56135
hNo1_YN_sc_90	CS10	Neg	CS10	3812	27286
hNo1_YN_sc_91	CS10	Neg	CS10	5938	40496
hNo1_YN_sc_92	CS10	Neg	CS10	3904	31690
hNo1_YN_sc_93	CS10	Neg	CS10	2631	7622
hNo1_YN_sc_94	CS10	Neg	CS10	7154	99163
hNo1_YN_sc_95	CS10	Neg	CS10	6121	52030
hNo1_YN_sc_96	CS10	Neg	CS10	3203	23764
hNo1_BHY_sc_25	CS10	Body	CS10	5054	52650
hNo1_BHY_sc_26	CS10	Body	CS10	6009	76222
hNo1_BHY_sc_27	CS10	Body	CS10	6360	101537
hNo1_BHY_sc_28	CS10	Body	CS10	5870	40555
hNo1_BHY_sc_29	CS10	Body	CS10	5698	72740
hNo1_BHY_sc_30	CS10	Body	CS10	8199	126871
hNo1_BHY_sc_31	CS10	Body	CS10	5023	33609
hNo1_BHY_sc_32	CS10	Body	CS10	5373	42597
hNo1_BHY_sc_33	CS10	Body	CS10	6378	101705
hNo1_BHY_sc_34	CS10	Body	CS10	4690	24621
hNo1_BHY_sc_35	CS10	Body	CS10	7493	98234
hNo1_BHY_sc_36	CS10	Body	CS10	6810	54164
hNo1_BHY_sc_37	CS10	Body	CS10	3877	30429
hNo1_BHY_sc_38	CS10	Body	CS10	4031	36339
hNo1_BHY_sc_39	CS10	Body	CS10	4116	16582
hNo1_BHY_sc_40	CS10	Body	CS10	4048	24224
hNo1_BHY_sc_41	CS10	Body	CS10	6709	221847
hNo1_BHY_sc_42	CS10	Body	CS10	7707	142326
hNo1_BHY_sc_43	CS10	Body	CS10	7051	88829
hNo1_BHY_sc_44	CS10	Body	CS10	4028	27334
hNo1_BHY_sc_45	CS10	Body	CS10	5601	72836
hNo1_BHY_sc_46	CS10	Body	CS10	5356	33662
hNo1_BHY_sc_47	CS10	Body	CS10	6524	106045
hNo1_BHY_sc_48	CS10	Body	CS10	6633	112391
hNo1_BHY_sc_49	CS10	Body	CS10	4019	20575
hNo1_BHY_sc_50	CS10	Body	CS10	7510	123931
hNo1_BHY_sc_51	CS10	Body	CS10	4709	24735
hNo1_BHY_sc_52	CS10	Body	CS10	4556	41890
hNo1_BHY_sc_53	CS10	Body	CS10	5456	49742
hNo1_BHY_sc_54	CS10	Body	CS10	5024	41502
hNo1_BHY_sc_55	CS10	Body	CS10	4869	25528
hNo1_BHY_sc_56	CS10	Body	CS10	4314	22363
hNo1_BHY_sc_57	CS10	Body	CS10	6472	86586
hNo1_BHY_sc_58	CS10	Body	CS10	5805	76610
hNo1_BHY_sc_59	CS10	Body	CS10	3820	17248
hNo1_BHY_sc_60	CS10	Body	CS10	5609	156673
hNo1_BHY_sc_61	CS10	Body	CS10	5715	67929
hNo1_BHY_sc_62	CS10	Body	CS10	3235	37344
hNo1_BHY_sc_63	CS10	Body	CS10	5084	47570
hNo1_BHY_sc_64	CS10	Body	CS10	5770	77577
hNo1_BHY_sc_65	CS10	Body	CS10	5022	35228
hNo1_BHY_sc_66	CS10	Body	CS10	4415	36967
hNo1_BHY_sc_67	CS10	Body	CS10	5254	59338
hNo1_BHY_sc_68	CS10	Body	CS10	8376	234489
hNo1_BHY_sc_69	CS10	Body	CS10	7272	96738
hNo1_BHY_sc_70	CS10	Body	CS10	8025	214733
hNo1_BHY_sc_71	CS10	Body	CS10	6823	181605
hNo1_BHY_sc_72	CS10	Body	CS10	5771	82170
hNo1_BHY_sc_73	CS10	Body	CS10	4624	19267
hNo1_BHY_sc_74	CS10	Body	CS10	3415	46856
hNo1_BHY_sc_75	CS10	Body	CS10	4716	22321
hNo1_BHY_sc_76	CS10	Body	CS10	4975	15325
hNo1_BHY_sc_77	CS10	Body	CS10	4175	48849
hNo1_BHY_sc_78	CS10	Body	CS10	1777	3669
hNo1_BHY_sc_79	CS10	Body	CS10	7258	151075
hNo1_BHY_sc_80	CS10	Body	CS10	6343	75796
hNo1_BHY_sc_81	CS10	Body	CS10	4748	27501
hNo1_BHY_sc_82	CS10	Body	CS10	4444	22836
hNo1_BHY_sc_83	CS10	Head	CS10	5359	53426
hNo1_BHY_sc_84	CS10	Head	CS10	3329	14821
hNo1_BHY_sc_85	CS10	Head	CS10	4784	18358
hNo1_BHY_sc_86	CS10	Head	CS10	4499	41538
hNo1_BHY_sc_87	CS10	Head	CS10	3238	10599
hNo4_Body_sc_1	CS12_2	Body	CS12	1727	11531
hNo4_Body_sc_2	CS12_2	Body	CS12	2970	30099
hNo4_Body_sc_3	CS12_2	Body	CS12	1898	5707
hNo4_Body_sc_4	CS12_2	Body	CS12	3322	15674
hNo4_Body_sc_5	CS12_2	Body	CS12	1967	4869
hNo4_Body_sc_6	CS12_2	Body	CS12	1786	4692
hNo4_Body_sc_7	CS12_2	Body	CS12	2277	10231
hNo4_Body_sc_8	CS12_2	Body	CS12	1114	2346
hNo4_Body_sc_9	CS12_2	Body	CS12	3201	26146
hNo4_Body_sc_10	CS12_2	Body	CS12	3777	22334
hNo4_Body_sc_11	CS12_2	Body	CS12	1806	5151
hNo4_Body_sc_12	CS12_2	Body	CS12	2552	15924
hNo4_Body_sc_13	CS12_2	Body	CS12	3385	16686
hNo4_Body_sc_14	CS12_2	Body	CS12	2332	21062
hNo4_Body_sc_15	CS12_2	Body	CS12	2289	12132
hNo4_Body_sc_16	CS12_2	Body	CS12	321	481
hNo4_Body_sc_17	CS12_2	Body	CS12	2869	18038
hNo4_Body_sc_18	CS12_2	Body	CS12	2547	14609
hNo4_Body_sc_19	CS12_2	Body	CS12	4319	34544
hNo4_Body_sc_20	CS12_2	Body	CS12	2316	5974
hNo4_Body_sc_21	CS12_2	Body	CS12	3364	14056
hNo4_Body_sc_22	CS12_2	Body	CS12	4269	52340
hNo4_Body_sc_23	CS12_2	Body	CS12	564	1014
hNo4_Body_sc_24	CS12_2	Body	CS12	2547	16395
hNo4_Body_sc_25	CS12_2	Body	CS12	2474	15128
hNo4_Body_sc_26	CS12_2	Body	CS12	3625	43569
hNo4_Body_sc_27	CS12_2	Body	CS12	3807	37506
hNo4_Body_sc_28	CS12_2	Body	CS12	2403	6923
hNo4_Body_sc_29	CS12_2	Body	CS12	2927	24034
hNo4_Body_sc_30	CS12_2	Body	CS12	2524	9396
hNo4_Body_sc_31	CS12_2	Body	CS12	3385	20106
hNo4_Body_sc_32	CS12_2	Body	CS12	2713	13429
hNo4_Body_sc_33	CS12_2	Body	CS12	2276	17838
hNo4_Body_sc_34	CS12_2	Body	CS12	1272	3350
hNo4_Body_sc_35	CS12_2	Body	CS12	4010	17915
hNo4_Body_sc_36	CS12_2	Body	CS12	3887	25744
hNo4_Body_sc_37	CS12_2	Body	CS12	2589	20631
hNo4_Body_sc_38	CS12_2	Body	CS12	2598	25396
hNo4_Body_sc_39	CS12_2	Body	CS12	2442	8345
hNo4_Body_sc_40	CS12_2	Body	CS12	1160	3435
hNo4_Body_sc_41	CS12_2	Body	CS12	4797	95634
hNo4_Body_sc_42	CS12_2	Body	CS12	4566	39871
hNo4_Body_sc_43	CS12_2	Body	CS12	4127	19288
hNo4_Body_sc_44	CS12_2	Body	CS12	3969	37571
hNo4_Body_sc_45	CS12_2	Body	CS12	4403	40756
hNo4_Body_sc_46	CS12_2	Body	CS12	4308	21759
hNo4_Body_sc_47	CS12_2	Body	CS12	4369	54014
hNo4_Body_sc_48	CS12_2	Body	CS12	4390	37414
hNo4_Body_sc_49	CS12_2	Body	CS12	3880	32871
hNo4_Body_sc_50	CS12_2	Body	CS12	3732	28026
hNo4_Body_sc_51	CS12_2	Body	CS12	3310	18123
hNo4_Body_sc_52	CS12_2	Body	CS12	4390	48190
hNo4_Body_sc_53	CS12_2	Body	CS12	2197	8371
hNo4_Body_sc_54	CS12_2	Body	CS12	551	842
hNo4_Body_sc_55	CS12_2	Body	CS12	4799	40521
hNo4_Body_sc_56	CS12_2	Body	CS12	1239	4115
hNo4_Body_sc_57	CS12_2	Body	CS12	4000	35257
hNo4_Body_sc_58	CS12_2	Body	CS12	3731	39294
hNo4_Body_sc_59	CS12_2	Body	CS12	3605	19008
hNo4_Body_sc_60	CS12_2	Body	CS12	2650	23259
hNo4_Body_sc_61	CS12_2	Body	CS12	4336	46933
hNo4_Body_sc_62	CS12_2	Body	CS12	3085	37488
hNo4_Body_sc_63	CS12_2	Body	CS12	4542	54554
hNo4_Body_sc_64	CS12_2	Body	CS12	2945	21991
hNo4_Body_sc_65	CS12_2	Body	CS12	4349	35276
hNo4_Body_sc_66	CS12_2	Body	CS12	5696	86412
hNo4_Body_sc_67	CS12_2	Body	CS12	3932	42597
hNo4_Body_sc_68	CS12_2	Body	CS12	4787	62943
hNo4_Body_sc_69	CS12_2	Body	CS12	3044	15430
hNo4_Body_sc_70	CS12_2	Body	CS12	3775	46583
hNo4_Body_sc_71	CS12_2	Body	CS12	4169	70913
hNo4_Body_sc_72	CS12_2	Body	CS12	2668	17797
hNo4_Body_sc_73	CS12_2	Body	CS12	2435	7192
hNo4_Body_sc_74	CS12_2	Body	CS12	2430	32918
hNo4_Body_sc_75	CS12_2	Body	CS12	1757	7419
hNo4_Body_sc_76	CS12_2	Body	CS12	2283	5918
hNo4_Body_sc_77	CS12_2	Body	CS12	3499	60408
hNo4_Body_sc_78	CS12_2	Body	CS12	2213	7422
hNo4_Body_sc_79	CS12_2	Body	CS12	5159	96320
hNo4_Body_sc_80	CS12_2	Body	CS12	1012	4914
hNo4_Body_sc_81	CS12_2	Body	CS12	4946	44917
hNo4_Body_sc_82	CS12_2	Body	CS12	2150	8130
hNo4_Body_sc_83	CS12_2	Body	CS12	3633	49043
hNo4_Body_sc_84	CS12_2	Body	CS12	3862	50868
hNo4_Body_sc_85	CS12_2	Body	CS12	2862	9788
hNo4_Body_sc_86	CS12_2	Body	CS12	3209	48808
hNo4_Body_sc_87	CS12_2	Body	CS12	4128	29014
hNo4_Body_sc_88	CS12_2	Body	CS12	3693	16680
hNo4_Body_sc_89	CS12_2	Body	CS12	4457	134705
hNo4_Body_sc_90	CS12_2	Body	CS12	3782	43059
hNo4_Body_sc_91	CS12_2	Body	CS12	2235	10743
hNo4_Body_sc_92	CS12_2	Body	CS12	3716	62899
hNo4_Body_sc_93	CS12_2	Body	CS12	2129	6981
hNo4_Body_sc_94	CS12_2	Body	CS12	3334	36627
hNo4_Body_sc_95	CS12_2	Body	CS12	4241	39090
hNo4_Body_sc_96	CS12_2	Body	CS12	4034	73741
hNo4_NB_sc_1	CS12_2	Neg	CS12	2633	26955
hNo4_NB_sc_2	CS12_2	Neg	CS12	4278	72252
hNo4_NB_sc_3	CS12_2	Neg	CS12	3577	21250
hNo4_NB_sc_4	CS12_2	Neg	CS12	3785	40509
hNo4_NB_sc_5	CS12_2	Neg	CS12	2019	4755
hNo4_NB_sc_6	CS12_2	Neg	CS12	4127	27880
hNo4_NB_sc_7	CS12_2	Neg	CS12	2571	16782
hNo4_NB_sc_8	CS12_2	Neg	CS12	2803	9953
hNo4_NB_sc_9	CS12_2	Neg	CS12	3107	29433
hNo4_NB_sc_10	CS12_2	Neg	CS12	4479	27958
hNo4_NB_sc_11	CS12_2	Neg	CS12	4527	30662
hNo4_NB_sc_12	CS12_2	Neg	CS12	4052	33538
hNo4_NB_sc_13	CS12_2	Neg	CS12	2764	10462
hNo4_NB_sc_14	CS12_2	Neg	CS12	3114	31199
hNo4_NB_sc_15	CS12_2	Neg	CS12	2820	16455
hNo4_NB_sc_16	CS12_2	Neg	CS12	1510	17024
hNo4_NB_sc_17	CS12_2	Neg	CS12	2591	22782
hNo4_NB_sc_18	CS12_2	Neg	CS12	2883	22131
hNo4_NB_sc_19	CS12_2	Neg	CS12	3360	22673
hNo4_NB_sc_20	CS12_2	Neg	CS12	2754	9038
hNo4_NB_sc_21	CS12_2	Neg	CS12	2123	7149
hNo4_NB_sc_22	CS12_2	Neg	CS12	2778	21765
hNo4_NB_sc_23	CS12_2	Neg	CS12	1663	4536
hNo4_NB_sc_24	CS12_2	Neg	CS12	1754	11348
hNo4_NB_sc_25	CS12_2	Body	CS12	3377	39959
hNo4_NB_sc_26	CS12_2	Body	CS12	5404	108951
hNo4_NB_sc_27	CS12_2	Body	CS12	4996	71654
hNo4_NB_sc_28	CS12_2	Body	CS12	2856	12264
hNo4_NB_sc_29	CS12_2	Body	CS12	3896	41917
hNo4_NB_sc_30	CS12_2	Body	CS12	2747	12120
hNo4_NB_sc_31	CS12_2	Body	CS12	3784	24923
hNo4_NB_sc_32	CS12_2	Body	CS12	3823	27934
hNo4_NB_sc_33	CS12_2	Body	CS12	1686	14542
hNo4_NB_sc_34	CS12_2	Body	CS12	1294	2919
hNo4_NB_sc_35	CS12_2	Body	CS12	3326	17286
hNo4_NB_sc_36	CS12_2	Body	CS12	2155	12854
hNo4_NB_sc_37	CS12_2	Body	CS12	2453	19612
hNo4_NB_sc_38	CS12_2	Body	CS12	2439	24454
hNo4_NB_sc_39	CS12_2	Body	CS12	2127	8584
hNo4_NB_sc_40	CS12_2	Body	CS12	1654	9079
hNo4_NB_sc_41	CS12_2	Body	CS12	4415	88781
hNo4_NB_sc_42	CS12_2	Body	CS12	2454	22331
hNo4_NB_sc_43	CS12_2	Body	CS12	3637	16987
hNo4_NB_sc_44	CS12_2	Body	CS12	3720	31693
hNo4_NB_sc_45	CS12_2	Body	CS12	698	1090
hNo4_NB_sc_46	CS12_2	Body	CS12	1596	5038
hNo4_NB_sc_47	CS12_2	Body	CS12	3382	38827
hNo4_NB_sc_48	CS12_2	Body	CS12	2628	25037
hNo4_NB_sc_49	CS12_2	Body	CS12	2578	13442
hNo4_NB_sc_50	CS12_2	Body	CS12	3054	20691
hNo4_NB_sc_51	CS12_2	Body	CS12	3190	18154
hNo4_NB_sc_52	CS12_2	Body	CS12	4736	52973
hNo4_NB_sc_53	CS12_2	Body	CS12	2204	9238
hNo4_NB_sc_54	CS12_2	Body	CS12	1912	13494
hNo4_NB_sc_55	CS12_2	Body	CS12	2770	15090
hNo4_NB_sc_56	CS12_2	Body	CS12	2302	8649
hNo4_NB_sc_57	CS12_2	Body	CS12	3543	24459
hNo4_NB_sc_58	CS12_2	Body	CS12	2976	24988
hNo4_NB_sc_59	CS12_2	Body	CS12	5163	36626
hNo4_NB_sc_60	CS12_2	Body	CS12	2161	15881
hNo4_NB_sc_61	CS12_2	Body	CS12	3512	29076
hNo4_NB_sc_62	CS12_2	Body	CS12	3230	47019
hNo4_NB_sc_63	CS12_2	Body	CS12	3350	30097
hNo4_NB_sc_64	CS12_2	Body	CS12	4108	64098
hNo4_NB_sc_65	CS12_2	Body	CS12	3505	25630
hNo4_NB_sc_66	CS12_2	Body	CS12	4811	54605
hNo4_NB_sc_67	CS12_2	Body	CS12	4817	70143
hNo4_NB_sc_68	CS12_2	Body	CS12	6378	145006
hNo4_NB_sc_69	CS12_2	Body	CS12	3560	21753
hNo4_NB_sc_70	CS12_2	Body	CS12	4744	63704
hNo4_NB_sc_71	CS12_2	Body	CS12	4533	142245
hNo4_NB_sc_72	CS12_2	Body	CS12	2287	19034
hNo4_NB_sc_73	CS12_2	Body	CS12	1783	5072
hNo4_NB_sc_74	CS12_2	Body	CS12	3156	63356
hNo4_NB_sc_75	CS12_2	Body	CS12	2323	12087
hNo4_NB_sc_76	CS12_2	Body	CS12	3589	14337
hNo4_NB_sc_77	CS12_2	Body	CS12	3442	76737
hNo4_NB_sc_78	CS12_2	Body	CS12	2335	10541
hNo4_NB_sc_79	CS12_2	Body	CS12	3357	46875
hNo4_NB_sc_80	CS12_2	Body	CS12	413	584
hNo4_NB_sc_81	CS12_2	Body	CS12	3340	21294
hNo4_NB_sc_82	CS12_2	Body	CS12	1354	10094
hNo4_NB_sc_83	CS12_2	Body	CS12	5834	155053
hNo4_NB_sc_84	CS12_2	Body	CS12	3688	47755
hNo4_NB_sc_85	CS12_2	Body	CS12	2395	5597
hNo4_NB_sc_86	CS12_2	Body	CS12	4509	111567
hNo4_NB_sc_87	CS12_2	Body	CS12	4019	25354
hNo4_NB_sc_88	CS12_2	Body	CS12	2575	9380
hNo4_NB_sc_89	CS12_2	Body	CS12	2823	64759
hNo4_NB_sc_90	CS12_2	Body	CS12	3964	49405
hNo4_NB_sc_91	CS12_2	Body	CS12	1579	6103
hNo4_NB_sc_92	CS12_2	Body	CS12	2787	37018
hNo4_NB_sc_93	CS12_2	Body	CS12	3100	15460
hNo4_NB_sc_94	CS12_2	Body	CS12	4174	54179
hNo4_NB_sc_95	CS12_2	Body	CS12	3211	24805
hNo4_NB_sc_96	CS12_2	Body	CS12	1934	15645
hNo4_Head_sc_1	CS12_2	Head	CS12	2800	24527
hNo4_Head_sc_2	CS12_2	Head	CS12	3722	46408
hNo4_Head_sc_3	CS12_2	Head	CS12	2457	10181
hNo4_Head_sc_4	CS12_2	Head	CS12	2684	16553
hNo4_Head_sc_5	CS12_2	Head	CS12	2088	5630
hNo4_Head_sc_6	CS12_2	Head	CS12	2355	8053
hNo4_Head_sc_7	CS12_2	Head	CS12	1831	6895
hNo4_Head_sc_8	CS12_2	Head	CS12	2093	6253
hNo4_Head_sc_9	CS12_2	Head	CS12	1485	6483
hNo4_Head_sc_10	CS12_2	Head	CS12	3389	19916
hNo4_Head_sc_11	CS12_2	Head	CS12	2098	6398
hNo4_Head_sc_12	CS12_2	Head	CS12	1621	9196
hNo4_Head_sc_13	CS12_2	Head	CS12	3392	16957
hNo4_Head_sc_14	CS12_2	Head	CS12	637	1651
hNo4_Head_sc_15	CS12_2	Head	CS12	3441	22317
hNo4_Head_sc_16	CS12_2	Head	CS12	2085	23938
hNo4_Head_sc_17	CS12_2	Head	CS12	3741	30723
hNo4_Head_sc_18	CS12_2	Head	CS12	2675	16614
hNo4_Head_sc_19	CS12_2	Head	CS12	5362	84738
hNo4_Head_sc_20	CS12_2	Head	CS12	5285	31571
hNo4_Head_sc_21	CS12_2	Head	CS12	4037	22035
hNo4_Head_sc_22	CS12_2	Head	CS12	2038	17797
hNo4_Head_sc_23	CS12_2	Head	CS12	1432	3075
hNo4_Head_sc_24	CS12_2	Head	CS12	2819	20784
hNo4_Head_sc_25	CS12_2	Head	CS12	4379	56279
hNo4_Head_sc_26	CS12_2	Head	CS12	5066	78570
hNo4_Head_sc_27	CS12_2	Head	CS12	4714	66981
hNo4_Head_sc_28	CS12_2	Head	CS12	4522	23502
hNo4_Head_sc_29	CS12_2	Head	CS12	4203	50065
hNo4_Head_sc_30	CS12_2	Head	CS12	4386	36665
hNo4_Head_sc_31	CS12_2	Head	CS12	3501	20296
hNo4_Head_sc_32	CS12_2	Head	CS12	3494	21426
hNo4_Head_sc_33	CS12_2	Head	CS12	4529	50511
hNo4_Head_sc_34	CS12_2	Head	CS12	1917	4425
hNo4_Head_sc_35	CS12_2	Head	CS12	3965	17435
hNo4_Head_sc_36	CS12_2	Head	CS12	4197	26380
hNo4_Head_sc_37	CS12_2	Head	CS12	1941	9333
hNo4_Head_sc_38	CS12_2	Head	CS12	2005	11090
hNo4_Head_sc_39	CS12_2	Head	CS12	2213	7248
hNo4_Head_sc_40	CS12_2	Head	CS12	1382	5564
hNo4_Head_sc_41	CS12_2	Head	CS12	2003	17400
hNo4_Head_sc_42	CS12_2	Head	CS12	3120	26360
hNo4_Head_sc_43	CS12_2	Head	CS12	3656	13583
hNo4_Head_sc_44	CS12_2	Head	CS12	3349	20154
hNo4_Head_sc_45	CS12_2	Head	CS12	3545	22050
hNo4_Head_sc_46	CS12_2	Head	CS12	1735	3692
hNo4_Head_sc_47	CS12_2	Head	CS12	3303	26788
hNo4_Head_sc_48	CS12_2	Head	CS12	1413	4867
hNo4_Head_sc_49	CS12_2	Head	CS12	4017	34702
hNo4_Head_sc_50	CS12_2	Head	CS12	1594	6040
hNo4_Head_sc_51	CS12_2	Head	CS12	1984	7020
hNo4_Head_sc_52	CS12_2	Head	CS12	3263	26371
hNo4_Head_sc_53	CS12_2	Head	CS12	2049	6746
hNo4_Head_sc_54	CS12_2	Head	CS12	3256	35314
hNo4_Head_sc_55	CS12_2	Head	CS12	2432	9990
hNo4_Head_sc_56	CS12_2	Head	CS12	1139	2933
hNo4_Head_sc_57	CS12_2	Head	CS12	1502	4609
hNo4_Head_sc_58	CS12_2	Head	CS12	3322	26904
hNo4_Head_sc_59	CS12_2	Head	CS12	3176	14477
hNo4_Head_sc_60	CS12_2	Head	CS12	269	361
hNo4_Head_sc_61	CS12_2	Head	CS12	2257	12474
hNo4_Head_sc_62	CS12_2	Head	CS12	3102	35763
hNo4_Head_sc_63	CS12_2	Head	CS12	4232	38944
hNo4_Head_sc_64	CS12_2	Head	CS12	1431	7901
hNo4_Head_sc_65	CS12_2	Head	CS12	2937	16575
hNo4_Head_sc_66	CS12_2	Head	CS12	3378	27615
hNo4_Head_sc_67	CS12_2	Head	CS12	2882	20343
hNo4_Head_sc_68	CS12_2	Head	CS12	2281	16015
hNo4_Head_sc_69	CS12_2	Head	CS12	2545	9252
hNo4_Head_sc_70	CS12_2	Head	CS12	1524	10873
hNo4_Head_sc_71	CS12_2	Head	CS12	3287	56311
hNo4_Head_sc_72	CS12_2	Head	CS12	3403	31639
hNo4_Head_sc_73	CS12_2	Head	CS12	4172	18046
hNo4_Head_sc_74	CS12_2	Head	CS12	3897	72512
hNo4_Head_sc_75	CS12_2	Head	CS12	3249	17097
hNo4_Head_sc_76	CS12_2	Head	CS12	1243	1914
hNo4_Head_sc_77	CS12_2	Head	CS12	2335	39720
hNo4_Head_sc_78	CS12_2	Head	CS12	2408	9627
hNo4_Head_sc_79	CS12_2	Head	CS12	4123	71321
hNo4_Head_sc_80	CS12_2	Head	CS12	3242	35599
hNo4_Head_sc_81	CS12_2	Head	CS12	2177	9657
hNo4_Head_sc_82	CS12_2	Head	CS12	1909	6064
hNo4_Head_sc_83	CS12_2	Head	CS12	4180	53552
hNo4_Head_sc_84	CS12_2	Head	CS12	1514	9706
hNo4_Head_sc_85	CS12_2	Head	CS12	1929	5542
hNo4_Head_sc_86	CS12_2	Head	CS12	2053	24945
hNo4_Head_sc_87	CS12_2	Head	CS12	3730	19131
hNo4_Head_sc_88	CS12_2	Head	CS12	2427	9383
hNo4_Head_sc_89	CS12_2	Head	CS12	4443	99966
hNo4_Head_sc_90	CS12_2	Head	CS12	2302	14698
hNo4_Head_sc_91	CS12_2	Head	CS12	3895	22738
hNo4_Head_sc_92	CS12_2	Head	CS12	3863	45351
hNo4_Head_sc_93	CS12_2	Head	CS12	2494	9354
hNo4_Head_sc_94	CS12_2	Head	CS12	2175	15661
hNo4_Head_sc_95	CS12_2	Head	CS12	3349	22958
hNo4_Head_sc_96	CS12_2	Head	CS12	2978	44582

## Sheet: human umap
Cell_ID	UMAP_1	UMAP_2	Phase	Cluster
hNo5_E3NB_sc_1	4.29749	-5.76532	S	Neg
hNo5_E3NB_sc_2	1.41619	-7.3298	S	Neg
hNo5_E3NB_sc_3	2.09653	-7.23065	G2M	Neg
hNo5_E3NB_sc_4	1.67624	-7.13035	S	Neg
hNo5_E3NB_sc_5	2.25832	-7.09902	G2M	Neg
hNo5_E3NB_sc_6	2.11105	-7.07305	G2M	Neg
hNo5_E3NB_sc_7	1.40111	-7.22753	S	Neg
hNo5_E3NB_sc_8	1.81567	-6.92447	G1	Neg
hNo5_E3NB_sc_9	1.44004	-7.17315	S	Neg
hNo5_E3NB_sc_10	4.36539	-5.79247	S	Neg
hNo5_E3NB_sc_11	4.42567	-5.79019	G2M	Neg
hNo5_E3NB_sc_12	1.44135	-7.04559	G2M	Neg
hNo5_E3NB_sc_13	1.51853	-6.89962	G2M	Neg
hNo5_E3NB_sc_14	1.92404	-7.13879	G1	Neg
hNo5_E3NB_sc_15	1.48286	-7.18628	S	Neg
hNo5_E3NB_sc_16	2.16486	-7.01508	S	Neg
hNo5_E3NB_sc_17	4.48194	-5.84367	G2M	Neg
hNo5_E3NB_sc_18	2.36615	-6.95838	G1	Neg
hNo5_E3NB_sc_19	4.23304	-5.867	S	Neg
hNo5_E3NB_sc_20	1.6624	-7.06126	S	Neg
hNo5_E3NB_sc_24	1.75076	-7.27815	S	Neg
hNo5_E3NB_sc_25	3.1225	-5.76867	S	AEC1
hNo5_E3NB_sc_26	4.3945	-5.79706	G2M	Neg
hNo5_E3NB_sc_27	4.34823	-5.71258	S	Neg
hNo5_E3NB_sc_28	1.7036	-7.00144	S	Neg
hNo5_E3NB_sc_29	1.88701	-7.06486	G1	Neg
hNo5_E3NB_sc_30	1.84739	-6.96042	G1	Neg
hNo5_E3NB_sc_31	4.28173	-5.92437	G2M	Neg
hNo5_E3NB_sc_32	1.79318	-7.04962	S	Neg
hNo5_E3NB_sc_33	-1.86758	2.70914	G2M	AEC1
hNo5_E3NB_sc_35	-3.20822	3.5219	S	AEC1
hNo5_E3NB_sc_36	-2.36533	2.36673	G1	AEC1
hNo5_E3NB_sc_37	0.612418	-3.01574	G1	AEC2
hNo5_E3NB_sc_38	1.16262	1.78598	G1	AEC1
hNo5_E3NB_sc_40	-3.57149	-0.344285	G1	GATA4+OIT3+
hNo5_E3NB_sc_41	-3.87946	2.44578	G1	AEC1
hNo5_E3NB_sc_42	-3.34574	3.05952	S	AEC1
hNo5_E3NB_sc_43	-3.85723	2.17431	G1	AEC1
hNo5_E3NB_sc_44	-3.24239	-0.115636	G1	AEC1
hNo5_E3NB_sc_47	-3.81897	2.16898	G2M	AEC1
hNo5_E3NB_sc_48	0.635722	-2.97376	G1	AEC2
hNo5_E3NB_sc_49	-3.23856	2.46583	G1	AEC1
hNo5_E3NB_sc_50	-3.30474	3.39282	G1	AEC1
hNo5_E3NB_sc_51	-1.37148	4.67607	S	AEC1
hNo5_E3NB_sc_52	-3.58291	-0.414976	G1	GATA4+OIT3+
hNo5_E3NB_sc_53	-3.43576	-0.561747	G2M	GATA4+OIT3+
hNo5_E3NB_sc_54	1.46115	4.09949	G1	AEC1
hNo5_E3NB_sc_55	-3.19429	-0.437739	G1	GATA4+OIT3+
hNo5_E3NB_sc_57	-3.60216	1.51909	G1	AEC1
hNo5_E3NB_sc_58	1.91253	1.46185	G1	AEC1
hNo5_E3NB_sc_59	0.51232	-3.13044	G1	AEC2
hNo5_E3NB_sc_60	-3.70314	2.24578	S	AEC1
hNo5_E3NB_sc_61	0.542828	-2.67612	G1	Hemogenic EC
hNo5_E3NB_sc_63	-3.38121	-0.631013	G2M	GATA4+OIT3+
hNo5_E3NB_sc_65	2.1609	0.566373	G2M	AEC1
hNo5_E3NB_sc_66	0.54228	-2.45573	G1	AEC2
hNo5_E3NB_sc_67	-3.57422	2.99857	G1	AEC1
hNo5_E3NB_sc_68	1.63809	0.786341	G2M	AEC1
hNo5_E3NB_sc_69	0.665868	1.39753	G1	AEC1
hNo5_E3NB_sc_70	-3.62547	2.49155	G2M	AEC1
hNo5_E3NB_sc_71	-2.85454	4.23093	S	AEC1
hNo5_E3NB_sc_72	0.313801	-2.94847	G1	Hemogenic EC
hNo5_E3NB_sc_73	-3.17191	3.56264	G1	AEC1
hNo5_E3NB_sc_74	-0.243799	2.44261	G2M	AEC1
hNo5_E3NB_sc_75	1.53333	3.08981	G2M	AEC1
hNo5_E3NB_sc_76	-3.427	3.2909	G1	AEC1
hNo5_E3NB_sc_77	-3.45789	-0.571993	G1	GATA4+OIT3+
hNo5_E3NB_sc_78	0.673598	-2.841	G1	AEC2
hNo5_E3NB_sc_79	0.00655301	-2.5689	G1	AEC2
hNo5_E3NB_sc_80	-3.34521	-0.567355	S	GATA4+OIT3+
hNo5_E3NB_sc_81	-3.34954	-0.609085	G1	GATA4+OIT3+
hNo5_E3NB_sc_82	-2.84572	3.75414	G1	AEC1
hNo5_E3NB_sc_83	0.361855	-2.85275	G1	AEC2
hNo5_E3NB_sc_84	-0.329693	1.70875	G2M	AEC1
hNo5_E3NB_sc_85	-3.09037	3.6015	G1	AEC1
hNo5_E3NB_sc_86	-3.4159	1.60229	G1	AEC1
hNo5_E3NB_sc_87	2.15103	0.763288	G2M	AEC1
hNo5_E3NB_sc_88	-2.8842	-0.301822	G2M	GATA4+OIT3+
hNo5_E3NB_sc_89	0.913836	-2.76539	G1	AEC2
hNo5_E3NB_sc_90	-3.39971	-0.463986	G1	GATA4+OIT3+
hNo5_E3NB_sc_91	-3.51288	1.86612	G1	AEC1
hNo5_E3NB_sc_92	-3.14179	-0.44769	G1	GATA4+OIT3+
hNo5_E3NB_sc_93	0.557115	4.25962	G1	AEC1
hNo5_E3NB_sc_94	-3.20236	-0.574155	S	GATA4+OIT3+
hNo5_E3NB_sc_95	0.426826	-2.83782	G1	AEC2
hNo5_E3NB_sc_96	0.641273	2.82635	G2M	AEC1
hNo5_E3HY_sc_1	0.783254	3.82387	G1	AEC1
hNo5_E3HY_sc_2	0.214951	3.18824	G2M	AEC1
hNo5_E3HY_sc_3	1.43438	3.66974	G2M	AEC1
hNo5_E3HY_sc_4	1.14395	4.00039	G1	AEC1
hNo5_E3HY_sc_5	0.816373	3.73605	G1	AEC1
hNo5_E3HY_sc_6	0.445108	3.87101	G1	AEC1
hNo5_E3HY_sc_7	1.01822	3.36448	S	AEC1
hNo5_E3HY_sc_8	1.03788	4.0585	G1	AEC1
hNo5_E3HY_sc_9	1.78037	2.16446	G1	AEC1
hNo5_E3HY_sc_10	0.16698	3.61206	G2M	AEC1
hNo5_E3HY_sc_11	0.705142	3.54939	S	AEC1
hNo5_E3HY_sc_12	0.877291	3.42982	G1	AEC1
hNo5_E3HY_sc_13	1.10414	3.99419	G1	AEC1
hNo5_E3HY_sc_14	-0.141091	3.42192	G1	AEC1
hNo5_E3HY_sc_15	0.321816	3.46039	G1	AEC1
hNo5_E3HY_sc_16	1.5191	3.02975	G1	AEC1
hNo5_E3HY_sc_17	1.1475	3.56477	G2M	AEC1
hNo5_E3HY_sc_18	0.0340966	2.1253	G2M	AEC1
hNo5_E3HY_sc_20	0.733803	2.73481	S	AEC1
hNo5_E3HY_sc_21	1.23575	3.45076	G1	AEC1
hNo5_E3HY_sc_22	0.0628112	3.52662	G1	AEC1
hNo5_E3HY_sc_24	1.29542	4.07133	G1	AEC1
hNo5_E3HY_sc_25	1.79365	0.571084	S	AEC1
hNo5_E3HY_sc_26	0.965545	4.06049	G1	AEC1
hNo5_E3HY_sc_27	-0.168903	3.35534	G1	AEC1
hNo5_E3HY_sc_28	1.04493	1.7774	G1	AEC1
hNo5_E3HY_sc_29	-0.23166	3.30534	G1	AEC1
hNo5_E3HY_sc_30	0.360965	-2.08785	G1	AEC2
hNo5_E3HY_sc_31	-0.36009	3.1254	G1	AEC1
hNo5_E3HY_sc_32	1.08353	4.15304	G1	AEC1
hNo5_E3HY_sc_33	0.322398	3.71649	G1	AEC1
hNo5_E3HY_sc_34	0.496375	2.97975	G2M	AEC1
hNo5_E3HY_sc_35	0.848182	3.68416	G1	AEC1
hNo5_E3HY_sc_36	-0.352881	3.40652	G1	AEC1
hNo5_E3HY_sc_37	-1.64852	4.98681	G1	AEC1
hNo5_E3HY_sc_38	0.69654	2.51494	G1	AEC1
hNo5_E3HY_sc_39	1.66711	2.16919	G1	AEC1
hNo5_E3HY_sc_40	-0.240951	2.55243	G2M	AEC1
hNo5_E3HY_sc_41	1.77678	1.54954	S	AEC1
hNo5_E3HY_sc_42	1.86136	1.94925	G1	AEC1
hNo5_E3HY_sc_43	0.673841	3.7584	G2M	AEC1
hNo5_E3HY_sc_44	0.685937	3.70232	G1	AEC1
hNo5_E3HY_sc_45	-0.288681	2.24118	S	AEC1
hNo5_E3HY_sc_46	0.460841	3.28185	G2M	AEC1
hNo5_E3HY_sc_47	0.333554	2.18561	S	AEC1
hNo5_E3HY_sc_48	-0.186377	3.16362	G1	AEC1
hNo5_E3HY_sc_49	0.415121	3.59665	G2M	AEC1
hNo5_E3HY_sc_50	0.502586	3.27649	G2M	AEC1
hNo5_E3HY_sc_51	-0.25515	2.77411	G2M	AEC1
hNo5_E3HY_sc_52	0.740348	4.01588	G1	AEC1
hNo5_E3HY_sc_53	0.637184	3.63773	G1	AEC1
hNo5_E3HY_sc_54	-0.388496	3.14836	G1	AEC1
hNo5_E3HY_sc_55	1.12212	3.27769	G1	AEC1
hNo5_E3HY_sc_56	-0.657946	2.9729	G1	AEC1
hNo5_E3LY_sc_1	-2.38137	0.0391907	G2M	GATA4+OIT3+
hNo5_E3LY_sc_2	0.52703	2.17238	G1	AEC1
hNo5_E3LY_sc_3	-2.33454	-0.0361178	G1	GATA4+OIT3+
hNo5_E3LY_sc_4	0.310639	2.12217	G1	AEC1
hNo5_E3LY_sc_5	0.796078	-1.20014	G1	AEC1
hNo5_E3LY_sc_6	0.908476	-0.823711	G1	AEC1
hNo5_E3LY_sc_7	0.396292	-2.23451	G1	AEC2
hNo5_E3LY_sc_8	-2.35891	-0.37295	G2M	GATA4+OIT3+
hNo5_E3LY_sc_9	0.344909	2.37194	S	AEC1
hNo5_E3LY_sc_10	-2.24764	0.384839	G1	AEC1
hNo5_E3LY_sc_11	-1.86421	0.409409	G1	GATA4+OIT3+
hNo5_E3B_sc_1	-3.63977	2.09336	G1	AEC1
hNo5_E3B_sc_2	-0.741904	2.72196	G2M	AEC1
hNo5_E3B_sc_3	-3.49847	1.81019	G1	AEC1
hNo5_E3B_sc_4	-3.94	2.03314	G1	AEC1
hNo5_E3B_sc_5	-3.78	2.24962	G1	Hemogenic EC
hNo5_E3B_sc_6	-3.15625	1.98648	G2M	AEC1
hNo5_E3B_sc_7	0.574828	-2.74218	G1	AEC2
hNo5_E3B_sc_8	-3.8385	2.48541	G1	AEC1
hNo5_E3B_sc_9	-2.13571	2.34884	G1	AEC1
hNo5_E3B_sc_10	1.8033	0.884655	S	AEC1
hNo5_E3B_sc_11	0.213668	-2.53357	G1	AEC2
hNo5_E3B_sc_12	0.941146	3.75685	G2M	AEC1
hNo5_E3B_sc_13	-1.79748	3.06572	G1	AEC1
hNo5_E3B_sc_14	-2.33513	3.81783	S	AEC1
hNo5_E3B_sc_15	-2.70442	4.415	G1	AEC1
hNo5_E3B_sc_16	0.201178	-2.8135	G1	AEC2
hNo5_E3B_sc_17	-3.60257	1.35633	G2M	AEC1
hNo5_E3B_sc_18	0.808353	2.29852	G1	AEC1
hNo5_E3B_sc_19	-0.573418	1.60753	S	AEC1
hNo5_E3B_sc_20	1.47172	3.50614	G1	AEC1
hNo5_E3B_sc_22	1.3414	4.05381	G2M	AEC1
hNo5_E3B_sc_24	1.3375	3.93421	G1	AEC1
hNo5_E3B_sc_25	-3.27954	-0.473846	G2M	GATA4+OIT3+
hNo5_E3B_sc_26	0.965067	2.2362	G1	AEC1
hNo5_E3B_sc_27	-3.0994	1.44218	G1	AEC1
hNo5_E3B_sc_28	-3.72838	2.02794	G1	AEC1
hNo5_E3B_sc_29	-0.714513	2.47528	S	AEC1
hNo5_E3B_sc_30	1.62524	1.80411	G1	AEC1
hNo5_E3B_sc_31	-3.19037	1.81791	G1	AEC1
hNo5_E3B_sc_32	1.2797	3.98015	G1	AEC1
hNo5_E3B_sc_33	0.304678	-1.99478	S	AEC2
hNo5_E3B_sc_34	-2.55069	1.87882	G1	AEC1
hNo5_E3B_sc_35	2.00736	0.610799	G1	AEC1
hNo5_E3B_sc_36	-3.56438	1.41679	S	AEC1
hNo5_E3B_sc_37	1.30001	3.38511	S	AEC1
hNo5_E3B_sc_38	2.97236	-7.19974	G1	Neg
hNo5_E3B_sc_39	-1.10085	1.84314	G2M	AEC1
hNo5_E3B_sc_41	-2.90082	1.55332	G2M	AEC1
hNo5_E3B_sc_42	0.883336	3.74742	G1	AEC1
hNo5_E3B_sc_43	-3.82049	2.12707	G1	AEC1
hNo5_E3B_sc_44	-2.76598	2.33213	G1	AEC1
hNo5_E3B_sc_45	1.72317	0.691345	G1	AEC1
hNo5_E3B_sc_46	1.76272	2.75419	G1	AEC1
hNo5_E3B_sc_47	-3.37877	1.70091	G1	AEC1
hNo5_E3B_sc_48	0.774968	4.4457	G1	AEC1
hNo5_E3B_sc_50	1.31496	3.62387	G1	AEC1
hNo5_E3B_sc_52	-0.29223	3.04799	G1	AEC1
hNo5_E3B_sc_53	-2.99025	-0.421542	G1	GATA4+OIT3+
hNo5_E3B_sc_54	0.0138374	2.20781	S	AEC1
hNo5_E3B_sc_55	0.270927	-2.1412	G1	AEC2
hNo5_E3B_sc_56	1.65178	1.28433	S	AEC1
hNo5_E3B_sc_57	1.44924	3.79537	G1	AEC1
hNo5_E3B_sc_58	0.758194	-2.87172	G1	AEC2
hNo5_E3B_sc_59	0.671413	-2.87298	G1	AEC2
hNo5_E3B_sc_60	-2.90174	3.94327	G1	AEC1
hNo5_E3B_sc_61	-0.817495	2.73177	S	AEC1
hNo5_E3B_sc_62	1.39134	2.74926	G2M	AEC1
hNo5_E3B_sc_63	-3.45908	1.54169	G1	AEC1
hNo5_E3B_sc_64	-2.98775	3.60816	G1	AEC1
hNo5_E3B_sc_65	-1.09206	1.52515	G2M	AEC1
hNo5_E3B_sc_66	0.734993	-2.42171	G1	AEC2
hNo5_E3B_sc_67	-2.78253	2.80098	G1	AEC1
hNo5_E3B_sc_68	-2.5878	3.53934	G1	AEC1
hNo5_E3B_sc_69	0.211967	3.58148	G1	AEC1
hNo5_E3B_sc_70	-0.592131	2.87266	G2M	AEC1
hNo5_E3B_sc_71	-0.0723047	4.29946	G1	AEC1
hNo5_E3B_sc_72	-3.13196	2.12016	G1	AEC1
hNo5_E3B_sc_73	-3.73303	2.29287	G1	AEC1
hNo5_E3B_sc_74	-0.693296	2.51645	G1	AEC1
hNo5_E3B_sc_75	1.00822	-2.68382	G1	Hemogenic EC
hNo5_E3B_sc_76	-3.07216	-0.491078	G1	GATA4+OIT3+
hNo5_E3B_sc_77	1.27424	2.61126	G1	AEC1
hNo5_E3B_sc_78	0.849405	-2.93466	G1	Hemogenic EC
hNo5_E3B_sc_79	-3.11388	3.88872	G1	AEC1
hNo5_E3B_sc_80	0.00469668	1.99661	S	AEC1
hNo5_E3B_sc_81	-0.0986013	3.54949	G1	AEC1
hNo5_E3B_sc_82	-0.371266	3.33965	G1	AEC1
hNo5_E3B_sc_83	0.363144	-2.73876	G1	AEC2
hNo5_E3B_sc_84	-2.7878	2.34208	G1	AEC1
hNo5_E3B_sc_85	-3.72808	1.91409	G1	AEC1
hNo5_E3B_sc_86	-2.71084	3.94331	S	AEC1
hNo5_E3B_sc_87	0.463452	3.47593	G1	AEC1
hNo5_E3B_sc_89	1.17682	3.13932	G2M	AEC1
hNo5_E3B_sc_92	1.21696	1.97927	G2M	AEC1
hNo5_E3B_sc_93	-0.889906	4.21036	G1	AEC1
hNo5_E3B_sc_94	1.95399	1.41997	G1	AEC1
hNo5_E3B_sc_95	-2.61077	4.45645	S	AEC1
hNo5_E3B_sc_96	1.70201	0.214428	G1	AEC1
hNo3_E6B_sc_1	-1.61454	1.71681	S	AEC1
hNo3_E6B_sc_2	0.230923	-2.76405	G1	AEC2
hNo3_E6B_sc_3	-2.83243	-0.00533345	G1	GATA4+OIT3+
hNo3_E6B_sc_4	-2.24565	2.19547	S	AEC1
hNo3_E6B_sc_5	-1.94962	1.31625	G2M	AEC1
hNo3_E6B_sc_6	0.632558	-2.17814	G1	Hemogenic EC
hNo3_E6B_sc_7	0.246716	-2.71854	G1	AEC2
hNo3_E6B_sc_8	-1.94728	4.45131	G1	AEC1
hNo3_E6B_sc_10	-2.22223	1.5969	G2M	AEC1
hNo3_E6B_sc_11	2.14779	-2.7155	G1	AEC1
hNo3_E6B_sc_12	-1.52619	1.58344	G2M	AEC1
hNo3_E6B_sc_13	-3.63677	2.66286	G1	AEC1
hNo3_E6B_sc_14	-2.3919	1.40251	G1	Hemogenic EC
hNo3_E6B_sc_15	2.14024	0.738119	G2M	AEC1
hNo3_E6B_sc_16	-3.5999	2.63773	G1	AEC1
hNo3_E6B_sc_17	2.36401	-2.77368	G1	Hemogenic EC
hNo3_E6B_sc_18	1.70361	1.16069	G2M	AEC1
hNo3_E6B_sc_19	-2.92002	-0.230784	G1	GATA4+OIT3+
hNo3_E6B_sc_20	0.282525	-2.342	S	AEC2
hNo3_E6B_sc_21	-1.85511	4.11775	G1	AEC1
hNo3_E6B_sc_22	-2.19263	3.77347	S	AEC1
hNo3_E6B_sc_24	-1.69103	1.31541	S	AEC1
hNo3_E6B_sc_25	-1.64576	3.92559	S	AEC1
hNo3_E6B_sc_26	-2.94653	1.21928	S	AEC1
hNo3_E6B_sc_27	-2.9419	-0.128693	S	GATA4+OIT3+
hNo3_E6B_sc_28	-3.82268	2.36524	G1	AEC1
hNo3_E6B_sc_29	0.928482	2.17504	G1	AEC1
hNo3_E6B_sc_30	-2.6266	3.74059	G1	AEC1
hNo3_E6B_sc_31	0.0645252	4.60734	G1	Hemogenic EC
hNo3_E6B_sc_32	-1.33584	1.81151	G2M	AEC1
hNo3_E6B_sc_33	1.93324	-2.5213	G1	Hemogenic EC
hNo3_E6B_sc_34	-0.495217	1.40045	S	AEC1
hNo3_E6B_sc_35	1.44807	2.24978	G1	AEC1
hNo3_E6B_sc_36	-3.1955	1.39549	G1	AEC1
hNo3_E6B_sc_38	0.457873	-2.62998	G1	Hemogenic EC
hNo3_E6B_sc_39	-1.41444	4.18513	G2M	AEC1
hNo3_E6B_sc_40	0.894156	-2.28973	G1	AEC2
hNo3_E6B_sc_41	-0.228385	2.62063	S	Hemogenic EC
hNo3_E6B_sc_42	-1.21215	1.26016	S	AEC1
hNo3_E6B_sc_43	0.484108	-2.35067	G2M	AEC2
hNo3_E6B_sc_44	-0.96287	2.04183	S	AEC1
hNo3_E6B_sc_45	-1.15018	4.06323	S	AEC1
hNo3_E6B_sc_46	-2.49059	2.07215	G1	AEC1
hNo3_E6B_sc_47	-2.93323	2.22747	G1	AEC1
hNo3_E6B_sc_48	-2.09144	1.44821	S	AEC1
hNo3_E6B_sc_49	-1.05035	2.08239	S	AEC1
hNo3_E6B_sc_51	-3.37703	2.75491	G1	AEC1
hNo3_E6B_sc_52	-1.41694	4.23263	G1	AEC1
hNo3_E6B_sc_53	0.295226	-1.70998	G1	AEC1
hNo3_E6B_sc_54	-1.42753	2.42045	G2M	AEC1
hNo3_E6B_sc_55	-3.04729	-0.30608	S	GATA4+OIT3+
hNo3_E6B_sc_56	-1.6681	3.95548	S	AEC1
hNo3_E6B_sc_57	-3.44121	2.83879	G1	AEC1
hNo3_E6B_sc_58	1.69728	0.83733	S	AEC1
hNo3_E6B_sc_59	-1.82227	3.63904	G2M	AEC1
hNo3_E6B_sc_60	-1.51991	1.45007	S	AEC1
hNo3_E6B_sc_61	-1.29017	2.28747	S	AEC1
hNo3_E6B_sc_62	-1.57947	1.6591	G2M	AEC1
hNo3_E6B_sc_63	-1.93907	2.90685	S	AEC1
hNo3_E6B_sc_64	-1.50818	2.23369	S	AEC1
hNo3_E6B_sc_65	-1.30555	4.76788	G1	AEC1
hNo3_E6B_sc_66	0.00852044	1.58052	G2M	AEC1
hNo3_E6B_sc_67	2.00243	0.767281	G2M	AEC1
hNo3_E6B_sc_68	-2.95759	-0.247329	G1	GATA4+OIT3+
hNo3_E6B_sc_69	0.212398	-2.71423	G2M	AEC2
hNo3_E6B_sc_70	2.05953	-2.95983	G1	Neg
hNo3_E6B_sc_71	0.394259	1.71304	G2M	AEC1
hNo3_E6B_sc_72	0.172906	-2.75622	G1	AEC2
hNo3_E6B_sc_73	-2.63948	3.05847	G1	AEC1
hNo3_E6B_sc_74	0.139751	-2.88668	G1	AEC2
hNo3_E6B_sc_75	0.289358	1.9931	S	AEC1
hNo3_E6B_sc_76	-3.76446	2.73847	G1	AEC1
hNo3_E6B_sc_77	0.460399	2.20033	G2M	AEC1
hNo3_E6B_sc_78	-1.02478	2.51585	S	AEC1
hNo3_E6B_sc_79	-3.75671	1.96728	G2M	AEC1
hNo3_E6B_sc_81	-1.38049	3.59925	S	AEC1
hNo3_E6B_sc_82	0.604009	2.4564	G1	AEC1
hNo3_E6B_sc_83	0.487809	-1.89729	G1	AEC2
hNo3_E6B_sc_84	-2.19024	3.75608	S	AEC1
hNo3_E6B_sc_86	-3.77858	2.69986	G1	AEC1
hNo3_E6B_sc_87	1.09608	2.10227	G1	AEC1
hNo3_E6B_sc_88	-1.71902	3.47749	S	AEC1
hNo3_E6B_sc_89	-1.42495	1.38393	S	AEC1
hNo3_E6B_sc_90	-0.0279347	4.22	S	AEC1
hNo3_E6B_sc_91	0.541972	-2.44759	S	AEC2
hNo3_E6B_sc_92	0.857744	1.99964	G2M	AEC1
hNo3_E6B_sc_93	0.413985	-2.6058	G1	AEC2
hNo3_E6B_sc_94	0.733927	-2.42115	G1	Hemogenic EC
hNo3_E6B_sc_95	-1.10038	4.17451	G1	AEC1
hNo3_E6B_sc_96	-1.69335	4.96465	S	AEC1
hNo3_E6Y_sc_73	4.62073	-3.43926	S	Hematopoietic cell
hNo3_E6Y_sc_74	4.07471	-6.02186	G2M	Neg
hNo3_E6Y_sc_75	2.69869	-7.07926	G1	Neg
hNo3_E6Y_sc_76	2.81635	-7.13848	G2M	Neg
hNo3_E6Y_sc_77	4.57379	-3.52545	S	Hematopoietic cell
hNo3_E6Y_sc_78	2.22244	-6.22299	S	Neg
hNo3_E6Y_sc_79	2.09291	-6.10275	G2M	Neg
hNo3_E6Y_sc_80	1.88916	-6.54179	S	Neg
hNo3_E6Y_sc_81	2.00161	-6.17902	S	Neg
hNo3_E6Y_sc_82	4.6728	-3.4984	S	Hematopoietic cell
hNo3_E6Y_sc_83	3.82613	-5.9941	S	Neg
hNo3_E6Y_sc_84	2.81611	-6.29256	S	Neg
hNo3_E6Y_sc_85	2.41829	-7.38999	S	Neg
hNo3_E6Y_sc_86	2.50896	-6.25299	G1	Neg
hNo3_E6Y_sc_87	3.77556	-5.9917	S	Neg
hNo3_E6Y_sc_88	1.96633	-6.33102	S	Neg
hNo3_E6Y_sc_89	2.03197	-6.45894	G2M	Neg
hNo3_E6Y_sc_90	2.54965	-6.20733	G2M	Neg
hNo3_E6Y_sc_91	3.20229	-6.31313	G2M	Neg
hNo3_E6Y_sc_92	2.06784	-6.41004	S	Neg
hNo3_E6Y_sc_93	1.8588	-6.54631	G2M	Neg
hNo3_E6Y_sc_94	2.38955	-6.07348	S	Neg
hNo3_E6Y_sc_95	2.40082	-6.10295	G2M	Neg
hNo3_E6Y_sc_96	3.66034	-6.11596	S	Neg
hNo3_E6H_sc_1	1.55451	-6.95587	S	Neg
hNo3_E6H_sc_2	2.11994	-6.79606	G2M	Neg
hNo3_E6H_sc_3	3.48056	-6.10525	G1	Neg
hNo3_E6H_sc_4	2.36869	-6.67056	G1	Neg
hNo3_E6H_sc_5	2.20189	-7.21277	G2M	Neg
hNo3_E6H_sc_6	3.52617	-6.14535	G1	Neg
hNo3_E6H_sc_7	2.13649	-6.26927	G1	Neg
hNo3_E6H_sc_8	2.50175	-6.87671	S	Neg
hNo3_E6H_sc_9	-1.249	4.2042	G1	AEC1
hNo3_E6H_sc_10	-1.62112	4.54405	G1	AEC1
hNo3_E6H_sc_13	1.86338	0.937306	S	AEC1
hNo3_E6H_sc_14	-0.0383951	2.72275	S	AEC1
hNo3_E6H_sc_15	1.40649	2.19549	G1	Hemogenic EC
hNo3_E6H_sc_16	-0.127513	4.21934	G2M	AEC1
hNo3_E6H_sc_17	1.01263	0.847902	S	AEC1
hNo3_E6H_sc_18	-2.65908	3.72068	G1	AEC1
hNo3_E6H_sc_19	-2.02813	3.63915	G2M	AEC1
hNo3_E6H_sc_20	-1.50482	5.11387	S	AEC1
hNo3_E6H_sc_21	1.88993	-6.58703	S	Neg
hNo3_E6H_sc_22	-1.9728	3.64932	G1	AEC1
hNo3_E6H_sc_24	-2.38147	3.37182	G1	AEC1
hNo3_E6H_sc_25	2.0841	0.846535	G1	AEC1
hNo3_E6H_sc_26	-1.85635	3.91149	G1	AEC1
hNo3_E6H_sc_28	-1.22114	2.93444	S	AEC1
hNo3_E6H_sc_29	1.62104	-6.85597	G2M	Neg
hNo3_E6H_sc_30	-1.40169	3.9267	S	AEC1
hNo3_E6H_sc_31	-3.46303	2.92996	G1	AEC1
hNo3_E6H_sc_32	-0.811214	2.43835	G2M	AEC1
hNo3_E6H_sc_33	0.600777	3.49645	S	AEC1
hNo3_E6H_sc_34	-1.04239	2.42332	G2M	AEC1
hNo3_E6H_sc_35	1.68205	-6.89235	G2M	Neg
hNo3_E6H_sc_36	1.59425	0.854316	G2M	AEC1
hNo3_E6H_sc_37	0.578572	0.64308	S	AEC1
hNo3_E6H_sc_39	-2.5062	3.9096	G1	AEC1
hNo3_E6H_sc_40	-0.161754	2.41537	S	AEC1
hNo3_E6H_sc_41	-1.86078	5.08748	G2M	AEC1
hNo3_E6H_sc_42	2.26749	0.961643	S	AEC1
hNo3_E6H_sc_44	-2.19624	4.7666	G1	AEC1
hNo3_E6H_sc_45	1.61136	2.29964	G1	AEC1
hNo3_E6H_sc_46	-1.25324	1.57713	G2M	AEC1
hNo3_E6H_sc_47	2.00908	0.720356	S	AEC1
hNo3_E6H_sc_48	1.36245	2.36843	G1	AEC1
hNo3_E6H_sc_49	-1.66139	3.35279	S	AEC1
hNo3_E6H_sc_50	-1.90559	4.2198	S	AEC1
hNo3_E6H_sc_51	0.636288	-1.71499	G1	AEC1
hNo3_E6H_sc_52	-1.99948	4.22461	G1	AEC1
hNo3_E6H_sc_53	0.713329	2.35074	G1	AEC1
hNo3_E6H_sc_54	-1.11512	1.28572	S	AEC1
hNo3_E6H_sc_55	-1.51487	3.82185	G2M	AEC1
hNo3_E6H_sc_57	0.0712059	2.67747	G2M	AEC1
hNo3_E6H_sc_58	-1.0406	4.27158	G1	AEC1
hNo3_E6H_sc_59	-1.6281	3.88278	G1	AEC1
hNo3_E6H_sc_60	1.28863	2.26323	G1	AEC1
hNo3_E6H_sc_61	-1.56092	4.06075	G1	AEC1
hNo3_E6H_sc_62	-0.854942	1.93101	S	AEC1
hNo3_E6H_sc_63	-1.37832	4.17958	G2M	AEC1
hNo3_E6H_sc_65	-0.862065	4.26041	G2M	AEC1
hNo3_E6H_sc_66	1.78386	0.450937	G1	AEC1
hNo3_E6H_sc_67	-2.17602	3.67988	G1	AEC1
hNo3_E6H_sc_68	-1.65765	3.71155	G2M	AEC1
hNo3_E6H_sc_69	-0.382422	3.91064	S	AEC1
hNo3_E6H_sc_70	-1.70641	4.00913	S	AEC1
hNo3_E6H_sc_71	-1.85486	3.49487	G2M	AEC1
hNo3_E6H_sc_72	-0.636271	1.93765	G2M	AEC1
hNo3_E6H_sc_74	-0.898942	4.04208	S	AEC1
hNo3_E6H_sc_75	1.20318	1.4782	S	AEC1
hNo3_E6H_sc_76	0.154748	0.886195	S	AEC1
hNo3_E6H_sc_77	-1.61403	3.68434	S	AEC1
hNo3_E6H_sc_78	-1.8133	3.78158	S	AEC1
hNo3_E6H_sc_79	-2.25001	4.62754	S	AEC1
hNo3_E6H_sc_80	-0.888295	1.88048	S	AEC1
hNo3_E6H_sc_81	-2.03336	4.49299	G2M	AEC1
hNo3_E6H_sc_82	0.189838	1.8607	G2M	AEC1
hNo3_E6H_sc_83	-0.905935	3.92603	G2M	AEC1
hNo3_E6H_sc_84	1.89698	0.666689	S	AEC1
hNo3_E6H_sc_85	-0.3079	1.97353	S	AEC1
hNo3_E6H_sc_86	-0.420565	1.74625	S	AEC1
hNo3_E6H_sc_87	-0.65813	1.86153	S	AEC1
hNo2_B_sc_1	-0.848827	1.43762	G2M	AEC1
hNo2_B_sc_2	5.13323	-3.48111	S	Hemogenic EC
hNo2_B_sc_3	-0.206727	0.735472	G2M	AEC1
hNo2_B_sc_4	1.00234	0.702015	G1	AEC1
hNo2_B_sc_5	-1.81459	-2.0759	G1	GATA4+HAND2+
hNo2_B_sc_6	-1.92745	-0.619105	G1	AEC1
hNo2_B_sc_7	-0.0568265	0.966656	S	AEC1
hNo2_B_sc_8	0.715782	-0.013175	G1	Hemogenic EC
hNo2_B_sc_9	-2.44148	-0.366791	G1	GATA4+OIT3+
hNo2_B_sc_10	1.62633	-1.20185	G1	Hemogenic EC
hNo2_B_sc_11	1.04733	-1.40969	G2M	AEC1
hNo2_B_sc_13	1.82596	-1.95962	G1	Hemogenic EC
hNo2_B_sc_14	-1.96215	-0.336922	G1	AEC1
hNo2_B_sc_16	-1.80973	-2.25134	G1	GATA4+HAND2+
hNo2_B_sc_17	1.51864	-0.847391	G1	Hemogenic EC
hNo2_B_sc_18	-1.09634	-0.745013	G1	GATA4+HAND2+
hNo2_B_sc_19	-0.109662	0.637126	S	AEC1
hNo2_B_sc_20	1.43567	-0.989036	S	Hemogenic EC
hNo2_B_sc_22	-0.332512	0.689946	G1	Hemogenic EC
hNo2_B_sc_24	0.0683134	1.0328	S	Hemogenic EC
hNo2_B_sc_25	0.0598496	0.76979	G2M	AEC1
hNo2_B_sc_26	0.535345	0.0704608	G2M	AEC1
hNo2_B_sc_27	0.725374	-0.525747	G2M	AEC1
hNo2_B_sc_28	1.62139	-0.323277	G1	AEC1
hNo2_B_sc_29	-1.65611	-0.74687	G1	Hemogenic EC
hNo2_B_sc_30	1.27713	-0.767345	S	Hemogenic EC
hNo2_B_sc_31	0.669976	0.204525	G1	Hemogenic EC
hNo2_B_sc_32	-1.91828	-3.4907	G2M	AEC1
hNo2_B_sc_33	0.509244	0.973127	G2M	Hemogenic EC
hNo2_B_sc_34	-0.566875	1.41732	G2M	Hemogenic EC
hNo2_B_sc_35	-1.94863	4.94753	G2M	AEC1
hNo2_B_sc_36	1.87434	-6.14939	G1	Hemogenic EC
hNo2_B_sc_37	1.53215	-0.173805	G1	Hemogenic EC
hNo2_B_sc_38	1.5005	-0.241128	G1	Hemogenic EC
hNo2_B_sc_39	1.70411	-1.57891	G1	AEC1
hNo2_B_sc_40	1.52473	-1.0093	G2M	Hemogenic EC
hNo2_B_sc_41	1.608	-0.733937	G1	AEC1
hNo2_B_sc_42	0.351758	1.24321	S	Hemogenic EC
hNo2_B_sc_43	-0.821585	0.786672	G2M	AEC1
hNo2_B_sc_44	1.01782	-0.326497	G2M	AEC1
hNo2_B_sc_45	-0.0444667	0.556154	S	AEC1
hNo2_B_sc_46	-1.72184	-1.39283	G1	GATA4+HAND2+
hNo2_B_sc_47	0.521626	0.8074	G2M	Hemogenic EC
hNo2_B_sc_48	1.57362	-0.599801	G1	Hemogenic EC
hNo2_B_sc_49	1.26153	0.335249	G1	AEC1
hNo2_B_sc_50	-0.745135	-0.395315	G1	Hemogenic EC
hNo2_B_sc_51	0.844947	0.727396	G2M	AEC1
hNo2_B_sc_52	-1.65641	-1.65993	G1	GATA4+HAND2+
hNo2_B_sc_53	0.244447	0.98681	S	AEC1
hNo2_B_sc_54	0.287483	0.618253	S	Hemogenic EC
hNo2_B_sc_55	1.59997	-0.0873478	G1	AEC1
hNo2_B_sc_56	1.65178	-0.960589	G1	Hemogenic EC
hNo2_B_sc_57	0.881007	-0.521895	S	Hemogenic EC
hNo2_B_sc_58	1.75212	-1.48107	G1	Hemogenic EC
hNo2_B_sc_59	-0.885093	-1.1366	G1	AEC1
hNo2_B_sc_60	0.0159796	0.553644	S	AEC1
hNo2_B_sc_61	-1.56443	-0.609456	G2M	GATA4+HAND2+
hNo2_B_sc_62	-1.8166	1.99624	G1	Hemogenic EC
hNo2_B_sc_63	-1.22908	0.339475	G1	AEC1
hNo2_B_sc_64	1.57852	1.24937	G1	Hemogenic EC
hNo2_B_sc_65	-2.54213	-0.443968	G2M	AEC1
hNo2_B_sc_66	1.14436	0.916241	G1	AEC1
hNo2_B_sc_67	0.0620464	1.21793	G2M	AEC1
hNo2_B_sc_68	0.954242	-0.419661	G1	AEC1
hNo2_B_sc_69	1.30997	-0.711575	G1	Hemogenic EC
hNo2_B_sc_70	1.16131	0.177766	G1	Hemogenic EC
hNo2_B_sc_71	1.30854	-0.828176	S	AEC1
hNo2_B_sc_72	-0.291798	0.980804	S	Hemogenic EC
hNo2_B_sc_73	1.45679	-0.346694	G1	AEC1
hNo2_B_sc_74	1.64741	-1.98131	G2M	Hemogenic EC
hNo2_B_sc_75	1.40641	-1.26308	G1	Hemogenic EC
hNo2_B_sc_76	1.2781	-0.279898	G1	AEC1
hNo2_B_sc_77	0.0574275	1.06036	G2M	AEC1
hNo2_B_sc_78	0.775865	-0.209076	G1	AEC1
hNo2_B_sc_79	1.36926	-0.573993	G1	AEC1
hNo2_B_sc_80	-0.552264	-0.984174	G1	AEC1
hNo2_B_sc_81	0.595422	0.819179	G2M	AEC1
hNo2_B_sc_82	-0.965825	0.139391	G2M	AEC1
hNo2_B_sc_83	1.62299	-0.0659514	G1	AEC1
hNo2_B_sc_84	-0.010224	0.783701	G2M	AEC1
hNo2_B_sc_85	0.211846	0.43178	S	AEC1
hNo2_B_sc_86	-1.9943	-0.497181	G2M	GATA4+OIT3+
hNo2_B_sc_88	-1.28461	5.51284	G1	AEC1
hNo2_B_sc_89	1.56647	-0.975936	G1	Hemogenic EC
hNo2_B_sc_90	1.54916	-0.543203	G1	Hemogenic EC
hNo2_B_sc_91	-0.319935	1.2913	S	Hemogenic EC
hNo2_B_sc_92	0.290543	1.1843	S	AEC1
hNo2_B_sc_93	1.28199	-0.150828	G1	Hemogenic EC
hNo2_B_sc_94	-1.15116	1.4028	G1	AEC1
hNo2_B_sc_96	1.55043	-1.15919	G1	Hemogenic EC
hNo2_YNH_sc_1	4.3975	-7.51297	S	Neg
hNo2_YNH_sc_2	2.89888	-7.88561	G1	Neg
hNo2_YNH_sc_3	3.66314	-8.03107	S	Neg
hNo2_YNH_sc_4	3.44204	-7.85023	G1	Neg
hNo2_YNH_sc_5	4.49189	-7.38348	S	Neg
hNo2_YNH_sc_6	3.29501	-7.8344	S	Neg
hNo2_YNH_sc_7	4.05433	-7.67444	S	Neg
hNo2_YNH_sc_10	3.23134	-7.90126	G2M	Neg
hNo2_YNH_sc_11	3.0202	-7.952	G1	Neg
hNo2_YNH_sc_12	3.62489	-7.92683	G2M	Neg
hNo2_YNH_sc_13	3.55974	-7.92626	S	Neg
hNo2_YNH_sc_14	3.37176	-7.96349	G2M	Neg
hNo2_YNH_sc_15	3.7123	-7.74219	S	Neg
hNo2_YNH_sc_16	4.23917	-7.71063	S	Neg
hNo2_YNH_sc_17	3.65327	-7.90399	S	Neg
hNo2_YNH_sc_18	3.68716	-7.96309	G2M	Neg
hNo2_YNH_sc_19	4.34137	-7.80112	S	Neg
hNo2_YNH_sc_22	3.15152	-7.70089	S	Neg
hNo2_YNH_sc_23	3.07005	-7.82545	S	Neg
hNo2_YNH_sc_24	3.25945	-7.71757	G2M	Neg
hNo2_YNH_sc_45	3.09045	-7.94111	G1	Neg
hNo2_YNH_sc_46	0.549284	-1.13676	G1	Hemogenic EC
hNo2_YNH_sc_47	4.36582	-7.53367	S	Neg
hNo2_YNH_sc_48	4.18703	-7.71499	S	Neg
hNo1_YN_sc_73	4.52687	-7.38255	G2M	Neg
hNo1_YN_sc_74	1.86626	-7.04179	S	Neg
hNo1_YN_sc_75	4.42632	-7.23126	S	Neg
hNo1_YN_sc_76	3.1339	-7.63135	G2M	Hematopoietic cell
hNo1_YN_sc_77	2.75706	-7.57121	S	Neg
hNo1_YN_sc_78	4.45706	-7.22971	S	Neg
hNo1_YN_sc_79	3.649	-6.6977	G2M	Neg
hNo1_YN_sc_80	4.13136	-7.00029	G2M	Neg
hNo1_YN_sc_81	4.12616	-6.43452	G2M	Neg
hNo1_YN_sc_83	3.83099	-6.29643	S	Neg
hNo1_YN_sc_84	3.84141	-6.46295	G2M	Neg
hNo1_YN_sc_86	3.99388	-6.64266	G2M	Neg
hNo1_YN_sc_87	4.52917	-7.18209	S	Neg
hNo1_YN_sc_88	3.89388	-6.25269	S	Neg
hNo1_YN_sc_89	3.90242	-6.44161	S	Neg
hNo1_YN_sc_90	4.14995	-7.16179	G2M	Neg
hNo1_YN_sc_91	4.36235	-7.13177	S	Neg
hNo1_YN_sc_92	4.30384	-7.05757	G2M	Neg
hNo1_YN_sc_94	3.54057	-6.99724	G2M	Neg
hNo1_YN_sc_95	4.4258	-7.22086	S	Neg
hNo1_YN_sc_96	4.24388	-7.01731	G2M	Neg
hNo1_BHY_sc_25	-1.60138	-1.32034	G1	GATA4+HAND2+
hNo1_BHY_sc_26	-0.282523	0.218259	G2M	AEC1
hNo1_BHY_sc_27	4.19956	-3.58843	G1	Hematopoietic cell
hNo1_BHY_sc_28	-0.942682	1.12577	S	AEC1
hNo1_BHY_sc_29	-0.824706	1.01329	S	AEC1
hNo1_BHY_sc_30	4.94393	-3.21714	S	Hematopoietic cell
hNo1_BHY_sc_31	-0.631515	1.28803	G2M	AEC1
hNo1_BHY_sc_32	-1.11494	1.03858	G2M	AEC1
hNo1_BHY_sc_33	5.12049	-3.45014	S	Hematopoietic cell
hNo1_BHY_sc_34	4.9896	-3.34098	G2M	Hematopoietic cell
hNo1_BHY_sc_35	4.85349	-3.54875	G2M	Hematopoietic cell
hNo1_BHY_sc_36	-0.0133757	0.193962	G2M	Hemogenic EC
hNo1_BHY_sc_37	4.91143	-3.34578	S	Hematopoietic cell
hNo1_BHY_sc_38	4.97684	-3.34918	S	Hematopoietic cell
hNo1_BHY_sc_39	-0.605471	1.07597	S	AEC1
hNo1_BHY_sc_40	-1.68186	-1.99142	G1	GATA4+HAND2+
hNo1_BHY_sc_41	-1.32065	-0.330593	G2M	Hemogenic EC
hNo1_BHY_sc_42	1.41462	-0.656374	G2M	Hemogenic EC
hNo1_BHY_sc_43	5.08241	-3.32513	S	Hematopoietic cell
hNo1_BHY_sc_44	-0.844882	0.627546	S	AEC1
hNo1_BHY_sc_45	-1.01211	0.379008	S	AEC1
hNo1_BHY_sc_46	-0.784659	0.912459	G2M	AEC1
hNo1_BHY_sc_47	-0.39585	0.850099	G2M	AEC1
hNo1_BHY_sc_48	4.8868	-3.28491	S	Hematopoietic cell
hNo1_BHY_sc_49	0.504674	0.381859	G1	Hemogenic EC
hNo1_BHY_sc_50	5.12325	-3.24108	S	Hematopoietic cell
hNo1_BHY_sc_51	0.315811	-0.76165	S	AEC1
hNo1_BHY_sc_52	-1.30361	1.11507	G2M	Hemogenic EC
hNo1_BHY_sc_53	4.67722	-3.55231	G1	Hematopoietic cell
hNo1_BHY_sc_54	-1.11082	0.560743	S	AEC1
hNo1_BHY_sc_55	1.13054	-0.794916	S	AEC1
hNo1_BHY_sc_56	-0.943124	0.693357	S	AEC1
hNo1_BHY_sc_57	4.9518	-3.4204	S	Hematopoietic cell
hNo1_BHY_sc_58	-0.893234	0.763407	S	Hemogenic EC
hNo1_BHY_sc_59	-0.760123	0.418939	G1	Hemogenic EC
hNo1_BHY_sc_60	-0.591063	0.337863	S	AEC1
hNo1_BHY_sc_61	4.77937	-3.50098	G1	Hematopoietic cell
hNo1_BHY_sc_62	1.30834	-1.4953	G1	Hemogenic EC
hNo1_BHY_sc_63	-1.54957	-1.01294	G1	GATA4+HAND2+
hNo1_BHY_sc_64	4.666	-3.53469	G1	Hematopoietic cell
hNo1_BHY_sc_65	-1.17985	0.141257	G2M	Hemogenic EC
hNo1_BHY_sc_66	-0.357121	0.628825	G1	AEC1
hNo1_BHY_sc_67	-0.849894	0.366684	S	Hemogenic EC
hNo1_BHY_sc_68	5.09425	-3.47951	G2M	Hematopoietic cell
hNo1_BHY_sc_69	4.98616	-3.2847	S	Hematopoietic cell
hNo1_BHY_sc_70	5.08043	-3.38705	G2M	Hematopoietic cell
hNo1_BHY_sc_71	-0.892426	0.998342	G2M	Hemogenic EC
hNo1_BHY_sc_72	-0.961554	0.76617	G2M	AEC1
hNo1_BHY_sc_73	-1.94302	0.0967679	S	AEC1
hNo1_BHY_sc_74	-0.00868075	0.411772	G1	AEC1
hNo1_BHY_sc_75	0.995807	0.892573	G2M	AEC1
hNo1_BHY_sc_76	4.80751	-3.21551	G2M	Hemogenic EC
hNo1_BHY_sc_77	1.23574	-0.889218	G2M	AEC1
hNo1_BHY_sc_79	-0.633452	0.976828	G2M	AEC1
hNo1_BHY_sc_80	-1.64336	-1.41065	G1	GATA4+HAND2+
hNo1_BHY_sc_81	-1.16963	0.204591	S	AEC1
hNo1_BHY_sc_82	-1.3966	-1.75544	G1	GATA4+HAND2+
hNo1_BHY_sc_83	0.960792	0.510785	G1	AEC1
hNo1_BHY_sc_84	1.5599	0.360702	S	AEC1
hNo1_BHY_sc_85	-1.44387	5.59689	G2M	AEC1
hNo1_BHY_sc_86	-0.997512	5.33937	G1	AEC1
hNo1_BHY_sc_87	-1.56749	5.54725	G1	AEC1
hNo4_Body_sc_2	2.97472	-6.92267	G1	Neg
hNo4_Body_sc_4	0.432057	-2.19159	G1	AEC2
hNo4_Body_sc_7	-2.93836	1.40643	G1	AEC1
hNo4_Body_sc_9	-2.20109	-2.86013	G1	GATA4+HAND2+
hNo4_Body_sc_10	-2.23077	-2.84303	G1	GATA4+HAND2+
hNo4_Body_sc_12	-2.05871	-2.83211	G1	GATA4+HAND2+
hNo4_Body_sc_13	-3.19715	2.22367	G1	AEC1
hNo4_Body_sc_14	-0.837299	2.52404	G1	AEC1
hNo4_Body_sc_15	-3.13656	1.92798	G1	AEC1
hNo4_Body_sc_17	-1.97146	5.38215	G2M	AEC1
hNo4_Body_sc_18	-2.24322	-3.12182	G1	GATA4+HAND2+
hNo4_Body_sc_19	-2.30798	-4.14082	G1	GATA4+HAND2+
hNo4_Body_sc_21	-2.40484	0.898575	G1	AEC1
hNo4_Body_sc_22	-0.894114	3.00681	G1	AEC1
hNo4_Body_sc_24	0.207855	3.84494	G1	AEC1
hNo4_Body_sc_25	-1.21311	-1.45778	G1	GATA4+HAND2+
hNo4_Body_sc_26	-1.25717	2.54212	G1	AEC1
hNo4_Body_sc_27	-2.12637	-2.98434	G1	GATA4+HAND2+
hNo4_Body_sc_29	2.18381	-6.74088	S	Neg
hNo4_Body_sc_31	-2.1314	2.61445	G1	AEC1
hNo4_Body_sc_32	-2.49934	-3.96378	G1	GATA4+HAND2+
hNo4_Body_sc_33	-1.42818	2.7754	G2M	AEC1
hNo4_Body_sc_35	-2.31719	-3.44171	G1	GATA4+HAND2+
hNo4_Body_sc_36	-2.58097	-4.20057	G1	GATA4+HAND2+
hNo4_Body_sc_37	-0.748308	5.25203	G1	AEC1
hNo4_Body_sc_38	-0.727051	5.37693	G1	AEC1
hNo4_Body_sc_41	0.399568	2.43714	G2M	AEC1
hNo4_Body_sc_42	1.54594	0.918476	G2M	Hemogenic EC
hNo4_Body_sc_43	-2.27516	-4.28869	G2M	GATA4+HAND2+
hNo4_Body_sc_44	-1.00887	4.81582	S	AEC1
hNo4_Body_sc_45	2.37617	-7.0264	G2M	Neg
hNo4_Body_sc_46	-2.39674	-4.18116	S	GATA4+HAND2+
hNo4_Body_sc_47	-2.46685	0.750479	G1	AEC1
hNo4_Body_sc_48	-2.53335	-4.23287	G2M	GATA4+HAND2+
hNo4_Body_sc_49	-0.644785	5.30495	G1	AEC1
hNo4_Body_sc_50	-2.19402	-3.01071	G1	GATA4+HAND2+
hNo4_Body_sc_51	-3.13924	2.58747	G1	AEC1
hNo4_Body_sc_52	-2.18592	1.06271	S	AEC1
hNo4_Body_sc_55	-2.29685	-2.77517	G1	GATA4+HAND2+
hNo4_Body_sc_57	-1.29681	2.7171	G1	AEC1
hNo4_Body_sc_58	-1.48048	2.68665	G1	AEC1
hNo4_Body_sc_59	-1.51574	5.41685	G2M	AEC1
hNo4_Body_sc_60	-1.67078	2.96388	G1	AEC1
hNo4_Body_sc_61	-2.29242	-2.78486	G1	GATA4+HAND2+
hNo4_Body_sc_62	-2.28417	-3.87652	G1	GATA4+HAND2+
hNo4_Body_sc_63	-1.48165	2.83023	G1	AEC1
hNo4_Body_sc_64	1.23252	0.624501	S	AEC1
hNo4_Body_sc_65	-0.847119	1.87425	G2M	AEC1
hNo4_Body_sc_66	-2.43613	-4.06595	S	GATA4+HAND2+
hNo4_Body_sc_67	-1.13455	3.17136	G1	AEC1
hNo4_Body_sc_68	2.6867	-7.52647	G1	Neg
hNo4_Body_sc_69	0.342796	-2.48487	G1	AEC2
hNo4_Body_sc_70	-1.07837	4.25773	G1	AEC1
hNo4_Body_sc_71	1.80361	-2.36004	G1	Hemogenic EC
hNo4_Body_sc_72	-1.11639	3.53745	G2M	AEC1
hNo4_Body_sc_74	-2.07495	1.89062	G1	AEC1
hNo4_Body_sc_77	-3.67334	1.83193	G1	AEC1
hNo4_Body_sc_79	-0.501614	2.25777	G2M	AEC1
hNo4_Body_sc_81	2.93819	-6.62517	G2M	Neg
hNo4_Body_sc_83	-2.24719	-4.09183	G1	GATA4+HAND2+
hNo4_Body_sc_84	-2.34469	-3.63536	G1	GATA4+HAND2+
hNo4_Body_sc_86	-2.59437	2.88818	G2M	AEC1
hNo4_Body_sc_87	-2.12131	4.7395	G1	AEC1
hNo4_Body_sc_88	-1.0471	1.86472	G2M	AEC1
hNo4_Body_sc_89	-2.52278	-3.8861	G1	GATA4+HAND2+
hNo4_Body_sc_90	-1.07539	3.38796	G1	AEC1
hNo4_Body_sc_91	-1.84295	4.88963	S	AEC1
hNo4_Body_sc_92	-1.41881	4.41376	G2M	AEC1
hNo4_Body_sc_94	-0.583574	3.06013	G1	AEC1
hNo4_Body_sc_95	-2.59164	-4.17132	G2M	GATA4+HAND2+
hNo4_Body_sc_96	-2.58914	4.33507	G2M	AEC1
hNo4_NB_sc_1	3.60791	-6.08535	G1	Neg
hNo4_NB_sc_2	4.00811	-6.04966	G2M	Neg
hNo4_NB_sc_3	2.67623	-6.834	S	Neg
hNo4_NB_sc_4	3.3336	-6.51214	G1	Neg
hNo4_NB_sc_6	3.61882	-6.04441	G2M	Neg
hNo4_NB_sc_7	4.17728	-5.81895	G1	Neg
hNo4_NB_sc_9	2.42566	-6.64948	G2M	Neg
hNo4_NB_sc_10	1.88774	-6.72919	G1	Neg
hNo4_NB_sc_11	2.42407	-6.7152	G2M	Neg
hNo4_NB_sc_12	3.70598	-6.26513	G2M	Neg
hNo4_NB_sc_13	1.99932	-6.68565	S	Neg
hNo4_NB_sc_14	2.45892	-6.74044	S	Neg
hNo4_NB_sc_15	3.00757	-6.72406	G1	Neg
hNo4_NB_sc_17	2.85814	-6.89082	G1	Neg
hNo4_NB_sc_18	4.10764	-6.00513	S	Neg
hNo4_NB_sc_19	2.49866	-7.23643	G1	Neg
hNo4_NB_sc_22	2.23213	-6.88781	G1	Neg
hNo4_NB_sc_25	-2.26875	-2.82498	G1	GATA4+HAND2+
hNo4_NB_sc_26	-2.26414	-3.64253	G2M	GATA4+HAND2+
hNo4_NB_sc_27	1.5858	1.89178	G1	AEC1
hNo4_NB_sc_28	-2.40824	0.0391149	G1	AEC1
hNo4_NB_sc_29	-2.81504	1.38278	G2M	AEC1
hNo4_NB_sc_30	-2.90893	-0.297288	G1	GATA4+OIT3+
hNo4_NB_sc_31	-3.40608	1.56821	G2M	AEC1
hNo4_NB_sc_32	-2.31594	-4.09899	G1	GATA4+HAND2+
hNo4_NB_sc_35	-0.510989	1.57954	S	AEC1
hNo4_NB_sc_36	-1.07002	2.75175	G1	AEC1
hNo4_NB_sc_37	-2.65196	3.04939	G2M	AEC1
hNo4_NB_sc_38	-2.43898	2.9559	G2M	AEC1
hNo4_NB_sc_41	-2.28806	2.21754	S	AEC1
hNo4_NB_sc_42	-2.12235	2.78823	G1	AEC1
hNo4_NB_sc_43	-2.45296	-0.203668	G1	GATA4+OIT3+
hNo4_NB_sc_44	-0.967952	2.07358	G2M	AEC1
hNo4_NB_sc_47	-2.0977	-2.98573	G1	GATA4+HAND2+
hNo4_NB_sc_48	-1.90804	3.16056	G1	AEC1
hNo4_NB_sc_49	1.55273	3.17408	G1	AEC1
hNo4_NB_sc_50	-2.01038	4.77563	G1	AEC1
hNo4_NB_sc_51	-2.96407	4.08977	G1	AEC1
hNo4_NB_sc_52	-0.947815	5.52315	G2M	AEC1
hNo4_NB_sc_55	-2.26994	-4.12192	G1	GATA4+HAND2+
hNo4_NB_sc_57	1.14124	2.97819	G1	AEC1
hNo4_NB_sc_58	2.07844	-7.3404	G1	Neg
hNo4_NB_sc_59	-0.465078	1.41643	S	AEC1
hNo4_NB_sc_60	-2.60869	0.0528235	G1	Hemogenic EC
hNo4_NB_sc_61	0.46044	3.19503	G1	AEC1
hNo4_NB_sc_62	-2.25043	1.94523	S	AEC1
hNo4_NB_sc_63	0.57691	3.73551	G1	AEC1
hNo4_NB_sc_64	-2.25049	-3.34382	G1	GATA4+HAND2+
hNo4_NB_sc_65	-1.4101	2.98261	G2M	AEC1
hNo4_NB_sc_66	3.29411	-6.46504	G1	Neg
hNo4_NB_sc_67	-2.47238	-3.9861	G1	GATA4+HAND2+
hNo4_NB_sc_68	-2.43486	-3.99846	G2M	GATA4+HAND2+
hNo4_NB_sc_69	-2.74224	0.119492	G1	GATA4+OIT3+
hNo4_NB_sc_70	-2.13595	-3.15269	G1	GATA4+HAND2+
hNo4_NB_sc_71	-2.41214	-3.98494	G1	GATA4+HAND2+
hNo4_NB_sc_72	0.424099	1.61493	G1	AEC1
hNo4_NB_sc_74	-2.50449	-3.86169	G2M	GATA4+HAND2+
hNo4_NB_sc_75	-2.44214	-4.2568	G2M	GATA4+HAND2+
hNo4_NB_sc_76	-2.51863	1.92791	G1	Hemogenic EC
hNo4_NB_sc_77	-2.44605	0.419843	G1	AEC1
hNo4_NB_sc_78	-0.875462	3.12673	S	AEC1
hNo4_NB_sc_79	-3.22957	2.37497	G2M	AEC1
hNo4_NB_sc_81	-2.07545	2.38545	G1	AEC1
hNo4_NB_sc_83	-2.3216	-2.81391	S	GATA4+HAND2+
hNo4_NB_sc_84	-2.21221	4.67936	G1	AEC1
hNo4_NB_sc_86	-2.33088	1.0439	G1	AEC1
hNo4_NB_sc_87	2.59931	-6.76878	S	Neg
hNo4_NB_sc_89	-2.36147	-3.62542	G1	GATA4+HAND2+
hNo4_NB_sc_90	-2.1189	-3.37027	G1	GATA4+HAND2+
hNo4_NB_sc_92	2.03885	-7.27607	G1	Neg
hNo4_NB_sc_93	-2.09444	-3.05317	G1	GATA4+HAND2+
hNo4_NB_sc_94	-2.48769	-4.21686	S	GATA4+HAND2+
hNo4_NB_sc_95	-2.08137	-0.453395	G1	AEC1
hNo4_Head_sc_1	-0.370324	3.89479	G1	AEC1
hNo4_Head_sc_2	-0.141908	1.66018	S	AEC1
hNo4_Head_sc_3	-2.04576	2.9962	G1	AEC1
hNo4_Head_sc_4	1.75057	2.03291	G1	AEC1
hNo4_Head_sc_10	-0.547614	5.28022	G2M	AEC1
hNo4_Head_sc_13	-0.369268	4.45152	S	AEC1
hNo4_Head_sc_15	0.172702	4.32378	G1	AEC1
hNo4_Head_sc_16	-0.949845	4.60737	G1	AEC1
hNo4_Head_sc_17	-0.0685028	4.77025	G1	AEC1
hNo4_Head_sc_18	0.254568	3.50937	G1	AEC1
hNo4_Head_sc_19	3.14966	-6.64704	S	Neg
hNo4_Head_sc_20	-1.8082	5.29022	G2M	AEC1
hNo4_Head_sc_21	-1.45866	5.45378	G2M	AEC1
hNo4_Head_sc_22	-0.184461	2.18838	G2M	AEC1
hNo4_Head_sc_24	-1.66278	5.02929	G1	AEC1
hNo4_Head_sc_25	-1.66416	4.34326	G1	AEC1
hNo4_Head_sc_26	-1.10829	2.24756	G2M	AEC1
hNo4_Head_sc_27	-1.51427	3.08502	G1	AEC1
hNo4_Head_sc_28	-1.73775	5.35472	S	AEC1
hNo4_Head_sc_29	0.396516	4.18107	G1	Hemogenic EC
hNo4_Head_sc_30	-0.738365	5.00211	G2M	AEC1
hNo4_Head_sc_31	-0.809753	5.07639	G1	AEC1
hNo4_Head_sc_32	-1.78409	5.02064	G1	AEC1
hNo4_Head_sc_33	-0.917706	2.16161	G2M	AEC1
hNo4_Head_sc_35	1.42244	1.20138	G2M	AEC1
hNo4_Head_sc_36	-0.368407	1.60843	S	AEC1
hNo4_Head_sc_38	1.17141	1.81312	G1	AEC1
hNo4_Head_sc_41	-1.60689	4.60245	G1	AEC1
hNo4_Head_sc_42	-0.917959	5.03093	G1	AEC1
hNo4_Head_sc_43	1.1285	1.5123	G1	AEC1
hNo4_Head_sc_44	-0.702404	4.07477	G1	AEC1
hNo4_Head_sc_45	-1.22079	5.10379	G1	AEC1
hNo4_Head_sc_47	-0.482641	3.7762	G1	AEC1
hNo4_Head_sc_49	-0.665882	4.74351	G2M	AEC1
hNo4_Head_sc_52	-0.555395	4.18978	G1	AEC1
hNo4_Head_sc_54	-0.604769	3.44595	G2M	AEC1
hNo4_Head_sc_58	-1.81828	5.07553	G2M	AEC1
hNo4_Head_sc_59	-1.13277	4.78837	G1	AEC1
hNo4_Head_sc_61	-0.725856	5.19463	G1	AEC1
hNo4_Head_sc_62	0.521599	4.14576	G1	AEC1
hNo4_Head_sc_63	-1.24005	5.42812	G2M	AEC1
hNo4_Head_sc_65	-1.52645	5.39542	G1	AEC1
hNo4_Head_sc_66	-0.73614	4.65399	G1	AEC1
hNo4_Head_sc_67	0.147187	4.59312	G1	AEC1
hNo4_Head_sc_68	-0.240417	4.98666	G1	AEC1
hNo4_Head_sc_71	-0.467118	4.04496	G1	AEC1
hNo4_Head_sc_72	1.12233	1.11436	S	Hemogenic EC
hNo4_Head_sc_73	1.12251	2.32481	G2M	AEC1
hNo4_Head_sc_74	0.216765	4.41807	G1	AEC1
hNo4_Head_sc_75	1.45703	1.90359	G1	AEC1
hNo4_Head_sc_77	-1.10947	3.29637	G1	AEC1
hNo4_Head_sc_79	-0.927884	3.4867	G1	AEC1
hNo4_Head_sc_80	-1.33091	5.10193	G2M	AEC1
hNo4_Head_sc_83	-0.691855	4.56532	S	AEC1
hNo4_Head_sc_86	-0.754358	3.22677	G1	AEC1
hNo4_Head_sc_87	-1.28936	5.51612	G2M	AEC1
hNo4_Head_sc_89	-0.945517	5.21868	G1	AEC1
hNo4_Head_sc_90	2.86196	-7.05184	G1	Neg
hNo4_Head_sc_91	-0.032814	4.69076	G1	AEC1
hNo4_Head_sc_92	1.24102	1.18294	S	AEC1
hNo4_Head_sc_94	1.38138	2.22215	G1	AEC1
hNo4_Head_sc_95	-1.42523	5.0235	S	AEC1
hNo4_Head_sc_96	0.471582	3.59422	G1	AEC1

## Sheet: Integrated with human data
Cell_ID	UMAP_1	UMAP_2	species	Cluster	Pseudotime	Branches
X35sp_body_EC4_sc2	-1.50281	-0.0914702	mouse	EP6	8.76614	Plexus
X35sp_body_EC4_sc3	5.42561	-1.29753	mouse	EP3	8.34698	Artery
X35sp_body_EC4_sc4	3.45637	-0.823376	mouse	EP3	6.41523	Artery
X35sp_body_EC4_sc6	1.55762	-0.323451	mouse	EP7	10.6733	Plexus
X35sp_body_EC4_sc7	0.467424	-0.0373757	mouse	EP7	9.54812	Plexus
X35sp_body_EC4_sc9	-0.646108	0.743373	mouse	EP6	8.05956	Plexus
X35sp_body_EC4_sc10	-3.14175	1.55892	mouse	EP6	5.6942	Plexus
X35sp_body_EC4_sc11	0.40133	0.59713	mouse	EP6	9.5104	Plexus
X35sp_body_EC4_sc12	-1.18228	-0.324094	mouse	EP6	8.76615	Plexus
X35sp_body_EC4_sc13	2.78876	-0.408137	mouse	EP3	6.46158	Artery
X35sp_body_EC4_sc15	-1.54631	-0.304227	mouse	EP6	8.76615	Plexus
X35sp_body_EC4_sc16	-0.322859	-0.17434	mouse	EP7	10.5709	Plexus
X35sp_body_EC4_sc17	2.83069	-0.533457	mouse	EP3	6.44099	Artery
X35sp_body_EC4_sc18	0.474055	1.08305	mouse	EP7	9.49552	Plexus
X35sp_body_EC4_sc21	-1.22798	-0.19544	mouse	EP6	8.76615	Plexus
X35sp_body_EC4_sc24	-0.362999	0.392973	mouse	EP6	8.20676	Plexus
X35sp_head_EC4_sc25	-1.05964	0.649781	mouse	EP6	8.05854	Plexus
X35sp_head_EC4_sc26	4.47969	-1.50874	mouse	EP3	8.15935	Artery
X35sp_head_EC4_sc27	-2.37377	1.36981	mouse	EP6	6.3787	Plexus
X35sp_head_EC4_sc28	1.40304	0.858406	mouse	EP7	11.4226	Plexus
X35sp_head_EC4_sc29	-2.04017	0.078498	mouse	EP6	4.43688	Plexus
X35sp_head_EC4_sc30	-0.454602	-0.00524389	mouse	EP6	8.25025	Plexus
X35sp_head_EC4_sc35	1.73924	-0.100954	mouse	EP7	11.064	Plexus
X35sp_head_EC4_sc36	0.093621	0.103305	mouse	EP6	10.3526	Plexus
X35sp_limb_EC4_sc45	0.472253	0.104557	mouse	EP7	9.54064	Plexus
X35sp_limb_EC4_sc46	3.048	-0.624801	mouse	EP7	6.21132
X35sp_limb_EC4_sc47	-0.110122	-0.104577	mouse	EP7	10.5709	Plexus
X35sp_limb_EC5_sc27	-0.0983976	0.409185	mouse	EP7	10.2839	Plexus
X35sp_limb_EC5_sc28	-0.527773	-0.0628731	mouse	EP7	8.2386	Plexus
X35sp_limb_EC5_sc29	0.0815717	-0.0791862	mouse	EP7	10.5305	Plexus
X35sp_limb_EC5_sc30	0.785216	0.33504	mouse	EP7	9.54345	Plexus
X35sp_body_EC5_sc53	2.49957	0.168267	mouse	EP7	11.4226	Plexus
X35sp_body_EC5_sc54	1.47393	-0.179135	mouse	EP7	10.7013	Plexus
X35sp_body_EC5_sc55	-3.07172	0.880187	mouse	EP6	5.83649	Plexus
X35sp_body_EC5_sc57	-2.62125	1.16414	mouse	EP6	5.98851	Plexus
X35sp_body_EC5_sc59	1.23566	0.813554	mouse	EP7	11.2714	Plexus
X35sp_body_EC5_sc62	-2.94067	1.01225	mouse	EP6	5.7085	Plexus
X35sp_body_EC5_sc63	0.0172754	-0.0448006	mouse	EP7	10.5689	Plexus
X35sp_body_EC5_sc65	-0.541694	0.294189	mouse	EP6	8.17083	Plexus
X35sp_body_EC5_sc66	-3.25702	1.57169	mouse	EP6	5.6942	Plexus
X35sp_body_EC5_sc67	-0.814658	0.185223	mouse	EP6	9.26241	Plexus
X35sp_body_EC5_sc68	-1.73077	-0.198221	mouse	EP6	8.76615	Plexus
X35sp_body_EC5_sc69	-2.78355	1.35901	mouse	EP6	5.88	Plexus
X35sp_body_EC5_sc70	-2.22847	0.181446	mouse	EP6	4.45874	Plexus
X35sp_body_EC5_sc72	-2.79174	0.175384	mouse	EP6	4.52843	Plexus
X35sp_body_EC5_sc73	4.01966	-0.987404	mouse	EP3	6.98952	Artery
X35sp_body_EC5_sc75	0.0740931	0.39256	mouse	EP7	10.1125	Plexus
X35sp_head_EC5_sc76	3.01996	-0.678405	mouse	EP3	6.25536	Artery
X35sp_head_EC5_sc77	-1.62884	1.71429	mouse	EP6	7.06673	Plexus
X35sp_head_EC5_sc78	-2.73239	0.485999	mouse	EP6	6.22966	Plexus
X35sp_head_EC5_sc80	-1.07571	0.132345	mouse	EP6	9.04616	Plexus
X35sp_head_EC5_sc81	3.35818	-0.736778	mouse	EP3	6.31686	Artery
X35sp_head_EC5_sc82	-1.37732	-0.124477	mouse	EP6	8.76615	Plexus
X35sp_head_EC5_sc83	-3.00894	0.9691	mouse	EP6	5.74993	Plexus
X35sp_head_EC5_sc84	-0.419243	0.231001	mouse	EP6	8.21876	Plexus
X35sp_head_EC5_sc85	2.99355	-0.411287	mouse	EP3	6.22686	Artery
X35sp_limb_EC6_sc7	0.36792	-0.16368	mouse	EP7	9.55011	Plexus
X35sp_limb_EC6_sc8	-0.686548	0.229633	mouse	EP6	8.13894	Plexus
X35sp_limb_EC6_sc9	0.526946	0.22548	mouse	EP7	9.53675	Plexus
X35sp_head_EC6_sc18	-1.70603	-0.227319	mouse	EP6	8.76615	Plexus
X35sp_head_EC6_sc19	-0.308878	-0.180592	mouse	EP7	10.5709	Plexus
X35sp_head_EC6_sc20	-1.0196	-0.123298	mouse	EP6	8.77168	Plexus
X35sp_head_EC6_sc21	-1.22424	-0.129656	mouse	EP6	8.76616	Plexus
X35sp_head_EC6_sc22	-0.872898	-0.129488	mouse	EP7	8.85004	Plexus
X35sp_head_EC6_sc24	-0.842839	1.17338	mouse	EP7	8.06669	Plexus
X35sp_head_EC6_sc25	-0.623319	-0.194825	mouse	EP6	8.23348	Plexus
X35sp_head_EC6_sc26	0.214608	0.386534	mouse	EP7	9.96605	Plexus
X35sp_head_EC6_sc27	-0.190698	0.281129	mouse	EP7	10.4994	Plexus
X35sp_head_EC6_sc28	-0.0552429	0.891034	mouse	EP7	9.8021	Plexus
X35sp_head_EC6_sc29	0.982937	0.757015	mouse	EP7	10.941	Plexus
X35sp_body_EC6_sc30	-1.9511	-0.134735	mouse	EP6	4.43688	Plexus
X35sp_body_EC6_sc33	-1.42941	-0.375398	mouse	EP6	8.76616	Plexus
X35sp_body_EC6_sc35	-1.09597	-0.178598	mouse	EP6	8.76616	Plexus
X35sp_body_EC6_sc36	-1.69853	0.10838	mouse	EP6	8.76616	Plexus
X35sp_body_EC6_sc37	0.367045	0.638469	mouse	EP7	9.50647	Plexus
X35sp_body_EC6_sc40	1.44466	0.626494	mouse	EP7	11.3475	Plexus
X35sp_body_EC6_sc41	0.12661	0.279603	mouse	EP6	10.1578	Plexus
X35sp_body_EC6_sc44	4.10296	-1.20577	mouse	EP3	7.06865	Artery
X35sp_body_EC6_sc45	-2.6795	1.79372	mouse	EP6	6.19968	Plexus
X35sp_body_EC6_sc46	-1.61897	-0.113005	mouse	EP6	8.76616	Plexus
X35sp_body_EC6_sc47	-2.02384	0.604066	mouse	EP6	6.89099	Plexus
X35sp_body_EC6_sc49	-0.483448	0.504236	mouse	EP6	8.15086	Plexus
X35sp_body_EC6_sc51	1.19724	-0.110213	mouse	EP7	10.4499	Plexus
X35sp_body_EC6_sc52	-0.900548	-0.450904	mouse	EP6	8.76616	Plexus
X35sp_limb_EC7_sc37	-0.228376	0.0623888	mouse	EP7	10.5709	Plexus
X35sp_limb_EC7_sc39	0.398168	1.17741	mouse	EP7	9.49552	Plexus
X35sp_head_EC7_sc61	-1.90867	1.18082	mouse	EP6	6.99754	Plexus
X35sp_head_EC7_sc62	1.2632	0.708899	mouse	EP7	11.214	Plexus
X35sp_head_EC7_sc63	6.74102	-1.64599	mouse	EP5	9.66127	Artery
X35sp_head_EC7_sc64	0.513614	0.599592	mouse	EP7	9.51577	Plexus
X35sp_head_EC7_sc65	0.524819	1.21649	mouse	EP7	9.49552	Plexus
X35sp_head_EC7_sc66	-1.20691	-0.360686	mouse	EP6	8.76617	Plexus
X35sp_head_EC7_sc67	-1.07333	-0.0277023	mouse	EP6	8.85516	Plexus
X35sp_head_EC7_sc70	0.765399	2.6023	mouse	EP6	9.49552	Plexus
X35sp_head_EC7_sc71	2.93545	-0.558345	mouse	EP3	6.32605	Artery
X35sp_body_EC7_sc74	-1.93233	-0.322308	mouse	EP6	4.43688	Plexus
X35sp_body_EC7_sc76	-1.76224	0.823362	mouse	EP6	7.12573	Plexus
X35sp_body_EC7_sc77	-2.78724	3.6227	mouse	EP6	7.06674	Plexus
X35sp_body_EC7_sc78	-1.56222	-0.118118	mouse	EP6	8.76617	Plexus
X35sp_body_EC7_sc79	-1.05709	-0.16	mouse	EP6	8.76617	Plexus
X35sp_body_EC7_sc81	-0.869565	0.253298	mouse	EP6	9.31212	Plexus
X35sp_body_EC7_sc82	5.55193	-2.54541	mouse	EP3	8.65415	Artery
X35sp_body_EC7_sc83	-1.88649	1.23061	mouse	EP6	7.00635	Plexus
X35sp_body_EC7_sc84	1.22597	0.649312	mouse	EP7	11.1221	Plexus
X35sp_body_EC7_sc85	6.74301	-1.63932	mouse	EP5	9.66127	Artery
X35sp_body_EC7_sc86	0.491436	0.499665	mouse	EP7	9.52011	Plexus
X35sp_body_EC7_sc87	0.626317	1.03415	mouse	EP7	9.49767	Plexus
X35sp_body_EC7_sc88	-1.23458	-0.426236	mouse	EP6	8.76617	Plexus
X35sp_body_EC7_sc89	-1.12737	-0.0330295	mouse	EP6	8.81715	Plexus
X35sp_body_EC7_sc92	0.856399	2.72215	mouse	EP6	9.49552	Plexus
X35sp_body_EC7_sc93	2.94614	-0.538777	mouse	EP3	6.30946	Artery
X25sp_body_EC8_sc1	-3.32594	-1.42083	mouse	EP6	2.89172	Plexus
X25sp_body_EC8_sc2	0.450702	-0.121164	mouse	EP7	9.55186	Plexus
X25sp_body_EC8_sc3	-2.33823	-0.239011	mouse	EP6	4.48061	Plexus
X25sp_body_EC8_sc5	-2.07735	-1.2807	mouse	EP6	4.12592	Plexus
X25sp_body_EC8_sc6	-3.24155	-2.56702	mouse	EP2	1.25087
X25sp_body_EC8_sc7	1.04271	0.587087	mouse	EP7	10.8647	Plexus
X25sp_body_EC8_sc9	3.67801	-1.75089	mouse	EP3	6.61544	Artery
X25sp_body_EC8_sc11	3.66758	-1.12808	mouse	EP3	6.62331	Artery
X25sp_body_EC8_sc12	3.29947	-1.9026	mouse	EP2	6.22168	Artery
X25sp_body_EC8_sc13	-1.65707	0.0931168	mouse	EP6	8.76617	Plexus
X25sp_body_EC8_sc15	0.692248	1.32177	mouse	EP7	9.49552	Plexus
X25sp_body_EC8_sc17	-3.50631	-1.19192	mouse	EP6	4.6281	Plexus
X25sp_body_EC8_sc18	-2.55801	-0.443352	mouse	EP6	4.89392	Plexus
X25sp_body_EC8_sc19	-3.08997	-1.87306	mouse	EP6	2.488	Plexus
X25sp_body_EC8_sc20	-2.39394	-0.0268593	mouse	EP6	4.44403	Plexus
X25sp_body_EC8_sc24	-3.61278	0.0248822	mouse	EP6	6.35019	Plexus
X25sp_head_EC8_sc28	-3.45541	-1.61284	mouse	EP6	2.74848	Plexus
X25sp_head_EC8_sc30	-1.65094	1.20317	mouse	EP6	7.42491	Plexus
X25sp_limb_EC8_sc45	-0.510208	1.23366	mouse	EP7	8.01294	Plexus
X25sp_limb_EC8_sc46	1.20179	0.400962	mouse	EP7	10.8858	Plexus
X25sp_limb_EC8_sc47	1.27734	1.23867	mouse	EP7	11.4226	Plexus
X25sp_limb_EC9_sc27	0.41762	1.62046	mouse	EP7	9.49553	Plexus
X25sp_limb_EC9_sc28	1.64046	0.76306	mouse	EP7	11.4226	Plexus
X25sp_limb_EC9_sc30	2.28046	0.47909	mouse	EP7	11.4226	Plexus
X25sp_body_EC9_sc53	-2.36758	-0.0420356	mouse	EP6	4.43814	Plexus
X25sp_body_EC9_sc54	-1.44607	1.38201	mouse	EP6	7.55275	Plexus
X25sp_body_EC9_sc57	-2.98388	1.46117	mouse	EP2	5.6942
X25sp_body_EC9_sc58	-2.88938	-0.49871	mouse	EP1	5.23375	Plexus
X25sp_body_EC9_sc59	-2.85718	-0.980127	mouse	EP6	4.09659	Plexus
X25sp_body_EC9_sc60	1.26371	-2.28986	mouse	EP2	4.67277	Artery
X25sp_body_EC9_sc64	2.65442	-1.30279	mouse	EP2	6.81311	Artery
X25sp_body_EC9_sc65	2.98845	-1.65144	mouse	EP3	6.50595	Artery
X25sp_body_EC9_sc67	-2.98938	-0.655035	mouse	EP6	3.76175	Plexus
X25sp_body_EC9_sc68	-2.85062	0.0925075	mouse	EP6	4.5217	Plexus
X25sp_body_EC9_sc69	-2.72155	-0.546725	mouse	EP6	5.1469	Plexus
X25sp_body_EC9_sc73	-2.14932	-0.913916	mouse	EP6	5.07885	Plexus
X25sp_body_EC9_sc75	-2.66842	-0.497522	mouse	EP6	5.0472	Plexus
X25sp_head_EC9_sc76	-2.90024	-0.490688	mouse	EP6	5.23387	Plexus
X25sp_head_EC9_sc78	-1.86864	0.833287	mouse	EP6	7.00192	Plexus
X25sp_head_EC9_sc80	-2.31065	-0.0780307	mouse	EP6	4.43688	Plexus
X25sp_head_EC9_sc81	0.763456	1.42046	mouse	EP7	9.49553	Plexus
X25sp_head_EC9_sc85	0.664657	2.85378	mouse	EP7	9.49553	Plexus
X25sp_head_EC9_sc86	0.816411	0.531923	mouse	EP7	9.53428	Plexus
X25sp_limb_EC10_sc6	0.246934	2.01987	mouse	EP7	9.49553	Plexus
X25sp_limb_EC10_sc7	-0.483628	1.92757	mouse	EP6	8.05682	Plexus
X25sp_limb_EC10_sc8	0.431815	2.00047	mouse	EP6	9.49553	Plexus
X25sp_limb_EC10_sc9	0.0876825	1.67224	mouse	EP7	9.49553	Plexus
X25sp_head_EC10_sc27	-1.62022	0.541302	mouse	EP6	7.17409	Plexus
X25sp_body_EC10_sc32	-1.98776	-1.21857	mouse	EP6	4.01297	Plexus
X25sp_body_EC10_sc33	-3.304	-2.45383	mouse	EP6	1.27043	Plexus
X25sp_body_EC10_sc35	-2.60096	-0.00264715	mouse	EP6	4.47415	Plexus
X25sp_body_EC10_sc37	3.5005	-2.1752	mouse	EP3	6.42025	Artery
X25sp_body_EC10_sc38	3.04253	-1.35471	mouse	EP2	6.37842	Artery
X25sp_body_EC10_sc40	-2.82722	-1.47304	mouse	EP6	4.67696	Plexus
X25sp_body_EC10_sc41	-0.11866	0.885694	mouse	EP7	9.87547	Plexus
X25sp_body_EC10_sc43	1.01869	-0.323644	mouse	EP3	9.55614
X25sp_body_EC10_sc44	-2.77844	0.974819	mouse	EP6	5.74781	Plexus
X25sp_body_EC10_sc45	4.27849	-1.49953	mouse	EP3	8.31016	Artery
X25sp_body_EC10_sc48	1.77735	0.595148	mouse	EP7	11.4227	Plexus
X25sp_body_EC10_sc52	-3.18384	-0.0549412	mouse	EP6	4.53843	Plexus
X25sp_limb_EC11_sc36	0.146674	2.66569	mouse	EP7	9.49554	Plexus
X25sp_limb_EC11_sc37	0.954435	1.66805	mouse	EP7	9.49554	Plexus
X25sp_limb_EC11_sc38	1.02018	1.70649	mouse	EP7	9.49554	Plexus
X25sp_limb_EC11_sc39	1.39301	0.0150867	mouse	EP7	10.7745	Plexus
X25sp_head_EC11_sc62	-1.28476	0.158587	mouse	EP6	8.95543	Plexus
X25sp_head_EC11_sc69	-1.14279	0.0130632	mouse	EP6	8.86354	Plexus
X25sp_body_EC11_sc73	-1.34898	1.04736	mouse	EP6	8.27356	Plexus
X25sp_body_EC11_sc77	-2.86389	-0.19981	mouse	EP6	4.8773	Plexus
X25sp_body_EC11_sc79	-2.75214	-0.0274194	mouse	EP6	4.48891	Plexus
X25sp_body_EC11_sc80	0.730947	0.0065353	mouse	EP7	9.55614	Plexus
X25sp_body_EC11_sc81	-2.92452	-0.560997	mouse	EP6	5.33304	Plexus
X25sp_body_EC11_sc82	2.05322	0.265872	mouse	EP7	11.4227	Plexus
X25sp_body_EC11_sc84	-3.35374	-0.71171	mouse	EP6	3.98523	Plexus
X25sp_body_EC11_sc85	-1.53722	-0.00357555	mouse	EP6	8.76617	Plexus
X25sp_body_EC11_sc86	-1.67503	0.779162	mouse	EP6	7.21152	Plexus
X25sp_body_EC11_sc87	-1.27895	0.663871	mouse	EP6	8.16235	Plexus
X25sp_body_EC11_sc88	-3.2406	0.92721	mouse	EP6	5.78762	Plexus
X25sp_body_EC11_sc89	2.12001	-2.60305	mouse	EP2	4.51279	Artery
X25sp_body_EC11_sc90	1.32506	0.545573	mouse	EP7	11.1455	Plexus
X25sp_body_EC11_sc92	-1.99368	1.42985	mouse	EP6	7.06674	Plexus
X25sp_body_EC11_sc94	-2.28551	0.979727	mouse	EP6	7.0082	Plexus
X18sp_body_EC12_sc2	1.16783	-2.43889	mouse	EP2	4.78344	Artery
X18sp_body_EC12_sc3	-2.26944	-3.42997	mouse	EP1	0.912497	Plexus
X18sp_body_EC12_sc4	-0.368112	0.106024	mouse	EP7	10.5709	Plexus
X18sp_body_EC12_sc5	-3.27372	-2.21032	mouse	EP1	2.15193	Plexus
X18sp_body_EC12_sc7	-3.29544	-2.56947	mouse	EP1	1.25576	Plexus
X18sp_body_EC12_sc8	0.00840214	0.838673	mouse	EP6	9.78059	Plexus
X18sp_body_EC12_sc10	1.33244	-0.204017	mouse	EP7	10.5221	Plexus
X18sp_body_EC12_sc11	-1.84094	-0.816145	mouse	EP6	4.71073	Plexus
X18sp_body_EC12_sc12	2.40678	-2.65273	mouse	EP2	4.662	Artery
X18sp_body_EC12_sc13	-2.80376	-3.24201	mouse	EP2	1.13236
X18sp_body_EC12_sc14	-1.67175	2.74838	mouse	EP6	7.06674	Plexus
X18sp_body_EC12_sc15	3.39423	-2.07789	mouse	EP3	6.31389	Artery
X18sp_body_EC12_sc18	-2.05312	-2.52987	mouse	EP1	0.571652	Plexus
X18sp_body_EC12_sc20	2.26446	-2.13166	mouse	EP2	5.16925	Artery
X18sp_body_EC12_sc21	-3.41785	-2.06461	mouse	EP1	2.29765	Plexus
X18sp_body_EC12_sc22	-2.72733	-1.31824	mouse	EP1	4.44811	Plexus
X18sp_head_EC12_sc27	-0.618442	2.43866	mouse	EP6	8.22415	Plexus
X18sp_head_EC12_sc28	-0.550194	1.9356	mouse	EP7	8.0891	Plexus
X18sp_head_EC12_sc29	-1.91076	0.885021	mouse	EP1	6.92437	Plexus
X18sp_head_EC12_sc31	-0.256511	2.55816	mouse	EP6	9.49554	Plexus
X18sp_head_EC12_sc33	3.12794	-2.1203	mouse	EP2	6.44891	Artery
X18sp_head_EC12_sc35	0.478967	2.28186	mouse	EP7	9.49554	Plexus
X18sp_head_EC12_sc36	0.0603593	0.635487	mouse	EP7	9.90794	Plexus
X18sp_body_EC12_sc45	-2.00856	-0.848644	mouse	EP1	4.88768	Plexus
X18sp_body_EC12_sc46	-1.103	-2.32921	mouse	EP1	0.173132	Plexus
X18sp_head_EC12_sc47	-2.15488	0.3358	mouse	EP6	6.89099	Plexus
X18sp_body_EC13_sc10	1.66426	-0.940855	mouse	EP2	7.49616	Artery
X18sp_body_EC13_sc11	3.19887	-1.4861	mouse	EP2	6.22765	Artery
X18sp_head_EC13_sc12	-1.91717	-2.06162	mouse	EP6	0.368727	Plexus
X18sp_body_EC13_sc53	-1.70294	-1.07237	mouse	EP1	8.76617	Plexus
X18sp_body_EC13_sc54	-2.34127	-2.83568	mouse	EP1	0.922222	Plexus
X18sp_body_EC13_sc55	-3.09916	-2.54819	mouse	EP1	1.23944	Plexus
X18sp_body_EC13_sc56	-3.40764	-1.03167	mouse	EP1	4.39322	Plexus
X18sp_body_EC13_sc57	-2.8081	-2.39036	mouse	EP1	1.23034	Plexus
X18sp_body_EC13_sc59	-2.00871	-3.66011	mouse	EP1	0.653995	Plexus
X18sp_body_EC13_sc60	2.16007	-2.55185	mouse	EP2	4.60171	Artery
X18sp_body_EC13_sc61	-3.27148	-0.302304	mouse	EP6	5.33389	Plexus
X18sp_body_EC13_sc62	-1.93949	0.692855	mouse	EP6	6.89099	Plexus
X18sp_body_EC13_sc63	-0.143778	-2.81939	mouse	EP1	2.53403
X18sp_body_EC13_sc64	2.24497	-1.44536	mouse	EP2	7.31517	Artery
X18sp_body_EC13_sc65	3.41391	-2.01885	mouse	EP2	6.33589	Artery
X18sp_body_EC13_sc66	-1.90926	-0.73152	mouse	EP6	4.67314	Plexus
X18sp_body_EC13_sc67	-2.09216	-0.879595	mouse	EP6	4.99245	Plexus
X18sp_body_EC13_sc69	-1.76653	-1.80381	mouse	EP6	0.340079	Plexus
X18sp_body_EC13_sc70	-3.45333	-0.53402	mouse	EP1	3.81386	Plexus
X18sp_body_EC13_sc71	-2.99677	-2.60168	mouse	EP1	1.22319	Plexus
X18sp_body_EC13_sc73	-1.98208	-0.908328	mouse	EP1	4.93239	Plexus
X18sp_body_EC13_sc74	2.63019	-1.84993	mouse	EP2	6.96149	Artery
X18sp_body_EC13_sc75	-3.24159	-0.482031	mouse	EP1	3.73602	Plexus
X18sp_head_EC13_sc76	-1.69045	-1.47673	mouse	EP1	4.19691	Plexus
X18sp_head_EC13_sc78	-1.90546	-1.02941	mouse	EP6	5.0039	Plexus
X18sp_head_EC13_sc79	-2.01655	-0.704087	mouse	EP6	4.73232	Plexus
X18sp_head_EC13_sc80	-0.325745	-0.00732111	mouse	EP7	10.5709	Plexus
X18sp_head_EC13_sc82	-1.95616	-0.940688	mouse	EP6	4.94693	Plexus
X18sp_head_EC13_sc84	-2.60619	-0.715539	mouse	EP6	5.23945	Plexus
X18sp_head_EC13_sc85	-0.110876	2.8095	mouse	EP6	9.49554	Plexus
X18sp_head_EC13_sc86	0.246962	0.561235	mouse	EP7	9.77329	Plexus
X18sp_body_EC14_sc7	-2.9038	-0.856585	mouse	EP1	3.9678	Plexus
X18sp_body_EC14_sc8	-2.17883	-2.14169	mouse	EP1	0.664182	Plexus
X18sp_head_EC14_sc9	0.149602	2.74818	mouse	EP6	9.49555	Plexus
X18sp_head_EC14_sc18	-1.74883	-1.44754	mouse	EP1	4.18666	Plexus
X18sp_head_EC14_sc20	-3.36663	-1.16897	mouse	EP1	4.54096	Plexus
X18sp_head_EC14_sc24	-2.87728	-0.623847	mouse	EP1	5.3639	Plexus
X18sp_head_EC14_sc25	-3.01532	-1.16072	mouse	EP1	4.3813	Plexus
X18sp_head_EC14_sc26	-2.69344	0.0304866	mouse	EP1	4.49141	Plexus
X18sp_head_EC14_sc27	-1.29131	-0.98945	mouse	EP1	8.76618	Plexus
X18sp_head_EC14_sc29	-1.65074	0.273024	mouse	EP6	8.87892	Plexus
X18sp_body_EC14_sc30	2.83544	-0.85853	mouse	EP3	6.50715	Artery
X18sp_body_EC14_sc31	1.4424	-3.16533	mouse	EP2	4.53934	Artery
X18sp_body_EC14_sc33	1.77695	-1.50895	mouse	EP2	7.49616	Artery
X18sp_body_EC14_sc35	1.12392	-3.61277	mouse	EP2	3.57533	Artery
X18sp_body_EC14_sc36	-1.86274	-2.52848	mouse	EP1	0.363273	Plexus
X18sp_body_EC14_sc37	-3.05793	-2.91629	mouse	EP1	1.19142	Plexus
X18sp_body_EC14_sc39	0.901193	-1.85092	mouse	EP2	3.7553	Artery
X18sp_body_EC14_sc40	1.31515	-2.03741	mouse	EP2	4.6025	Artery
X18sp_body_EC14_sc42	-2.3953	-2.3687	mouse	EP1	1.19326	Plexus
X18sp_body_EC14_sc43	-2.13898	0.275898	mouse	EP6	4.46359	Plexus
X18sp_body_EC14_sc46	0.547758	-2.39407	mouse	EP2	4.10361	Artery
X18sp_body_EC14_sc48	1.4933	-1.99068	mouse	EP2	4.77664	Artery
X18sp_body_EC14_sc51	-2.38996	-1.4977	mouse	EP1	4.52027	Plexus
X18sp_body_EC14_sc52	2.13441	-0.315314	mouse	EP7	11.3253	Plexus
X18sp_body_EC15_sc18	-3.40456	-1.95547	mouse	EP1	2.40651	Plexus
X18sp_body_EC15_sc20	3.28929	-1.15485	mouse	EP3	6.23353	Artery
X18sp_head_EC15_sc21	-3.04284	0.717866	mouse	EP6	5.9967	Plexus
X18sp_head_EC15_sc61	-2.91902	-0.540835	mouse	EP7	5.30583	Plexus
X18sp_head_EC15_sc63	-3.18849	-0.523434	mouse	EP6	3.73602	Plexus
X18sp_head_EC15_sc65	-1.87198	-1.40847	mouse	EP1	4.19214	Plexus
X18sp_head_EC15_sc67	-0.196704	0.637858	mouse	EP7	10.1837	Plexus
X18sp_head_EC15_sc68	-2.4318	-0.202078	mouse	EP6	4.51764	Plexus
X18sp_head_EC15_sc71	-3.56103	-1.67891	mouse	EP6	2.6828	Plexus
X18sp_head_EC15_sc72	-2.03142	-0.308599	mouse	EP6	4.43688	Plexus
X18sp_body_EC15_sc73	-0.934774	-2.16461	mouse	EP1	0.135723	Plexus
X18sp_body_EC15_sc74	-3.19856	-2.06192	mouse	EP1	2.29982	Plexus
X18sp_body_EC15_sc75	-1.30264	-2.12893	mouse	EP1	0.2977	Plexus
X18sp_body_EC15_sc76	-0.68794	1.08418	mouse	EP6	9.799	Plexus
X18sp_body_EC15_sc77	-3.3768	-0.888467	mouse	EP6	4.20776	Plexus
X18sp_body_EC15_sc78	-0.259217	-0.390591	mouse	EP7	10.5709	Plexus
X18sp_body_EC15_sc79	-3.38411	-2.81707	mouse	EP1	1.23465	Plexus
X18sp_body_EC15_sc81	1.51798	-2.98069	mouse	EP2	4.44785	Artery
X18sp_body_EC15_sc82	-3.40679	-1.48321	mouse	EP1	2.8777	Plexus
X18sp_body_EC15_sc83	0.891485	0.192801	mouse	EP7	10.3633	Plexus
X18sp_body_EC15_sc85	-3.01412	-0.542555	mouse	EP1	5.38748	Plexus
X18sp_body_EC15_sc86	-2.10724	-1.10828	mouse	EP1	3.93118	Plexus
X18sp_body_EC15_sc87	-2.71089	-0.648566	mouse	EP6	5.25213	Plexus
X18sp_body_EC15_sc89	-3.01173	-2.37909	mouse	EP1	1.25128	Plexus
X18sp_body_EC15_sc90	-3.23131	-2.23587	mouse	EP1	2.12633	Plexus
X18sp_body_EC15_sc91	-2.59448	-2.52469	mouse	EP1	1.19374	Plexus
X18sp_body_EC15_sc92	1.832	-2.78734	mouse	EP2	4.21503	Artery
X18sp_body_EC15_sc93	2.62776	-2.2617	mouse	EP2	7.05501	Artery
X18sp_body_EC15_sc94	0.396	-1.98836	mouse	EP2	3.20785	Artery
X25sp_body_EC16_sc1	-2.70677	0.747939	mouse	EP6	5.97223	Plexus
X25sp_body_EC16_sc2	3.57352	-1.38953	mouse	EP3	6.51879	Artery
X25sp_body_EC16_sc3	4.42636	-1.372	mouse	EP3	8.22141	Artery
X25sp_body_EC16_sc5	2.84437	-1.66295	mouse	EP3	6.67411	Artery
X25sp_body_EC16_sc7	-2.08329	0.349035	mouse	EP6	6.891	Plexus
X25sp_body_EC16_sc9	-2.89729	0.348449	mouse	EP6	6.35019	Plexus
X25sp_body_EC16_sc10	-1.90836	-0.965905	mouse	EP6	4.93513	Plexus
X25sp_body_EC16_sc11	0.0734002	2.9106	mouse	EP6	9.49555	Plexus
X25sp_body_EC16_sc12	-3.08129	2.86343	mouse	EP6	6.19349	Plexus
X25sp_body_EC16_sc13	4.07848	-1.59937	mouse	EP3	7.03174	Artery
X25sp_body_EC16_sc14	-3.06098	0.751192	mouse	EP6	5.96362	Plexus
X25sp_body_EC16_sc16	-1.70467	0.569892	mouse	EP6	7.08483	Plexus
X25sp_body_EC16_sc17	-2.53206	0.589368	mouse	EP6	6.13098	Plexus
X25sp_body_EC16_sc18	3.94242	-1.22012	mouse	EP3	6.90315	Artery
X25sp_body_EC16_sc19	3.35547	-1.2984	mouse	EP3	6.2973	Artery
X25sp_body_EC16_sc21	-1.88295	0.445903	mouse	EP6	6.891	Plexus
X25sp_body_EC16_sc22	-0.593736	3.35564	mouse	EP6	7.55276	Plexus
X25sp_head_EC16_sc28	-2.75576	-0.35017	mouse	EP6	4.95522	Plexus
X25sp_head_EC16_sc31	-2.27557	-0.80629	mouse	EP6	5.06403	Plexus
X25sp_head_EC16_sc35	0.492084	0.883985	mouse	EP7	9.49926	Plexus
X25sp_head_EC16_sc36	-0.962856	2.9654	mouse	EP6	7.55276	Plexus
X25sp_limb_EC16_sc45	0.875186	1.05004	mouse	EP7	9.509	Plexus
X25sp_limb_EC16_sc46	-0.0393757	0.565108	mouse	EP7	10.0793	Plexus
X25sp_limb_EC16_sc47	-1.3511	4.16644	mouse	EP7	7.06674	Plexus
X25sp_limb_EC17_sc27	-1.19158	1.57795	mouse	EP6	7.55276	Plexus
X25sp_limb_EC17_sc28	-0.0267068	2.96582	mouse	EP6	9.49555	Plexus
X25sp_limb_EC17_sc29	1.52592	0.451735	mouse	EP7	11.2911	Plexus
X25sp_limb_EC17_sc30	-0.515534	3.06781	mouse	EP6	7.55276	Plexus
X25sp_body_EC17_sc53	-2.40325	-0.0831722	mouse	EP6	4.43689	Plexus
X25sp_body_EC17_sc56	3.36303	-1.4461	mouse	EP3	6.30066	Artery
X25sp_body_EC17_sc57	2.03775	0.0954304	mouse	EP7	11.4227	Plexus
X25sp_body_EC17_sc58	-0.0598099	3.16408	mouse	EP6	9.49555	Plexus
X25sp_body_EC17_sc60	-0.501085	3.11153	mouse	EP6	7.55276	Plexus
X25sp_body_EC17_sc63	-2.96653	-1.00069	mouse	EP6	4.16793	Plexus
X25sp_body_EC17_sc66	4.48567	-1.56601	mouse	EP3	8.14549	Artery
X25sp_body_EC17_sc67	1.81391	-2.11908	mouse	EP7	4.85815
X25sp_body_EC17_sc69	-2.44822	0.00974203	mouse	EP6	4.45708	Plexus
X25sp_body_EC17_sc71	-2.86247	-0.484516	mouse	EP6	5.19528	Plexus
X25sp_body_EC17_sc72	-2.92062	0.594064	mouse	EP6	6.12042	Plexus
X25sp_body_EC17_sc73	-1.88272	-0.275813	mouse	EP6	4.43689	Plexus
X25sp_body_EC17_sc74	-2.81661	0.082281	mouse	EP6	4.51569	Plexus
X25sp_body_EC17_sc75	1.97845	-1.93509	mouse	EP2	5.19259	Artery
X25sp_head_EC17_sc80	-1.89416	0.429313	mouse	EP6	6.891	Plexus
X25sp_head_EC17_sc85	0.489404	3.03225	mouse	EP6	9.49555	Plexus
X25sp_limb_EC18_sc6	-2.35304	-0.707836	mouse	EP6	5.01859	Plexus
X25sp_limb_EC18_sc8	0.692678	1.38586	mouse	EP7	9.49555	Plexus
X25sp_limb_EC18_sc9	1.6283	0.973004	mouse	EP7	11.4227	Plexus
X25sp_head_EC18_sc21	1.96988	1.30739	mouse	EP2	11.4227
X25sp_head_EC18_sc22	1.40764	0.336028	mouse	EP7	11.0613	Plexus
X25sp_head_EC18_sc25	-0.71297	1.66027	mouse	EP6	8.10726	Plexus
X25sp_head_EC18_sc26	-0.190045	2.31971	mouse	EP6	9.49555	Plexus
X25sp_head_EC18_sc27	-1.02898	1.29589	mouse	EP6	8.17756	Plexus
X25sp_body_EC18_sc31	-0.195036	0.566603	mouse	EP7	10.2462	Plexus
X25sp_body_EC18_sc33	-1.86308	-0.760895	mouse	EP6	4.66735	Plexus
X25sp_body_EC18_sc35	2.65267	-0.154137	mouse	EP7	11.4227	Plexus
X25sp_body_EC18_sc37	0.119517	0.756823	mouse	EP7	9.7344	Plexus
X25sp_body_EC18_sc38	-2.89126	0.855214	mouse	EP6	5.86382	Plexus
X25sp_body_EC18_sc39	-2.138	0.492527	mouse	EP6	6.891	Plexus
X25sp_body_EC18_sc40	-1.90575	0.553853	mouse	EP6	6.891	Plexus
X25sp_body_EC18_sc45	0.696581	0.459403	mouse	EP7	9.53235	Plexus
X25sp_body_EC18_sc46	3.69199	-1.48093	mouse	EP3	6.63788	Artery
X25sp_body_EC18_sc47	-0.813922	1.65684	mouse	EP7	8.153	Plexus
X25sp_body_EC18_sc48	-2.8604	-0.794408	mouse	EP6	3.87449	Plexus
X25sp_body_EC18_sc49	-2.56188	-0.249391	mouse	EP6	4.67972	Plexus
X25sp_body_EC18_sc50	-0.0770235	0.82224	mouse	EP7	9.88777	Plexus
X25sp_body_EC18_sc51	1.35979	-0.255537	mouse	EP7	10.5093	Plexus
X25sp_limb_EC19_sc36	-0.353656	1.07934	mouse	EP7	8.08731	Plexus
X25sp_limb_EC19_sc37	-0.398846	0.214546	mouse	EP7	8.2278	Plexus
X25sp_limb_EC19_sc38	-0.224123	2.79088	mouse	EP6	9.49556	Plexus
X25sp_limb_EC19_sc39	1.05909	1.19373	mouse	EP7	11.3943	Plexus
X25sp_head_EC19_sc64	-3.44763	-0.707278	mouse	EP6	4.01992	Plexus
X25sp_head_EC19_sc67	-2.13741	1.00853	mouse	EP6	6.99153	Plexus
X25sp_head_EC19_sc69	4.71607	-2.29377	mouse	EP3	8.33409	Artery
X25sp_head_EC19_sc72	-0.300668	0.57691	mouse	EP6	8.19266	Plexus
X25sp_body_EC19_sc74	-0.596993	0.952912	mouse	EP6	8.03695	Plexus
X25sp_body_EC19_sc77	-0.483969	0.111226	mouse	EP7	8.22071	Plexus
X25sp_body_EC19_sc78	4.49424	-1.74314	mouse	EP3	8.11001	Artery
X25sp_body_EC19_sc79	-2.80584	0.54009	mouse	EP6	6.1753	Plexus
X25sp_body_EC19_sc80	-2.77105	-0.480823	mouse	EP6	5.11451	Plexus
X25sp_body_EC19_sc81	-1.06634	0.425342	mouse	EP7	9.40384	Plexus
X25sp_body_EC19_sc82	0.183721	2.37974	mouse	EP7	9.49556	Plexus
X25sp_body_EC19_sc83	-3.53397	0.126479	mouse	EP6	6.35019	Plexus
X25sp_body_EC19_sc84	3.86882	-1.37443	mouse	EP3	6.82287	Artery
X25sp_body_EC19_sc85	-3.35934	-1.16752	mouse	EP6	4.53611	Plexus
X25sp_body_EC19_sc86	-2.31195	0.564168	mouse	EP6	6.90918	Plexus
X25sp_body_EC19_sc87	4.05536	-1.42327	mouse	EP3	7.01321	Artery
X25sp_body_EC19_sc88	-1.79034	-0.144035	mouse	EP6	8.76618	Plexus
X25sp_body_EC19_sc89	0.697007	-0.116775	mouse	EP7	9.55614	Plexus
X25sp_body_EC19_sc90	-3.47233	-0.235182	mouse	EP6	3.73602	Plexus
X25sp_body_EC19_sc91	-3.18624	-1.31829	mouse	EP6	4.64375	Plexus
X25sp_body_EC19_sc93	3.56573	-1.74877	mouse	EP3	6.50006	Artery
X25sp_body_EC19_sc94	-0.571532	0.821848	mouse	EP7	8.06792	Plexus
X8sp_body_EC20_sc1	1.02505	-3.2401	mouse	EP2	3.62418	Artery
X8sp_body_EC20_sc3	1.42479	-2.36059	mouse	EP2	4.50712	Artery
X8sp_body_EC20_sc4	-2.45249	-3.45262	mouse	EP2	1.11533
X8sp_body_EC20_sc5	1.83013	-2.95859	mouse	EP2	4.21503	Artery
X8sp_body_EC20_sc6	-2.28504	-2.84692	mouse	EP1	0.862025	Plexus
X8sp_body_EC20_sc8	-0.160022	-3.6201	mouse	EP2	2.2157	Artery
X8sp_body_EC20_sc10	1.20643	-3.81855	mouse	EP2	4.8298	Artery
X8sp_body_EC20_sc11	-1.11157	-3.14866	mouse	EP1	0.010655	Plexus
X8sp_body_EC20_sc12	0.677962	-2.45825	mouse	EP2	3.97378	Artery
X8sp_body_EC20_sc14	0.425069	-2.56976	mouse	EP2	4.22459	Artery
X8sp_body_EC20_sc15	1.37908	-3.36042	mouse	EP2	4.61852	Artery
X8sp_body_EC20_sc16	-3.37059	-2.23157	mouse	EP1	2.13095	Plexus
X8sp_body_EC20_sc17	0.372427	-3.42172	mouse	EP2	2.33542	Artery
X8sp_body_EC20_sc18	0.60324	-3.47903	mouse	EP1	2.47794
X8sp_body_EC20_sc19	0.741397	-3.21084	mouse	EP2	3.9064	Artery
X8sp_body_EC20_sc20	-2.1282	-2.48347	mouse	EP1	0.648395	Plexus
X8sp_body_EC20_sc21	-2.76012	-3.14088	mouse	EP1	1.13593	Plexus
X8sp_body_EC20_sc22	0.371671	-3.50151	mouse	EP2	2.2477	Artery
X8sp_head_EC20_sc25	-2.36864	-2.60028	mouse	EP1	0.9249	Plexus
X8sp_head_EC20_sc26	0.989788	-3.56822	mouse	EP2	3.65737	Artery
X8sp_head_EC20_sc27	-2.44779	-2.45226	mouse	EP1	1.1883	Plexus
X8sp_head_EC20_sc28	1.60893	-1.32724	mouse	EP2	7.49616	Artery
X8sp_head_EC20_sc29	1.6413	-2.66544	mouse	EP2	4.29771	Artery
X8sp_head_EC20_sc30	-2.76049	-2.46237	mouse	EP1	1.21715	Plexus
X8sp_head_EC20_sc31	-3.03976	-2.12096	mouse	EP1	2.24055	Plexus
X8sp_body_EC20_sc46	-1.10275	-3.18293	mouse	EP1	0	Plexus
X8sp_body_EC20_sc47	1.48914	-2.9637	mouse	EP2	4.47724	Artery
X8sp_body_EC21_sc10	0.818743	-2.59941	mouse	EP2	3.833	Artery
X8sp_body_EC21_sc55	-1.56152	-2.65719	mouse	EP1	0.299538	Plexus
X8sp_body_EC21_sc56	0.808312	-3.18995	mouse	EP2	3.83999	Artery
X8sp_body_EC21_sc57	0.351978	-3.18825	mouse	EP2	2.57198	Artery
X8sp_body_EC21_sc58	-2.19499	-2.6805	mouse	EP1	0.744269	Plexus
X8sp_body_EC21_sc59	1.01247	-2.51858	mouse	EP2	3.64082	Artery
X8sp_body_EC21_sc60	0.964936	-2.79151	mouse	EP2	3.68652	Artery
X8sp_body_EC21_sc61	0.0713599	-2.92953	mouse	EP2	2.60497	Artery
X8sp_body_EC21_sc63	-1.64002	-1.78167	mouse	EP6	0.340081	Plexus
X8sp_body_EC21_sc64	0.323424	-2.77714	mouse	EP2	2.99515	Artery
X8sp_body_EC21_sc65	1.27907	-2.18149	mouse	EP2	4.64971	Artery
X8sp_body_EC21_sc67	0.765082	-3.18896	mouse	EP2	3.88297	Artery
X8sp_body_EC21_sc68	0.49595	-2.78222	mouse	EP2	4.1529	Artery
X8sp_body_EC21_sc70	1.2121	-2.50573	mouse	EP2	4.74091	Artery
X8sp_body_EC21_sc71	0.69509	-3.09488	mouse	EP2	3.9531	Artery
X8sp_body_EC21_sc73	1.00918	-3.11832	mouse	EP2	3.64065	Artery
X8sp_body_EC21_sc75	-2.31764	-3.23689	mouse	EP2	0.94285
X8sp_body_EC21_sc76	1.29241	-2.81823	mouse	EP2	4.67583	Artery
X8sp_body_EC21_sc77	-2.07294	-2.3808	mouse	EP1	0.576067	Plexus
X8sp_head_EC21_sc78	-3.5908	-2.23607	mouse	EP1	2.12697	Plexus
X8sp_head_EC21_sc79	1.28591	-2.85623	mouse	EP2	4.68509	Artery
X8sp_head_EC21_sc80	-3.15502	-1.89604	mouse	EP1	2.46523	Plexus
X8sp_head_EC21_sc81	1.81545	-2.55317	mouse	EP2	4.35094	Artery
X8sp_head_EC21_sc82	-2.8183	-2.76138	mouse	EP1	1.18692	Plexus
X8sp_head_EC21_sc83	-3.19397	-1.12188	mouse	EP1	4.4107	Plexus
X8sp_head_EC21_sc84	1.62811	-3.02157	mouse	EP2	4.33412	Artery
X8sp_body_EC22_sc18	1.2939	-3.7489	mouse	EP2	4.73302	Artery
X8sp_body_EC22_sc19	-1.902	-3.36964	mouse	EP2	0.503642
X8sp_body_EC22_sc20	-1.55562	-2.71088	mouse	EP1	0.28617	Plexus
X8sp_body_EC22_sc21	1.19459	-3.78939	mouse	EP2	4.84047	Artery
X8sp_body_EC22_sc22	-1.0647	-3.41217	mouse	EP2	3.14649	Artery
X8sp_body_EC22_sc24	0.493688	-2.89065	mouse	EP2	3.02256	Artery
X8sp_body_EC22_sc26	1.21581	-3.60747	mouse	EP2	4.80657	Artery
X8sp_head_EC22_sc70	0.0208354	-2.71671	mouse	EP1	2.79229
X8sp_head_EC22_sc71	-2.20159	-2.7365	mouse	EP1	0.757975	Plexus
X8sp_head_EC22_sc72	-3.05325	-0.712165	mouse	EP6	3.85771	Plexus
X8sp_head_EC22_sc74	1.03926	-3.6492	mouse	EP2	3.6077	Artery
X8sp_head_EC22_sc75	-2.53856	-2.07141	mouse	EP1	2.28882	Plexus
X8sp_body_EC22_sc76	1.23278	-3.84546	mouse	EP2	4.80367	Artery
X8sp_body_EC22_sc77	0.497239	-3.69451	mouse	EP2	2.14867	Artery
X8sp_body_EC22_sc81	0.146216	-3.34331	mouse	EP2	2.22002	Artery
X8sp_body_EC22_sc82	-0.956215	-3.1939	mouse	EP2	3.02475	Artery
X8sp_body_EC22_sc84	-1.58652	-3.3603	mouse	EP1	0.167555	Plexus
X8sp_body_EC22_sc87	1.47924	-2.89101	mouse	EP2	4.4831	Artery
X8sp_body_EC22_sc88	-3.49951	-2.74387	mouse	EP1	1.25451	Plexus
X8sp_body_EC22_sc89	1.61265	-2.45378	mouse	EP2	4.3146	Artery
X8sp_body_EC22_sc90	-1.81497	-2.80901	mouse	EP1	0.343511	Plexus
X8sp_body_EC22_sc94	0.819511	-2.89755	mouse	EP2	3.83052	Artery
X8sp_body_EC27_sc2	-2.41023	-3.38507	mouse	EP2	1.06128
X8sp_body_EC27_sc3	0.384131	-2.52361	mouse	EP2	3.20785	Artery
X8sp_body_EC27_sc12	1.31459	-1.02949	mouse	EP2	7.49616	Artery
X8sp_body_EC27_sc13	-2.36584	-3.32474	mouse	EP0	1.00575
X8sp_body_EC27_sc14	-1.35582	-3.07604	mouse	EP1	0.128116	Plexus
X8sp_body_EC27_sc15	1.7481	-1.23928	mouse	EP2	7.49616	Artery
X8sp_body_EC27_sc16	0.201965	-2.54748	mouse	EP2	3.13782	Artery
X8sp_body_EC27_sc18	-3.15488	-3.10442	mouse	EP1	1.17823	Plexus
X8sp_body_EC27_sc19	-0.129764	-3.3507	mouse	EP0	2.17306	Artery
X8sp_body_EC27_sc21	1.08401	-3.61792	mouse	EP2	3.57534	Artery
X8sp_body_EC27_sc24	1.47048	-2.98184	mouse	EP2	4.49809	Artery
X8sp_head_EC27_sc32	0.240707	-3.06935	mouse	EP2	2.60286	Artery
X8sp_head_EC27_sc36	1.03087	-2.96419	mouse	EP2	3.61997	Artery
X8sp_head_EC27_sc37	0.88748	-3.09752	mouse	EP1	3.76179
X8sp_body_EC28_sc25	-2.92571	-3.04054	mouse	EP2	1.16384
X8sp_body_EC28_sc26	0.063128	-3.5588	mouse	EP1	2.12563
X8sp_body_EC28_sc27	-3.03095	-3.41681	mouse	EP2	1.13237
X8sp_body_EC28_sc29	-0.346691	-3.27612	mouse	EP0	2.39523	Artery
X8sp_head_EC28_sc38	-3.05116	-1.26682	mouse	EP1	4.52425	Plexus
X8sp_head_EC28_sc39	-3.66875	-2.31313	mouse	EP1	2.05027	Plexus
X8sp_head_EC28_sc40	-3.66075	-2.37199	mouse	EP1	2.03946	Plexus
X8sp_body_EC28_sc53	0.0982762	-3.47351	mouse	EP2	2.12563	Artery
X8sp_body_EC28_sc60	-0.162053	-3.41095	mouse	EP2	2.2091	Artery
X8sp_body_EC28_sc61	1.04356	-3.77646	mouse	EP2	3.60269	Artery
X8sp_body_EC28_sc67	-2.6114	-3.37405	mouse	EP2	1.13237
X35sp_body_EC29_sc1	-1.94056	4.23883	mouse	EP6	7.06674	Plexus
X35sp_body_EC29_sc4	1.62209	2.14022	mouse	EP7	11.4227	Plexus
X35sp_body_EC29_sc5	2.69591	-0.118899	mouse	EP7	11.4227	Plexus
X35sp_body_EC29_sc6	-2.0595	1.10104	mouse	EP6	7.00199	Plexus
X35sp_body_EC29_sc7	-1.10492	0.497991	mouse	EP6	9.46859	Plexus
X35sp_body_EC29_sc8	0.256729	2.55672	mouse	EP6	9.49556	Plexus
X35sp_body_EC29_sc12	0.00407616	3.32252	mouse	EP6	9.49556	Plexus
X35sp_body_EC29_sc13	-2.5872	0.640166	mouse	EP6	6.08013	Plexus
X35sp_body_EC29_sc14	-2.27721	1.01617	mouse	EP6	7.01592	Plexus
X35sp_body_EC29_sc16	-1.21813	1.04965	mouse	EP6	8.21385	Plexus
X35sp_body_EC29_sc17	2.02553	1.29051	mouse	EP7	11.4227	Plexus
X35sp_body_EC29_sc18	0.477575	0.745157	mouse	EP7	9.50609	Plexus
X35sp_body_EC29_sc19	-2.17986	0.633634	mouse	EP6	6.90519	Plexus
X35sp_body_EC29_sc20	-0.202081	0.281934	mouse	EP7	10.511	Plexus
X35sp_body_EC29_sc21	1.23778	1.29966	mouse	EP7	11.4227	Plexus
X35sp_body_EC29_sc22	1.72332	1.71723	mouse	EP7	11.4227	Plexus
X35sp_head_EC29_sc25	0.861376	0.866888	mouse	EP7	9.51828	Plexus
X35sp_head_EC29_sc26	-0.00331983	0.155831	mouse	EP7	10.41	Plexus
X35sp_head_EC29_sc27	-1.99694	0.853614	mouse	EP6	6.93043	Plexus
X35sp_head_EC29_sc28	-0.670386	0.908378	mouse	EP6	8.02291	Plexus
X35sp_head_EC29_sc31	0.418469	2.63094	mouse	EP6	9.49556	Plexus
X35sp_head_EC29_sc32	-0.415815	0.377541	mouse	EP7	8.19369	Plexus
X35sp_head_EC29_sc33	-2.15332	1.40851	mouse	EP6	7.06674	Plexus
X35sp_head_EC29_sc35	-0.352434	0.000712168	mouse	EP6	10.571	Plexus
X35sp_head_EC29_sc36	0.825931	0.439401	mouse	EP7	9.53977	Plexus
X35sp_limb_EC29_sc45	1.05556	0.944865	mouse	EP7	11.1806	Plexus
X35sp_limb_EC29_sc46	2.52381	0.418644	mouse	EP7	11.4227	Plexus
X35sp_limb_EC29_sc47	0.527734	0.748873	mouse	EP7	9.50835	Plexus
X35sp_limb_EC30_sc1	-0.0652709	0.912123	mouse	EP7	9.79389	Plexus
X35sp_limb_EC30_sc2	2.37872	0.775247	mouse	EP7	11.4227	Plexus
X35sp_limb_EC30_sc4	-1.07687	1.07394	mouse	EP6	8.15387	Plexus
X35sp_body_EC30_sc53	-1.54654	1.11636	mouse	EP6	7.51287	Plexus
X35sp_body_EC30_sc54	0.0597974	3.53031	mouse	EP6	9.49556	Plexus
X35sp_body_EC30_sc55	0.0829866	3.45129	mouse	EP6	9.49557	Plexus
X35sp_body_EC30_sc56	-0.918509	0.761987	mouse	EP6	8.01674	Plexus
X35sp_body_EC30_sc57	-3.09934	2.38133	mouse	EP6	5.95628	Plexus
X35sp_body_EC30_sc58	0.406249	0.22325	mouse	EP7	9.53096	Plexus
X35sp_body_EC30_sc60	1.1891	1.11137	mouse	EP7	11.4227	Plexus
X35sp_body_EC30_sc62	0.0301985	2.41457	mouse	EP6	9.49557	Plexus
X35sp_body_EC30_sc63	-1.24886	0.285646	mouse	EP6	9.12916	Plexus
X35sp_body_EC30_sc65	-2.42192	0.0918105	mouse	EP6	4.46776	Plexus
X35sp_body_EC30_sc66	-0.912413	-0.0390903	mouse	EP6	8.9356	Plexus
X35sp_body_EC30_sc67	-0.270538	3.58805	mouse	EP6	9.49557	Plexus
X35sp_body_EC30_sc69	-1.6588	-0.131955	mouse	EP6	8.76618	Plexus
X35sp_body_EC30_sc70	-2.95807	1.9002	mouse	EP6	5.91152	Plexus
X35sp_body_EC30_sc71	-1.95447	1.30022	mouse	EP6	7.03459	Plexus
X35sp_body_EC30_sc72	-0.325962	0.60692	mouse	EP6	8.17974	Plexus
X35sp_body_EC30_sc73	5.39581	-1.60795	mouse	EP3	8.33617	Artery
X35sp_body_EC30_sc74	-0.910532	1.61223	mouse	EP6	8.18825	Plexus
X35sp_body_EC30_sc75	2.05309	1.27869	mouse	EP7	11.4227	Plexus
X35sp_head_EC30_sc80	0.57609	3.14501	mouse	EP6	9.49557	Plexus
X35sp_head_EC30_sc84	-0.0712968	0.525903	mouse	EP7	10.1492	Plexus
X35sp_limb_EC31_sc7	1.83655	1.6733	mouse	EP7	11.4227	Plexus
X35sp_limb_EC31_sc8	-0.222628	1.84237	mouse	EP7	9.49557	Plexus
X35sp_limb_EC31_sc9	1.31986	2.36002	mouse	EP7	11.4227	Plexus
X35sp_head_EC31_sc18	-1.40207	0.711274	mouse	EP6	8.22875	Plexus
X35sp_head_EC31_sc20	-0.618516	0.615628	mouse	EP6	8.09058	Plexus
X35sp_head_EC31_sc21	-1.13687	0.827574	mouse	EP6	8.13071	Plexus
X35sp_head_EC31_sc22	0.446284	3.35258	mouse	EP6	9.49557	Plexus
X35sp_head_EC31_sc25	-0.00982317	2.88211	mouse	EP6	9.49558	Plexus
X35sp_head_EC31_sc26	1.45118	2.00568	mouse	EP7	11.4227	Plexus
X35sp_head_EC31_sc27	1.20588	1.40342	mouse	EP7	11.4227	Plexus
X35sp_head_EC31_sc28	0.882393	0.701178	mouse	EP7	9.52831	Plexus
X35sp_body_EC31_sc31	0.273995	1.52875	mouse	EP6	9.49558	Plexus
X35sp_body_EC31_sc33	1.42669	1.70191	mouse	EP7	11.4227	Plexus
X35sp_body_EC31_sc35	1.13015	1.93596	mouse	EP7	11.4227	Plexus
X35sp_body_EC31_sc36	-1.10422	1.74829	mouse	EP6	7.55276	Plexus
X35sp_body_EC31_sc37	-1.85926	4.26055	mouse	EP6	7.06675	Plexus
X35sp_body_EC31_sc38	-1.83073	0.698283	mouse	EP6	6.98887	Plexus
X35sp_body_EC31_sc39	-1.60367	4.31967	mouse	EP6	7.06675	Plexus
X35sp_body_EC31_sc40	-0.575482	2.05492	mouse	EP6	8.12532	Plexus
X35sp_body_EC31_sc41	-1.37292	1.61419	mouse	EP6	7.55277	Plexus
X35sp_body_EC31_sc42	-1.92844	4.11325	mouse	EP6	7.06675	Plexus
X35sp_body_EC31_sc43	-1.76619	2.068	mouse	EP6	7.06675	Plexus
X35sp_body_EC31_sc44	5.70347	-2.50473	mouse	EP3	8.78276	Artery
X35sp_body_EC31_sc45	-2.19843	1.2499	mouse	EP6	7.06134	Plexus
X35sp_body_EC31_sc46	-1.63623	1.08467	mouse	EP6	7.39109	Plexus
X35sp_body_EC31_sc47	-1.57524	0.868919	mouse	EP6	7.37071	Plexus
X35sp_body_EC31_sc48	0.116821	1.32163	mouse	EP6	9.49558	Plexus
X35sp_body_EC31_sc49	2.28164	-0.465773	mouse	EP7	11.3632	Plexus
X35sp_body_EC31_sc50	0.502586	1.87248	mouse	EP7	9.49558	Plexus
X35sp_body_EC31_sc52	0.746021	2.93646	mouse	EP6	9.49558	Plexus
X35sp_limb_EC32_sc9	0.409444	2.94744	mouse	EP6	9.49558	Plexus
X35sp_limb_EC32_sc44	-0.992657	1.01844	mouse	EP6	8.10368	Plexus
X35sp_limb_EC32_sc45	-0.901021	0.0982117	mouse	EP6	9.10731	Plexus
X35sp_limb_EC32_sc46	-0.844263	1.7162	mouse	EP6	8.17919	Plexus
X35sp_head_EC32_sc62	-0.423999	0.466441	mouse	EP7	8.1754	Plexus
X35sp_head_EC32_sc63	0.281065	3.03919	mouse	EP6	9.49559	Plexus
X35sp_head_EC32_sc64	-1.55182	1.87969	mouse	EP6	7.06675	Plexus
X35sp_head_EC32_sc68	0.918216	0.351904	mouse	EP7	10.5273	Plexus
X35sp_head_EC32_sc69	1.34711	0.889425	mouse	EP7	11.4227	Plexus
X35sp_head_EC32_sc70	-2.17136	1.39308	mouse	EP6	7.06675	Plexus
X35sp_head_EC32_sc72	-0.797922	1.15236	mouse	EP6	8.04169	Plexus
X35sp_body_EC32_sc73	-0.230989	0.801183	mouse	EP7	10.0732	Plexus
X35sp_body_EC32_sc75	-1.5521	0.877225	mouse	EP6	7.40218	Plexus
X35sp_body_EC32_sc76	2.04974	0.400328	mouse	EP7	11.4227	Plexus
X35sp_body_EC32_sc77	0.069385	2.26669	mouse	EP6	9.49559	Plexus
X35sp_body_EC32_sc78	0.410685	3.41487	mouse	EP6	9.49559	Plexus
X35sp_body_EC32_sc79	4.15043	-1.69486	mouse	EP3	7.10287	Artery
X35sp_body_EC32_sc80	-1.27192	1.39051	mouse	EP6	7.55277	Plexus
X35sp_body_EC32_sc81	6.22108	-2.24228	mouse	EP3	9.39851	Artery
X35sp_body_EC32_sc82	-2.47386	1.76292	mouse	EP6	6.43376	Plexus
X35sp_body_EC32_sc83	1.7745	1.97319	mouse	EP7	11.4227	Plexus
X35sp_body_EC32_sc84	-2.25502	0.774158	mouse	EP6	6.95221	Plexus
X35sp_body_EC32_sc85	-1.16025	0.715358	mouse	EP6	8.11834	Plexus
X35sp_body_EC32_sc86	0.0783768	1.97066	mouse	EP7	9.49559	Plexus
X35sp_body_EC32_sc87	6.60318	-2.1361	mouse	EP5	9.85619	Artery
X35sp_body_EC32_sc88	2.35402	0.322272	mouse	EP7	11.4227	Plexus
X35sp_body_EC32_sc91	-1.45324	0.911963	mouse	EP6	7.53633	Plexus
X35sp_body_EC32_sc92	-0.223198	1.96343	mouse	EP6	9.49559	Plexus
X35sp_body_EC32_sc94	-1.28027	1.52881	mouse	EP6	7.55277	Plexus
X18sp17_body_EC33_sc1	-1.85667	-1.60182	mouse	EP1	4.41827	Plexus
X18sp17_body_EC33_sc2	-2.2006	-1.72598	mouse	EP1	2.63268	Plexus
X18sp17_body_EC33_sc4	-0.919523	-1.96307	mouse	EP1	0.170154	Plexus
X18sp17_body_EC33_sc5	1.19183	-2.4031	mouse	EP2	4.75584	Artery
X18sp17_body_EC33_sc6	1.14884	-1.13893	mouse	EP2	7.49616	Artery
X18sp17_body_EC33_sc7	-2.03959	-0.54854	mouse	EP1	4.57726	Plexus
X18sp17_body_EC33_sc8	-0.830908	2.89449	mouse	EP6	7.55277	Plexus
X18sp17_body_EC33_sc9	-2.17169	-2.54348	mouse	EP1	0.702915	Plexus
X18sp17_body_EC33_sc10	-1.81722	-1.37466	mouse	EP1	4.12811	Plexus
X18sp17_body_EC33_sc11	-1.33282	-2.24102	mouse	EP1	0.287676	Plexus
X18sp17_body_EC33_sc13	3.59599	-2.23979	mouse	EP3	6.51652	Artery
X18sp17_body_EC33_sc14	0.712575	-3.78439	mouse	EP2	2.2419	Artery
X18sp17_body_EC33_sc19	0.39324	-2.99793	mouse	EP2	2.81628	Artery
X18sp17_body_EC33_sc21	-1.63079	-2.25149	mouse	EP1	0.340083	Plexus
X18sp17_body_EC33_sc22	-1.20325	-2.42835	mouse	EP1	0.195214	Plexus
X18sp17_body_EC33_sc24	1.2048	-1.99425	mouse	EP2	4.71632	Artery
X18sp17_head_EC33_sc25	-3.02311	-1.53684	mouse	EP1	2.8233	Plexus
X18sp17_head_EC33_sc26	-3.54343	-2.59082	mouse	EP1	2.03947	Plexus
X18sp17_head_EC33_sc30	-0.424234	1.52049	mouse	EP6	9.799	Plexus
X18sp17_head_EC33_sc32	-3.04158	-2.53303	mouse	EP1	1.23571	Plexus
X18sp17_head_EC33_sc33	-2.20156	-1.12951	mouse	EP1	3.99693	Plexus
X18sp17_head_EC33_sc35	3.2393	-1.27348	mouse	EP3	6.19216	Artery
X18sp17_head_EC33_sc36	3.22609	-2.01792	mouse	EP2	6.31353	Artery
X18sp17_body_EC33_sc46	-3.04783	-2.42523	mouse	EP1	1.24922	Plexus
X18sp17_body_EC33_sc47	1.76914	1.36073	mouse	EP7	11.4227	Plexus
X18sp17_body_EC34_sc27	2.2299	-2.60234	mouse	EP2	4.59309	Artery
X18sp17_body_EC34_sc28	1.54118	-1.62562	mouse	EP2	5.23875	Artery
X18sp17_body_EC34_sc29	-0.0124983	-2.52206	mouse	EP6	2.97504
X18sp17_body_EC34_sc30	-1.6589	-1.84758	mouse	EP1	0.340084	Plexus
X18sp17_body_EC34_sc57	3.04761	-2.2707	mouse	EP2	6.57439	Artery
X18sp17_body_EC34_sc58	0.376199	1.27289	mouse	EP7	9.49559	Plexus
X18sp17_body_EC34_sc59	-1.6511	-2.26887	mouse	EP1	0.340086	Plexus
X18sp17_body_EC34_sc60	1.89325	-2.16982	mouse	EP2	4.85611	Artery
X18sp17_body_EC34_sc61	2.55073	-1.79626	mouse	EP2	7.04102	Artery
X18sp17_body_EC34_sc62	-2.78461	-3.21557	mouse	EP1	1.13237	Plexus
X18sp17_body_EC34_sc64	-3.18262	-2.39215	mouse	EP1	1.26614	Plexus
X18sp17_body_EC34_sc65	-2.4117	-0.722665	mouse	EP1	5.08439	Plexus
X18sp17_body_EC34_sc68	1.48675	-2.66958	mouse	EP2	4.46119	Artery
X18sp17_body_EC34_sc70	-1.03049	-2.51464	mouse	EP1	0.105041	Plexus
X18sp17_body_EC34_sc74	2.93924	-2.35385	mouse	EP2	6.71728	Artery
X18sp17_body_EC34_sc75	2.33971	-1.55263	mouse	EP2	7.2299	Artery
X18sp17_head_EC34_sc77	-1.63212	-1.13496	mouse	EP6	8.76618	Plexus
X18sp17_head_EC34_sc79	-0.664235	2.90931	mouse	EP6	7.55277	Plexus
X18sp17_head_EC34_sc83	-3.34839	-2.20175	mouse	EP1	2.16066	Plexus
X18sp17_head_EC34_sc84	3.5958	-1.64712	mouse	EP3	6.53402	Artery
X18sp17_body_EC35_sc6	-1.89862	-2.67061	mouse	EP1	0.418973	Plexus
X18sp17_body_EC35_sc7	-3.43019	-0.132834	mouse	EP6	5.27694	Plexus
X18sp17_body_EC35_sc8	-1.71329	-2.35954	mouse	EP1	0.340088	Plexus
X18sp17_body_EC35_sc9	0.469356	-1.92138	mouse	EP2	4.18427	Artery
X18sp17_head_EC35_sc18	1.90835	-0.423705	mouse	EP2	10.9811
X18sp17_head_EC35_sc20	0.944007	-0.356761	mouse	EP7	9.55615	Plexus
X18sp17_head_EC35_sc22	-2.95159	-1.54935	mouse	EP1	2.81065	Plexus
X18sp17_head_EC35_sc24	-0.236669	1.25779	mouse	EP1	9.66695	Plexus
X18sp17_head_EC35_sc25	1.89299	-0.865723	mouse	EP2	7.49617	Artery
X18sp17_head_EC35_sc26	2.26218	-0.0526709	mouse	EP2	11.4227
X18sp17_head_EC35_sc27	-0.494826	1.66419	mouse	EP6	8.00771	Plexus
X18sp17_head_EC35_sc28	-2.93078	0.296356	mouse	EP6	6.35019	Plexus
X18sp17_head_EC35_sc29	1.7065	-3.17557	mouse	EP2	4.26106	Artery
X18sp17_body_EC35_sc30	-1.4979	-1.70916	mouse	EP6	0.340089	Plexus
X18sp17_body_EC35_sc31	1.98643	-2.42509	mouse	EP2	4.62457	Artery
X18sp17_body_EC35_sc32	3.5836	-2.31092	mouse	EP3	6.50166	Artery
X18sp17_body_EC35_sc33	4.03981	-2.30935	mouse	EP3	6.97078	Artery
X18sp17_body_EC35_sc36	-2.73597	-2.53519	mouse	EP6	1.20608	Plexus
X18sp17_body_EC35_sc37	2.1237	-1.68562	mouse	EP2	7.49617	Artery
X18sp17_body_EC35_sc39	-0.1968	2.13877	mouse	EP6	9.4956	Plexus
X18sp17_body_EC35_sc41	2.92494	-1.6791	mouse	EP3	6.58506	Artery
X18sp17_body_EC35_sc42	-2.64733	-0.26	mouse	EP6	4.76324	Plexus
X18sp17_body_EC35_sc43	1.29134	-2.77383	mouse	EP2	4.67415	Artery
X18sp17_body_EC35_sc44	-1.60005	-2.29328	mouse	EP1	0.340091	Plexus
X18sp17_body_EC35_sc47	-1.47859	-2.43073	mouse	EP1	0.310551	Plexus
X18sp17_body_EC35_sc48	-1.02851	-2.39575	mouse	EP1	0.128311	Plexus
X18sp17_body_EC35_sc50	1.91051	-1.72925	mouse	EP2	5.3845	Artery
X18sp17_body_EC35_sc51	3.40003	-1.51165	mouse	EP3	6.33676	Artery
X18sp17_body_EC36_sc36	-3.38666	-2.1449	mouse	EP1	2.21746	Plexus
X18sp17_body_EC36_sc37	-1.40207	-2.2727	mouse	EP1	0.310391	Plexus
X18sp17_body_EC36_sc38	-2.33923	-2.48841	mouse	EP1	0.879777	Plexus
X18sp17_body_EC36_sc39	-0.712928	-0.174961	mouse	EP7	8.88896	Plexus
X18sp17_head_EC36_sc61	3.30884	-2.15655	mouse	EP2	6.24895	Artery
X18sp17_head_EC36_sc62	-1.97004	-1.94334	mouse	EP1	0.41285	Plexus
X18sp17_head_EC36_sc63	-2.51918	-2.20638	mouse	EP1	1.22459	Plexus
X18sp17_head_EC36_sc64	1.43476	1.31863	mouse	EP7	11.4227	Plexus
X18sp17_head_EC36_sc65	-1.52032	2.66439	mouse	EP6	7.06676	Plexus
X18sp17_head_EC36_sc66	3.2067	-2.17457	mouse	EP2	6.37033	Artery
X18sp17_head_EC36_sc67	0.0587196	2.71185	mouse	EP6	9.4956	Plexus
X18sp17_head_EC36_sc68	-0.359139	2.65054	mouse	EP6	9.4956	Plexus
X18sp17_head_EC36_sc70	-2.02163	-1.99881	mouse	EP2	0.475701
X18sp17_head_EC36_sc71	-1.51748	-1.85316	mouse	EP1	0.340092	Plexus
X18sp17_head_EC36_sc72	-1.81929	-1.46862	mouse	EP1	4.24206	Plexus
X18sp17_body_EC36_sc73	1.35273	-2.71452	mouse	EP2	4.60557	Artery
X18sp17_body_EC36_sc75	3.45876	-1.84922	mouse	EP2	6.38707	Artery
X18sp17_body_EC36_sc76	-1.50173	-2.15051	mouse	EP1	0.340094	Plexus
X18sp17_body_EC36_sc77	-1.33783	-2.42719	mouse	EP1	0.252059	Plexus
X18sp17_body_EC36_sc80	-3.11662	-1.96726	mouse	EP1	2.39408	Plexus
X18sp17_body_EC36_sc81	0.840371	-2.14531	mouse	EP2	3.81409	Artery
X18sp17_body_EC36_sc82	1.80932	-2.84044	mouse	EP2	4.21503	Artery
X18sp17_body_EC36_sc83	0.353494	-2.25185	mouse	EP2	3.20786	Artery
X18sp17_body_EC36_sc85	-1.68848	-2.50518	mouse	EP1	0.340096	Plexus
X18sp17_body_EC36_sc86	-1.43076	-2.21762	mouse	EP1	0.333621	Plexus
X18sp17_body_EC36_sc87	-3.3282	-1.86043	mouse	EP1	2.50115	Plexus
X18sp17_body_EC36_sc88	-3.07385	-1.64726	mouse	EP2	2.71324
X18sp17_body_EC36_sc89	1.13134	-2.6596	mouse	EP2	4.83592	Artery
X18sp17_body_EC36_sc90	-2.89288	-2.31224	mouse	EP1	1.24784	Plexus
X18sp17_body_EC36_sc91	-1.33444	-2.22985	mouse	EP1	0.290623	Plexus
X18sp17_body_EC36_sc92	-2.45267	-0.619908	mouse	EP6	5.00354	Plexus
X18sp17_body_EC36_sc93	1.92255	-2.71832	mouse	EP2	4.23501	Artery
X18sp17_body_EC36_sc94	-3.27391	-2.43205	mouse	EP1	1.27014	Plexus
X8sp_body_EC37_sc1	-1.04814	-2.46581	mouse	EP1	0.122365	Plexus
X8sp_body_EC37_sc2	-2.77918	-3.44612	mouse	EP2	1.13237
X8sp_body_EC37_sc3	0.995272	-3.15197	mouse	EP2	3.6543	Artery
X8sp_body_EC37_sc4	1.37038	-2.86999	mouse	EP2	4.59674	Artery
X8sp_body_EC37_sc5	0.0992592	-3.25461	mouse	EP1	2.27508
X8sp_body_EC37_sc7	1.51522	-2.83087	mouse	EP2	4.44131	Artery
X8sp_body_EC37_sc8	-1.79108	-2.52018	mouse	EP1	0.340097	Plexus
X8sp_body_EC37_sc9	0.293231	-2.32644	mouse	EP1	3.20786
X8sp_body_EC37_sc10	0.368997	-2.60776	mouse	EP2	3.20786	Artery
X8sp_body_EC37_sc11	0.533238	-3.65117	mouse	EP2	2.22794	Artery
X8sp_body_EC37_sc12	0.38687	-2.69884	mouse	EP2	3.13693	Artery
X8sp_body_EC37_sc14	-2.6711	-3.52533	mouse	EP2	1.13237
X8sp_body_EC37_sc16	0.600928	-2.98147	mouse	EP2	4.04738	Artery
X8sp_body_EC37_sc17	-2.68993	-3.58401	mouse	EP2	1.13237
X8sp_body_EC37_sc18	0.84604	-3.43823	mouse	EP1	3.80104
X8sp_body_EC37_sc19	0.866692	-2.86769	mouse	EP2	3.78378	Artery
X8sp_body_EC37_sc20	-2.85762	-3.05377	mouse	EP1	1.15572	Plexus
X8sp_body_EC37_sc21	0.237989	-2.86997	mouse	EP2	2.81798	Artery
X8sp_body_EC37_sc22	-2.76767	-3.33747	mouse	EP2	1.13238
X8sp_body_EC37_sc25	1.03613	-2.79395	mouse	EP2	3.61571	Artery
X8sp_head_EC37_sc26	-1.59211	-2.31678	mouse	EP1	0.340099	Plexus
X8sp_head_EC37_sc27	-2.80174	-1.60234	mouse	EP1	2.75744	Plexus
X8sp_head_EC37_sc28	-3.43824	-2.22598	mouse	EP1	2.13668	Plexus
X8sp_head_EC37_sc29	-3.74784	-2.37935	mouse	EP1	2.03947	Plexus
X8sp_head_EC37_sc30	-3.09798	-1.49006	mouse	EP1	2.87014	Plexus
X8sp_head_EC37_sc31	-2.05341	-2.56641	mouse	EP1	0.576211	Plexus
X8sp_head_EC37_sc32	-2.84567	-3.06833	mouse	EP1	1.15283	Plexus
X8sp_head_EC37_sc33	-3.5722	-1.78426	mouse	EP1	2.57772	Plexus
X8sp_head_EC37_sc35	0.64137	-2.17548	mouse	EP2	4.01178	Artery
X8sp_head_EC37_sc36	-1.68993	-2.15801	mouse	EP1	0.340101	Plexus
X8sp_body_EC37_sc46	0.724953	-3.55495	mouse	EP2	2.50322	Artery
X8sp_body_EC37_sc47	-1.66181	-2.79381	mouse	EP0	0.314038
X8sp_body_EC38_sc11	-0.0643531	-3.40376	mouse	EP2	2.12563	Artery
X8sp_body_EC38_sc13	-2.27246	-3.64025	mouse	EP1	0.940157	Plexus
X8sp_body_EC38_sc53	0.0871115	-2.51555	mouse	EP2	3.07063	Artery
X8sp_body_EC38_sc55	0.872766	-3.80947	mouse	EP2	2.35685	Artery
X8sp_body_EC38_sc56	-2.64809	-3.40186	mouse	EP2	1.13238
X8sp_body_EC38_sc57	0.638741	-2.75345	mouse	EP2	4.01108	Artery
X8sp_body_EC38_sc58	-2.04968	-3.59841	mouse	EP0	0.691657
X8sp_body_EC38_sc59	-1.82775	-3.00116	mouse	EP2	0.379745
X8sp_body_EC38_sc62	-2.39345	-3.64806	mouse	EP2	1.07339
X8sp_body_EC38_sc63	-2.7174	-3.23325	mouse	EP1	1.13238	Plexus
X8sp_body_EC38_sc65	-2.00041	-2.39664	mouse	EP1	0.498577	Plexus
X8sp_body_EC38_sc66	-2.45806	-2.99631	mouse	EP6	1.06857	Plexus
X8sp_body_EC38_sc70	1.28449	-2.48155	mouse	EP2	4.66293	Artery
X8sp_body_EC38_sc71	1.26068	-1.46948	mouse	EP2	5.21873	Artery
X8sp_body_EC38_sc72	1.56285	-3.30586	mouse	EP2	4.42099	Artery
X8sp_body_EC38_sc73	0.281837	-2.4862	mouse	EP2	3.20786	Artery
X8sp_body_EC38_sc75	0.0226164	-3.23756	mouse	EP2	2.2256	Artery
X8sp_body_EC38_sc76	0.955885	-2.43799	mouse	EP2	3.69755	Artery
X8sp_head_EC38_sc77	-3.48374	-1.684	mouse	EP1	2.67754	Plexus
X8sp_head_EC38_sc78	-3.59121	-2.60589	mouse	EP1	2.03947	Plexus
X8sp_head_EC38_sc79	1.8585	-2.75725	mouse	EP2	4.21504	Artery
X8sp_head_EC38_sc80	-3.14453	-2.59541	mouse	EP1	1.23814	Plexus
X8sp_head_EC38_sc81	-3.57324	-2.14039	mouse	EP1	2.2224	Plexus
X8sp_head_EC38_sc82	2.83118	-2.26037	mouse	EP2	6.8209	Artery
X8sp_head_EC38_sc83	-2.34371	-2.33787	mouse	EP1	1.19199	Plexus
X8sp_head_EC38_sc84	-3.38511	-2.69885	mouse	EP1	1.24889	Plexus
X8sp_head_EC38_sc86	0.331893	-3.53582	mouse	EP2	2.17492	Artery
X8sp_body_EC39_sc7	1.02306	-3.21247	mouse	EP2	3.62632	Artery
X8sp_body_EC39_sc8	0.829477	-3.28183	mouse	EP2	3.81841	Artery
X8sp_head_EC39_sc18	-2.82725	-2.85536	mouse	EP1	1.17654	Plexus
X8sp_head_EC39_sc20	-2.01157	-1.58226	mouse	EP1	4.46075	Plexus
X8sp_head_EC39_sc21	0.645523	-3.60617	mouse	EP2	2.37679	Artery
X8sp_head_EC39_sc22	-2.89977	-2.62001	mouse	EP1	1.21167	Plexus
X8sp_head_EC39_sc24	-2.70057	-2.56729	mouse	EP1	1.19884	Plexus
X8sp_head_EC39_sc25	-1.90168	-2.24673	mouse	EP1	0.373228	Plexus
X8sp_head_EC39_sc26	-2.71208	-1.20132	mouse	EP1	4.30091	Plexus
X8sp_head_EC39_sc27	-0.0939834	-2.94769	mouse	EP1	2.43828
X8sp_head_EC39_sc28	0.910707	-2.92278	mouse	EP2	3.73969	Artery
X8sp_body_EC39_sc30	0.554871	-2.91802	mouse	EP2	4.09354	Artery
X8sp_body_EC39_sc31	1.66157	-1.51857	mouse	EP2	7.49617	Artery
X8sp_body_EC39_sc32	1.48	-2.64874	mouse	EP2	4.467	Artery
X8sp_body_EC39_sc33	1.73535	-1.7817	mouse	EP2	5.1964	Artery
X8sp_body_EC39_sc35	0.587502	-2.30617	mouse	EP2	4.0646	Artery
X8sp_body_EC39_sc36	1.00699	-2.29339	mouse	EP2	3.64756	Artery
X8sp_body_EC39_sc41	0.207101	-3.1589	mouse	EP2	2.4753	Artery
X8sp_body_EC39_sc43	0.159656	-2.81443	mouse	EP1	2.80898
X8sp_body_EC39_sc44	-2.91443	-2.2587	mouse	EP1	1.25633	Plexus
X8sp_body_EC39_sc45	0.603725	-2.47485	mouse	EP2	4.0475	Artery
X8sp_body_EC39_sc46	1.118	-3.76029	mouse	EP2	3.57534	Artery
X8sp_body_EC39_sc47	1.41922	-3.53394	mouse	EP2	4.58708	Artery
X8sp_body_EC39_sc48	0.904947	-3.71671	mouse	EP2	3.74087	Artery
X8sp_body_EC39_sc50	-0.0377189	-2.9303	mouse	EP1	2.50723
X8sp_body_EC39_sc51	1.65344	-2.79407	mouse	EP2	4.293	Artery
X8sp_body_EC39_sc52	0.0793954	-3.01624	mouse	EP1	2.51751
X8sp_body_EC40_sc18	0.599111	-2.86894	mouse	EP2	4.04983	Artery
X8sp_body_EC40_sc19	-2.65189	-3.50877	mouse	EP2	1.13238
X8sp_body_EC40_sc20	1.45754	-0.911529	mouse	EP2	7.49617	Artery
X8sp_head_EC40_sc61	-2.30745	-0.48555	mouse	EP7	4.73118	Plexus
X8sp_head_EC40_sc62	-3.09236	-0.860583	mouse	EP1	4.05298	Plexus
X8sp_head_EC40_sc63	0.498724	-3.17094	mouse	EP2	2.72123	Artery
X8sp_head_EC40_sc64	1.123	-3.00475	mouse	EP2	4.86653	Artery
X8sp_head_EC40_sc65	-1.65951	-2.02894	mouse	EP1	0.340102	Plexus
X8sp_head_EC40_sc66	-2.24071	-2.19715	mouse	EP1	0.738291	Plexus
X8sp_head_EC40_sc67	-3.2246	-1.81134	mouse	EP1	2.54989	Plexus
X8sp_head_EC40_sc68	-1.6735	-2.11177	mouse	EP1	0.340104	Plexus
X8sp_head_EC40_sc69	-3.4063	-1.28183	mouse	EP1	4.69367	Plexus
X8sp_head_EC40_sc70	-0.312144	1.51491	mouse	EP7	9.51632	Plexus
X8sp_body_EC40_sc71	1.2168	-3.38102	mouse	EP2	4.79123	Artery
X8sp_body_EC40_sc73	0.051655	-2.37593	mouse	EP2	3.19146	Artery
X8sp_body_EC40_sc74	0.899763	-3.02641	mouse	EP2	3.74998	Artery
X8sp_body_EC40_sc75	1.52092	-3.32249	mouse	EP2	4.46633	Artery
X8sp_body_EC40_sc77	1.16197	-3.81841	mouse	EP2	4.87676	Artery
X8sp_body_EC40_sc78	-2.67268	-3.52544	mouse	EP1	1.13238	Plexus
X8sp_body_EC40_sc79	-1.76832	-1.9528	mouse	EP1	0.340106	Plexus
X8sp_body_EC40_sc80	0.660898	-2.63768	mouse	EP2	3.98972	Artery
X8sp_body_EC40_sc82	-2.57097	-3.11709	mouse	EP2	1.20605
X8sp_body_EC40_sc83	-1.03532	-3.11714	mouse	EP1	3.10371	Plexus
X8sp_body_EC40_sc84	0.980664	-0.556345	mouse	EP7	9.55615	Plexus
X8sp_body_EC40_sc85	-2.33055	-3.34278	mouse	EP2	0.969244
X8sp_body_EC40_sc86	0.259664	-3.06517	mouse	EP2	2.62427	Artery
X8sp_body_EC40_sc87	1.13932	-2.16828	mouse	EP2	4.79647	Artery
X8sp_body_EC40_sc88	0.357011	-3.08327	mouse	EP2	2.69099	Artery
X8sp_body_EC40_sc89	-1.85892	-3.1591	mouse	EP0	0.432135
X8sp_body_EC40_sc90	-0.0796483	-3.20946	mouse	EP2	2.16542	Artery
X8sp_body_EC40_sc92	1.16698	-2.50945	mouse	EP2	4.7888	Artery
X25sp_head_EC42_sc45	0.686642	0.432322	mouse	EP7	9.53333	Plexus
X25sp_head_EC42_sc46	-0.133228	2.46865	mouse	EP6	9.4956	Plexus
X25sp_head_EC42_sc47	-1.3153	0.927762	mouse	EP6	8.23344	Plexus
X25sp_head_EC42_sc48	0.177456	0.835289	mouse	EP7	9.6009	Plexus
X25sp_head_EC42_sc49	-0.86669	1.17896	mouse	EP6	8.07881	Plexus
X25sp_head_EC42_sc50	-1.44887	1.18586	mouse	EP6	7.55277	Plexus
X25sp_head_EC42_sc51	-1.4874	1.02948	mouse	EP6	7.54631	Plexus
X25sp_head_EC42_sc52	-2.28547	0.89688	mouse	EP6	6.9876	Plexus
X25sp_head_EC42_sc53	-1.34633	0.557943	mouse	EP6	8.17152	Plexus
X25sp_head_EC42_sc54	0.170173	2.80886	mouse	EP6	9.4956	Plexus
X25sp_head_EC42_sc55	-2.45794	1.01857	mouse	EP6	6.12028	Plexus
X25sp_head_EC42_sc56	-0.273012	0.988019	mouse	EP7	9.9499	Plexus
X25sp_head_EC42_sc57	1.1772	0.767597	mouse	EP7	11.1673	Plexus
X25sp_head_EC42_sc58	-0.574305	1.78173	mouse	EP6	8.06849	Plexus
X25sp_head_EC42_sc59	-0.634162	1.53294	mouse	EP6	8.04477	Plexus
X25sp_head_EC42_sc60	0.334311	2.98008	mouse	EP6	9.4956	Plexus
X25sp_head_EC42_sc62	-0.964927	0.785411	mouse	EP6	8.04292	Plexus
X25sp_head_EC42_sc63	0.338237	2.90912	mouse	EP6	9.49561	Plexus
X25sp_head_EC42_sc64	0.340969	2.41804	mouse	EP7	9.49561	Plexus
X25sp_head_EC43_sc45	-1.86494	0.74	mouse	EP6	6.96581	Plexus
X25sp_head_EC43_sc46	-1.49616	1.07096	mouse	EP6	7.55278	Plexus
X25sp_head_EC43_sc47	-1.69492	0.952825	mouse	EP6	7.26308	Plexus
X25sp_head_EC43_sc48	-1.38538	1.21352	mouse	EP6	7.55278	Plexus
X25sp_head_EC43_sc49	-0.0204982	2.70415	mouse	EP6	9.49561	Plexus
X25sp_head_EC43_sc50	-1.05092	0.908685	mouse	EP6	8.10788	Plexus
X25sp_head_EC43_sc51	-1.59743	1.44437	mouse	EP6	7.55278	Plexus
X25sp_head_EC43_sc52	-1.77754	1.45561	mouse	EP6	7.04474	Plexus
X25sp_head_EC43_sc53	0.184534	1.10387	mouse	EP7	9.49561	Plexus
X25sp_head_EC43_sc55	-0.452165	1.38589	mouse	EP6	8.00321	Plexus
X25sp_head_EC43_sc57	-0.99434	1.40565	mouse	EP6	8.18424	Plexus
X25sp_head_EC43_sc58	2.19675	-0.600208	mouse	EP2	7.1844	Artery
X25sp_head_EC43_sc59	-1.33887	1.53951	mouse	EP6	7.55278	Plexus
X25sp_head_EC43_sc61	-0.486106	1.42654	mouse	EP6	9.799	Plexus
X25sp_head_EC43_sc62	1.35068	1.89546	mouse	EP7	11.4227	Plexus
X25sp_head_EC43_sc63	-1.15797	1.67054	mouse	EP6	7.55278	Plexus
X25sp_head_EC43_sc64	2.54051	-0.193947	mouse	EP3	11.4227
X31sp_DA_EC46_sc3	-2.53606	2.57647	mouse	EP6	7.06676	Plexus
X31sp_DA_EC46_sc5	5.40582	-2.31719	mouse	EP3	8.5036	Artery
X31sp_DA_EC46_sc8	4.53262	-1.85962	mouse	EP3	8.06238	Artery
X31sp_DA_EC46_sc9	2.50397	0.290328	mouse	EP7	11.4227	Plexus
X31sp_DA_EC46_sc10	4.62052	-1.68088	mouse	EP3	8.02654	Artery
X31sp_DA_EC46_sc19	5.3262	-2.47063	mouse	EP3	8.44913	Artery
X31sp_DA_EC46_sc20	-3.15657	1.84378	mouse	EP6	5.6942	Plexus
X31sp_DA_EC46_sc24	4.38759	-2.31028	mouse	EP3	8.0959	Artery
X31sp_DA_EC46_sc26	5.38999	-2.01907	mouse	EP3	8.46015	Artery
X31sp_DA_EC46_sc53	-0.899467	3.7336	mouse	EP6	7.06676	Plexus
X31sp_DA_EC46_sc55	-1.02453	2.90161	mouse	EP6	7.55278	Plexus
X31sp_DA_EC46_sc66	5.93941	-2.36057	mouse	EP3	8.98335	Artery
X31sp_DA_EC46_sc67	-2.64793	1.94694	mouse	EP6	6.30621	Plexus
X31sp_DA_EC46_sc71	-1.7594	3.51634	mouse	EP6	7.06676	Plexus
X31sp_DA_EC46_sc72	4.64639	-2.06271	mouse	EP3	7.94457	Artery
X31sp_DA_EC46_sc74	-2.84937	1.54797	mouse	EP6	5.88512	Plexus
X31sp_DA_EC46_sc75	5.14255	-1.41284	mouse	EP3	8.34761	Artery
X31sp_DA_EC46_sc79	4.64393	-1.92806	mouse	EP3	7.96853	Artery
X31sp_DA_EC46_sc80	-1.64201	2.48412	mouse	EP6	7.06676	Plexus
X31sp_DA_EC46_sc81	-2.00757	1.89172	mouse	EP6	7.06676	Plexus
X31sp_DA_EC46_sc82	4.8372	-1.6246	mouse	EP3	7.87501	Artery
X31sp_DA_EC46_sc83	2.43908	0.051648	mouse	EP7	11.4227	Plexus
X31sp_DA_EC46_sc85	4.60354	-1.45584	mouse	EP3	8.07614	Artery
X31sp_DA_EC46_sc94	4.74335	-1.84855	mouse	EP3	7.90783	Artery
X31sp32_DA_EC47_sc2	4.27745	-1.76234	mouse	EP3	8.26772	Artery
X31sp32_DA_EC47_sc3	5.09091	-2.22512	mouse	EP3	8.32338	Artery
X31sp32_DA_EC47_sc5	4.89629	-2.04886	mouse	EP3	8.33705	Artery
X31sp32_DA_EC47_sc7	5.21429	-2.07898	mouse	EP3	8.32459	Artery
X31sp32_DA_EC47_sc8	5.06932	-1.8944	mouse	EP3	8.33681	Artery
X31sp32_DA_EC47_sc9	5.87776	-2.31599	mouse	EP3	8.94286	Artery
X31sp32_DA_EC47_sc10	5.55575	-2.52836	mouse	EP3	8.6558	Artery
X31sp32_DA_EC47_sc12	5.33131	-1.96978	mouse	EP3	8.40388	Artery
X31sp32_DA_EC47_sc13	5.24972	-2.35632	mouse	EP3	8.37083	Artery
X31sp32_DA_EC47_sc14	5.7629	-2.26433	mouse	EP3	8.78475	Artery
X31sp32_DA_EC47_sc15	5.07745	-2.1177	mouse	EP3	8.32798	Artery
X31sp32_DA_EC47_sc16	5.38088	-2.39283	mouse	EP3	8.48928	Artery
X31sp32_DA_EC47_sc20	5.20254	-2.08229	mouse	EP3	8.32489	Artery
X31sp32_DA_EC47_sc24	-1.85235	4.22305	mouse	EP6	7.06677	Plexus
X31sp32_DA_EC47_sc27	5.05932	-1.87992	mouse	EP3	8.33773	Artery
X31sp32_DA_EC47_sc28	5.27444	-2.34982	mouse	EP3	8.39183	Artery
X31sp32_DA_EC47_sc31	5.21096	-1.92439	mouse	EP3	8.33063	Artery
X31sp32_DA_EC47_sc35	4.88305	-2.35762	mouse	EP3	8.32571	Artery
X31sp32_DA_EC47_sc36	5.14235	-2.08847	mouse	EP3	8.32679	Artery
X31sp32_DA_EC47_sc37	5.15771	-2.35504	mouse	EP3	8.32142	Artery
X31sp32_DA_EC47_sc38	5.22302	-2.36898	mouse	EP3	8.34872	Artery
X31sp32_DA_EC47_sc43	5.18506	-2.20571	mouse	EP3	8.32142	Artery
X31sp32_DA_EC47_sc44	5.45299	-2.37467	mouse	EP3	8.5506	Artery
X31sp32_DA_EC47_sc46	5.14458	-2.14957	mouse	EP3	8.32437	Artery
X31sp32_DA_EC47_sc48	4.45258	-1.30929	mouse	EP3	8.21226	Artery
X31sp32_DA_EC47_sc50	5.39325	-1.76036	mouse	EP3	8.33043	Artery
X31sp32_DA_EC47_sc52	4.99104	-2.16159	mouse	EP3	8.32937	Artery
X37sp_DA_EC63_sc41	4.88858	-1.80504	mouse	EP3	8.34665	Artery
X37sp_DA_EC63_sc44	7.04367	-1.95255	mouse	EP5	9.66127	Artery
X37sp_DA_EC63_sc45	6.31851	-1.9584	mouse	EP5	9.95667	Artery
X37sp_DA_EC63_sc46	6.73671	-1.99233	mouse	EP5	9.66127	Artery
X37sp_DA_EC63_sc47	6.30211	-1.39027	mouse	EP5	9.66128	Artery
X37sp_DA_EC63_sc48	6.21975	-1.34699	mouse	EP5	9.66128	Artery
X37sp_DA_EC63_sc50	6.60326	-2.01833	mouse	EP5	9.73669	Artery
X37sp_DA_EC63_sc52	6.72179	-1.70312	mouse	EP5	9.66128	Artery
X37sp_DA_EC63_sc53	6.8507	-2.16682	mouse	EP5	9.66128	Artery
X37sp_DA_EC63_sc54	6.94312	-2.13568	mouse	EP5	9.66128	Artery
X37sp_DA_EC63_sc55	6.40276	-1.47186	mouse	EP5	9.66128	Artery
X37sp_DA_EC63_sc56	6.73229	-2.3241	mouse	EP5	9.9195	Artery
X37sp_DA_EC63_sc57	5.8261	-2.40844	mouse	EP5	8.78475	Artery
X37sp_DA_EC63_sc58	6.84289	-1.96358	mouse	EP5	9.66128	Artery
X37sp_DA_EC63_sc59	6.22254	-1.35562	mouse	EP5	9.66129	Artery
X37sp_DA_EC63_sc60	6.58597	-2.25606	mouse	EP5	9.99476	Artery
X37sp_DA_EC63_sc61	5.40668	-1.32902	mouse	EP5	8.34645	Artery
X37sp_DA_EC63_sc62	5.58141	-1.39209	mouse	EP5	9.25579	Artery
X37sp_DA_EC63_sc63	6.77991	-1.94886	mouse	EP5	9.66129	Artery
X37sp_DA_EC63_sc64	6.26817	-1.61594	mouse	EP5	9.66129	Artery
X37sp_DA_EC63_sc67	6.87458	-2.08791	mouse	EP5	9.66129	Artery
X37sp_DA_EC63_sc69	5.38558	-1.23161	mouse	EP5	8.34761	Artery
X37sp_DA_EC63_sc70	6.90578	-2.25014	mouse	EP5	9.67345	Artery
X37sp_DA_EC63_sc71	5.48071	-1.32818	mouse	EP3	8.34385	Artery
X37sp_DA_EC63_sc72	5.78086	-1.23225	mouse	EP5	9.75054	Artery
X37sp_DA_EC63_sc73	6.71621	-1.90552	mouse	EP5	9.66129	Artery
X37sp_DA_EC63_sc74	6.547	-2.28149	mouse	EP5	10.059	Artery
X37sp_DA_EC63_sc75	5.52468	-1.36305	mouse	EP5	8.34096	Artery
X37sp_DA_EC63_sc76	6.43261	-1.47436	mouse	EP5	9.66129	Artery
X37sp_DA_EC63_sc80	6.41144	-1.90685	mouse	EP5	9.81279	Artery
X37sp_DA_EC63_sc81	6.20564	-1.36369	mouse	EP5	9.6613	Artery
X37sp_DA_EC63_sc83	5.49468	-1.5706	mouse	EP3	8.33408	Artery
X37sp_DA_EC63_sc84	6.78373	-2.20183	mouse	EP5	9.74482	Artery
X37sp_DA_EC63_sc85	6.11086	-1.19571	mouse	EP5	9.6613	Artery
X37sp_DA_EC63_sc86	6.12472	-2.04123	mouse	EP5	10.2317	Artery
X37sp_DA_EC63_sc87	5.90423	-1.71094	mouse	EP5	10.1142	Artery
X37sp_DA_EC63_sc89	6.42706	-2.27691	mouse	EP5	10.1726	Artery
X37sp_DA_EC63_sc91	5.32812	-1.74364	mouse	EP3	8.33338	Artery
X37sp_DA_EC63_sc93	6.31492	-1.44469	mouse	EP5	9.6613	Artery
X37sp_DA_EC63_sc95	5.94275	-1.73287	mouse	EP5	10.0985	Artery
X37sp_DA_EC63_sc96	6.90321	-2.13455	mouse	EP5	9.6613	Artery
X43sp_DA_EC64_sc2	6.50599	-2.10663	mouse	EP5	9.92213	Artery
X43sp_DA_EC64_sc3	6.00606	-1.46356	mouse	EP5	9.76302	Artery
X43sp_DA_EC64_sc4	5.70948	-1.43345	mouse	EP5	10.0249	Artery
X43sp_DA_EC64_sc5	6.23591	-1.44174	mouse	EP5	9.6613	Artery
X43sp_DA_EC64_sc6	6.51213	-1.72016	mouse	EP5	9.6613	Artery
X43sp_DA_EC64_sc7	6.63517	-1.66543	mouse	EP5	9.66131	Artery
X43sp_DA_EC64_sc9	6.51354	-1.50201	mouse	EP5	9.66131	Artery
X43sp_DA_EC64_sc10	5.82588	-1.52161	mouse	EP5	9.99952	Artery
X43sp_DA_EC64_sc11	6.75401	-2.08984	mouse	EP5	9.66131	Artery
X43sp_DA_EC64_sc12	5.91861	-1.97086	mouse	EP5	9.23763	Artery
X43sp_DA_EC64_sc14	6.46489	-1.70786	mouse	EP5	9.66131	Artery
X43sp_DA_EC64_sc15	6.80351	-2.06606	mouse	EP5	9.66131	Artery
X43sp_DA_EC64_sc17	6.29555	-2.18537	mouse	EP5	10.2094	Artery
X43sp_DA_EC64_sc18	5.77996	-1.27097	mouse	EP5	9.79068	Artery
X43sp_DA_EC64_sc19	6.06473	-1.59512	mouse	EP5	9.83856	Artery
X43sp_DA_EC64_sc20	5.90774	-1.24774	mouse	EP5	9.66131	Artery
X43sp_DA_EC64_sc22	6.06801	-1.67284	mouse	EP5	9.91413	Artery
X43sp_DA_EC64_sc25	6.3995	-1.57449	mouse	EP5	9.66132	Artery
X43sp_DA_EC64_sc26	6.2935	-1.90846	mouse	EP5	9.9307	Artery
X43sp_DA_EC64_sc27	5.5864	-1.46083	mouse	EP5	9.21249	Artery
X43sp_DA_EC64_sc28	5.62138	-1.35493	mouse	EP5	10.0322	Artery
X43sp_DA_EC64_sc29	6.01893	-2.10554	mouse	EP3	9.25906	Artery
X43sp_DA_EC64_sc30	5.9724	-2.06851	mouse	EP5	9.23093	Artery
X43sp_DA_EC64_sc31	6.41503	-2.10088	mouse	EP5	10.006	Artery
X43sp_DA_EC64_sc32	5.92963	-1.33419	mouse	EP5	9.70721	Artery
X43sp_DA_EC64_sc33	6.25114	-1.41113	mouse	EP5	9.66132	Artery
X43sp_DA_EC64_sc35	6.10836	-1.39887	mouse	EP5	9.66132	Artery
X43sp_DA_EC64_sc36	6.14665	-1.40223	mouse	EP5	9.66132	Artery
X43sp_DA_EC64_sc38	5.1364	-1.44642	mouse	EP5	8.34761	Artery
X43sp_DA_EC64_sc39	5.95545	-2.30658	mouse	EP3	9.04078	Artery
X43sp_DA_EC64_sc41	6.13699	-1.87056	mouse	EP5	10.0466	Artery
X43sp_DA_EC64_sc42	6.38035	-1.61408	mouse	EP5	9.66132	Artery
X43sp_DA_EC64_sc43	6.85189	-1.96726	mouse	EP5	9.66132	Artery
X43sp_DA_EC64_sc44	2.21453	-0.564883	mouse	EP6	7.15618
X43sp_DA_EC64_sc45	5.85779	-1.39857	mouse	EP5	9.84332	Artery
X43sp_DA_EC64_sc46	5.97617	-1.97332	mouse	EP3	9.30343	Artery
X43sp_DA_EC64_sc47	6.06734	-2.16795	mouse	EP5	9.27124	Artery
X43sp_DA_EC64_sc49	6.57749	-1.74837	mouse	EP5	9.66133	Artery
X43sp_DA_EC64_sc50	6.3913	-1.59028	mouse	EP5	9.66133	Artery
X43sp_DA_EC64_sc51	6.50367	-1.81962	mouse	EP5	9.66133	Artery
X43sp_DA_EC64_sc52	6.72342	-2.00582	mouse	EP5	9.66133	Artery
X43sp_DA_EC64_sc53	6.48636	-1.68698	mouse	EP5	9.66133	Artery
X43sp_DA_EC64_sc54	6.37761	-1.76021	mouse	EP5	9.69747	Artery
X43sp_DA_EC64_sc55	6.76047	-1.80446	mouse	EP5	9.66133	Artery
X43sp_DA_EC64_sc56	6.70237	-2.13233	mouse	EP5	9.75456	Artery
X4sp_head_EC75_sc52	-0.843893	-3.64996	mouse	EP0	2.92709	Artery
X4sp_head_EC75_sc53	-1.44668	-2.78245	mouse	EP1	0.22585	Plexus
X4sp_head_EC75_sc54	-0.754387	-3.54855	mouse	EP0	2.82993	Artery
X4sp_head_EC75_sc55	-1.27105	-3.05943	mouse	EP0	0.0958195	Artery
X4sp_head_EC75_sc57	-0.681763	-3.29468	mouse	EP0	2.74395	Artery
X4sp_head_EC75_sc58	-1.12865	-3.06421	mouse	EP0	0.0349526	Artery
X4sp_head_EC75_sc59	-1.69433	-3.31713	mouse	EP1	0.221657	Plexus
X4sp_head_EC75_sc61	-3.0237	-2.39621	mouse	EP0	1.25037
X4sp_head_EC75_sc62	-3.34469	-2.23697	mouse	EP1	2.1255	Plexus
X4sp_head_EC75_sc63	0.128593	-3.76732	mouse	EP2	2.12563	Artery
X4sp_head_EC75_sc64	-1.64004	-3.74848	mouse	EP0	0.111393	Artery
X4sp_body_EC76_sc2	-1.51479	-3.50269	mouse	EP0	0.108517	Artery
X4sp_body_EC76_sc3	-0.383267	-3.68042	mouse	EP0	2.45003	Artery
X4sp_body_EC76_sc5	-1.57878	-3.32446	mouse	EP0	0.171562
X4sp_body_EC76_sc8	-0.977721	-3.68058	mouse	EP0	3.06734	Artery
X4sp_body_EC76_sc9	-1.3753	-3.51612	mouse	EP0	0.0471183	Artery
X4sp_body_EC76_sc10	-0.662728	-3.32975	mouse	EP0	2.72564	Artery
X4sp_body_EC76_sc11	-1.55193	-3.3921	mouse	EP0	0.146561	Artery
X4sp_body_EC76_sc12	-2.00457	-2.90578	mouse	EP0	0.56209
X4sp_body_EC76_sc14	-1.12601	-2.35787	mouse	EP0	0.177003
X4sp_body_EC76_sc15	-1.5303	-3.00456	mouse	EP0	0.216007
X4sp_body_EC76_sc16	-0.190133	-3.54858	mouse	EP0	2.24399	Artery
X4sp_body_EC76_sc17	-0.0502752	-3.42631	mouse	EP0	2.12563	Artery
X4sp_body_EC76_sc18	-1.93069	-3.19598	mouse	EP0	0.51491
X4sp_body_EC76_sc20	-1.12344	-3.41778	mouse	EP0	0.0180485	Artery
X4sp_body_EC76_sc21	-1.2687	-2.98602	mouse	EP0	0.109712	Artery
X4sp_body_EC76_sc22	-1.55248	-3.29512	mouse	EP0	0.166442
X4sp_body_EC76_sc24	-1.50904	-3.50082	mouse	EP0	0.106474	Artery
X4sp_body_EC76_sc65	-0.195099	-3.46381	mouse	EP0	2.24562	Artery
X4sp_body_EC76_sc66	-1.55524	-3.06047	mouse	EP1	0.215165	Plexus
X4sp_body_EC76_sc67	-1.31835	-3.42468	mouse	EP0	0.041697	Artery
X4sp_body_EC76_sc68	-1.2448	-2.93877	mouse	EP0	0.109234	Artery
X4sp_body_EC76_sc69	-0.510945	-3.57262	mouse	EP0	2.57813	Artery
X4sp_body_EC76_sc70	-1.70865	-3.47076	mouse	EP0	0.196544
X4sp_body_EC76_sc71	-0.74912	-3.37306	mouse	EP2	2.81716	Artery
X4sp_body_EC76_sc72	-1.42459	-2.90316	mouse	EP0	0.192088
X4sp_body_EC76_sc74	-1.4048	-3.36542	mouse	EP0	0.0900655	Artery
X4sp_body_EC76_sc75	-1.19223	-3.54538	mouse	EP0	0.0180501	Artery
X4sp_body_EC76_sc77	-0.288252	-3.45698	mouse	EP0	2.34207	Artery
X4sp_body_EC76_sc80	-0.440521	-3.60935	mouse	EP0	2.50653	Artery
hNo5_E3NB_sc_33	0.0783656	3.54726	human	EP6	9.49561	Plexus
hNo5_E3NB_sc_35	-2.27559	2.67703	human	EP6	7.06677	Plexus
hNo5_E3NB_sc_36	-2.59719	2.06018	human	EP6	6.41797	Plexus
hNo5_E3NB_sc_37	5.18705	-1.7729	human	EP3	8.33728	Artery
hNo5_E3NB_sc_38	1.32769	2.17762	human	EP7	11.4227	Plexus
hNo5_E3NB_sc_41	-3.169	3.21083	human	EP6	6.24304	Plexus
hNo5_E3NB_sc_42	-2.5461	3.21176	human	EP6	7.06677	Plexus
hNo5_E3NB_sc_43	-2.94268	3.83281	human	EP6	7.06677	Plexus
hNo5_E3NB_sc_44	-2.89745	2.9572	human	EP6	6.45698	Plexus
hNo5_E3NB_sc_47	-2.9015	3.35439	human	EP6	7.06677	Plexus
hNo5_E3NB_sc_48	6.19533	-1.9389	human	EP5	10.0584	Artery
hNo5_E3NB_sc_49	-2.12583	3.86759	human	EP6	7.06677	Plexus
hNo5_E3NB_sc_50	-2.31671	4.03021	human	EP6	7.06678	Plexus
hNo5_E3NB_sc_51	0.486748	2.81215	human	EP6	9.49561	Plexus
hNo5_E3NB_sc_54	2.12284	-1.14546	human	EP2	7.38948	Artery
hNo5_E3NB_sc_57	-2.7767	3.5179	human	EP6	7.06678	Plexus
hNo5_E3NB_sc_58	1.71484	0.602302	human	EP7	11.4227	Plexus
hNo5_E3NB_sc_59	5.28954	-1.72827	human	EP3	8.33534	Artery
hNo5_E3NB_sc_60	-2.51724	3.36918	human	EP6	7.06678	Plexus
hNo5_E3NB_sc_65	1.03746	1.99554	human	EP7	9.49562	Plexus
hNo5_E3NB_sc_66	4.90932	-2.2203	human	EP3	8.33003	Artery
hNo5_E3NB_sc_67	-2.63108	2.90573	human	EP6	7.06678	Plexus
hNo5_E3NB_sc_68	-0.804999	1.58849	human	EP6	8.13481	Plexus
hNo5_E3NB_sc_69	-0.748054	2.50493	human	EP6	7.55279	Plexus
hNo5_E3NB_sc_70	-2.79138	3.83688	human	EP6	7.06678	Plexus
hNo5_E3NB_sc_71	-0.169445	3.98475	human	EP6	9.49562	Plexus
hNo5_E3NB_sc_73	-0.850878	3.95402	human	EP6	7.06678	Plexus
hNo5_E3NB_sc_74	-0.600549	0.221494	human	EP6	8.16615	Plexus
hNo5_E3NB_sc_75	0.0482853	1.67167	human	EP6	9.49562	Plexus
hNo5_E3NB_sc_76	-1.90308	4.27246	human	EP6	7.06679	Plexus
hNo5_E3NB_sc_78	5.77027	-2.13894	human	EP3	8.94333	Artery
hNo5_E3NB_sc_79	5.87556	-2.29936	human	EP3	8.95217	Artery
hNo5_E3NB_sc_82	-1.56885	3.75964	human	EP6	7.06679	Plexus
hNo5_E3NB_sc_83	5.78061	-1.98822	human	EP5	9.06326	Artery
hNo5_E3NB_sc_84	-0.5107	3.28075	human	EP6	7.55279	Plexus
hNo5_E3NB_sc_85	-1.06368	4.1697	human	EP6	7.06679	Plexus
hNo5_E3NB_sc_86	-3.05849	3.10145	human	EP6	6.32735	Plexus
hNo5_E3NB_sc_87	-0.0829047	2.89926	human	EP6	9.49562	Plexus
hNo5_E3NB_sc_89	4.50524	-1.24315	human	EP3	8.18406	Artery
hNo5_E3NB_sc_91	-3.06201	3.43828	human	EP6	7.06679	Plexus
hNo5_E3NB_sc_93	0.762423	2.51353	human	EP7	9.49562	Plexus
hNo5_E3NB_sc_95	5.33389	-2.43043	human	EP3	8.45187	Artery
hNo5_E3NB_sc_96	1.22742	1.67529	human	EP7	11.4227	Plexus
hNo5_E3HY_sc_1	-1.05649	0.917227	human	EP6	8.1122	Plexus
hNo5_E3HY_sc_2	-0.075954	1.24129	human	EP6	9.50814	Plexus
hNo5_E3HY_sc_3	0.67989	2.4422	human	EP6	9.49562	Plexus
hNo5_E3HY_sc_4	0.850811	1.65891	human	EP7	9.49563	Plexus
hNo5_E3HY_sc_5	0.370997	1.36835	human	EP7	9.49563	Plexus
hNo5_E3HY_sc_6	-1.03548	0.356315	human	EP6	9.33891	Plexus
hNo5_E3HY_sc_7	-1.74703	1.5112	human	EP6	7.05365	Plexus
hNo5_E3HY_sc_8	0.173989	2.06717	human	EP6	9.49563	Plexus
hNo5_E3HY_sc_9	2.0887	0.187912	human	EP7	11.4227	Plexus
hNo5_E3HY_sc_10	-1.05592	1.75579	human	EP6	8.2847	Plexus
hNo5_E3HY_sc_11	-2.35252	1.62219	human	EP6	7.06679	Plexus
hNo5_E3HY_sc_12	-2.11902	2.45748	human	EP6	7.06679	Plexus
hNo5_E3HY_sc_13	0.486113	1.78079	human	EP6	9.49563	Plexus
hNo5_E3HY_sc_14	1.58684	1.61062	human	EP7	11.4227	Plexus
hNo5_E3HY_sc_15	-1.62071	1.96559	human	EP6	7.0668	Plexus
hNo5_E3HY_sc_16	0.670794	1.11894	human	EP7	9.49563	Plexus
hNo5_E3HY_sc_17	-0.882355	2.35078	human	EP6	7.55279	Plexus
hNo5_E3HY_sc_18	-0.465783	2.2054	human	EP6	8.10585	Plexus
hNo5_E3HY_sc_20	0.252378	2.33405	human	EP6	9.49563	Plexus
hNo5_E3HY_sc_21	-1.49847	2.94492	human	EP6	7.0668	Plexus
hNo5_E3HY_sc_22	-2.34218	2.4595	human	EP6	7.0668	Plexus
hNo5_E3HY_sc_24	0.416081	2.17751	human	EP6	9.49563	Plexus
hNo5_E3HY_sc_25	-2.01436	1.98201	human	EP6	7.0668	Plexus
hNo5_E3HY_sc_26	-0.0865661	1.8053	human	EP6	9.49564	Plexus
hNo5_E3HY_sc_27	-1.40478	1.23063	human	EP6	7.55279	Plexus
hNo5_E3HY_sc_28	0.227774	0.842442	human	EP6	9.54005	Plexus
hNo5_E3HY_sc_29	-1.70756	1.90133	human	EP6	7.0668	Plexus
hNo5_E3HY_sc_30	5.01371	-2.356	human	EP3	8.32142	Artery
hNo5_E3HY_sc_31	-1.25821	1.57721	human	EP6	7.55279	Plexus
hNo5_E3HY_sc_32	0.838518	2.33638	human	EP6	9.49564	Plexus
hNo5_E3HY_sc_33	-1.37773	2.33477	human	EP6	7.0668	Plexus
hNo5_E3HY_sc_34	-0.416408	2.6811	human	EP6	9.49564	Plexus
hNo5_E3HY_sc_35	-2.35058	2.13927	human	EP6	7.06681	Plexus
hNo5_E3HY_sc_36	-1.80958	2.18304	human	EP6	7.06681	Plexus
hNo5_E3HY_sc_37	0.429306	3.16134	human	EP6	9.49564	Plexus
hNo5_E3HY_sc_38	1.66942	1.17977	human	EP7	11.4227	Plexus
hNo5_E3HY_sc_39	2.76189	0.0461383	human	EP7	11.4227	Plexus
hNo5_E3HY_sc_40	-0.686272	0.973061	human	EP7	8.00662	Plexus
hNo5_E3HY_sc_41	1.76927	0.621031	human	EP7	11.4227	Plexus
hNo5_E3HY_sc_42	2.78459	-0.116166	human	EP7	11.4227	Plexus
hNo5_E3HY_sc_43	-0.361435	1.97827	human	EP6	9.49564	Plexus
hNo5_E3HY_sc_44	-2.8397	2.52335	human	EP6	6.33269	Plexus
hNo5_E3HY_sc_45	-0.303497	3.52507	human	EP6	9.49564	Plexus
hNo5_E3HY_sc_46	-2.42875	1.18763	human	EP6	6.23102	Plexus
hNo5_E3HY_sc_47	0.134774	2.93252	human	EP7	9.49565	Plexus
hNo5_E3HY_sc_48	-1.84419	2.00415	human	EP6	7.06681	Plexus
hNo5_E3HY_sc_49	-1.01301	1.51708	human	EP6	8.21579	Plexus
hNo5_E3HY_sc_50	0.180248	1.52591	human	EP7	9.49565	Plexus
hNo5_E3HY_sc_51	-0.693215	0.893534	human	EP6	8.01871	Plexus
hNo5_E3HY_sc_52	0.575018	1.6433	human	EP7	9.49565	Plexus
hNo5_E3HY_sc_53	-0.633498	2.05746	human	EP6	8.15253	Plexus
hNo5_E3HY_sc_54	-1.53523	1.94825	human	EP6	7.06681	Plexus
hNo5_E3HY_sc_55	0.1255	0.216799	human	EP7	10.2157	Plexus
hNo5_E3HY_sc_56	-0.857324	1.74018	human	EP6	8.19014	Plexus
hNo5_E3LY_sc_2	2.19836	-0.0308663	human	EP7	11.4227	Plexus
hNo5_E3LY_sc_4	1.77973	-0.743622	human	EP2	7.49617	Artery
hNo5_E3LY_sc_5	2.34675	-0.730287	human	EP2	7.04064	Artery
hNo5_E3LY_sc_6	2.61395	-2.01954	human	EP2	7.01753	Artery
hNo5_E3LY_sc_7	5.08245	-2.08944	human	EP3	8.32888	Artery
hNo5_E3LY_sc_9	-1.02434	2.67321	human	EP6	7.55279	Plexus
hNo5_E3LY_sc_10	-2.02507	4.01466	human	EP6	7.06681	Plexus
hNo5_E3B_sc_1	-2.94282	2.6967	human	EP6	6.28587	Plexus
hNo5_E3B_sc_2	-1.62787	2.57835	human	EP6	7.06681	Plexus
hNo5_E3B_sc_3	-3.10918	3.44005	human	EP6	6.41758	Plexus
hNo5_E3B_sc_4	-3.05543	3.22498	human	EP6	6.38625	Plexus
hNo5_E3B_sc_6	-2.76469	3.31098	human	EP6	7.06681	Plexus
hNo5_E3B_sc_7	5.36503	-1.39094	human	EP5	8.34556	Artery
hNo5_E3B_sc_8	-2.88009	3.76751	human	EP6	7.06682	Plexus
hNo5_E3B_sc_9	-2.63946	2.62683	human	EP6	7.06682	Plexus
hNo5_E3B_sc_10	-1.10322	-0.153771	human	EP6	8.76618	Plexus
hNo5_E3B_sc_11	4.812	-1.66629	human	EP3	7.88686	Artery
hNo5_E3B_sc_12	-0.512453	2.22966	human	EP6	8.13233	Plexus
hNo5_E3B_sc_13	-1.39963	3.42363	human	EP6	7.06682	Plexus
hNo5_E3B_sc_14	-1.65027	3.86778	human	EP6	7.06682	Plexus
hNo5_E3B_sc_15	-0.527726	4.00744	human	EP7	7.5528	Plexus
hNo5_E3B_sc_16	6.02711	-2.42427	human	EP3	9.04071	Artery
hNo5_E3B_sc_17	-2.9264	2.05112	human	EP6	6.01714	Plexus
hNo5_E3B_sc_18	2.00654	1.14524	human	EP7	11.4227	Plexus
hNo5_E3B_sc_19	-1.48571	2.07693	human	EP6	7.06682	Plexus
hNo5_E3B_sc_20	1.346	1.10639	human	EP7	11.4227	Plexus
hNo5_E3B_sc_22	0.646271	2.53245	human	EP6	9.49565	Plexus
hNo5_E3B_sc_24	0.280986	1.94058	human	EP6	9.49565	Plexus
hNo5_E3B_sc_26	2.87112	-0.67349	human	EP3	6.42536	Artery
hNo5_E3B_sc_27	-3.2345	2.28857	human	EP6	5.75194	Plexus
hNo5_E3B_sc_28	-2.7224	3.69249	human	EP6	7.06682	Plexus
hNo5_E3B_sc_29	-1.10133	3.96564	human	EP6	7.06683	Plexus
hNo5_E3B_sc_30	3.39168	-0.607664	human	EP3	6.35515	Artery
hNo5_E3B_sc_31	-2.15261	3.63784	human	EP2	7.06683
hNo5_E3B_sc_32	0.658174	2.31688	human	EP6	9.49565	Plexus
hNo5_E3B_sc_33	3.92605	-1.48308	human	EP3	6.87847	Artery
hNo5_E3B_sc_34	-1.98314	3.65105	human	EP6	7.06683	Plexus
hNo5_E3B_sc_35	-2.65333	2.23773	human	EP6	6.42966	Plexus
hNo5_E3B_sc_36	-3.01203	2.70062	human	EP6	6.20421	Plexus
hNo5_E3B_sc_37	-0.648902	0.573143	human	EP6	8.08904	Plexus
hNo5_E3B_sc_39	-2.53763	1.48521	human	EP6	6.23279	Plexus
hNo5_E3B_sc_41	-2.81708	1.88616	human	EP6	6.07518	Plexus
hNo5_E3B_sc_42	-0.163843	1.7172	human	EP6	9.49566	Plexus
hNo5_E3B_sc_43	-3.04858	3.3778	human	EP6	6.4628	Plexus
hNo5_E3B_sc_44	-2.22074	3.3875	human	EP6	7.06683	Plexus
hNo5_E3B_sc_45	-0.81082	4.13083	human	EP6	7.06683	Plexus
hNo5_E3B_sc_46	1.56782	0.7674	human	EP7	11.4227	Plexus
hNo5_E3B_sc_47	-2.84092	2.54976	human	EP6	6.34301	Plexus
hNo5_E3B_sc_48	0.777358	2.86349	human	EP6	9.49566	Plexus
hNo5_E3B_sc_50	-0.777711	0.237645	human	EP6	9.34704	Plexus
hNo5_E3B_sc_52	0.293173	0.582051	human	EP7	9.70453	Plexus
hNo5_E3B_sc_54	0.0358571	3.7385	human	EP6	9.49566	Plexus
hNo5_E3B_sc_55	5.20178	-2.33551	human	EP3	8.3268	Artery
hNo5_E3B_sc_56	0.58175	1.84831	human	EP7	9.49566	Plexus
hNo5_E3B_sc_57	0.533684	0.810874	human	EP7	9.50527	Plexus
hNo5_E3B_sc_58	5.83514	-2.0644	human	EP3	9.07277	Artery
hNo5_E3B_sc_59	6.02231	-1.712	human	EP3	9.99889	Artery
hNo5_E3B_sc_60	-0.780838	4.30995	human	EP6	7.06683	Plexus
hNo5_E3B_sc_61	-1.33213	3.53366	human	EP6	7.06684	Plexus
hNo5_E3B_sc_62	-1.95015	1.24717	human	EP6	7.02071	Plexus
hNo5_E3B_sc_63	-3.12902	2.65295	human	EP6	6.04191	Plexus
hNo5_E3B_sc_64	-1.25988	4.07036	human	EP6	7.06684	Plexus
hNo5_E3B_sc_65	-1.86782	3.65562	human	EP6	7.06684	Plexus
hNo5_E3B_sc_66	5.98575	-1.22602	human	EP5	9.66134	Artery
hNo5_E3B_sc_67	-1.52608	1.75914	human	EP6	7.5528	Plexus
hNo5_E3B_sc_68	0.487034	1.70819	human	EP6	9.49566	Plexus
hNo5_E3B_sc_69	-2.90908	2.02756	human	EP6	6.02749	Plexus
hNo5_E3B_sc_70	-1.44214	2.27698	human	EP6	7.06684	Plexus
hNo5_E3B_sc_71	0.673867	2.85919	human	EP6	9.49566	Plexus
hNo5_E3B_sc_72	-2.67385	3.36461	human	EP6	7.06684	Plexus
hNo5_E3B_sc_73	-2.95559	3.27131	human	EP6	7.06684	Plexus
hNo5_E3B_sc_74	-1.37691	1.49936	human	EP6	7.5528	Plexus
hNo5_E3B_sc_77	1.46596	0.821463	human	EP7	11.4227	Plexus
hNo5_E3B_sc_79	-1.19631	4.23326	human	EP6	7.06685	Plexus
hNo5_E3B_sc_80	0.52928	2.73451	human	EP6	9.49567	Plexus
hNo5_E3B_sc_81	-1.71286	3.11883	human	EP6	7.06685	Plexus
hNo5_E3B_sc_82	-1.58248	3.59285	human	EP6	7.06685	Plexus
hNo5_E3B_sc_83	5.40052	-2.04558	human	EP3	8.47199	Artery
hNo5_E3B_sc_84	-2.09795	3.12405	human	EP6	7.06685	Plexus
hNo5_E3B_sc_85	-2.77392	3.73586	human	EP6	7.06685	Plexus
hNo5_E3B_sc_86	0.112372	1.94862	human	EP7	9.49567	Plexus
hNo5_E3B_sc_87	-1.73796	2.99332	human	EP6	7.06685	Plexus
hNo5_E3B_sc_89	-2.1829	2.85177	human	EP6	7.06686	Plexus
hNo5_E3B_sc_92	1.21749	1.22827	human	EP7	11.4227	Plexus
hNo5_E3B_sc_93	-0.0262495	3.51094	human	EP6	9.49567	Plexus
hNo5_E3B_sc_94	1.3719	0.755058	human	EP7	11.3745	Plexus
hNo5_E3B_sc_95	-0.474724	3.58146	human	EP6	7.5528	Plexus
hNo5_E3B_sc_96	3.37637	-0.842541	human	EP3	6.3324	Artery
hNo3_E6B_sc_1	-2.7445	2.41734	human	EP6	6.40004	Plexus
hNo3_E6B_sc_2	5.24061	-2.0766	human	EP3	8.32375	Artery
hNo3_E6B_sc_4	-2.47615	3.04368	human	EP6	7.06686	Plexus
hNo3_E6B_sc_5	-2.31158	3.54955	human	EP6	7.06686	Plexus
hNo3_E6B_sc_7	4.04791	-2.19066	human	EP3	6.98265	Artery
hNo3_E6B_sc_8	1.57858	1.63084	human	EP7	11.4227	Plexus
hNo3_E6B_sc_10	-2.90608	2.5138	human	EP6	6.24841	Plexus
hNo3_E6B_sc_11	1.72224	-3.06145	human	EP2	4.23724	Artery
hNo3_E6B_sc_12	-2.19548	2.67576	human	EP6	7.06686	Plexus
hNo3_E6B_sc_13	-2.06845	3.92679	human	EP6	7.06686	Plexus
hNo3_E6B_sc_15	-1.18914	0.584018	human	EP6	8.10457	Plexus
hNo3_E6B_sc_16	-2.74917	3.9118	human	EP6	7.06686	Plexus
hNo3_E6B_sc_18	0.292255	2.08779	human	EP7	9.49567	Plexus
hNo3_E6B_sc_20	3.80836	-1.85438	human	EP3	6.74639	Artery
hNo3_E6B_sc_21	-0.517312	3.77735	human	EP6	7.5528	Plexus
hNo3_E6B_sc_22	-0.926201	3.95045	human	EP7	7.06687	Plexus
hNo3_E6B_sc_24	-2.3685	3.3349	human	EP6	7.06687	Plexus
hNo3_E6B_sc_25	-1.55993	0.913792	human	EP6	7.40866	Plexus
hNo3_E6B_sc_26	-2.71672	3.40843	human	EP6	7.06687	Plexus
hNo3_E6B_sc_28	-2.8378	3.77701	human	EP6	7.06687	Plexus
hNo3_E6B_sc_29	1.84485	0.370232	human	EP7	11.4227	Plexus
hNo3_E6B_sc_30	-1.13168	4.05793	human	EP6	7.06687	Plexus
hNo3_E6B_sc_32	-1.42139	4.13393	human	EP6	7.06687	Plexus
hNo3_E6B_sc_34	-2.12682	2.5794	human	EP6	7.06688	Plexus
hNo3_E6B_sc_35	2.33586	0.639672	human	EP7	11.4227	Plexus
hNo3_E6B_sc_36	-3.22047	2.73472	human	EP6	5.96824	Plexus
hNo3_E6B_sc_39	-0.241894	3.36552	human	EP6	9.49567	Plexus
hNo3_E6B_sc_40	3.01775	-1.64957	human	EP2	6.47186	Artery
hNo3_E6B_sc_42	-1.68314	3.59168	human	EP6	7.06688	Plexus
hNo3_E6B_sc_43	3.31141	-2.117	human	EP2	6.23728	Artery
hNo3_E6B_sc_44	-1.15782	2.77742	human	EP6	7.5528	Plexus
hNo3_E6B_sc_45	0.00801436	2.98584	human	EP6	9.49567	Plexus
hNo3_E6B_sc_46	-2.57997	3.4782	human	EP6	7.06688	Plexus
hNo3_E6B_sc_47	-2.38101	3.84556	human	EP6	7.06688	Plexus
hNo3_E6B_sc_48	-2.12423	4.04752	human	EP6	7.06688	Plexus
hNo3_E6B_sc_49	-1.2838	3.47608	human	EP6	7.06688	Plexus
hNo3_E6B_sc_51	-2.55039	3.23497	human	EP6	7.06688	Plexus
hNo3_E6B_sc_52	-0.17445	2.62141	human	EP7	9.49568	Plexus
hNo3_E6B_sc_53	3.65056	-1.33912	human	EP2	6.59951	Artery
hNo3_E6B_sc_54	-2.14395	3.08969	human	EP6	7.06689	Plexus
hNo3_E6B_sc_56	-0.00328525	3.64538	human	EP6	9.49568	Plexus
hNo3_E6B_sc_57	-2.46536	3.97465	human	EP6	7.06689	Plexus
hNo3_E6B_sc_58	-1.5761	2.54326	human	EP6	7.06689	Plexus
hNo3_E6B_sc_59	-1.83448	2.77187	human	EP6	7.06689	Plexus
hNo3_E6B_sc_60	-2.71342	2.61581	human	EP6	7.06689	Plexus
hNo3_E6B_sc_61	-2.03069	2.07413	human	EP6	7.06689	Plexus
hNo3_E6B_sc_62	-2.75179	1.37541	human	EP6	5.92561	Plexus
hNo3_E6B_sc_63	-1.06047	3.91699	human	EP2	7.0669
hNo3_E6B_sc_64	-2.06283	2.90889	human	EP6	7.0669	Plexus
hNo3_E6B_sc_65	1.14645	2.50849	human	EP7	11.4227	Plexus
hNo3_E6B_sc_66	-2.41883	1.11734	human	EP6	6.21156	Plexus
hNo3_E6B_sc_67	-1.94787	0.0520371	human	EP6	4.43689	Plexus
hNo3_E6B_sc_69	4.20926	-2.00817	human	EP3	8.2779	Artery
hNo3_E6B_sc_71	-1.64028	2.3904	human	EP6	7.0669	Plexus
hNo3_E6B_sc_72	4.82974	-1.72221	human	EP3	7.8645	Artery
hNo3_E6B_sc_73	-1.87943	3.29557	human	EP6	7.0669	Plexus
hNo3_E6B_sc_74	5.71142	-1.93498	human	EP3	9.02012	Artery
hNo3_E6B_sc_75	1.30499	1.49828	human	EP7	11.4227	Plexus
hNo3_E6B_sc_76	-2.64222	3.78222	human	EP6	7.0669	Plexus
hNo3_E6B_sc_77	1.47277	0.600361	human	EP7	11.3569	Plexus
hNo3_E6B_sc_78	-1.23281	2.92402	human	EP6	7.0669	Plexus
hNo3_E6B_sc_79	-3.10644	3.4906	human	EP6	6.44349	Plexus
hNo3_E6B_sc_81	-1.10289	3.49778	human	EP6	7.06691	Plexus
hNo3_E6B_sc_82	1.7082	1.59068	human	EP7	11.4227	Plexus
hNo3_E6B_sc_83	2.73052	-1.33719	human	EP2	6.73321	Artery
hNo3_E6B_sc_84	-1.60731	3.70552	human	EP6	7.06691	Plexus
hNo3_E6B_sc_86	-2.91298	3.57627	human	EP6	7.06691	Plexus
hNo3_E6B_sc_87	2.1631	-0.929648	human	EP2	7.29566	Artery
hNo3_E6B_sc_88	-1.68381	2.95756	human	EP6	7.06691	Plexus
hNo3_E6B_sc_89	-1.98037	3.55537	human	EP6	7.06691	Plexus
hNo3_E6B_sc_90	0.398352	2.30985	human	EP6	9.49568	Plexus
hNo3_E6B_sc_91	3.33273	-2.01895	human	EP2	6.25241	Artery
hNo3_E6B_sc_92	-0.728657	1.42277	human	EP6	8.06554	Plexus
hNo3_E6B_sc_93	4.48064	-1.61063	human	EP3	8.14188	Artery
hNo3_E6B_sc_95	0.0871163	3.07776	human	EP6	9.49568	Plexus
hNo3_E6B_sc_96	-1.21165	3.63291	human	EP6	7.06691	Plexus
hNo3_E6H_sc_9	-0.377729	3.23481	human	EP6	9.49568	Plexus
hNo3_E6H_sc_10	0.591507	3.16366	human	EP6	9.49568	Plexus
hNo3_E6H_sc_13	0.774312	2.1018	human	EP7	9.49569	Plexus
hNo3_E6H_sc_14	-1.23337	2.03252	human	EP6	7.55281	Plexus
hNo3_E6H_sc_16	-1.39682	3.32306	human	EP6	7.06692	Plexus
hNo3_E6H_sc_17	-1.19471	0.976406	human	EP6	8.18799	Plexus
hNo3_E6H_sc_18	-1.66492	3.76758	human	EP6	7.06692	Plexus
hNo3_E6H_sc_19	-1.72352	2.8681	human	EP6	7.06692	Plexus
hNo3_E6H_sc_20	0.24876	3.10143	human	EP6	9.49569	Plexus
hNo3_E6H_sc_22	-0.439297	-2.29803	human	EP1	2.84033
hNo3_E6H_sc_24	-1.2314	2.99763	human	EP6	7.06692	Plexus
hNo3_E6H_sc_25	0.432934	2.32506	human	EP7	9.49569	Plexus
hNo3_E6H_sc_26	-0.674911	3.34712	human	EP6	7.55281	Plexus
hNo3_E6H_sc_28	-2.49021	2.32281	human	EP6	7.06692	Plexus
hNo3_E6H_sc_30	-0.673129	3.34697	human	EP6	7.55281	Plexus
hNo3_E6H_sc_31	-1.93204	3.72452	human	EP6	7.06692	Plexus
hNo3_E6H_sc_32	-1.56533	3.18552	human	EP6	7.06693	Plexus
hNo3_E6H_sc_33	-0.293317	2.43992	human	EP6	9.49569	Plexus
hNo3_E6H_sc_34	-0.370071	2.56629	human	EP6	9.49569	Plexus
hNo3_E6H_sc_36	-2.29591	1.52352	human	EP6	7.06693	Plexus
hNo3_E6H_sc_37	-2.75533	1.24644	human	EP6	5.8637	Plexus
hNo3_E6H_sc_39	-1.57042	3.66811	human	EP1	7.06693	Plexus
hNo3_E6H_sc_40	-0.447025	1.06325	human	EP7	8.06222	Plexus
hNo3_E6H_sc_41	-1.15897	4.0975	human	EP6	7.06693	Plexus
hNo3_E6H_sc_42	0.525755	2.23578	human	EP7	9.49569	Plexus
hNo3_E6H_sc_44	-0.843982	3.87765	human	EP6	7.06693	Plexus
hNo3_E6H_sc_45	2.31393	0.628399	human	EP7	11.4227	Plexus
hNo3_E6H_sc_46	-1.9277	2.18235	human	EP6	7.06693	Plexus
hNo3_E6H_sc_47	-0.272813	2.35781	human	EP6	9.4957	Plexus
hNo3_E6H_sc_48	2.02353	0.904713	human	EP7	11.4227	Plexus
hNo3_E6H_sc_49	-2.01227	2.88736	human	EP6	7.06694	Plexus
hNo3_E6H_sc_50	-0.729343	3.83018	human	EP6	7.55281	Plexus
hNo3_E6H_sc_51	3.35602	-1.9314	human	EP2	6.27897	Artery
hNo3_E6H_sc_52	-1.07847	3.73735	human	EP6	7.06694	Plexus
hNo3_E6H_sc_53	2.02941	1.11603	human	EP2	11.4227
hNo3_E6H_sc_54	-1.79104	3.77233	human	EP6	7.06694	Plexus
hNo3_E6H_sc_55	-0.740007	3.42032	human	EP6	7.55281	Plexus
hNo3_E6H_sc_57	-0.784159	1.62784	human	EP6	8.13333	Plexus
hNo3_E6H_sc_58	0.990476	2.30884	human	EP7	9.4957	Plexus
hNo3_E6H_sc_59	-1.17187	3.01519	human	EP6	7.06694	Plexus
hNo3_E6H_sc_60	2.17356	0.51359	human	EP7	11.4227	Plexus
hNo3_E6H_sc_61	-0.0350245	2.64729	human	EP7	9.4957	Plexus
hNo3_E6H_sc_62	-1.59038	2.83667	human	EP6	7.06694	Plexus
hNo3_E6H_sc_63	-1.03572	3.15232	human	EP6	7.06694	Plexus
hNo3_E6H_sc_65	-0.904604	2.68076	human	EP6	7.55281	Plexus
hNo3_E6H_sc_66	0.70905	-0.0855458	human	EP7	9.55615	Plexus
hNo3_E6H_sc_67	-1.58169	3.37569	human	EP6	7.06695	Plexus
hNo3_E6H_sc_68	-1.30537	2.9225	human	EP6	7.06695	Plexus
hNo3_E6H_sc_69	-0.649488	2.87783	human	EP6	7.55282	Plexus
hNo3_E6H_sc_70	-0.611627	3.38462	human	EP6	7.55282	Plexus
hNo3_E6H_sc_71	-1.5348	2.63462	human	EP6	7.06695	Plexus
hNo3_E6H_sc_72	-1.17609	2.60138	human	EP6	7.55282	Plexus
hNo3_E6H_sc_74	-1.04438	2.40389	human	EP6	7.55282	Plexus
hNo3_E6H_sc_75	-0.317605	0.469585	human	EP6	8.2067	Plexus
hNo3_E6H_sc_76	-0.845048	1.42132	human	EP6	8.11879	Plexus
hNo3_E6H_sc_77	-1.08388	3.0657	human	EP6	7.06695	Plexus
hNo3_E6H_sc_78	-1.37624	2.72315	human	EP6	7.06695	Plexus
hNo3_E6H_sc_79	-1.27076	3.85941	human	EP6	7.06695	Plexus
hNo3_E6H_sc_80	-0.998939	3.2398	human	EP6	7.06696	Plexus
hNo3_E6H_sc_81	0.209431	3.31049	human	EP7	9.4957	Plexus
hNo3_E6H_sc_82	0.00369898	3.70105	human	EP6	9.4957	Plexus
hNo3_E6H_sc_83	0.717965	2.58693	human	EP6	9.4957	Plexus
hNo3_E6H_sc_84	-0.892003	0.0454073	human	EP6	9.04911	Plexus
hNo3_E6H_sc_85	-1.66507	1.87053	human	EP6	7.06696	Plexus
hNo3_E6H_sc_86	-0.413861	2.55627	human	EP7	9.49571	Plexus
hNo3_E6H_sc_87	-0.393065	3.93534	human	EP6	7.55282	Plexus
hNo2_B_sc_1	0.83232	-2.47212	human	EP2	3.82022	Artery
hNo2_B_sc_3	0.429719	-2.41855	human	EP2	4.22083	Artery
hNo2_B_sc_4	-1.24616	0.12655	human	EP6	8.9395	Plexus
hNo2_B_sc_6	-2.75339	3.05615	human	EP2	7.06696
hNo2_B_sc_7	-2.4271	0.0315827	human	EP6	4.45815	Plexus
hNo2_B_sc_11	-2.95953	0.436997	human	EP6	6.27443	Plexus
hNo2_B_sc_14	-2.71757	0.465358	human	EP6	6.25021	Plexus
hNo2_B_sc_19	-3.19988	0.895887	human	EP6	5.81907	Plexus
hNo2_B_sc_25	-2.11312	-0.0120677	human	EP6	4.43689	Plexus
hNo2_B_sc_26	-2.65249	-0.901376	human	EP6	3.91459	Plexus
hNo2_B_sc_27	1.68147	-1.92273	human	EP2	4.99229	Artery
hNo2_B_sc_28	2.25735	-0.320259	human	EP7	11.4227	Plexus
hNo2_B_sc_32	0.928564	-1.53478	human	EP2	3.72989	Artery
hNo2_B_sc_35	1.12267	-2.97992	human	EP2	4.86531	Artery
hNo2_B_sc_39	0.928969	-0.987536	human	EP6	9.55615	Plexus
hNo2_B_sc_41	1.60318	-1.12326	human	EP2	7.49617	Artery
hNo2_B_sc_43	1.15916	-1.88148	human	EP2	4.75741	Artery
hNo2_B_sc_44	0.461762	-1.02424	human	EP2	9.55615
hNo2_B_sc_45	-3.08517	-2.03212	human	EP1	2.32929	Plexus
hNo2_B_sc_49	1.03541	-0.397322	human	EP7	9.55615	Plexus
hNo2_B_sc_51	-2.66362	-0.255644	human	EP6	4.77201	Plexus
hNo2_B_sc_53	-1.67016	-0.115908	human	EP6	8.76618	Plexus
hNo2_B_sc_55	1.68023	-0.159774	human	EP7	10.9484	Plexus
hNo2_B_sc_59	1.85027	-2.58747	human	EP2	4.33595	Artery
hNo2_B_sc_60	-2.88712	0.951411	human	EP6	5.7692	Plexus
hNo2_B_sc_63	-3.24117	1.74487	human	EP6	5.6942	Plexus
hNo2_B_sc_65	1.15519	-1.7567	human	EP2	4.75372	Artery
hNo2_B_sc_66	-0.880456	-0.111856	human	EP7	8.86682	Plexus
hNo2_B_sc_67	-3.1206	0.0939708	human	EP6	4.55585	Plexus
hNo2_B_sc_68	1.83305	-1.15205	human	EP7	7.49617
hNo2_B_sc_71	1.69422	-0.744658	human	EP7	7.49618
hNo2_B_sc_73	1.56508	-1.25525	human	EP2	7.49618	Artery
hNo2_B_sc_76	-0.451361	0.668763	human	EP6	8.13117	Plexus
hNo2_B_sc_77	-1.53751	-0.0561818	human	EP6	8.76619	Plexus
hNo2_B_sc_78	1.63938	-2.24739	human	EP2	4.58167	Artery
hNo2_B_sc_79	0.62991	-0.385435	human	EP7	9.55616	Plexus
hNo2_B_sc_80	1.00218	-2.62096	human	EP2	3.65046	Artery
hNo2_B_sc_81	-2.55735	0.34118	human	EP6	4.52723	Plexus
hNo2_B_sc_82	-2.53404	0.447111	human	EP6	4.54235	Plexus
hNo2_B_sc_83	1.49524	-0.313178	human	EP7	10.6122	Plexus
hNo2_B_sc_84	-2.79584	0.232758	human	EP6	4.53871	Plexus
hNo2_B_sc_85	-2.55606	0.533312	human	EP6	6.18579	Plexus
hNo2_B_sc_88	-0.719822	3.53043	human	EP7	7.55282	Plexus
hNo2_B_sc_92	-2.99155	-0.718418	human	EP1	3.83894	Plexus
hNo2_B_sc_94	0.533347	-2.62245	human	EP2	4.11663	Artery
hNo1_BHY_sc_26	-0.65398	2.04916	human	EP1	8.16025	Plexus
hNo1_BHY_sc_28	-0.685028	-2.09926	human	EP1	2.83891
hNo1_BHY_sc_29	-1.36252	3.11664	human	EP6	7.06696	Plexus
hNo1_BHY_sc_31	0.891635	-2.37949	human	EP2	3.76177	Artery
hNo1_BHY_sc_32	-0.299548	-2.61601	human	EP2	2.61754	Artery
hNo1_BHY_sc_39	-1.03764	2.80801	human	EP6	7.55282	Plexus
hNo1_BHY_sc_44	0.157422	-2.18401	human	EP2	3.20786	Artery
hNo1_BHY_sc_45	-1.78259	-2.42181	human	EP1	0.340107	Plexus
hNo1_BHY_sc_46	0.541917	-1.3595	human	EP2	4.11534	Artery
hNo1_BHY_sc_47	-3.27247	-0.161922	human	EP6	5.17734	Plexus
hNo1_BHY_sc_51	0.900701	-2.34338	human	EP2	3.75296	Artery
hNo1_BHY_sc_54	-0.732672	2.957	human	EP6	7.55283	Plexus
hNo1_BHY_sc_55	-0.972534	2.45053	human	EP2	7.55283
hNo1_BHY_sc_56	0.458846	-2.47612	human	EP2	4.19155	Artery
hNo1_BHY_sc_60	-2.73062	-2.20102	human	EP1	1.24556	Plexus
hNo1_BHY_sc_66	-2.53362	1.61288	human	EP6	6.29468	Plexus
hNo1_BHY_sc_72	-1.92312	3.11822	human	EP6	7.06696	Plexus
hNo1_BHY_sc_73	-1.33429	2.84762	human	EP6	7.06696	Plexus
hNo1_BHY_sc_74	-3.30253	-2.13991	human	EP1	2.22225	Plexus
hNo1_BHY_sc_75	-2.08553	0.179922	human	EP6	4.44053	Plexus
hNo1_BHY_sc_77	1.31478	-0.959936	human	EP2	9.55616
hNo1_BHY_sc_79	0.981506	-1.15344	human	EP2	9.55616
hNo1_BHY_sc_81	-2.4223	2.548	human	EP6	7.06696	Plexus
hNo1_BHY_sc_83	-0.129037	-0.659124	human	EP6	10.571	Plexus
hNo1_BHY_sc_84	0.327335	0.273095	human	EP7	9.52438	Plexus
hNo1_BHY_sc_85	0.156236	3.23786	human	EP6	9.49571	Plexus
hNo1_BHY_sc_86	-0.223309	3.04035	human	EP6	9.49571	Plexus
hNo1_BHY_sc_87	-0.12591	2.93544	human	EP6	9.49571	Plexus
hNo4_Body_sc_4	4.09732	-1.71395	human	EP3	7.04769	Artery
hNo4_Body_sc_7	-2.95886	2.6092	human	EP6	6.22743	Plexus
hNo4_Body_sc_13	-2.62251	3.3986	human	EP6	7.06697	Plexus
hNo4_Body_sc_14	-0.616614	1.08321	human	EP7	8.00787	Plexus
hNo4_Body_sc_15	-2.5181	3.6878	human	EP6	7.06697	Plexus
hNo4_Body_sc_17	-1.48194	4.08309	human	EP6	7.06697	Plexus
hNo4_Body_sc_21	-0.763836	4.08042	human	EP6	7.06697	Plexus
hNo4_Body_sc_22	-1.97239	2.2196	human	EP6	7.06697	Plexus
hNo4_Body_sc_24	-1.02631	2.2504	human	EP6	7.55283	Plexus
hNo4_Body_sc_26	-2.57298	0.995158	human	EP6	5.97118	Plexus
hNo4_Body_sc_31	-1.97164	3.66077	human	EP6	7.06697	Plexus
hNo4_Body_sc_33	-1.64268	3.18737	human	EP6	7.06698	Plexus
hNo4_Body_sc_37	-2.48428	4.03712	human	EP6	7.06698	Plexus
hNo4_Body_sc_38	-2.42718	4.09101	human	EP6	7.06698	Plexus
hNo4_Body_sc_41	-0.151789	1.79909	human	EP6	9.49571	Plexus
hNo4_Body_sc_44	-0.10421	3.21651	human	EP7	9.49571	Plexus
hNo4_Body_sc_47	-0.978263	4.36255	human	EP6	7.06698	Plexus
hNo4_Body_sc_49	-1.74599	3.07922	human	EP6	7.06698	Plexus
hNo4_Body_sc_51	-2.5236	3.44107	human	EP6	7.06698	Plexus
hNo4_Body_sc_52	-1.15249	4.14574	human	EP6	7.06699	Plexus
hNo4_Body_sc_57	-1.73259	2.80902	human	EP6	7.06699	Plexus
hNo4_Body_sc_58	-1.72427	2.43372	human	EP6	7.06699	Plexus
hNo4_Body_sc_59	-0.800172	3.49561	human	EP6	7.55283	Plexus
hNo4_Body_sc_60	-1.75178	2.76625	human	EP6	7.06699	Plexus
hNo4_Body_sc_63	-0.75545	3.56091	human	EP6	7.55283	Plexus
hNo4_Body_sc_64	-2.46692	0.738429	human	EP6	5.98525	Plexus
hNo4_Body_sc_65	-1.58142	1.64795	human	EP6	7.55283	Plexus
hNo4_Body_sc_67	-0.397038	2.41839	human	EP7	9.49571	Plexus
hNo4_Body_sc_69	3.96896	-1.60238	human	EP3	6.91904	Artery
hNo4_Body_sc_70	-0.484738	3.08232	human	EP6	7.55284	Plexus
hNo4_Body_sc_72	-0.977693	3.55424	human	EP6	7.06699	Plexus
hNo4_Body_sc_74	-2.48185	1.94721	human	EP6	7.06699	Plexus
hNo4_Body_sc_77	-2.69394	3.58587	human	EP6	7.067	Plexus
hNo4_Body_sc_79	-1.73718	1.17099	human	EP6	7.30707	Plexus
hNo4_Body_sc_86	-1.90553	3.58407	human	EP6	7.067	Plexus
hNo4_Body_sc_87	-0.307211	3.75764	human	EP7	9.49572	Plexus
hNo4_Body_sc_88	-1.79765	1.26342	human	EP6	7.00021	Plexus
hNo4_Body_sc_90	-0.732179	3.93466	human	EP6	7.067	Plexus
hNo4_Body_sc_91	-0.879613	3.57507	human	EP6	7.067	Plexus
hNo4_Body_sc_92	-0.0771416	3.19285	human	EP6	9.49572	Plexus
hNo4_Body_sc_94	-2.35925	1.78662	human	EP6	7.067	Plexus
hNo4_Body_sc_96	-0.657686	4.07088	human	EP6	7.067	Plexus
hNo4_NB_sc_27	0.980776	1.14823	human	EP7	11.2683	Plexus
hNo4_NB_sc_28	-2.82425	3.21152	human	EP6	7.06701	Plexus
hNo4_NB_sc_29	-2.9923	2.07643	human	EP6	5.94903	Plexus
hNo4_NB_sc_31	-2.94791	3.25878	human	EP6	7.06701	Plexus
hNo4_NB_sc_35	-0.835459	3.44189	human	EP6	7.55284	Plexus
hNo4_NB_sc_36	-1.43113	2.08924	human	EP6	7.55284	Plexus
hNo4_NB_sc_37	-1.3701	4.0437	human	EP6	7.06701	Plexus
hNo4_NB_sc_38	-1.32375	3.99814	human	EP6	7.06701	Plexus
hNo4_NB_sc_41	-1.86952	2.34005	human	EP1	7.06701	Plexus
hNo4_NB_sc_42	-1.75547	3.40164	human	EP6	7.06701	Plexus
hNo4_NB_sc_44	-3.25332	-1.98193	human	EP1	2.37976	Plexus
hNo4_NB_sc_48	-1.74325	2.70115	human	EP6	7.06702	Plexus
hNo4_NB_sc_49	0.604722	1.53968	human	EP7	9.49572	Plexus
hNo4_NB_sc_50	-0.616613	3.88915	human	EP6	7.55284	Plexus
hNo4_NB_sc_51	-0.950505	4.22047	human	EP6	7.06702	Plexus
hNo4_NB_sc_52	-0.451013	3.17529	human	EP6	7.55284	Plexus
hNo4_NB_sc_57	0.517189	1.48723	human	EP7	9.49572	Plexus
hNo4_NB_sc_59	-1.02405	1.98445	human	EP6	7.55284	Plexus
hNo4_NB_sc_61	-0.569224	1.12272	human	EP6	8.01503	Plexus
hNo4_NB_sc_62	-2.39865	2.987	human	EP6	7.06702	Plexus
hNo4_NB_sc_63	-0.633673	2.32562	human	EP6	8.20787	Plexus
hNo4_NB_sc_65	-1.64068	3.55058	human	EP6	7.06702	Plexus
hNo4_NB_sc_72	-1.98136	0.372738	human	EP6	6.891	Plexus
hNo4_NB_sc_77	-2.97217	2.20144	human	EP6	6.02916	Plexus
hNo4_NB_sc_78	-1.39415	3.18594	human	EP6	7.06702	Plexus
hNo4_NB_sc_79	-2.90901	3.65157	human	EP6	7.06702	Plexus
hNo4_NB_sc_81	-2.81781	2.87698	human	EP6	7.06703	Plexus
hNo4_NB_sc_84	-1.14133	3.84869	human	EP6	7.06703	Plexus
hNo4_NB_sc_86	-0.935946	4.04687	human	EP6	7.06703	Plexus
hNo4_NB_sc_95	-2.78659	3.03461	human	EP6	7.06703	Plexus
hNo4_Head_sc_1	-1.03025	3.08512	human	EP6	7.55285	Plexus
hNo4_Head_sc_2	-0.764122	1.65911	human	EP6	8.13055	Plexus
hNo4_Head_sc_3	-1.60235	3.21577	human	EP6	7.06703	Plexus
hNo4_Head_sc_4	2.27415	0.295233	human	EP7	11.4227	Plexus
hNo4_Head_sc_10	0.158091	2.75745	human	EP6	9.49572	Plexus
hNo4_Head_sc_13	-0.911665	2.55105	human	EP6	7.55285	Plexus
hNo4_Head_sc_15	-0.906936	2.5129	human	EP6	7.55285	Plexus
hNo4_Head_sc_16	-1.43817	3.54546	human	EP6	7.06703	Plexus
hNo4_Head_sc_17	1.87268	1.31447	human	EP7	11.4227	Plexus
hNo4_Head_sc_18	-2.01533	1.4479	human	EP6	7.06704	Plexus
hNo4_Head_sc_20	-0.865322	4.03936	human	EP6	7.06704	Plexus
hNo4_Head_sc_21	-1.25126	3.39213	human	EP6	7.06704	Plexus
hNo4_Head_sc_22	-0.784316	1.38068	human	EP6	8.08247	Plexus
hNo4_Head_sc_24	-0.483477	3.81792	human	EP6	7.55285	Plexus
hNo4_Head_sc_25	-0.658126	3.19565	human	EP6	7.55285	Plexus
hNo4_Head_sc_26	-2.10331	2.44278	human	EP6	7.06704	Plexus
hNo4_Head_sc_27	-1.22737	3.78009	human	EP6	7.06704	Plexus
hNo4_Head_sc_28	-0.789295	3.36574	human	EP6	7.55285	Plexus
hNo4_Head_sc_30	-1.49456	3.24906	human	EP6	7.06704	Plexus
hNo4_Head_sc_31	-1.71822	3.37592	human	EP6	7.06704	Plexus
hNo4_Head_sc_32	-1.07032	3.70941	human	EP6	7.06705	Plexus
hNo4_Head_sc_33	-1.33504	2.55824	human	EP6	7.06705	Plexus
hNo4_Head_sc_35	-0.20032	1.08781	human	EP6	9.78119	Plexus
hNo4_Head_sc_36	-1.12718	3.08211	human	EP6	7.06705	Plexus
hNo4_Head_sc_38	-1.08852	2.04073	human	EP6	7.55286	Plexus
hNo4_Head_sc_41	0.728589	2.03558	human	EP7	9.49572	Plexus
hNo4_Head_sc_42	-1.23629	3.08789	human	EP6	7.06705	Plexus
hNo4_Head_sc_43	0.158949	2.0513	human	EP6	9.49573	Plexus
hNo4_Head_sc_44	-1.85563	3.33152	human	EP6	7.06705	Plexus
hNo4_Head_sc_45	-1.10518	3.558	human	EP6	7.06705	Plexus
hNo4_Head_sc_47	-1.07906	2.55603	human	EP6	7.55286	Plexus
hNo4_Head_sc_49	-1.48683	3.21305	human	EP6	7.06706	Plexus
hNo4_Head_sc_52	-1.10921	3.11399	human	EP6	7.06706	Plexus
hNo4_Head_sc_54	-1.4725	2.8792	human	EP6	7.06706	Plexus
hNo4_Head_sc_58	-1.40276	3.69585	human	EP6	7.06706	Plexus
hNo4_Head_sc_59	-0.971591	3.68512	human	EP6	7.06706	Plexus
hNo4_Head_sc_61	-0.327118	3.65212	human	EP7	9.49573	Plexus
hNo4_Head_sc_62	0.419129	1.7837	human	EP7	9.49573	Plexus
hNo4_Head_sc_63	-1.11849	3.22569	human	EP6	7.06706	Plexus
hNo4_Head_sc_65	-0.64524	3.57009	human	EP6	7.55286	Plexus
hNo4_Head_sc_66	-1.0023	3.18093	human	EP6	7.55286	Plexus
hNo4_Head_sc_67	1.87183	1.03953	human	EP7	11.4227	Plexus
hNo4_Head_sc_68	0.967532	2.36048	human	EP7	9.49573	Plexus
hNo4_Head_sc_71	-0.78225	2.78575	human	EP6	7.55286	Plexus
hNo4_Head_sc_73	1.26562	1.88552	human	EP7	11.4228	Plexus
hNo4_Head_sc_74	-0.615818	2.27474	human	EP2	8.18917
hNo4_Head_sc_75	0.704251	1.08472	human	EP7	9.49874	Plexus
hNo4_Head_sc_77	-2.04442	1.72129	human	EP6	7.06707	Plexus
hNo4_Head_sc_79	-1.22226	2.50489	human	EP6	7.55286	Plexus
hNo4_Head_sc_80	-0.878481	3.31952	human	EP6	7.55287	Plexus
hNo4_Head_sc_83	-1.14315	3.49871	human	EP6	7.06707	Plexus
hNo4_Head_sc_86	-1.97249	2.48941	human	EP6	7.06707	Plexus
hNo4_Head_sc_87	-0.197188	3.54903	human	EP6	9.49573	Plexus
hNo4_Head_sc_89	-1.63982	3.79458	human	EP6	7.06707	Plexus
hNo4_Head_sc_91	0.369362	2.47962	human	EP6	9.49573	Plexus
hNo4_Head_sc_92	0.519157	0.0745669	human	EP7	9.54457	Plexus
hNo4_Head_sc_94	1.68508	0.533581	human	EP7	11.4228	Plexus
hNo4_Head_sc_95	-0.402553	3.05043	human	EP6	9.49574	Plexus
hNo4_Head_sc_96	-0.191745	1.78772	human	EP7	9.49574	Plexus

## Sheet: DEGs in human
p_val	avg_logFC	pct.1	pct.2	p_val_adj	cluster	gene
8.61157e-40	3.10612	0.875	0.087	2.26613e-35	AEC1	PALMD
1.01319e-33	3.46797	0.938	0.156	2.66622e-29	AEC1	SULF1
1.62143e-28	4.18965	1	0.301	4.2668e-24	AEC1	GJA5
2.33084e-28	2.79751	0.906	0.176	6.1336e-24	AEC1	ADGRG6
3.67932e-27	2.59205	0.625	0.062	9.68214e-23	AEC1	SYTL2
4.96565e-27	2.12449	0.438	0.02	1.30671e-22	AEC1	IFI44L
2.27555e-26	2.71925	0.656	0.076	5.98812e-22	AEC1	IL33
7.58261e-26	2.48891	0.875	0.176	1.99536e-21	AEC1	TMEM100
5.49018e-25	2.3239	0.969	0.266	1.44474e-20	AEC1	HEY2
6.26941e-25	3.21446	0.5	0.038	1.6498e-20	AEC1	ALDH1A1
1.49198e-23	2.14382	0.875	0.19	3.92615e-19	AEC1	IL11RA
2.84746e-23	2.57513	0.469	0.036	7.49309e-19	AEC1	DKK2
3.96343e-23	2.95084	0.969	0.348	1.04298e-18	AEC1	LTBP4
6.16085e-23	1.69653	0.344	0.013	1.62123e-18	AEC1	AIM1
6.84026e-23	1.40444	0.438	0.029	1.80001e-18	AEC1	SV2C
4.60959e-22	2.24688	0.562	0.062	1.21301e-17	AEC1	BMPER
2.70867e-21	1.64086	0.781	0.136	7.12787e-17	AEC1	SETBP1
4.20376e-21	2.20664	1	0.395	1.10622e-16	AEC1	CGNL1
4.31787e-21	1.91728	0.25	0.004	1.13625e-16	AEC1	CBLN2
6.81537e-21	2.74242	1	0.487	1.79346e-16	AEC1	CLEC14A
3.27037e-20	1.51127	0.188	0	8.60597e-16	AEC1	PDE3A
5.39522e-19	2.77913	0.875	0.312	1.41975e-14	AEC1	TSPAN7
1.03959e-18	1.64522	0.312	0.016	2.73568e-14	AEC1	MEDAG
1.88412e-18	1.75327	0.781	0.172	4.95805e-14	AEC1	VEGFC
2.41341e-18	2.04876	0.75	0.154	6.35088e-14	AEC1	CLEC3B
3.48455e-18	2.6202	1	0.67	9.16959e-14	AEC1	TM4SF1
5.54526e-18	1.40798	0.344	0.022	1.45923e-13	AEC1	LINC00982
5.95682e-18	1.29688	1	0.998	1.56754e-13	AEC1	TFPI
6.20755e-18	1.46057	0.375	0.029	1.63352e-13	AEC1	IFI44
6.73315e-18	2.07591	0.688	0.141	1.77183e-13	AEC1	CFH
1.13133e-17	1.73687	0.625	0.105	2.9771e-13	AEC1	MPPED2
3.97506e-17	1.73122	1	0.759	1.04604e-12	AEC1	SERPINB6
4.04737e-17	2.29037	0.719	0.172	1.06507e-12	AEC1	SYNPO
1.59115e-16	2.1717	0.531	0.085	4.18711e-12	AEC1	FREM1
5.10264e-16	2.10018	0.25	0.011	1.34276e-11	AEC1	BMX
7.9095e-16	1.41802	0.531	0.083	2.08138e-11	AEC1	SORT1
7.95091e-16	2.17958	0.906	0.444	2.09228e-11	AEC1	PRSS23
8.6859e-16	1.67886	0.969	0.467	2.2857e-11	AEC1	DLL4
1.23465e-15	1.83329	0.594	0.114	3.24898e-11	AEC1	SOX6
1.27038e-15	1.54793	0.375	0.036	3.34301e-11	AEC1	MMP28
2.10183e-15	1.59997	1	0.911	5.53096e-11	AEC1	FN1
2.16744e-15	1.71248	0.875	0.297	5.70361e-11	AEC1	CYP26B1
2.22609e-15	1.71264	1	0.596	5.85796e-11	AEC1	ANXA1
3.06504e-15	2.1359	0.969	0.69	8.06564e-11	AEC1	CTNNAL1
3.3405e-15	2.03928	0.906	0.408	8.79052e-11	AEC1	B3GNT2
3.9509e-15	1.78431	0.969	0.667	1.03968e-10	AEC1	MTUS1
4.63613e-15	1.9436	0.906	0.433	1.22e-10	AEC1	PDLIM1
6.56537e-15	1.29436	0.281	0.018	1.72768e-10	AEC1	EVA1C
1.28663e-14	2.30454	0.781	0.275	3.38577e-10	AEC1	SRGN
2.11082e-14	1.80764	0.781	0.241	5.55462e-10	AEC1	GATA6
2.25837e-14	1.46188	1	0.692	5.94291e-10	AEC1	MMRN1
2.31659e-14	1.37092	0.531	0.094	6.09609e-10	AEC1	ATP2A3
2.31972e-14	2.13492	0.781	0.272	6.10434e-10	AEC1	CXCR4
2.34592e-14	1.84054	0.469	0.074	6.17328e-10	AEC1	HMCN2
5.5508e-14	1.14723	1	0.933	1.46069e-09	AEC1	EFNA1
7.53251e-14	1.20884	1	0.946	1.98218e-09	AEC1	ARGLU1
9.56155e-14	1.56785	0.25	0.016	2.51612e-09	AEC1	KCNH7
9.67589e-14	1.49554	0.969	0.777	2.54621e-09	AEC1	EFNB2
1.72408e-13	1.80116	0.906	0.471	4.53691e-09	AEC1	MRC2
2.83346e-13	1.02247	1	0.929	7.45625e-09	AEC1	FSTL1
2.87021e-13	1.33807	0.969	0.522	7.55294e-09	AEC1	MECOM
3.16833e-13	1.80012	0.594	0.141	8.33745e-09	AEC1	COL25A1
3.70155e-13	1.33022	0.312	0.029	9.74064e-09	AEC1	SPEF2
5.10781e-13	1.41014	0.969	0.647	1.34412e-08	AEC1	OCIAD2
5.80631e-13	2.27024	0.781	0.286	1.52793e-08	AEC1	PLAT
6.90562e-13	1.47242	0.969	0.77	1.81721e-08	AEC1	BGN
6.96124e-13	1.2287	0.938	0.429	1.83185e-08	AEC1	UNC5B
7.22136e-13	1.67592	0.75	0.254	1.9003e-08	AEC1	HES4
1.32903e-12	0.900078	1	0.996	3.49735e-08	AEC1	PLVAP
1.47982e-12	1.53295	0.938	0.529	3.89415e-08	AEC1	HEY1
1.67102e-12	1.49752	0.312	0.033	4.3973e-08	AEC1	LYPD6B
2.9205e-12	2.07501	0.875	0.504	7.68531e-08	AEC1	BST2
3.6158e-12	1.5446	0.938	0.654	9.51498e-08	AEC1	C10orf10
4.23487e-12	1.37034	1	0.779	1.11441e-07	AEC1	RNASE1
5.23664e-12	1.73352	0.438	0.076	1.37802e-07	AEC1	ELN
7.53712e-12	1.35105	0.969	0.795	1.98339e-07	AEC1	PROCR
1.42486e-11	1.54264	0.906	0.5	3.74951e-07	AEC1	ARMCX6
1.79178e-11	2.08127	0.531	0.127	4.71506e-07	AEC1	SLC45A4
1.99789e-11	1.12955	1	0.679	5.25744e-07	AEC1	ABLIM1
2.02606e-11	1.38484	0.875	0.424	5.33157e-07	AEC1	GJA4
2.12885e-11	1.52526	0.75	0.263	5.60208e-07	AEC1	GBP4
2.39606e-11	1.52473	0.219	0.016	6.30522e-07	AEC1	SSTR1
3.06549e-11	0.978186	0.219	0.016	8.06685e-07	AEC1	NKX2-3
3.23138e-11	1.92374	0.594	0.158	8.50339e-07	AEC1	RASGEF1B
3.29058e-11	1.69063	0.906	0.636	8.65917e-07	AEC1	EPAS1
3.97482e-11	0.884935	0.125	0.002	1.04597e-06	AEC1	SYCP1
4.0525e-11	1.38006	0.719	0.23	1.06641e-06	AEC1	PREX2
4.55221e-11	1.62488	0.938	0.605	1.19791e-06	AEC1	LRIG3
5.60999e-11	1.25464	0.938	0.478	1.47627e-06	AEC1	DHRS3
5.8411e-11	1.43631	0.469	0.094	1.53709e-06	AEC1	DPY19L2
6.92939e-11	1.66322	0.375	0.06	1.82347e-06	AEC1	SEPT4
7.89453e-11	0.994483	0.969	0.906	2.07745e-06	AEC1	F2R
1.07983e-10	1.29307	0.656	0.203	2.84157e-06	AEC1	EMP1
1.21714e-10	1.31137	0.844	0.397	3.20291e-06	AEC1	PIK3C2B
1.36688e-10	1.77742	0.312	0.042	3.59694e-06	AEC1	LRRC36
1.3715e-10	1.54199	0.156	0.007	3.60909e-06	AEC1	AMHR2
1.41729e-10	1.01258	0.75	0.283	3.7296e-06	AEC1	HIP1R
1.42612e-10	0.824462	0.156	0.007	3.75284e-06	AEC1	AGTR2
1.44237e-10	1.37178	0.5	0.112	3.79559e-06	AEC1	CROT
1.80351e-10	1.20218	0.75	0.27	4.74595e-06	AEC1	CYSTM1
1.9776e-10	1.37297	0.531	0.127	5.20404e-06	AEC1	SLIT3
2.47751e-10	1.14281	0.406	0.074	6.51957e-06	AEC1	PRDM16
2.88551e-10	1.30232	0.969	0.645	7.59323e-06	AEC1	SERPINB9
3.1547e-10	1.31402	0.875	0.482	8.30159e-06	AEC1	PDLIM5
4.14219e-10	1.56825	0.438	0.094	1.09002e-05	AEC1	MIR100HG
4.50822e-10	1.05379	1	0.915	1.18634e-05	AEC1	SPARC
4.68652e-10	1.22837	0.438	0.089	1.23326e-05	AEC1	SGIP1
4.99176e-10	1.71052	0.469	0.107	1.31358e-05	AEC1	COBLL1
5.19414e-10	1.21765	0.5	0.118	1.36684e-05	AEC1	LTBP3
6.99684e-10	2.22561	0.75	0.388	1.84122e-05	AEC1	IFI6
7.04378e-10	1.96151	0.469	0.112	1.85357e-05	AEC1	AQP1
7.87496e-10	1.41145	0.656	0.214	2.0723e-05	AEC1	ITPR2
9.50933e-10	0.959211	0.25	0.027	2.50238e-05	AEC1	CA8
1.10099e-09	1.48782	0.688	0.286	2.89726e-05	AEC1	THSD7A
1.1473e-09	0.952577	0.969	0.85	3.01913e-05	AEC1	MYCT1
1.77715e-09	1.49655	0.688	0.286	4.67658e-05	AEC1	ARHGAP4
1.81515e-09	1.30871	0.25	0.029	4.77656e-05	AEC1	IL4I1
1.90238e-09	1.91535	0.812	0.417	5.00612e-05	AEC1	EDN1
2.32028e-09	1.32973	0.844	0.533	6.10581e-05	AEC1	ARHGDIB
2.92961e-09	1.31113	0.312	0.049	7.70926e-05	AEC1	PLEKHA6
3.60321e-09	1.43132	0.688	0.275	9.48185e-05	AEC1	TMCC3
4.07797e-09	1.2175	0.219	0.022	0.000107312	AEC1	ACER2
4.24919e-09	0.92319	0.812	0.317	0.000111817	AEC1	FZD6
4.7118e-09	1.08842	0.969	0.815	0.000123991	AEC1	HAPLN3
5.15538e-09	1.40601	0.312	0.051	0.000135664	AEC1	LINC01356
5.24859e-09	1.32387	0.688	0.29	0.000138117	AEC1	MYL9
5.72521e-09	0.795095	0.969	0.868	0.000150659	AEC1	TPM2
6.59014e-09	1.05019	0.344	0.062	0.000173419	AEC1	ME3
6.99894e-09	1.46554	0.312	0.051	0.000184177	AEC1	CCDC3
8.05941e-09	0.920847	1	0.815	0.000212083	AEC1	TGM2
1.05341e-08	1.25644	0.625	0.217	0.000277205	AEC1	PPIC
1.18596e-08	0.976699	0.875	0.496	0.000312085	AEC1	KIAA1551
1.32153e-08	1.22526	0.219	0.025	0.00034776	AEC1	TTC29
1.4211e-08	1.31642	0.438	0.109	0.000373961	AEC1	SLC7A7
1.59692e-08	0.832468	1	0.857	0.000420229	AEC1	GRN
1.61732e-08	1.4016	0.625	0.243	0.000425598	AEC1	DENND5B
1.87475e-08	0.788317	1	0.958	0.00049334	AEC1	FLT1
2.227e-08	0.848554	0.656	0.237	0.000586034	AEC1	TNFRSF21
2.29564e-08	0.950237	0.156	0.011	0.000604099	AEC1	PLD1
2.51678e-08	0.932303	0.156	0.011	0.000662292	AEC1	LINC00839
2.84872e-08	1.01995	0.188	0.018	0.00074964	AEC1	FAM19A2
2.89781e-08	0.914889	0.906	0.699	0.00076256	AEC1	ARMCX3
3.114e-08	1.03778	0.719	0.315	0.00081945	AEC1	MCU
3.47315e-08	0.955054	1	0.85	0.000913959	AEC1	MMP2
3.55063e-08	1.05847	0.594	0.205	0.000934348	AEC1	MSRB3
3.59722e-08	1.36956	0.469	0.129	0.00094661	AEC1	HS6ST1
3.8163e-08	1.15418	0.812	0.397	0.00100426	AEC1	RUNX1T1
4.11578e-08	0.872039	0.312	0.056	0.00108307	AEC1	SMARCD3
5.88466e-08	1.21334	0.906	0.627	0.00154855	AEC1	SERPINE2
6.25787e-08	1.21395	0.75	0.408	0.00164676	AEC1	MEIS1
6.33807e-08	1.32226	0.75	0.397	0.00166786	AEC1	HTRA1
6.54073e-08	0.934011	0.125	0.007	0.00172119	AEC1	C7
7.51363e-08	1.479	0.656	0.279	0.00197721	AEC1	COL11A1
7.53436e-08	0.731052	0.125	0.007	0.00198267	AEC1	LINC01279
8.24611e-08	1.98636	0.594	0.243	0.00216996	AEC1	TAGLN
8.94665e-08	0.993156	0.906	0.723	0.00235431	AEC1	BCAP29
1.04406e-07	1.29447	0.469	0.136	0.00274745	AEC1	PDE6G
1.06087e-07	0.769133	0.344	0.069	0.00279168	AEC1	IL18R1
1.11349e-07	1.34415	0.406	0.103	0.00293015	AEC1	KL
1.1532e-07	0.864031	0.969	0.855	0.00303464	AEC1	FCGRT
1.23221e-07	1.22576	0.406	0.103	0.00324256	AEC1	RILPL2
1.42257e-07	0.766846	0.562	0.183	0.00374349	AEC1	NCKAP5
1.48222e-07	1.07215	0.156	0.013	0.00390045	AEC1	SMTNL2
1.61334e-07	1.22252	0.812	0.549	0.00424549	AEC1	ARMCX2
1.73073e-07	1.2291	0.656	0.279	0.0045544	AEC1	AP3M2
2.00319e-07	0.827313	0.969	0.846	0.0052714	AEC1	ECE1
2.0296e-07	1.09237	0.656	0.275	0.00534088	AEC1	LPCAT2
2.16038e-07	0.82185	0.969	0.879	0.00568504	AEC1	RALB
2.37289e-07	1.09163	0.25	0.04	0.00624426	AEC1	WBSCR27
2.59238e-07	0.70605	0.969	0.734	0.00682185	AEC1	LEPROT
2.59274e-07	1.16647	0.469	0.141	0.00682278	AEC1	RNF144B
2.84539e-07	1.07632	0.719	0.355	0.00748764	AEC1	CD55
2.91346e-07	1.75716	0.344	0.083	0.00766678	AEC1	LOC643733
3.12234e-07	0.773805	1	0.9	0.00821644	AEC1	ITGA5
3.21968e-07	1.33665	0.719	0.373	0.0084726	AEC1	SERINC5
3.26609e-07	0.982686	0.969	0.797	0.00859472	AEC1	OAZ2
3.32132e-07	0.85675	0.938	0.926	0.00874005	AEC1	TAGLN2
3.37517e-07	0.783996	0.531	0.163	0.00888175	AEC1	ZNF300P1
3.542e-07	1.03599	0.531	0.19	0.00932077	AEC1	LIN9
3.61339e-07	0.982096	0.312	0.065	0.00950863	AEC1	SPON1
3.62044e-07	0.890295	0.5	0.15	0.00952717	AEC1	LOC100129940
3.79777e-07	1.78254	0.594	0.268	0.00999382	AEC1	NCOA7
4.34639e-07	1.4434	0.25	0.042	0.0114375	AEC1	EFEMP1
4.69756e-07	0.863637	0.219	0.031	0.0123616	AEC1	IFIH1
4.73818e-07	1.50696	0.438	0.132	0.0124685	AEC1	SYNJ2
4.7502e-07	0.864027	0.844	0.482	0.0125001	AEC1	CRIM1
4.78976e-07	0.899195	0.219	0.031	0.0126043	AEC1	MRAP2
5.03942e-07	0.741244	0.281	0.051	0.0132612	AEC1	FAM155A
5.39712e-07	1.73272	0.75	0.48	0.0142025	AEC1	IGFBP3
5.74057e-07	1.40799	0.156	0.016	0.0151063	AEC1	NTN4
5.89431e-07	0.769148	0.969	0.777	0.0155109	AEC1	MMRN2
6.45486e-07	1.18537	0.938	0.681	0.016986	AEC1	TPM1
6.48551e-07	0.954433	0.812	0.446	0.0170666	AEC1	RABGAP1
6.94196e-07	0.895581	0.312	0.065	0.0182678	AEC1	CD44
7.02308e-07	1.07786	0.156	0.016	0.0184812	AEC1	MS4A6A
7.72356e-07	1.2216	0.75	0.395	0.0203246	AEC1	TP53TG1
8.61428e-07	0.924459	0.812	0.46	0.0226685	AEC1	SMAD6
8.94616e-07	1.07259	0.5	0.172	0.0235418	AEC1	KIAA1147
1.07819e-06	1.02116	0.906	0.672	0.0283725	AEC1	ISYNA1
1.20282e-06	1.11613	0.188	0.025	0.0316523	AEC1	DMKN
1.27507e-06	1.28089	0.531	0.194	0.0335535	AEC1	COL23A1
1.28014e-06	0.955805	0.188	0.025	0.0336869	AEC1	KLHDC9
1.33432e-06	1.01438	0.188	0.025	0.0351126	AEC1	TGFB2
1.46431e-06	1.32883	0.312	0.074	0.0385334	AEC1	SNHG18
1.50152e-06	0.783136	0.625	0.248	0.0395124	AEC1	TMEM120A
1.55693e-06	0.83178	0.969	0.681	0.0409705	AEC1	FAM198B
1.61844e-06	1.05076	0.969	0.826	0.0425891	AEC1	SHISA5
1.70842e-06	0.860357	0.812	0.417	0.044957	AEC1	FNDC3B
1.8399e-06	1.19816	0.75	0.48	0.0484171	AEC1	GALNT18
6.264e-21	2.00026	0.817	0.389	1.64837e-16	AEC2	UNC5B
4.72102e-16	1.82162	0.768	0.389	1.24234e-11	AEC2	GJA4
5.95736e-16	1.93009	0.5	0.148	1.56768e-11	AEC2	ESM1
1.19209e-15	1.41625	0.78	0.427	3.13699e-11	AEC2	SIPA1L2
6.10247e-15	0.939114	0.915	0.804	1.60587e-10	AEC2	IVNS1ABP
7.35773e-14	1.08993	0.927	0.648	1.93619e-09	AEC2	PDGFB
2.19139e-13	1.28137	0.61	0.244	5.76665e-09	AEC2	CXCR4
3.18516e-13	1.42993	0.756	0.445	8.38174e-09	AEC2	IGFBP3
1.38665e-12	0.976725	0.78	0.442	3.64897e-08	AEC2	DLL4
2.29392e-11	0.970745	0.866	0.734	6.03645e-07	AEC2	GSN
5.7602e-11	1.92761	0.366	0.101	1.5158e-06	AEC2	PRND
1.19903e-10	0.985765	0.854	0.608	3.15525e-06	AEC2	NOTCH4
3.43182e-10	0.826582	0.902	0.827	9.03083e-06	AEC2	A2M
4.82668e-10	1.02789	0.866	0.616	1.27014e-05	AEC2	HPGD
5.94338e-10	0.905031	0.878	0.786	1.564e-05	AEC2	SEC14L1
6.86096e-10	0.839013	0.878	0.711	1.80546e-05	AEC2	MCAM
9.51395e-10	0.807495	0.988	0.955	2.5036e-05	AEC2	FLT1
1.50389e-09	0.711149	0.939	0.862	3.9575e-05	AEC2	APLP2
1.62675e-09	0.837132	0.89	0.724	4.28079e-05	AEC2	PREX1
1.92289e-09	0.871433	0.89	0.776	5.06008e-05	AEC2	PODXL
1.99291e-09	1.4621	0.622	0.362	5.24435e-05	AEC2	COL15A1
2.19785e-09	0.977423	0.585	0.291	5.78364e-05	AEC2	INSR
2.34631e-09	1.3452	0.488	0.196	6.17433e-05	AEC2	MCF2L
3.14338e-09	1.24058	0.78	0.636	8.2718e-05	AEC2	GJA1
6.87322e-09	0.787919	0.915	0.761	0.000180869	AEC2	AFAP1L1
1.20451e-08	0.870087	0.756	0.528	0.000316966	AEC2	TUBB2A
2.50254e-08	0.986781	0.841	0.749	0.000658544	AEC2	SPRY1
7.62518e-08	1.21727	0.195	0.038	0.00200657	AEC2	SORBS2
9.76555e-08	0.954393	0.28	0.083	0.0025698	AEC2	ABTB2
1.13547e-07	0.917537	0.232	0.055	0.00298799	AEC2	FIBCD1
1.16156e-07	0.803819	0.732	0.465	0.00305663	AEC2	ABHD17A
1.42951e-07	0.736935	0.915	0.942	0.00376175	AEC2	MGST3
1.49327e-07	0.778737	0.89	0.769	0.00392955	AEC2	EFNB2
1.59016e-07	1.27549	0.622	0.382	0.0041845	AEC2	LOC101930452
1.89872e-07	0.906643	0.78	0.646	0.00499648	AEC2	COL18A1
2.07858e-07	0.878132	0.878	0.666	0.00546977	AEC2	GRB10
2.1252e-07	0.809847	0.39	0.153	0.00559245	AEC2	HECW2
2.17549e-07	0.816358	0.817	0.636	0.0057248	AEC2	HBEGF
3.32222e-07	0.743196	0.305	0.098	0.00874241	AEC2	RFX8
4.94554e-07	0.748619	0.159	0.028	0.0130142	AEC2	LINC01480
5.38015e-07	1.26084	0.61	0.374	0.0141579	AEC2	ARHGAP18
6.45622e-07	1.04808	0.659	0.405	0.0169895	AEC2	STK10
8.95182e-07	0.825294	0.768	0.555	0.0235567	AEC2	JAG2
1.01092e-06	0.699347	0.72	0.477	0.0266024	AEC2	QPCT
1.06441e-06	0.735152	0.683	0.437	0.0280098	AEC2	FLOT2
1.09112e-06	0.776559	0.537	0.271	0.0287127	AEC2	ADAMTSL2
1.19417e-06	1.07317	0.659	0.535	0.0314245	AEC2	HEY1
1.21781e-06	0.721525	0.841	0.681	0.0320467	AEC2	ACTN4
1.54082e-06	1.04595	0.378	0.166	0.0405466	AEC2	PCSK6
1.67976e-06	0.858753	0.72	0.54	0.044203	AEC2	NID2
1.72872e-06	0.847319	0.537	0.309	0.0454914	AEC2	PRNP
1.73852e-06	0.833221	0.72	0.518	0.0457491	AEC2	MECOM
9.21786e-24	1.12279	0.973	0.702	2.42568e-19	VeEC	NRP2
1.11329e-20	1.43153	0.863	0.579	2.92963e-16	VeEC	NR2F2
1.16666e-18	0.861568	1	0.982	3.07007e-14	VeEC	LDHA
2.04956e-16	0.734777	0.962	0.833	5.39341e-12	VeEC	APLNR
5.09708e-12	0.907286	0.945	0.886	1.3413e-07	VeEC	BNIP3
1.54493e-11	1.35047	0.617	0.316	4.06549e-07	VeEC	FLRT2
1.39039e-10	1.20869	0.989	0.93	3.65882e-06	VeEC	HIST1H4C
1.17837e-08	0.964806	0.53	0.254	0.000310089	VeEC	NR2F1
2.3394e-08	0.73334	0.836	0.684	0.000615612	VeEC	MIS18BP1
3.51209e-08	0.914336	0.656	0.447	0.000924206	VeEC	MGST1
1.47042e-07	1.01109	0.486	0.219	0.00386941	VeEC	SEPT6
1.97001e-07	0.949368	0.661	0.482	0.00518409	VeEC	BIRC5
2.19097e-07	0.738634	0.563	0.289	0.00576554	VeEC	PRC1
2.74094e-07	0.71636	0.689	0.474	0.00721278	VeEC	EXOSC8
3.21724e-07	1.07591	0.486	0.246	0.00846617	VeEC	PRR11
3.4219e-07	1.10322	0.325	0.088	0.00900473	VeEC	NR2F1-AS1
3.95066e-07	0.839057	0.738	0.553	0.0103962	VeEC	OLFML3
4.42356e-07	0.9529	0.546	0.316	0.0116406	VeEC	ASGR1
4.60488e-07	0.915424	0.41	0.158	0.0121177	VeEC	RAD51AP1
4.62997e-07	0.708852	0.675	0.465	0.0121838	VeEC	RNASEH2A
1.32799e-06	0.780696	0.792	0.675	0.034946	VeEC	CKS1B
1.39765e-06	0.742026	0.577	0.342	0.036779	VeEC	HIST1H4J
1.62771e-06	0.729913	0.486	0.254	0.0428332	VeEC	YEATS4

## Sheet: DEGs of hAEC1 comp. hVeEC
gene	p_val	avg_logFC	pct.1	pct.2	p_val_adj
PALMD	1.00841e-40	3.42108	0.875	0.074	2.65364e-36
SULF1	3.71377e-31	3.41289	0.938	0.164	9.77279e-27
GJA5	1.21929e-29	4.65188	1	0.262	3.20855e-25
HEY2	1.5499e-28	2.84191	0.969	0.221	4.07857e-24
TMEM100	4.20931e-28	2.79903	0.875	0.15	1.10768e-23
ADGRG6	3.48046e-26	2.70679	0.906	0.183	9.15883e-22
SYTL2	4.03877e-25	2.5975	0.625	0.063	1.0628e-20
DKK2	4.13748e-25	2.64825	0.469	0.025	1.08878e-20
IL33	5.18422e-25	2.72851	0.656	0.074	1.36423e-20
IL11RA	1.88742e-24	2.3004	0.875	0.175	4.96675e-20
SETBP1	6.34447e-24	1.87674	0.781	0.112	1.66955e-19
IFI44L	2.36908e-23	2.11573	0.438	0.022	6.23422e-19
LTBP4	7.23252e-23	2.99773	0.969	0.342	1.90324e-18
ALDH1A1	1.04207e-22	3.21828	0.5	0.038	2.74221e-18
MPPED2	8.66751e-22	1.92155	0.625	0.074	2.28086e-17
SV2C	2.38051e-21	1.40377	0.438	0.027	6.26431e-17
CGNL1	4.32261e-21	2.26663	1	0.385	1.13749e-16
CLEC14A	7.45986e-21	2.79033	1	0.47	1.96306e-16
VEGFC	2.21419e-20	1.99036	0.781	0.15	5.82665e-16
AIM1	2.98371e-20	1.70668	0.344	0.014	7.85163e-16
CLEC3B	5.13927e-20	2.39425	0.75	0.137	1.3524e-15
LINC00982	6.845e-20	1.46967	0.344	0.014	1.80126e-15
BMPER	7.17125e-20	2.22092	0.562	0.066	1.88712e-15
SORT1	9.39554e-20	1.68726	0.531	0.057	2.47244e-15
CXCR4	1.4217e-19	3.08241	0.781	0.197	3.74121e-15
CBLN2	1.68262e-19	1.91771	0.25	0.003	4.42782e-15
TSPAN7	2.20932e-19	2.84891	0.875	0.292	5.81384e-15
UNC5B	3.01748e-19	2.41654	0.938	0.342	7.9405e-15
DLL4	5.08289e-19	2.14816	0.969	0.396	1.33756e-14
SERPINB6	7.9703e-18	1.87393	1	0.749	2.09739e-13
TM4SF1	1.48924e-17	2.54653	1	0.683	3.91893e-13
TFPI	1.62466e-17	1.27405	1	0.997	4.2753e-13
PDE3A	7.91012e-17	1.51127	0.188	0	2.08155e-12
HMCN2	9.80021e-17	1.95587	0.469	0.055	2.57892e-12
SYNPO	1.0758e-16	2.37428	0.719	0.172	2.83097e-12
ATP2A3	1.38714e-16	1.50671	0.531	0.074	3.65025e-12
PRSS23	1.42839e-16	2.37493	0.906	0.418	3.75881e-12
SOX6	4.71274e-16	1.97299	0.594	0.107	1.24016e-11
B3GNT2	6.29089e-16	2.22222	0.906	0.388	1.65545e-11
GJA4	8.21638e-16	2.45564	0.875	0.347	2.16214e-11
CYP26B1	8.79575e-16	1.85056	0.875	0.284	2.3146e-11
MECOM	1.12533e-15	1.66208	0.969	0.478	2.9613e-11
MTUS1	1.41193e-15	1.93764	0.969	0.667	3.71549e-11
SRGN	1.49619e-15	2.66728	0.781	0.257	3.93722e-11
CFH	1.86589e-15	1.97767	0.688	0.158	4.9101e-11
PDLIM1	1.88675e-15	2.03961	0.906	0.421	4.96497e-11
IFI44	2.06913e-15	1.45448	0.375	0.033	5.44491e-11
EFNB2	2.10696e-15	1.81856	0.969	0.751	5.54446e-11
MEDAG	2.21218e-15	1.62718	0.312	0.019	5.82134e-11
HES4	2.2749e-15	2.03948	0.75	0.213	5.9864e-11
HEY1	2.91676e-15	2.02473	0.938	0.5	7.67545e-11
ARGLU1	3.01612e-15	1.36421	1	0.945	7.93692e-11
SLC45A4	3.3527e-15	2.56069	0.531	0.087	8.82264e-11
ANXA1	5.59282e-15	1.68061	1	0.587	1.47175e-10
FREM1	5.87182e-15	2.14934	0.531	0.09	1.54517e-10
FN1	8.17713e-15	1.54217	1	0.918	2.15181e-10
EFNA1	8.74151e-15	1.26997	1	0.926	2.30033e-10
GATA6	1.06934e-14	1.8971	0.781	0.232	2.81397e-10
CTNNAL1	1.27206e-14	2.05958	0.969	0.71	3.34744e-10
KCNH7	1.90084e-14	1.63199	0.25	0.011	5.00205e-10
BMX	2.15649e-14	2.09259	0.25	0.011	5.67481e-10
MRC2	4.25544e-14	2.03644	0.906	0.454	1.11982e-09
MMP28	8.05042e-14	1.52206	0.375	0.038	2.11847e-09
OCIAD2	1.43585e-13	1.51037	0.969	0.645	3.77843e-09
MMRN1	2.10771e-13	1.37389	1	0.716	5.54644e-09
FSTL1	2.36105e-13	1.0389	1	0.932	6.21311e-09
EVA1C	3.8497e-13	1.32874	0.281	0.019	1.01305e-08
LRRC36	3.93951e-13	1.87072	0.312	0.027	1.03668e-08
BGN	4.94619e-13	1.54905	0.969	0.76	1.30159e-08
DPY19L2	8.54124e-13	1.51781	0.469	0.074	2.24763e-08
ABLIM1	9.58462e-13	1.29399	1	0.661	2.52219e-08
RNASE1	1.05388e-12	1.4475	1	0.768	2.7733e-08
PLVAP	1.0875e-12	0.920861	1	0.995	2.86176e-08
ELN	1.15249e-12	1.84104	0.438	0.066	3.03277e-08
PRDM16	1.65729e-12	1.4781	0.406	0.057	4.36116e-08
LYPD6B	2.26169e-12	1.49654	0.312	0.03	5.95163e-08
EPAS1	2.7733e-12	1.90604	0.906	0.596	7.29794e-08
C10orf10	2.79306e-12	1.59148	0.938	0.642	7.34994e-08
COL25A1	3.01467e-12	1.77736	0.594	0.148	7.93311e-08
NKX2-3	5.05317e-12	0.993965	0.219	0.011	1.32974e-07
EMP1	5.90668e-12	1.57129	0.656	0.183	1.55434e-07
PREX2	7.76952e-12	1.51505	0.719	0.213	2.04455e-07
BST2	8.71723e-12	1.99567	0.875	0.511	2.29394e-07
SPARC	9.42608e-12	1.21932	1	0.907	2.48047e-07
COBLL1	2.1545e-11	1.80803	0.469	0.087	5.66956e-07
PLAT	2.2634e-11	2.12973	0.781	0.314	5.95614e-07
F2R	2.31315e-11	1.06439	0.969	0.904	6.08706e-07
SPEF2	2.76854e-11	1.31615	0.312	0.033	7.28542e-07
DHRS3	3.16451e-11	1.29911	0.938	0.467	8.32741e-07
GBP4	3.85319e-11	1.45099	0.75	0.26	1.01397e-06
ARMCX6	3.95311e-11	1.52111	0.906	0.516	1.04026e-06
MYCT1	4.49664e-11	1.08038	0.969	0.844	1.18329e-06
SSTR1	5.12883e-11	1.52348	0.219	0.014	1.34965e-06
THSD7A	5.24001e-11	1.88419	0.688	0.26	1.37891e-06
SERPINB9	5.59245e-11	1.39103	0.969	0.634	1.47165e-06
PDLIM5	5.71458e-11	1.41614	0.875	0.459	1.50379e-06
SEPT4	7.38977e-11	1.78913	0.375	0.057	1.94462e-06
HIP1R	7.72757e-11	0.997489	0.75	0.268	2.03351e-06
FLT1	8.7983e-11	1.0413	1	0.951	2.31527e-06
AQP1	1.04055e-10	2.07462	0.469	0.098	2.73822e-06
PROCR	1.21658e-10	1.233	0.969	0.82	3.20142e-06
LRIG3	1.25933e-10	1.59781	0.938	0.623	3.31392e-06
PIK3C2B	1.85692e-10	1.31096	0.844	0.393	4.88649e-06
ITPR2	2.74716e-10	1.56086	0.656	0.205	7.22915e-06
MYL12B	2.76619e-10	0.699332	1	0.975	7.27924e-06
RASGEF1B	2.79772e-10	1.87474	0.594	0.167	7.36221e-06
CYSTM1	3.96733e-10	1.17648	0.75	0.27	1.044e-05
AMHR2	4.20463e-10	1.55098	0.156	0.005	1.10645e-05
SGIP1	6.71121e-10	1.2664	0.438	0.087	1.76605e-05
MIR100HG	7.78549e-10	1.60671	0.438	0.093	2.04875e-05
IFI6	7.80058e-10	2.25147	0.75	0.38	2.05272e-05
SLC7A7	1.01684e-09	1.4586	0.438	0.093	2.67582e-05
CROT	1.10291e-09	1.34346	0.5	0.117	2.9023e-05
SLIT3	1.12278e-09	1.31263	0.531	0.131	2.9546e-05
ARHGAP4	1.22321e-09	1.50637	0.688	0.276	3.21887e-05
TMCC3	1.41773e-09	1.61267	0.688	0.265	3.73075e-05
FZD6	1.84292e-09	0.948425	0.812	0.303	4.84964e-05
ARHGDIB	2.42539e-09	1.36895	0.844	0.536	6.38243e-05
EDN1	2.63813e-09	1.87887	0.812	0.415	6.94224e-05
SYCP1	2.65538e-09	0.882774	0.125	0.003	6.98764e-05
ACER2	2.76744e-09	1.24318	0.219	0.019	7.28251e-05
IGFBP3	3.24454e-09	2.579	0.75	0.418	8.53801e-05
KIAA1551	3.47465e-09	1.12497	0.875	0.495	9.14354e-05
MYL9	3.79065e-09	1.33961	0.688	0.279	9.97509e-05
TPM2	4.52797e-09	0.817704	0.969	0.88	0.000119154
KIAA1147	4.86007e-09	1.40656	0.5	0.134	0.000127893
CA8	5.91037e-09	0.957394	0.25	0.027	0.000155531
HS6ST1	6.84916e-09	1.57049	0.469	0.117	0.000180236
FAM19A2	7.17473e-09	1.04273	0.188	0.014	0.000188803
PSAP	7.22006e-09	0.694762	1	0.978	0.000189996
LINC01356	7.2526e-09	1.44014	0.312	0.049	0.000190852
BCAM	8.55586e-09	0.727348	0.594	0.178	0.000225148
LOC90246	8.68326e-09	1.27494	0.156	0.008	0.0002285
PLD1	8.68326e-09	0.977393	0.156	0.008	0.0002285
AGTR2	8.68326e-09	0.8224	0.156	0.008	0.0002285
MSRB3	9.06004e-09	1.08437	0.594	0.186	0.000238415
CCDC3	9.37891e-09	1.5465	0.312	0.049	0.000246806
TGM2	9.75363e-09	0.925778	1	0.811	0.000256667
GRN	1.06988e-08	0.875736	1	0.863	0.00028154
LOC100129940	1.17113e-08	1.24399	0.5	0.128	0.000308183
IL4I1	1.21704e-08	1.29817	0.25	0.03	0.000320265
TTC29	1.27153e-08	1.23486	0.219	0.022	0.000334602
ME3	1.58145e-08	1.08737	0.344	0.063	0.000416159
DENND5B	1.61018e-08	1.42846	0.625	0.238	0.000423719
ARMCX3	1.88964e-08	0.94053	0.906	0.708	0.000497257
SLFN5	1.92054e-08	1.33214	0.375	0.077	0.000505391
SYNJ2	1.94128e-08	1.7669	0.438	0.109	0.000510848
LOC643733	1.94351e-08	2.03725	0.344	0.068	0.000511434
HAPLN3	1.95042e-08	1.02775	0.969	0.836	0.000513254
TAGLN	2.25297e-08	2.07072	0.594	0.224	0.00059287
LPCAT2	2.28377e-08	1.21376	0.656	0.251	0.000600973
PLEKHA6	2.28988e-08	1.27865	0.312	0.052	0.000602581
FCGRT	2.59794e-08	0.94418	0.969	0.836	0.000683648
HTRA1	2.85061e-08	1.36438	0.75	0.377	0.000750138
MCU	3.02163e-08	1.11729	0.719	0.311	0.000795143
LTBP3	3.14236e-08	1.15389	0.5	0.139	0.000826911
SMARCD3	3.44021e-08	0.977885	0.312	0.052	0.000905291
PPIC	3.55367e-08	1.22387	0.625	0.221	0.000935149
MMP2	3.84743e-08	0.956579	1	0.852	0.00101245
KL	4.27223e-08	1.5094	0.406	0.096	0.00112424
NCKAP5	4.58064e-08	1.11958	0.562	0.178	0.0012054
LAMB1	5.00643e-08	0.734592	0.969	0.951	0.00131744
PDE1A	5.09647e-08	1.22301	0.219	0.025	0.00134114
SERINC5	5.36773e-08	1.48862	0.719	0.347	0.00141252
CD55	5.54498e-08	1.25657	0.719	0.339	0.00145916
ITGA5	7.34099e-08	0.829316	1	0.896	0.00193178
BCAP29	8.33968e-08	1.0112	0.906	0.727	0.00219459
NRP1	9.08459e-08	0.809004	1	0.896	0.00239061
ARMCX2	9.16907e-08	1.27167	0.812	0.536	0.00241284
AP3M2	9.30785e-08	1.23876	0.656	0.262	0.00244936
RUNX1T1	9.42644e-08	1.16525	0.812	0.415	0.00248057
FAM155A	1.00861e-07	0.857823	0.281	0.044	0.00265417
A4GALT	1.0467e-07	0.786632	0.125	0.005	0.00275439
TAGLN2	1.05373e-07	0.919736	0.938	0.926	0.00277288
RALB	1.20427e-07	0.858461	0.969	0.888	0.00316902
PECAM1	1.20555e-07	0.7253	1	0.937	0.00317241
PDE6G	1.24328e-07	1.32692	0.469	0.134	0.0032717
MEIS1	1.26607e-07	1.19772	0.75	0.415	0.00333167
ECE1	1.27246e-07	0.881321	0.969	0.839	0.00334847
OAZ2	1.28636e-07	1.04381	0.969	0.787	0.00338505
WBSCR27	1.29148e-07	1.09511	0.25	0.036	0.00339854
SMAD6	1.38719e-07	1.09431	0.812	0.445	0.00365039
SERPINE2	1.50944e-07	1.17603	0.906	0.639	0.00397208
CRIM1	1.93715e-07	0.927685	0.844	0.47	0.0050976
TNFRSF21	1.97646e-07	0.787727	0.656	0.254	0.00520106
DMKN	2.2758e-07	1.1732	0.188	0.019	0.00598877
RABGAP1	2.5799e-07	1.05583	0.812	0.432	0.00678901
RNF144B	2.69805e-07	1.18014	0.469	0.139	0.00709993
LEPROT	3.3149e-07	0.712158	0.969	0.757	0.00872316
IL18R1	3.43998e-07	0.757055	0.344	0.071	0.00905232
TPM1	3.71424e-07	1.22249	0.938	0.664	0.00977401
CD44	3.93136e-07	1.01649	0.312	0.06	0.0103454
RCAN2	4.48613e-07	1.22517	0.219	0.03	0.0118053
NCOA7	4.57941e-07	1.80819	0.594	0.268	0.0120507
RILPL2	5.33511e-07	1.25353	0.406	0.109	0.0140394
B2M	5.4852e-07	0.72889	1	0.984	0.0144343
SHISA5	5.68029e-07	1.11698	0.969	0.825	0.0149477
GALNT18	5.75576e-07	1.29932	0.75	0.454	0.0151463
COL11A1	5.80597e-07	1.40641	0.656	0.303	0.0152784
LIN9	6.02002e-07	1.01104	0.531	0.189	0.0158417
MMRN2	6.0531e-07	0.779888	0.969	0.781	0.0159287
MS4A6A	6.66097e-07	1.07753	0.156	0.014	0.0175283
LINC00839	6.86708e-07	0.9152	0.156	0.014	0.0180707
ZNF300P1	6.87934e-07	0.716273	0.531	0.161	0.018103
IFIH1	6.95855e-07	0.914493	0.219	0.03	0.0183114
SYNGR2	7.26569e-07	1.01982	0.75	0.418	0.0191197
SLC1A4	7.29424e-07	1.29323	0.312	0.066	0.0191948
LIFR	7.61578e-07	0.945733	0.938	0.661	0.0200409
SMAD7	7.72229e-07	1.37057	0.719	0.467	0.0203212
MRAP2	7.80171e-07	0.887264	0.219	0.03	0.0205302
TGFB2	8.74144e-07	1.07567	0.188	0.022	0.0230031
KLHDC9	8.96839e-07	0.995461	0.188	0.022	0.0236003
TMEM120A	8.98997e-07	0.828794	0.625	0.24	0.0236571
ISG15	1.06583e-06	1.73369	0.906	0.73	0.0280474
OPHN1	1.15704e-06	0.824159	0.906	0.656	0.0304475
FNDC3B	1.29605e-06	1.00015	0.812	0.418	0.0341055
C7	1.35443e-06	0.924818	0.125	0.008	0.0356419
TP53TG1	1.38697e-06	1.2465	0.75	0.407	0.0364981
LINC01279	1.5596e-06	0.718502	0.125	0.008	0.0410409
TACR1	1.59097e-06	0.890252	0.219	0.033	0.0418663
TANC2	1.61434e-06	1.61459	0.594	0.262	0.0424812
TSPAN2	1.68381e-06	0.910382	0.312	0.066	0.0443095

## Sheet: DEGs of hAEC2 comp. hVeEC
gene	p_val	avg_logFC	pct.1	pct.2	p_val_adj
UNC5B	2.21164e-25	2.59946	0.817	0.342	5.81992e-21
GJA4	5.12673e-20	2.44036	0.768	0.347	1.3491e-15
CXCR4	1.30649e-18	2.26466	0.61	0.197	3.43803e-14
ESM1	1.38546e-17	2.37918	0.5	0.131	3.64584e-13
DLL4	3.3862e-17	1.45207	0.78	0.396	8.91079e-13
SIPA1L2	4.64349e-17	1.60245	0.78	0.407	1.22193e-12
IGFBP3	4.66292e-16	2.11283	0.756	0.418	1.22705e-11
IVNS1ABP	1.98843e-14	0.919734	0.915	0.809	5.23255e-10
PDGFB	8.52483e-14	1.07843	0.927	0.642	2.24331e-09
PRND	3.44345e-12	2.22335	0.366	0.087	9.06145e-08
NOTCH4	3.82763e-12	1.12654	0.854	0.587	1.00724e-07
FLT1	1.00676e-11	0.944966	0.988	0.951	2.64929e-07
GSN	1.47644e-11	0.993898	0.866	0.73	3.88525e-07
EFNB2	2.35483e-10	1.12595	0.89	0.751	6.19674e-06
GJA1	3.02312e-10	1.3791	0.78	0.617	7.95535e-06
SEC14L1	3.64471e-10	0.924681	0.878	0.787	9.59104e-06
APLP2	3.65863e-10	0.763051	0.939	0.852	9.6277e-06
MCAM	3.91698e-10	0.865676	0.878	0.708	1.03075e-05
INSR	5.7375e-10	1.1192	0.585	0.281	1.50982e-05
PODXL	1.11649e-09	0.895116	0.89	0.77	2.93804e-05
COL15A1	1.26709e-09	1.51836	0.622	0.355	3.33435e-05
A2M	1.47178e-09	0.800972	0.902	0.85	3.87299e-05
PREX1	1.83605e-09	0.849729	0.89	0.727	4.83157e-05
MCF2L	4.56337e-09	1.32701	0.488	0.197	0.000120085
MECOM	7.27737e-09	1.12838	0.72	0.478	0.000191504
HEY1	9.33683e-09	1.4975	0.659	0.5	0.000245699
AFAP1L1	9.89701e-09	0.784572	0.915	0.773	0.00026044
HPGD	1.25541e-08	0.957522	0.866	0.653	0.000330361
EPAS1	1.29331e-08	0.838642	0.817	0.596	0.000340335
TUBB2A	1.40357e-08	0.907663	0.756	0.538	0.000369351
SORBS2	2.06845e-08	1.29676	0.195	0.033	0.000544312
ABTB2	2.8803e-08	1.02942	0.28	0.077	0.000757951
SLC45A4	2.97976e-08	1.47263	0.305	0.087	0.000784123
SPRY1	3.51688e-08	0.980802	0.841	0.751	0.000925468
COL18A1	6.21068e-08	0.986547	0.78	0.648	0.00163434
MGST3	8.84551e-08	0.758344	0.915	0.94	0.0023277
MYO6	1.14055e-07	0.708294	0.988	0.888	0.00300135
LOC101930452	1.35675e-07	1.29499	0.622	0.38	0.00357028
ABHD17A	1.44702e-07	0.804341	0.732	0.462	0.00380784
HEY2	1.46233e-07	1.54924	0.463	0.221	0.00384813
HECW2	2.47156e-07	0.788807	0.39	0.15	0.0065039
HBEGF	2.79264e-07	0.814355	0.817	0.634	0.00734883
BTNL9	3.14053e-07	0.831179	0.28	0.085	0.00826431
FLOT2	3.4654e-07	0.796171	0.683	0.429	0.00911921
FIBCD1	3.57799e-07	0.898053	0.232	0.057	0.00941547
TSPAN2	3.97241e-07	0.992852	0.244	0.066	0.0104534
JAG2	4.40371e-07	0.870216	0.768	0.552	0.0115884
RFX8	5.41925e-07	0.738565	0.305	0.098	0.0142608
GRB10	5.81346e-07	0.870635	0.878	0.678	0.0152981
STK10	5.90871e-07	1.05522	0.659	0.402	0.0155488
ARHGAP18	6.27527e-07	1.24409	0.61	0.372	0.0165134
ACTN4	6.79235e-07	0.743936	0.841	0.678	0.0178741
QPCT	8.99813e-07	0.722896	0.72	0.475	0.0236786
CSGALNACT1	1.01118e-06	0.93767	0.451	0.216	0.0266092
KIAA1147	1.38431e-06	1.15255	0.341	0.134	0.036428

## Sheet: DEGs in mouse
p_val	avg_logFC	pct.1	pct.2	p_val_adj	cluster	gene	gene_mmu
2.17972e-100	2.5282	0.863	0.046	5.04693e-96	AEC1	BMX	Bmx
1.25859e-93	1.99644	0.84	0.052	2.91414e-89	AEC1	LAMA3	Lama3
2.88261e-86	2.14369	0.903	0.148	6.6744e-82	AEC1	SYNPO	Synpo
5.3887e-86	3.23426	0.92	0.2	1.2477e-81	AEC1	TMEM100	Tmem100
8.16708e-85	3.44238	0.994	0.492	1.89101e-80	AEC1	GJA5	Gja5
3.17486e-84	3.33714	0.914	0.181	7.35108e-80	AEC1	LTBP4	Ltbp4
9.0046e-84	3.18781	0.8	0.07	2.08493e-79	AEC1	HTRA1	Htra1
1.15605e-82	2.22453	0.863	0.115	2.67671e-78	AEC1	HEY2	Hey2
3.13827e-81	3.4097	1	0.704	7.26635e-77	AEC1	VWF	Vwf
5.13657e-81	2.86776	0.806	0.085	1.18932e-76	AEC1	DKK2	Dkk2
1.93498e-80	2.55463	0.994	0.481	4.48025e-76	AEC1	SERPINF1	Serpinf1
1.28518e-79	2.49114	0.857	0.139	2.97571e-75	AEC1	NKX2-3	Nkx2-3
3.37584e-79	2.83949	0.977	0.458	7.81642e-75	AEC1	PDLIM1	Pdlim1
1.79245e-78	2.53277	0.977	0.383	4.15024e-74	AEC1	FBN1	Fbn1
7.79837e-77	2.38005	0.914	0.235	1.80563e-72	AEC1	PCSK5	Pcsk5
6.55526e-76	2.36155	1	0.908	1.51781e-71	AEC1	SAT1	Sat1
5.81961e-74	3.10028	0.977	0.545	1.34747e-69	AEC1	CTSH	Ctsh
5.50675e-73	1.82768	0.714	0.052	1.27503e-68	AEC1	ART4	Art4
2.9222e-72	1.98018	0.823	0.124	6.76607e-68	AEC1	SOX6	Sox6
5.66299e-71	1.1252	0.72	0.063	1.31121e-66	AEC1	OCLN	Ocln
7.34831e-71	1.81432	0.806	0.12	1.70143e-66	AEC1	ADGRG6	Adgrg6
1.47245e-70	3.09072	0.949	0.501	3.40932e-66	AEC1		Sdpr
3.06987e-70	2.12757	0.994	0.771	7.10797e-66	AEC1	GJA4	Gja4
2.08286e-68	2.02997	0.931	0.379	4.82265e-64	AEC1	CD44	Cd44
5.33585e-68	1.79047	0.583	0.007	1.23546e-63	AEC1	IRF6	Irf6
5.88841e-68	1.92838	0.989	0.519	1.3634e-63	AEC1	VEGFC	Vegfc
4.54277e-67	1.42054	0.663	0.037	1.05183e-62	AEC1		Akr1c14
2.35832e-66	1.56988	1	0.976	5.46045e-62	AEC1	S100A11	S100a11
4.41221e-66	2.25788	0.983	0.763	1.0216e-61	AEC1	IFITM2	Ifitm3
9.95724e-66	1.80379	0.709	0.07	2.3055e-61	AEC1	WIPF3	Wipf3
1.72092e-64	2.04959	0.88	0.298	3.98461e-60	AEC1	LTBP1	Ltbp1
1.792e-63	1.02329	1	1	4.14919e-59	AEC1	IGF2	Igf2
1.87046e-63	1.33941	0.794	0.137	4.33087e-59	AEC1	SOST	Sost
4.33214e-63	1.16267	1	0.993	1.00306e-58	AEC1	IFITM2	Ifitm2
6.05211e-63	1.2657	1	0.989	1.40131e-58	AEC1	FSTL1	Fstl1
1.40173e-62	1.63362	0.989	0.61	3.24558e-58	AEC1	MECOM	Mecom
1.52942e-62	1.32644	1	0.976	3.54121e-58	AEC1		Ctsl
2.27908e-62	1.65378	0.749	0.105	5.27698e-58	AEC1	PI16	Pi16
5.23914e-62	1.92388	0.737	0.122	1.21307e-57	AEC1	KRT18	Krt18
6.35901e-62	1.78067	0.909	0.322	1.47237e-57	AEC1		Fam198b
8.53944e-62	1.76639	0.92	0.329	1.97722e-57	AEC1	CCDC80	Ccdc80
8.77356e-62	1.62352	0.994	0.93	2.03143e-57	AEC1	CALCRL	Calcrl
9.23103e-62	2.30501	0.914	0.394	2.13735e-57	AEC1	PROCR	Procr
9.46594e-62	1.32876	1	0.998	2.19174e-57	AEC1	FN1	Fn1
8.43256e-61	1.45507	0.617	0.041	1.95247e-56	AEC1	ACE	Ace
4.43122e-60	1.91775	0.931	0.434	1.026e-55	AEC1	TRIM47	Trim47
7.92961e-60	1.44625	0.629	0.054	1.83602e-55	AEC1		5930403L14Rik
1.06668e-59	1.72185	0.851	0.218	2.46979e-55	AEC1	GATA6	Gata6
1.26629e-59	1.4909	0.737	0.12	2.93197e-55	AEC1	PDE9A	Pde9a
6.64671e-59	1.79873	0.971	0.529	1.53898e-54	AEC1	SLC18A2	Slc18a2
1.48533e-58	1.30231	1	1	3.43913e-54	AEC1		H19
1.62014e-58	1.9971	0.971	0.492	3.75127e-54	AEC1	PDCD4	Pdcd4
2.83896e-58	1.41459	1	0.878	6.57333e-54	AEC1	EPAS1	Epas1
4.04248e-58	1.84874	0.931	0.379	9.35995e-54	AEC1	SMAD6	Smad6
2.88662e-57	1.55061	0.983	0.627	6.68367e-53	AEC1	FBLIM1	Fblim1
1.65028e-56	2.88239	0.88	0.386	3.82106e-52	AEC1	TM4SF1	Tm4sf1
2.27288e-56	2.23306	0.503	0.009	5.26262e-52	AEC1	FBLN5	Fbln5
4.81351e-56	2.04662	0.829	0.237	1.11452e-51	AEC1	SLC45A4	Slc45a4
6.48296e-56	2.20832	0.829	0.253	1.50106e-51	AEC1	C16orf89	AU021092
3.18138e-55	1.14231	1	1	7.36617e-51	AEC1	RAMP2	Ramp2
5.63211e-55	1.43997	0.989	0.834	1.30406e-50	AEC1	CLEC14A	Clec14a
6.66655e-55	1.84561	0.943	0.536	1.54357e-50	AEC1	EMB	Emb
2.09234e-54	1.32916	0.566	0.037	4.84461e-50	AEC1	MET	Met
2.32741e-54	1.29782	0.577	0.039	5.38888e-50	AEC1	P4HA3	P4ha3
2.77821e-54	1.69606	0.891	0.327	6.43267e-50	AEC1	FOXC2	Foxc2
3.63572e-54	1.6773	0.954	0.523	8.41814e-50	AEC1	PALLD	Palld
9.58535e-54	2.11172	0.943	0.484	2.21939e-49	AEC1	STMN2	Stmn2
1.23246e-53	1.28758	0.606	0.059	2.85363e-49	AEC1		Casp4
3.53841e-53	1.87229	0.971	0.736	8.19283e-49	AEC1	MFAP2	Mfap2
4.18897e-53	1.3396	0.577	0.05	9.69913e-49	AEC1		Tnfrsf26
4.71793e-53	1.40891	0.514	0.024	1.09239e-48	AEC1	MT3	Mt3
5.01825e-53	2.6203	0.577	0.054	1.16193e-48	AEC1	ELN	Eln
9.54556e-53	1.65204	0.823	0.268	2.21018e-48	AEC1	TIMP2	Timp2
1.25245e-52	1.43309	0.623	0.078	2.89992e-48	AEC1	EMP2	Emp2
1.47983e-52	1.6014	0.977	0.617	3.42639e-48	AEC1	HEY1	Hey1
4.36316e-52	1.66465	0.543	0.037	1.01025e-47	AEC1	LYPD6	Lypd6
5.02728e-51	0.91388	0.994	0.991	1.16402e-46	AEC1	ICAM2	Icam2
7.88303e-51	1.47888	0.531	0.035	1.82524e-46	AEC1	TMEM255B	Tmem255b
1.24611e-50	2.10362	0.543	0.046	2.88524e-46	AEC1	FBLN2	Fbln2
1.32037e-50	1.26083	0.994	0.908	3.05718e-46	AEC1	EFNB2	Efnb2
2.2553e-50	1.68196	0.697	0.129	5.22193e-46	AEC1	NEURL3	Neurl3
3.32117e-50	0.829888	1	1	7.68984e-46	AEC1	COL18A1	Col18a1
6.08099e-50	1.6593	0.949	0.606	1.40799e-45	AEC1	CPXM1	Cpxm1
1.07471e-49	1.95693	0.914	0.51	2.48839e-45	AEC1	MLLT3	Mllt3
1.09898e-49	1.54883	0.914	0.588	2.54459e-45	AEC1		Aes
1.8542e-49	1.5359	0.686	0.133	4.29322e-45	AEC1	DHH	Dhh
3.71524e-49	1.33989	0.994	0.956	8.60226e-45	AEC1	EFNA1	Efna1
6.23406e-49	1.68847	0.874	0.329	1.44343e-44	AEC1	IGSF3	Igsf3
7.14955e-49	1.37793	0.914	0.386	1.65541e-44	AEC1	LAMA5	Lama5
1.78257e-48	2.18881	0.88	0.481	4.12736e-44	AEC1	TMEM176B	Tmem176b
2.02354e-48	2.10452	0.423	0.002	4.6853e-44	AEC1		Gkn3
4.24906e-48	1.47843	0.851	0.298	9.83828e-44	AEC1	EVA1A	Eva1a
5.63281e-48	1.96609	0.469	0.02	1.30422e-43	AEC1	MGP	Mgp
6.69721e-48	1.12976	0.571	0.061	1.55067e-43	AEC1	PRICKLE2	Prickle2
7.21243e-48	0.839418	0.514	0.035	1.66997e-43	AEC1	CLCF1	Clcf1
8.71707e-48	1.20471	0.417	0.002	2.01835e-43	AEC1	PDE3A	Pde3a
9.98371e-48	1.54801	0.937	0.529	2.31163e-43	AEC1		Camk2d
1.53361e-47	0.909771	1	0.998	3.55093e-43	AEC1	ECSCR	Ecscr
4.41973e-47	2.1409	0.92	0.538	1.02334e-42	AEC1	EDN1	Edn1
8.4204e-47	1.36692	0.731	0.187	1.94966e-42	AEC1	BCL11A	Bcl11a
1.234e-46	1.50411	0.846	0.298	2.8572e-42	AEC1	ENTPD1	Entpd1
1.36287e-46	1.40964	0.463	0.022	3.15559e-42	AEC1	SMTNL1	Smtnl1
1.64036e-46	1.77516	0.931	0.586	3.7981e-42	AEC1	JAG1	Jag1
1.23356e-45	1.38087	0.949	0.519	2.85618e-41	AEC1	HID1	Hid1
1.8545e-45	1.5303	0.869	0.379	4.29391e-41	AEC1	TINAGL1	Tinagl1
2.58472e-45	1.51925	0.983	0.898	5.98465e-41	AEC1	RGS2	Rgs2
2.63203e-45	0.745621	1	0.989	6.0942e-41	AEC1		Sepw1
4.30839e-45	1.84985	0.743	0.222	9.97564e-41	AEC1	ISL1	Isl1
4.36649e-45	1.21851	0.737	0.185	1.01102e-40	AEC1	SNCAIP	Sncaip
6.00365e-45	1.04477	1	0.991	1.39008e-40	AEC1	B2M	B2m
7.24444e-45	1.40529	0.789	0.242	1.67738e-40	AEC1	SMPDL3A	Smpdl3a
9.45198e-45	1.45244	0.977	0.767	2.18851e-40	AEC1	SPARCL1	Sparcl1
1.17626e-44	1.35235	0.966	0.815	2.72351e-40	AEC1	IGFBP2	Igfbp2
2.71723e-44	1.4301	0.891	0.466	6.29148e-40	AEC1	PLCG2	Plcg2
3.37544e-44	1.01154	0.994	0.943	7.8155e-40	AEC1	PTPRB	Ptprb
3.45079e-44	1.45373	0.709	0.179	7.98996e-40	AEC1	CTSC	Ctsc
1.10805e-43	1.30711	0.971	0.858	2.56559e-39	AEC1	CD63	Cd63
5.00217e-43	1.80915	0.806	0.331	1.1582e-38	AEC1	TMEM176A	Tmem176a
5.49057e-43	1.24665	0.56	0.076	1.27129e-38	AEC1	CCDC60	Ccdc60
6.94479e-43	1.4271	0.903	0.405	1.608e-38	AEC1	GATA3	Gata3
7.82458e-43	0.889248	1	0.998	1.8117e-38	AEC1	NRP1	Nrp1
1.59385e-42	0.923489	0.989	0.961	3.6904e-38	AEC1	TMEM59	Tmem59
4.21118e-42	0.988404	0.394	0.009	9.75057e-38	AEC1		Clca3a1
4.26829e-42	1.38968	0.674	0.142	9.88281e-38	AEC1	PTCHD1	Ptchd1
4.67432e-42	1.06337	0.989	0.858	1.08229e-37	AEC1	CREG1	Creg1
4.95296e-42	2.09962	0.503	0.05	1.14681e-37	AEC1	AGR2	Agr2
6.05413e-42	1.34069	0.543	0.072	1.40177e-37	AEC1	KLHL35	Klhl35
9.32158e-42	1.31266	0.583	0.089	2.15832e-37	AEC1	NUAK1	Nuak1
9.70587e-42	1.11045	0.989	0.983	2.2473e-37	AEC1	TSC22D1	Tsc22d1
1.07494e-41	1.17091	0.531	0.065	2.48892e-37	AEC1		Naip5
2.00508e-41	1.34331	0.583	0.094	4.64257e-37	AEC1	LMO7	Lmo7
2.57341e-41	1.3186	0.96	0.623	5.95847e-37	AEC1	ACER2	Acer2
2.90165e-41	1.42039	0.629	0.137	6.71849e-37	AEC1	UNC13B	Unc13b
3.24362e-41	1.35127	0.977	0.678	7.51027e-37	AEC1	NPR3	Npr3
4.98363e-41	1.31694	0.583	0.098	1.15391e-36	AEC1	SP110	Sp110
6.19193e-41	0.995047	0.634	0.133	1.43368e-36	AEC1	IKZF2	Ikzf2
1.24178e-40	1.56318	0.863	0.392	2.87521e-36	AEC1	PTGIS	Ptgis
2.68226e-40	1.32845	0.806	0.29	6.2105e-36	AEC1		Gm14207
3.45519e-40	1.45909	0.863	0.479	8.00015e-36	AEC1	MEIS2	Meis2
3.7474e-40	1.39472	0.846	0.366	8.67674e-36	AEC1	MALL	Mall
5.06936e-40	1.79878	0.914	0.63	1.17376e-35	AEC1	PPP1R15A	Ppp1r15a
6.64939e-40	1.28611	0.966	0.649	1.5396e-35	AEC1	NEDD9	Nedd9
1.02994e-39	1.88671	0.846	0.468	2.38472e-35	AEC1	EMP3	Emp3
3.05473e-39	1.67206	0.971	0.741	7.07293e-35	AEC1	BTG2	Btg2
5.91611e-39	0.870149	1	0.967	1.36982e-34	AEC1		Tmem2
1.15272e-38	1.35082	0.383	0.015	2.669e-34	AEC1	S100A4	S100a4
1.64638e-38	0.749886	1	0.989	3.81203e-34	AEC1		Wbp5
1.95769e-38	1.39476	0.869	0.414	4.53282e-34	AEC1	PMEPA1	Pmepa1
2.98357e-38	1.17826	0.56	0.094	6.90816e-34	AEC1	TRIM46	Trim46
3.24639e-38	1.33309	0.697	0.205	7.51669e-34	AEC1		H2-K1
7.75708e-38	0.962122	0.663	0.161	1.79607e-33	AEC1	SETBP1	Setbp1
8.74171e-38	0.969495	0.983	0.948	2.02405e-33	AEC1		Prkcdbp
9.10937e-38	1.11445	0.589	0.109	2.10918e-33	AEC1	LDLRAD4	Ldlrad4
1.0562e-37	1.24178	0.937	0.612	2.44554e-33	AEC1	TSPAN2	Tspan2
2.20181e-37	1.3043	0.966	0.813	5.09808e-33	AEC1	BST2	Bst2
3.23422e-37	1.19878	0.771	0.264	7.48851e-33	AEC1	CBX6	Cbx6
4.51621e-37	1.31646	0.96	0.817	1.04568e-32	AEC1	SERF1B	Serf1
4.79947e-37	0.737989	0.994	1	1.11127e-32	AEC1	UBC	Ubc
5.89495e-37	0.758239	0.4	0.026	1.36492e-32	AEC1	EFEMP1	Efemp1
6.2781e-37	1.26609	0.594	0.115	1.45363e-32	AEC1	RASSF9	Rassf9
7.90518e-37	1.20127	0.846	0.375	1.83037e-32	AEC1	KLHL13	Klhl13
8.3926e-37	1.40865	0.88	0.58	1.94322e-32	AEC1	SMIM14	Smim14
1.35829e-36	1.33938	0.88	0.551	3.14497e-32	AEC1	CCDC28B	Ccdc28b
1.36179e-36	1.14033	0.606	0.124	3.15309e-32	AEC1	TOX	Tox
1.82907e-36	1.1008	0.629	0.144	4.23503e-32	AEC1	CYB561	Cyb561
1.99143e-36	0.827118	0.989	0.952	4.61095e-32	AEC1	MAP1LC3B2	Map1lc3b
3.84192e-36	0.821252	0.646	0.146	8.89558e-32	AEC1	DENND3	Dennd3
3.9799e-36	1.45562	0.743	0.255	9.21507e-32	AEC1	GADD45B	Gadd45b
4.23981e-36	1.44128	0.56	0.124	9.81686e-32	AEC1	BCAM	Bcam
4.38745e-36	1.29339	0.434	0.044	1.01587e-31	AEC1		Sult1a1
5.62244e-36	1.21166	0.937	0.734	1.30182e-31	AEC1	LYL1	Lyl1
6.8611e-36	1.19749	0.886	0.438	1.58862e-31	AEC1	TMEM44	Tmem44
2.21231e-35	1.12718	0.971	0.891	5.12239e-31	AEC1	TXNIP	Txnip
2.66344e-35	1.15451	0.589	0.148	6.16694e-31	AEC1	FAS	Fas
3.43446e-35	1.43015	0.88	0.527	7.95216e-31	AEC1	DNAJB9	Dnajb9
4.44388e-35	1.19091	0.8	0.329	1.02894e-30	AEC1	TNS1	Tns1
5.25987e-35	1.31295	0.84	0.54	1.21787e-30	AEC1	SMTNL2	Smtnl2
1.2869e-34	0.956748	0.977	0.932	2.97968e-30	AEC1	MMP2	Mmp2
1.3277e-34	1.1736	0.44	0.052	3.07415e-30	AEC1	ANXA1	Anxa1
1.57403e-34	1.58435	0.743	0.292	3.64452e-30	AEC1		Gsta4
1.6494e-34	1.2323	1	0.908	3.81901e-30	AEC1	CDKN1C	Cdkn1c
2.12799e-34	1.68622	0.891	0.536	4.92714e-30	AEC1	IER3	Ier3
2.19308e-34	1.23674	0.429	0.046	5.07786e-30	AEC1	NIPAL2	Nipal2
2.49324e-34	0.83495	0.994	0.904	5.77285e-30	AEC1	MAPK3	Mapk3
3.26882e-34	0.903674	0.474	0.061	7.56864e-30	AEC1	CXCL16	Cxcl16
3.65491e-34	1.48795	0.48	0.076	8.46258e-30	AEC1	SLC8A1	Slc8a1
3.87895e-34	1.15894	0.926	0.601	8.98132e-30	AEC1		Ssfa2
6.22261e-34	1.14508	0.549	0.113	1.44078e-29	AEC1	NFIX	Nfix
7.02222e-34	1.06319	0.949	0.601	1.62593e-29	AEC1	ZFP69	Zfp69
9.26591e-34	0.892705	0.514	0.087	2.14543e-29	AEC1	ALPK3	Alpk3
1.04517e-33	1.06704	0.977	0.876	2.42e-29	AEC1	ECM1	Ecm1
1.12941e-33	1.05524	0.44	0.05	2.61503e-29	AEC1	SULF1	Sulf1
1.29615e-33	0.721017	0.411	0.041	3.00111e-29	AEC1	WNT11	Wnt11
1.55286e-33	1.11658	0.543	0.113	3.59549e-29	AEC1	HS3ST1	Hs3st1
1.56459e-33	0.928167	0.989	0.898	3.62266e-29	AEC1	RGS3	Rgs3
1.75751e-33	1.68939	0.851	0.54	4.06934e-29	AEC1	MGST3	Mgst3
2.07764e-33	0.919894	0.617	0.159	4.81057e-29	AEC1	MANSC1	Mansc1
2.34106e-33	1.25303	0.811	0.357	5.42049e-29	AEC1	TAPBP	Tapbp
2.77737e-33	1.10325	0.566	0.115	6.43073e-29	AEC1	MMP11	Mmp11
3.3063e-33	1.12099	0.92	0.553	7.6554e-29	AEC1	PROM1	Prom1
3.97398e-33	0.796712	0.549	0.098	9.20136e-29	AEC1		4930412O13Rik
4.76951e-33	1.03289	0.56	0.122	1.10433e-28	AEC1	REEP2	Reep2
4.80267e-33	1.26982	0.354	0.022	1.11201e-28	AEC1	CYTL1	Cytl1
5.6408e-33	1.42151	0.68	0.246	1.30607e-28	AEC1	AQP1	Aqp1
5.68359e-33	1.14455	0.72	0.246	1.31598e-28	AEC1	PRDM16	Prdm16
6.86703e-33	1.08945	0.634	0.176	1.58999e-28	AEC1	DMD	Dmd
7.2712e-33	1.24561	0.823	0.397	1.68357e-28	AEC1	YPEL3	Ypel3
8.05794e-33	1.05472	0.96	0.863	1.86573e-28	AEC1	EHD4	Ehd4
1.27377e-32	1.37064	0.669	0.205	2.94929e-28	AEC1	THSD7A	Thsd7a
1.81305e-32	1.14342	0.943	0.778	4.19793e-28	AEC1	RBM38	Rbm38
1.84107e-32	0.942184	0.6	0.157	4.26282e-28	AEC1	COL4A5	Col4a5
2.57124e-32	1.05766	0.651	0.198	5.95344e-28	AEC1	RASGEF1B	Rasgef1b
2.59476e-32	1.19344	0.96	0.749	6.0079e-28	AEC1	FGFR1	Fgfr1
2.84198e-32	1.44374	0.703	0.279	6.58033e-28	AEC1	GPM6B	Gpm6b
2.84845e-32	1.38678	0.731	0.362	6.5953e-28	AEC1	SLC9A3R1	Slc9a3r1
3.08042e-32	1.27225	0.897	0.582	7.1324e-28	AEC1	NINJ1	Ninj1
7.41605e-32	0.694925	0.983	0.969	1.71711e-27	AEC1	COX7A2L	Cox7a2l
7.85196e-32	0.971723	0.383	0.037	1.81804e-27	AEC1	VWA5A	AW551984
1.49843e-31	1.12784	0.611	0.159	3.46946e-27	AEC1	WNK4	Wnk4
1.6519e-31	1.01236	0.949	0.758	3.8248e-27	AEC1		Prr13
1.78469e-31	1.1329	0.783	0.353	4.13227e-27	AEC1	VEGFA	Vegfa
1.95144e-31	0.756496	0.994	0.983	4.51837e-27	AEC1	RNASEK	Rnasek
3.22328e-31	1.08225	0.92	0.577	7.46318e-27	AEC1	CHD3	Chd3
3.30978e-31	1.07423	0.983	0.943	7.66347e-27	AEC1	CRIP1	Crip1
3.69709e-31	1.09398	0.96	0.885	8.56024e-27	AEC1	AZIN1	Azin1
4.68542e-31	0.924931	0.977	0.728	1.08486e-26	AEC1	DLL4	Dll4
4.70985e-31	1.36971	0.954	0.959	1.09052e-26	AEC1	JUN	Jun
4.92861e-31	1.7213	0.851	0.519	1.14117e-26	AEC1	SNCG	Sncg
7.19379e-31	0.737974	1	1	1.66565e-26	AEC1		Malat1
1.24592e-30	1.21564	0.891	0.612	2.88479e-26	AEC1	SMAD7	Smad7
1.25673e-30	0.878213	0.989	0.852	2.90984e-26	AEC1	AGRN	Agrn
1.33811e-30	1.61121	0.72	0.338	3.09826e-26	AEC1	F10	F10
1.74261e-30	0.949488	0.76	0.272	4.03484e-26	AEC1	HOXA9	Hoxa9
2.0652e-30	1.14466	0.903	0.584	4.78177e-26	AEC1	CAV1	Cav1
2.14539e-30	1.0845	1	0.948	4.96745e-26	AEC1	APOE	Apoe
2.26892e-30	0.752733	1	0.948	5.25347e-26	AEC1	CNPY2	Cnpy2
2.39428e-30	1.2192	0.709	0.268	5.54372e-26	AEC1	FAM181B	Fam181b
2.84706e-30	1.13537	0.583	0.155	6.59208e-26	AEC1	TXNRD3	Txnrd3
3.18201e-30	1.2034	0.549	0.148	7.36764e-26	AEC1	SYT15	Syt15
3.64949e-30	1.42959	0.84	0.534	8.45002e-26	AEC1	ELF1	Elf1
4.32271e-30	1.01086	0.96	0.571	1.00088e-25	AEC1	ITPR3	Itpr3
8.77919e-30	1.00391	0.491	0.098	2.03273e-25	AEC1	FRK	Frk
1.01983e-29	1.28189	0.674	0.264	2.36132e-25	AEC1	IFITM2	Ifitm1
1.3445e-29	1.47018	0.869	0.54	3.11306e-25	AEC1	SDC1	Sdc1
1.47397e-29	0.781567	0.497	0.1	3.41283e-25	AEC1	PLCD3	Plcd3
1.78408e-29	1.42487	0.64	0.196	4.13085e-25	AEC1	NTS	Nts
2.48702e-29	0.765169	0.989	0.749	5.75845e-25	AEC1	UNC5B	Unc5b
2.56034e-29	1.18684	0.806	0.488	5.9282e-25	AEC1	MEIS1	Meis1
2.68753e-29	1.0913	0.669	0.224	6.2227e-25	AEC1	PLAT	Plat
2.9973e-29	1.09938	0.806	0.399	6.93994e-25	AEC1	MEGF6	Megf6
3.78898e-29	0.977751	0.954	0.863	8.77301e-25	AEC1	MYCT1	Myct1
4.45326e-29	0.78542	0.994	0.937	1.03111e-24	AEC1	PRNP	Prnp
4.57392e-29	1.2548	0.914	0.745	1.05904e-24	AEC1	COL5A2	Col5a2
4.72271e-29	0.786443	0.983	0.924	1.0935e-24	AEC1	RSRP1	Rsrp1
4.88561e-29	0.858362	0.971	0.793	1.13121e-24	AEC1	LIPA	Lipa
5.80001e-29	1.44665	0.709	0.307	1.34293e-24	AEC1	HSPA1A	Hspa1a
8.86918e-29	1.49012	0.491	0.118	2.05357e-24	AEC1	PDZK1IP1	Pdzk1ip1
9.85541e-29	1.39742	0.806	0.379	2.28192e-24	AEC1	NFKBIZ	Nfkbiz
1.12558e-28	1.51343	0.594	0.196	2.60616e-24	AEC1	HSPA1A	Hspa1b
1.13938e-28	0.855581	0.469	0.085	2.63812e-24	AEC1	RPS6KA5	Rps6ka5
1.29263e-28	0.842476	0.971	0.839	2.99296e-24	AEC1	PLOD1	Plod1
1.41106e-28	1.02307	0.497	0.107	3.26718e-24	AEC1	GRIK5	Grik5
1.44174e-28	0.744989	1	0.987	3.33821e-24	AEC1	ID3	Id3
1.52714e-28	1.0288	0.463	0.083	3.53595e-24	AEC1	CTSW	Ctsw
1.57973e-28	0.839814	0.274	0.007	3.65771e-24	AEC1	LAMC3	Lamc3
2.10089e-28	1.07804	0.931	0.664	4.86441e-24	AEC1	ATP13A2	Atp13a2
2.11323e-28	1.27605	0.8	0.444	4.89298e-24	AEC1	HS6ST1	Hs6st1
2.2213e-28	0.95872	0.817	0.42	5.14319e-24	AEC1	PLD3	Pld3
4.11127e-28	0.844588	0.983	0.895	9.51923e-24	AEC1	TSPAN13	Tspan13
5.19165e-28	0.870085	0.874	0.503	1.20207e-23	AEC1	PIK3R3	Pik3r3
8.12459e-28	1.69109	0.726	0.399	1.88117e-23	AEC1	ALOX12	Alox12
9.57139e-28	1.22455	0.389	0.059	2.21616e-23	AEC1	TMEM221	Tmem221
1.10503e-27	0.863685	0.954	0.837	2.5586e-23	AEC1	DNMT3A	Dnmt3a
1.46018e-27	0.868542	0.303	0.02	3.38089e-23	AEC1	CADPS2	Cadps2
1.47043e-27	0.957185	0.971	0.858	3.40464e-23	AEC1	WBP1L	Wbp1l
1.78611e-27	1.01307	0.857	0.523	4.13556e-23	AEC1	CYP26B1	Cyp26b1
1.79285e-27	0.933193	0.691	0.246	4.15116e-23	AEC1	TTPA	Ttpa
1.92467e-27	0.736744	0.983	0.937	4.45639e-23	AEC1	PPDPF	Ppdpf
2.11857e-27	0.942666	0.486	0.102	4.90534e-23	AEC1	SEMA7A	Sema7a
4.0668e-27	0.857752	0.811	0.39	9.41626e-23	AEC1	PNPLA2	Pnpla2
4.1744e-27	1.03166	0.949	0.76	9.66541e-23	AEC1		H2-D1
4.77909e-27	1.16127	0.966	0.854	1.10655e-22	AEC1	JUND	Jund
5.6163e-27	0.8765	0.931	0.749	1.3004e-22	AEC1	GRN	Grn
6.30406e-27	0.977314	0.349	0.039	1.45964e-22	AEC1	NUPR1	Nupr1
7.57649e-27	1.02646	0.983	0.843	1.75426e-22	AEC1	ITM2A	Itm2a
8.23921e-27	0.947299	0.949	0.693	1.90771e-22	AEC1	FRYL	Fryl
9.34215e-27	1.28403	0.703	0.331	2.16308e-22	AEC1	HSD11B2	Hsd11b2
1.0469e-26	1.02701	0.651	0.227	2.42398e-22	AEC1	KANK1	Kank1
1.06824e-26	1.24484	0.457	0.089	2.47341e-22	AEC1	SPON2	Spon2
1.26707e-26	1.08486	0.354	0.044	2.93378e-22	AEC1	B3GNT8	B3gnt8
1.38319e-26	0.815132	0.4	0.061	3.20265e-22	AEC1	MYO1D	Myo1d
1.78729e-26	0.881864	0.971	0.891	4.1383e-22	AEC1	SOX17	Sox17
2.60927e-26	1.04391	0.891	0.603	6.04151e-22	AEC1	CAPG	Capg
2.79427e-26	1.09648	0.446	0.085	6.46985e-22	AEC1	RET	Ret
3.15196e-26	1.02537	0.869	0.49	7.29805e-22	AEC1	ST6GAL1	St6gal1
3.44428e-26	1.11184	0.417	0.072	7.97489e-22	AEC1	ZBTB4	Zbtb4
3.67143e-26	1.27763	0.949	0.852	8.50084e-22	AEC1	RBP1	Rbp1
3.73355e-26	0.905074	0.914	0.595	8.64467e-22	AEC1	CRACR2B	Cracr2b
5.19456e-26	1.03192	0.674	0.259	1.20275e-21	AEC1	CTNNAL1	Ctnnal1
5.89034e-26	1.17527	0.646	0.259	1.36385e-21	AEC1	SLIT2	Slit2
6.53074e-26	1.05377	0.371	0.054	1.51213e-21	AEC1	CALML4	Calml4
7.28605e-26	0.980247	0.36	0.046	1.68701e-21	AEC1	ITGB4	Itgb4
8.35303e-26	0.875031	0.794	0.353	1.93406e-21	AEC1	FZD6	Fzd6
9.02974e-26	0.856296	0.691	0.268	2.09075e-21	AEC1	GCNT2	Gcnt2
1.05481e-25	0.755036	0.977	0.952	2.44231e-21	AEC1	NPC2	Npc2
1.20931e-25	0.708463	0.314	0.028	2.80003e-21	AEC1	PRR5-ARHGAP8	Arhgap8
1.2299e-25	1.03281	0.423	0.076	2.84772e-21	AEC1	LMCD1	Lmcd1
1.28696e-25	0.788712	0.989	0.943	2.97983e-21	AEC1	CTSB	Ctsb
1.55073e-25	1.0896	0.474	0.107	3.59055e-21	AEC1	FEV	Fev
1.56274e-25	0.805311	0.943	0.627	3.61836e-21	AEC1	PAM	Pam
1.96443e-25	1.31984	0.731	0.333	4.54844e-21	AEC1	RASL11B	Rasl11b
2.0627e-25	0.905137	0.96	0.885	4.77598e-21	AEC1	RCN3	Rcn3
2.11623e-25	0.773667	0.72	0.301	4.89992e-21	AEC1	DDIT4	Ddit4
2.31102e-25	0.806712	0.96	0.682	5.35092e-21	AEC1	BMP1	Bmp1
2.63338e-25	0.798903	0.291	0.022	6.09733e-21	AEC1	MFAP5	Mfap5
3.18803e-25	0.818025	0.989	0.983	7.38157e-21	AEC1	UBB	Ubb
3.38994e-25	1.25823	0.914	0.643	7.84908e-21	AEC1	BCR	Bcr
3.4039e-25	0.834037	0.994	0.898	7.88139e-21	AEC1	SLC9A3R2	Slc9a3r2
3.41917e-25	1.03508	0.783	0.431	7.91675e-21	AEC1	CYTH3	Cyth3
3.74811e-25	1.0649	0.926	0.747	8.67837e-21	AEC1	LAPTM5	Laptm5
4.3428e-25	0.69439	0.989	0.976	1.00553e-20	AEC1	ADAMTS13	Adamts13
4.77484e-25	0.735225	0.337	0.041	1.10557e-20	AEC1		BC064078
5.4849e-25	0.927224	0.44	0.092	1.26997e-20	AEC1	LY6G6D	Ly6g6d
1.15038e-24	1.08439	0.52	0.159	2.6636e-20	AEC1	TEC	Tec
1.3309e-24	0.864111	0.577	0.19	3.08156e-20	AEC1	CPQ	Cpq
1.86671e-24	1.44827	0.851	0.569	4.32217e-20	AEC1	KLF4	Klf4
2.01419e-24	0.945885	0.926	0.723	4.66366e-20	AEC1	PIK3C2B	Pik3c2b
6.2789e-24	1.30284	0.88	0.612	1.45382e-19	AEC1	ZFP36	Zfp36
8.2133e-24	1.00045	0.726	0.34	1.90171e-19	AEC1	CCPG1	Ccpg1
8.95288e-24	0.919846	0.92	0.673	2.07295e-19	AEC1	GATA2	Gata2
1.02465e-23	0.895336	0.531	0.157	2.37248e-19	AEC1	FJX1	Fjx1
1.27888e-23	0.931481	0.886	0.593	2.96112e-19	AEC1	CAV2	Cav2
1.41006e-23	0.746686	0.977	0.819	3.26486e-19	AEC1	SHISA5	Shisa5
1.51851e-23	1.06209	0.531	0.172	3.51596e-19	AEC1	CYP26A1	Cyp26a1
1.5634e-23	0.843132	0.954	0.878	3.61989e-19	AEC1	SQSTM1	Sqstm1
1.5941e-23	0.983422	0.72	0.327	3.69097e-19	AEC1	AMIGO2	Amigo2
2.53924e-23	0.92086	0.503	0.144	5.87935e-19	AEC1	NPNT	Npnt
2.66772e-23	0.764186	0.234	0.009	6.17684e-19	AEC1	PLEKHD1	Plekhd1
2.84281e-23	1.02541	0.714	0.344	6.58225e-19	AEC1	FAM214B	Fam214b
2.95021e-23	1.01228	0.754	0.359	6.83092e-19	AEC1	RILPL2	Rilpl2
3.02227e-23	0.894795	0.771	0.392	6.99777e-19	AEC1	LAMB2	Lamb2
3.29025e-23	0.851062	0.891	0.556	7.61826e-19	AEC1	TMX4	Tmx4
3.47696e-23	0.972276	0.743	0.359	8.05055e-19	AEC1	PLAUR	Plaur
3.6974e-23	1.12379	0.703	0.344	8.56096e-19	AEC1	AVPI1	Avpi1
4.07126e-23	0.93822	0.869	0.638	9.4266e-19	AEC1	EDEM2	Edem2
4.8273e-23	0.765251	0.983	0.978	1.11771e-18	AEC1	TEK	Tek
7.9353e-23	0.888757	0.577	0.194	1.83734e-18	AEC1	SAMD10	Samd10
8.19727e-23	1.00253	0.909	0.669	1.898e-18	AEC1	NFAT5	Nfat5
1.1201e-22	0.892815	0.509	0.144	2.59348e-18	AEC1	OSMR	Osmr
1.3282e-22	0.857988	0.314	0.039	3.0753e-18	AEC1		Cldn7
1.99037e-22	1.09191	0.829	0.521	4.6085e-18	AEC1		1110007C09Rik
2.19628e-22	0.837563	0.817	0.473	5.08526e-18	AEC1	ARMCX6	Armcx6
2.22996e-22	1.67323	0.874	0.765	5.16325e-18	AEC1	FOSB	Fosb
3.06393e-22	0.747434	0.469	0.126	7.09422e-18	AEC1	PLXDC2	Plxdc2
3.64431e-22	0.941345	0.903	0.586	8.43803e-18	AEC1	ADGRG1	Adgrg1
3.9419e-22	0.968488	0.926	0.704	9.12708e-18	AEC1	CBFA2T3	Cbfa2t3
3.96412e-22	0.956555	0.743	0.375	9.17852e-18	AEC1	IL2RG	Il2rg
4.3902e-22	0.953639	0.577	0.222	1.01651e-17	AEC1	SPINT2	Spint2
5.8989e-22	0.90598	0.383	0.078	1.36583e-17	AEC1	CRISPLD1	Crispld1
6.13095e-22	1.04951	0.594	0.227	1.41956e-17	AEC1	MTMR11	Mtmr11
6.87794e-22	1.01887	0.566	0.207	1.59252e-17	AEC1	HACD4	Hacd4
6.90686e-22	0.99848	0.754	0.383	1.59922e-17	AEC1	SIGIRR	Sigirr
8.08747e-22	0.787052	0.383	0.078	1.87257e-17	AEC1	PLA2G7	Pla2g7
1.41943e-21	0.725438	0.926	0.778	3.28656e-17	AEC1	TCN2	Tcn2
1.46201e-21	0.880543	0.846	0.542	3.38513e-17	AEC1		Fam213a
1.60795e-21	0.83925	0.949	0.743	3.72305e-17	AEC1	MAP1LC3A	Map1lc3a
1.83748e-21	0.937424	0.68	0.333	4.2545e-17	AEC1	SFXN3	Sfxn3
2.09726e-21	0.734162	0.977	0.941	4.856e-17	AEC1	TXNDC5	Txndc5
2.68008e-21	0.845144	0.583	0.214	6.20545e-17	AEC1		Aaed1
3.07595e-21	0.694573	0.983	0.948	7.12206e-17	AEC1	CLK1	Clk1
4.3191e-21	0.888409	0.771	0.403	1.00004e-16	AEC1	GDPD1	Gdpd1
4.49305e-21	0.909496	0.577	0.211	1.04032e-16	AEC1	PLD1	Pld1
4.79725e-21	0.807723	0.937	0.826	1.11076e-16	AEC1	TMED4	Tmed4
4.84371e-21	0.781129	0.429	0.109	1.12151e-16	AEC1	FGD4	Fgd4
5.95539e-21	0.981492	0.914	0.765	1.37891e-16	AEC1		Selm
6.66211e-21	0.778342	0.469	0.139	1.54254e-16	AEC1	HOXA10	Hoxa10
6.75892e-21	0.904718	0.257	0.024	1.56496e-16	AEC1		2310001H17Rik
8.59561e-21	0.936649	0.811	0.486	1.99023e-16	AEC1		Mum1l1
1.192e-20	0.843217	0.617	0.244	2.75996e-16	AEC1	IL15	Il15
1.23886e-20	0.697362	0.989	0.937	2.86846e-16	AEC1	UTRN	Utrn
1.27747e-20	0.799763	0.749	0.381	2.95785e-16	AEC1	MAFK	Mafk
1.42812e-20	1.07795	0.737	0.364	3.30668e-16	AEC1		Hotairm1
1.58295e-20	1.21068	0.777	0.479	3.66517e-16	AEC1	UCHL1	Uchl1
1.62925e-20	0.901625	0.914	0.745	3.77237e-16	AEC1	TAF7	Taf7
1.64297e-20	0.718009	0.954	0.815	3.80414e-16	AEC1	PSME1	Psme1
1.65426e-20	0.744101	0.954	0.797	3.83027e-16	AEC1	PSME2	Psme2
1.86594e-20	1.15324	0.834	0.641	4.32041e-16	AEC1	CLU	Clu
2.19816e-20	0.848665	0.194	0.004	5.08961e-16	AEC1	SYT10	Syt10
2.34776e-20	1.03095	0.691	0.322	5.43601e-16	AEC1	MARVELD1	Marveld1
2.47112e-20	1.00021	0.509	0.187	5.72162e-16	AEC1	EPHA4	Epha4
3.29178e-20	0.844494	0.6	0.248	7.62179e-16	AEC1	CLEC1A	Clec1a
3.36592e-20	0.784893	0.754	0.37	7.79345e-16	AEC1	SLC39A13	Slc39a13
3.81399e-20	0.912979	0.926	0.824	8.83092e-16	AEC1	PBX1	Pbx1
4.06025e-20	1.4035	0.783	0.542	9.40111e-16	AEC1	BPGM	Bpgm
4.32054e-20	0.737691	0.909	0.634	1.00038e-15	AEC1	YPEL5	Ypel5
4.54409e-20	0.908431	0.846	0.558	1.05214e-15	AEC1	HCFC1R1	Hcfc1r1
4.91515e-20	1.11773	0.949	0.832	1.13805e-15	AEC1	DUSP1	Dusp1
5.62801e-20	0.741955	0.606	0.246	1.30311e-15	AEC1	CPT1A	Cpt1a
6.78391e-20	0.962974	0.96	0.898	1.57075e-15	AEC1	ID1	Id1
7.82773e-20	0.752696	0.874	0.691	1.81243e-15	AEC1	EFEMP2	Efemp2
8.25972e-20	0.960591	0.777	0.505	1.91246e-15	AEC1		Pqlc1
8.60824e-20	0.707318	0.96	0.871	1.99315e-15	AEC1	HEXA	Hexa
9.11929e-20	0.908599	0.806	0.529	2.11148e-15	AEC1	SLC35B3	Slc35b3
1.09489e-19	0.729776	0.28	0.037	2.5351e-15	AEC1	KCNN4	Kcnn4
1.12329e-19	0.888968	0.92	0.763	2.60086e-15	AEC1	TMEM98	Tmem98
1.12446e-19	0.912196	0.84	0.562	2.60358e-15	AEC1	GPX7	Gpx7
1.41122e-19	0.710279	0.903	0.76	3.26754e-15	AEC1	WLS	Wls
1.43366e-19	0.894192	0.743	0.373	3.31949e-15	AEC1	NOTCH3	Notch3
1.49358e-19	0.80471	0.446	0.133	3.45823e-15	AEC1	GSTT2B	Gstt2
1.54309e-19	0.818088	0.926	0.763	3.57286e-15	AEC1	COMMD3	Commd3
1.56653e-19	0.715364	0.286	0.039	3.62714e-15	AEC1	CCDC69	Ccdc69
1.78579e-19	0.701013	0.623	0.261	4.13482e-15	AEC1	OSBPL5	Osbpl5
1.86251e-19	0.940653	0.623	0.309	4.31245e-15	AEC1	GRINA	Grina
2.28715e-19	0.856892	0.291	0.046	5.29566e-15	AEC1	LTBP3	Ltbp3
2.40731e-19	0.935852	0.537	0.19	5.57389e-15	AEC1	CSF1	Csf1
2.5235e-19	0.882474	0.474	0.155	5.84291e-15	AEC1	TMEM119	Tmem119
3.3279e-19	0.72069	0.966	0.826	7.70541e-15	AEC1	ASAH1	Asah1
3.85199e-19	0.821113	0.926	0.756	8.91889e-15	AEC1	STAT3	Stat3
3.98456e-19	0.722599	0.937	0.773	9.22584e-15	AEC1	RBMS2	Rbms2
4.21498e-19	1.32034	0.92	0.867	9.75937e-15	AEC1	FOS	Fos
4.40515e-19	0.764554	0.949	0.754	1.01997e-14	AEC1	ADIPOR2	Adipor2
5.55446e-19	0.969573	0.251	0.028	1.28608e-14	AEC1	LOX	Lox
9.12588e-19	0.89701	0.857	0.702	2.11301e-14	AEC1	FNDC3B	Fndc3b
1.06142e-18	1.01059	0.577	0.246	2.45762e-14	AEC1	IFI35	Ifi35
1.06961e-18	0.991606	0.577	0.244	2.47658e-14	AEC1	TSPAN8	Tspan8
1.46474e-18	1.05233	0.646	0.314	3.39145e-14	AEC1		6330403K07Rik
1.50769e-18	1.1096	0.377	0.092	3.49091e-14	AEC1	NRK	Nrk
2.15205e-18	0.69324	0.909	0.625	4.98285e-14	AEC1	CD40	Cd40
2.37411e-18	0.837632	0.68	0.355	5.49702e-14	AEC1	APOBEC3H	Apobec3
2.39172e-18	0.826131	0.909	0.739	5.5378e-14	AEC1		Dap
2.57453e-18	0.981889	0.549	0.231	5.96106e-14	AEC1		Tmem246
2.7884e-18	0.853271	0.931	0.778	6.45627e-14	AEC1	JUNB	Junb
5.40678e-18	0.889382	0.714	0.366	1.25189e-13	AEC1	CDK19	Cdk19
5.44454e-18	0.973111	0.406	0.124	1.26063e-13	AEC1	ELOVL7	Elovl7
6.13032e-18	0.751388	0.949	0.874	1.41941e-13	AEC1	ARHGDIB	Arhgdib
9.03666e-18	1.08244	0.537	0.224	2.09235e-13	AEC1	CXCL12	Cxcl12
9.68199e-18	1.06476	0.926	0.749	2.24177e-13	AEC1	GADD45G	Gadd45g
1.09932e-17	0.924261	0.96	0.889	2.54537e-13	AEC1	ID2	Id2
1.1659e-17	0.812256	0.366	0.089	2.69953e-13	AEC1		Gbp7
1.8013e-17	0.839861	0.749	0.392	4.17073e-13	AEC1	FOSL2	Fosl2
1.90146e-17	0.78951	0.897	0.734	4.40265e-13	AEC1	RNH1	Rnh1
2.90648e-17	0.93948	0.891	0.704	6.72966e-13	AEC1	ARL4A	Arl4a
3.13284e-17	0.981306	0.434	0.139	7.25377e-13	AEC1	EGFL8	Egfl8
3.89981e-17	0.840531	0.669	0.333	9.02963e-13	AEC1	RNF125	Rnf125
4.00727e-17	0.992895	0.834	0.651	9.27844e-13	AEC1	RFK	Rfk
4.02801e-17	0.761549	0.469	0.166	9.32646e-13	AEC1	LPIN1	Lpin1
4.51826e-17	0.797096	0.726	0.386	1.04616e-12	AEC1	KLHL24	Klhl24
5.90644e-17	0.761766	0.503	0.198	1.36758e-12	AEC1	DOK2	Dok2
6.56347e-17	0.783898	0.726	0.416	1.51971e-12	AEC1	FRRS1	Frrs1
6.58466e-17	0.783697	0.926	0.791	1.52461e-12	AEC1	PRDX5	Prdx5
7.18497e-17	0.906663	0.509	0.192	1.66361e-12	AEC1	CREBRF	Crebrf
8.04408e-17	0.726184	0.383	0.107	1.86253e-12	AEC1	KCTD1	Kctd1
8.25391e-17	0.831231	0.943	0.802	1.91111e-12	AEC1	SKIL	Skil
8.27092e-17	0.760543	0.949	0.906	1.91505e-12	AEC1	CSTB	Cstb
9.89796e-17	0.722403	0.937	0.826	2.29177e-12	AEC1	GLMP	Glmp
1.37254e-16	0.876417	0.64	0.298	3.17798e-12	AEC1	CABLES1	Cables1
1.74262e-16	0.775892	0.566	0.242	4.03486e-12	AEC1	FAM124B	Fam124b
2.16397e-16	0.69927	0.886	0.691	5.01046e-12	AEC1	TGFBR3	Tgfbr3
2.20359e-16	0.780161	0.24	0.033	5.1022e-12	AEC1	UPB1	Upb1
2.4152e-16	0.868671	0.737	0.418	5.59214e-12	AEC1	NFIA	Nfia
2.47324e-16	0.697593	0.309	0.065	5.72654e-12	AEC1	MFSD6	Mfsd6
2.5826e-16	0.715646	0.914	0.802	5.97974e-12	AEC1	SDF2	Sdf2
3.38912e-16	0.83744	0.611	0.288	7.84717e-12	AEC1	FRAT2	Frat2
3.89147e-16	0.734405	0.84	0.564	9.01031e-12	AEC1	PON3	Pon3
4.30264e-16	0.860494	0.857	0.717	9.96232e-12	AEC1	UBL7	Ubl7
4.43025e-16	0.873726	0.857	0.68	1.02578e-11	AEC1	P3H3	P3h3
4.47818e-16	0.776414	0.949	0.828	1.03688e-11	AEC1	MTUS1	Mtus1
4.71484e-16	0.768975	0.903	0.736	1.09167e-11	AEC1	HINT2	Hint2
5.46299e-16	1.01547	0.766	0.61	1.2649e-11	AEC1	STXBP2	Stxbp2
5.81507e-16	0.759956	0.8	0.497	1.34642e-11	AEC1	ACADVL	Acadvl
5.98858e-16	0.875071	0.834	0.634	1.3866e-11	AEC1	CDK2AP2	Cdk2ap2
6.29192e-16	0.737825	0.697	0.377	1.45683e-11	AEC1	ARRDC1	Arrdc1
7.18675e-16	0.734633	0.617	0.283	1.66402e-11	AEC1	YPEL2	Ypel2
8.91871e-16	0.801351	0.777	0.508	2.06504e-11	AEC1	GAA	Gaa
1.00164e-15	0.812919	0.817	0.556	2.31919e-11	AEC1	PTPN14	Ptpn14
1.09152e-15	0.777008	0.783	0.538	2.5273e-11	AEC1	TM7SF3	Tm7sf3
1.14662e-15	0.832957	0.766	0.49	2.65489e-11	AEC1	ABHD4	Abhd4
1.39723e-15	0.741997	0.914	0.73	3.23516e-11	AEC1	TMEM9	Tmem9
1.42401e-15	0.791047	0.623	0.29	3.29715e-11	AEC1	CSRNP1	Csrnp1
2.10275e-15	0.770878	0.823	0.495	4.86872e-11	AEC1	RIN2	Rin2
2.87754e-15	0.748508	0.977	0.965	6.66266e-11	AEC1	IER2	Ier2
3.49664e-15	0.996781	0.92	0.732	8.09613e-11	AEC1	ARRDC3	Arrdc3
3.9183e-15	0.814688	0.846	0.562	9.07242e-11	AEC1	DST	Dst
4.9569e-15	0.96195	0.96	0.924	1.14772e-10	AEC1	KLF6	Klf6
5.37898e-15	0.73243	0.64	0.34	1.24545e-10	AEC1	STK38L	Stk38l
5.42297e-15	0.790014	0.629	0.314	1.25564e-10	AEC1		2810013P06Rik
5.53669e-15	0.728799	0.914	0.782	1.28197e-10	AEC1	ABI3	Abi3
6.09606e-15	0.826177	0.486	0.209	1.41148e-10	AEC1	RAB27A	Rab27a
6.37761e-15	0.860207	0.634	0.336	1.47667e-10	AEC1	RHOD	Rhod
8.06165e-15	0.797797	0.669	0.392	1.8666e-10	AEC1	PSEN2	Psen2
1.31552e-14	0.77766	0.143	0.004	3.04595e-10	AEC1	ARSJ	Arsj
1.64096e-14	1.01633	0.663	0.418	3.79948e-10	AEC1	UBA7	Uba7
1.89056e-14	1.13921	0.92	0.867	4.37739e-10	AEC1	KLF2	Klf2
2.08222e-14	0.700677	0.326	0.092	4.82118e-10	AEC1	LGALS3BP	Lgals3bp
2.15615e-14	0.732166	0.657	0.333	4.99235e-10	AEC1	GSTM1	Gstm2
2.27646e-14	0.712885	0.943	0.8	5.27091e-10	AEC1	UBE2H	Ube2h
2.48559e-14	0.765614	0.68	0.392	5.75514e-10	AEC1		Fam101b
2.7048e-14	0.828502	0.423	0.161	6.26269e-10	AEC1		Lrrc16a
2.88318e-14	0.740755	0.766	0.453	6.67571e-10	AEC1	GIMAP1-GIMAP5	Gimap5
4.97155e-14	0.746165	0.349	0.102	1.15111e-09	AEC1	MYOF	Myof
5.32814e-14	0.852199	0.406	0.148	1.23368e-09	AEC1	TTLL7	Ttll7
5.4401e-14	0.762999	0.794	0.56	1.2596e-09	AEC1	ARID5B	Arid5b
5.80956e-14	0.83495	0.737	0.477	1.34515e-09	AEC1	CRELD1	Creld1
6.10475e-14	0.804837	0.497	0.22	1.41349e-09	AEC1	MYLIP	Mylip
6.79024e-14	0.753093	0.549	0.266	1.57221e-09	AEC1	NAGLU	Naglu
8.97561e-14	0.737907	0.846	0.562	2.07821e-09	AEC1	BET1L	Bet1l
1.02718e-13	0.69742	0.771	0.51	2.37834e-09	AEC1	GHR	Ghr
1.17653e-13	0.785854	0.651	0.375	2.72413e-09	AEC1	ZDHHC1	Zdhhc1
1.37699e-13	0.82454	0.354	0.111	3.18829e-09	AEC1		Wbscr27
1.84965e-13	0.787257	0.217	0.037	4.28269e-09	AEC1	TSPAN11	Tspan11
3.34355e-13	0.726917	0.531	0.257	7.74165e-09	AEC1	CEACAM7	Ceacam1
4.27691e-13	0.783048	0.554	0.264	9.90275e-09	AEC1	RARB	Rarb
4.72393e-13	0.79837	0.497	0.235	1.09378e-08	AEC1	FGFRL1	Fgfrl1
4.87468e-13	0.780352	0.663	0.39	1.12868e-08	AEC1	PCBD1	Pcbd1
9.10217e-13	0.928632	0.229	0.046	2.10752e-08	AEC1	WFDC1	Wfdc1
1.08716e-12	0.722858	0.474	0.218	2.51721e-08	AEC1	FZD1	Fzd1
1.60179e-12	0.715428	0.731	0.49	3.70877e-08	AEC1	CCNDBP1	Ccndbp1
1.88959e-12	0.733855	0.32	0.102	4.37516e-08	AEC1	FLYWCH2	Flywch2
1.94643e-12	0.726219	0.394	0.146	4.50676e-08	AEC1	TRIM5	Trim30a
2.00362e-12	0.698985	0.954	0.911	4.63918e-08	AEC1		Cyr61
2.24985e-12	0.821627	0.691	0.442	5.2093e-08	AEC1	PCK2	Pck2
2.82004e-12	0.862418	0.743	0.455	6.52952e-08	AEC1	SOCS3	Socs3
2.82998e-12	0.741612	0.806	0.54	6.55254e-08	AEC1	TGIF1	Tgif1
2.96646e-12	0.932109	0.863	0.671	6.86854e-08	AEC1	TSC22D2	Tsc22d2
3.03442e-12	0.911887	0.446	0.203	7.02589e-08	AEC1		Neat1
3.25802e-12	0.708319	0.926	0.824	7.54363e-08	AEC1	PNRC1	Pnrc1
4.34116e-12	0.768896	0.823	0.671	1.00515e-07	AEC1	LRRC42	Lrrc42
4.84951e-12	2.74964	0.56	0.368	1.12286e-07	AEC1	ACTA2	Acta2
6.50562e-12	0.82456	0.291	0.085	1.50631e-07	AEC1	NOS1AP	Nos1ap
6.61346e-12	0.933415	0.949	0.867	1.53128e-07	AEC1	HES1	Hes1
6.97522e-12	0.733009	0.349	0.124	1.61504e-07	AEC1	COBLL1	Cobll1
7.32394e-12	0.712355	0.811	0.577	1.69578e-07	AEC1		Sumf2
8.04188e-12	0.803301	0.92	0.776	1.86202e-07	AEC1	NFKBIA	Nfkbia
1.14429e-11	0.828424	0.531	0.29	2.6495e-07	AEC1	VWA5A	Vwa5a
1.16263e-11	0.782702	0.434	0.179	2.69196e-07	AEC1	HOXA7	Hoxa7
1.20601e-11	0.774488	0.714	0.455	2.7924e-07	AEC1	DNAJB4	Dnajb4
2.50884e-11	0.772691	0.697	0.471	5.80896e-07	AEC1	RAB34	Rab34
3.19357e-11	0.770508	0.571	0.325	7.39439e-07	AEC1	BMPR1A	Bmpr1a
4.97399e-11	0.923738	0.834	0.634	1.15168e-06	AEC1	NR4A1	Nr4a1
7.71504e-11	0.707536	0.777	0.582	1.78634e-06	AEC1	PRRG2	Prrg2
7.73193e-11	0.69999	0.446	0.2	1.79025e-06	AEC1		Plxna4os1
1.43377e-10	0.722268	0.229	0.059	3.31975e-06	AEC1	TMEFF2	Tmeff2
2.37711e-10	0.740689	0.303	0.109	5.50397e-06	AEC1	STARD10	Stard10
2.52585e-10	0.748696	0.806	0.623	5.84836e-06	AEC1	HSCB	Hscb
3.41137e-10	0.710962	0.771	0.584	7.89868e-06	AEC1	DHRS4	Dhrs4
3.5463e-10	0.792767	0.914	0.797	8.21111e-06	AEC1	ISYNA1	Isyna1
4.02418e-10	0.694144	0.543	0.322	9.3176e-06	AEC1	SFRP2	Sfrp2
4.08062e-10	0.867122	0.903	0.756	9.44827e-06	AEC1	ATF3	Atf3
4.23141e-10	0.727203	0.223	0.057	9.79741e-06	AEC1		Pitx2
4.24964e-10	0.760582	0.383	0.176	9.83962e-06	AEC1	CAPN5	Capn5
7.74575e-10	0.983366	0.674	0.431	1.79345e-05	AEC1		8430408G22Rik
1.06739e-09	0.782605	0.669	0.438	2.47143e-05	AEC1	TMEM158	Tmem158
1.67491e-09	0.709613	0.754	0.614	3.87808e-05	AEC1	PYCARD	Pycard
2.36248e-09	0.942186	0.44	0.231	5.4701e-05	AEC1	TPPP3	Tppp3
2.81218e-09	0.834123	0.56	0.351	6.51131e-05	AEC1	CELF2	Celf2
3.20561e-09	0.714155	0.417	0.196	7.42228e-05	AEC1	FRY	Fry
3.52286e-09	0.733296	0.611	0.416	8.15684e-05	AEC1	PTPRE	Ptpre
4.36078e-09	0.766106	0.349	0.15	0.000100969	AEC1	WFDC2	Wfdc2
4.84894e-09	0.701356	0.474	0.257	0.000112272	AEC1	AFF1	Aff1
6.21439e-09	0.90452	0.8	0.619	0.000143888	AEC1		Hist1h2bc
6.93443e-09	0.884899	0.731	0.525	0.00016056	AEC1	S100A6	S100a6
1.14987e-08	0.725082	0.469	0.266	0.000266241	AEC1	YPEL1	Ypel1
2.01899e-08	1.51037	0.486	0.305	0.000467476	AEC1	TAGLN	Tagln
2.24446e-08	0.710604	0.183	0.046	0.000519681	AEC1	DNM3	Dnm3
3.89351e-08	0.955321	0.446	0.268	0.000901502	AEC1	FZD2	Fzd2
7.06728e-08	0.696828	0.651	0.477	0.00163636	AEC1	B9D2	B9d2
9.04418e-08	1.738	0.646	0.562	0.00209409	AEC1	MYL9	Myl9
1.03393e-07	0.849577	0.554	0.373	0.00239396	AEC1	RUNX1	Runx1
1.09491e-07	0.707271	0.606	0.414	0.00253515	AEC1	S100A1	S100a1
1.35855e-07	0.739485	0.549	0.373	0.00314558	AEC1	SEMA3F	Sema3f
1.40774e-07	0.757155	0.869	0.776	0.00325948	AEC1	ATP13A3	Atp13a3
1.40982e-07	0.954032	0.886	0.821	0.0032643	AEC1	EGR1	Egr1
1.84412e-07	0.704538	0.897	0.839	0.00426988	AEC1	DNAJB1	Dnajb1
1.88354e-07	0.771717	0.629	0.442	0.00436114	AEC1	TANC2	Tanc2
1.93442e-07	0.865742	0.32	0.153	0.00447895	AEC1	ZNF667	Zfp667
2.19313e-07	0.819659	0.503	0.309	0.00507798	AEC1	SFRP1	Sfrp1
2.7203e-07	0.717686	0.537	0.349	0.00629858	AEC1	FBXO25	Fbxo25
7.33529e-07	0.719832	0.646	0.481	0.0169841	AEC1		5033406O09Rik
7.78333e-07	0.897869	0.486	0.288	0.0180215	AEC1		Sept4
1.70549e-06	0.903186	0.611	0.458	0.0394888	AEC1	LMNA	Lmna
4.90587e-34	0.94028	1	0.996	1.1359e-29	AEC2	SLC2A1	Slc2a1
3.98324e-30	0.758707	1	0.977	9.2228e-26	AEC2	TCF4	Tcf4
5.10639e-30	0.894153	0.98	0.865	1.18233e-25	AEC2	ARHGAP18	Arhgap18
5.38995e-30	0.749165	1	0.977	1.24799e-25	AEC2	ETS1	Ets1
1.18146e-29	1.07465	0.948	0.674	2.73555e-25	AEC2	NID2	Nid2
4.12569e-29	0.938272	0.98	0.921	9.55261e-25	AEC2	MYO10	Myo10
9.65798e-29	1.08151	0.961	0.9	2.23621e-24	AEC2	PTP4A3	Ptp4a3
1.53232e-27	1.06639	0.974	0.865	3.54794e-23	AEC2		Gja1
5.18254e-25	1.12616	0.961	0.763	1.19996e-20	AEC2	COL15A1	Col15a1
1.04837e-24	0.707219	0.974	0.963	2.42741e-20	AEC2	PPP1R2	Ppp1r2
1.04626e-23	0.950602	0.954	0.771	2.4225e-19	AEC2	UNC5B	Unc5b
3.78125e-23	0.90424	0.902	0.565	8.7551e-19	AEC2	ST8SIA4	St8sia4
6.18895e-23	1.42591	0.706	0.337	1.43299e-18	AEC2	PRDM1	Prdm1
7.3548e-23	1.05836	0.928	0.811	1.70293e-18	AEC2	TMEM255A	Tmem255a
5.84466e-22	0.714772	1	0.963	1.35327e-17	AEC2	RASGRP3	Rasgrp3
9.05375e-22	1.71617	0.686	0.36	2.0963e-17	AEC2	ESM1	Esm1
1.56685e-21	0.918968	0.908	0.807	3.62789e-17	AEC2	TUBB2A	Tubb2a
9.29157e-21	0.949387	0.98	0.942	2.15137e-16	AEC2	TIMP3	Timp3
9.56534e-21	0.852804	0.935	0.778	2.21476e-16	AEC2	KITLG	Kitl
1.97641e-20	0.812458	0.954	0.817	4.57619e-16	AEC2		Dusp3
4.89216e-20	0.791728	0.935	0.834	1.13273e-15	AEC2	RELL1	Rell1
1.58602e-19	0.800683	0.948	0.917	3.67226e-15	AEC2	VASH1	Vash1
2.65389e-19	0.72412	0.98	0.915	6.14483e-15	AEC2	ETS2	Ets2
4.48102e-19	1.21586	0.98	0.927	1.03754e-14	AEC2	IGFBP3	Igfbp3
5.40601e-19	1.32542	0.745	0.439	1.25171e-14	AEC2	VWA1	Vwa1
1.3663e-18	0.701306	0.974	0.861	3.16352e-14	AEC2	PALM	Palm
1.06467e-17	0.830803	0.791	0.503	2.46514e-13	AEC2	TSPAN15	Tspan15
1.79687e-17	0.829457	0.922	0.786	4.16048e-13	AEC2	PTPRG	Ptprg
1.15465e-16	0.794035	0.908	0.661	2.67348e-12	AEC2	ABCG1	Abcg1
1.188e-16	0.780865	0.948	0.854	2.75069e-12	AEC2	ROBO4	Robo4
1.78342e-16	0.790017	0.255	0.04	4.12932e-12	AEC2	TNFRSF11B	Tnfrsf11b
6.929e-16	0.872351	0.706	0.41	1.60434e-11	AEC2	LBH	Lbh
7.864e-16	0.816839	0.301	0.064	1.82083e-11	AEC2	CLCA2	Clca2
9.46871e-16	0.731605	0.595	0.277	2.19239e-11	AEC2	FILIP1	Filip1
1.41737e-15	0.912113	0.484	0.181	3.28177e-11	AEC2	ARAP2	Arap2
2.77806e-15	0.790745	0.941	0.757	6.43232e-11	AEC2	PCDH17	Pcdh17
4.95536e-14	0.831988	0.745	0.514	1.14736e-09	AEC2	SPRY4	Spry4
2.09399e-13	0.951767	0.614	0.36	4.84843e-09	AEC2	SMCO4	Smco4
4.73584e-13	0.817543	0.843	0.74	1.09654e-08	AEC2	EPHA2	Epha2
5.20321e-13	1.11267	0.882	0.796	1.20475e-08	AEC2	CDH2	Cdh2
5.78092e-13	0.861784	0.673	0.397	1.33851e-08	AEC2	ABCC4	Abcc4
8.42177e-13	0.814256	0.824	0.651	1.94998e-08	AEC2	PTPRK	Ptprk
9.92894e-13	0.818575	0.797	0.605	2.29895e-08	AEC2	HBEGF	Hbegf
3.16333e-12	0.781029	0.745	0.507	7.32437e-08	AEC2	ITGA1	Itga1
1.6204e-11	0.815766	0.562	0.316	3.75188e-07	AEC2	COLGALT2	Colgalt2
2.28938e-11	0.694887	0.876	0.78	5.30083e-07	AEC2	APBB2	Apbb2
2.77731e-11	0.797509	0.654	0.41	6.43059e-07	AEC2		Fam63b
3.12778e-11	0.756155	0.601	0.322	7.24205e-07	AEC2	LRP8	Lrp8
2.08955e-10	0.746775	0.83	0.582	4.83815e-06	AEC2	LEF1	Lef1
1.688e-09	0.774915	0.588	0.366	3.9084e-05	AEC2	TRIL	Tril
3.13605e-09	0.848942	0.536	0.291	7.2612e-05	AEC2	RAMP3	Ramp3
3.99269e-09	0.708498	0.85	0.769	9.24468e-05	AEC2	GLUL	Glul
5.17165e-09	0.718261	0.562	0.343	0.000119744	AEC2	FAM89A	Fam89a
1.10343e-08	1.07308	0.327	0.139	0.000255488	AEC2	FOXF2	Foxf2
1.42323e-08	0.794793	0.235	0.075	0.000329536	AEC2	ABCB1	Abcb1a
2.65023e-08	1.21718	0.34	0.16	0.000613633	AEC2	PRKCB	Prkcb
3.12532e-08	0.829323	0.51	0.297	0.000723637	AEC2	TOX3	Tox3
6.40308e-08	1.04418	0.327	0.152	0.00148257	AEC2	TTYH2	Ttyh2
1.14165e-07	0.736001	0.203	0.06	0.00264337	AEC2	CDH13	Cdh13
1.32991e-07	0.824774	0.778	0.707	0.00307927	AEC2	ABLIM1	Ablim1
2.07408e-07	0.695153	0.379	0.191	0.00480233	AEC2	ABTB2	Abtb2
3.8888e-07	0.87221	0.706	0.572	0.00900412	AEC2	KCNE3	Kcne3
1.06822e-06	1.00508	0.17	0.05	0.0247335	AEC2	APOD	Apod
1.30673e-06	0.728345	0.458	0.297	0.030256	AEC2	MCF2L	Mcf2l
2.59298e-65	1.62356	0.967	0.512	6.0038e-61	VeEC	NR2F2	Nr2f2
1.91726e-58	1.31548	0.993	0.671	4.43923e-54	VeEC	APLNR	Aplnr
5.92418e-58	1.5077	0.967	0.506	1.37168e-53	VeEC	NRP2	Nrp2
6.31608e-55	0.782356	1	1	1.46243e-50	VeEC	NCL	Ncl
5.36861e-53	1.24167	0.98	0.951	1.24305e-48	VeEC	ODC1	Odc1
1.13979e-50	0.858707	1	0.979	2.63907e-46	VeEC	HSPD1	Hspd1
2.99088e-41	1.71022	0.82	0.396	6.92508e-37	VeEC	FLRT2	Flrt2
5.15214e-41	0.914731	0.98	0.915	1.19293e-36	VeEC	GNL3	Gnl3
1.70693e-40	0.727121	1	1	3.95222e-36	VeEC	MIF	Mif
7.08011e-40	0.97248	0.961	0.817	1.63933e-35	VeEC	DKC1	Dkc1
1.94651e-38	0.983523	0.954	0.878	4.50695e-34	VeEC	SRM	Srm
7.10877e-37	1.40376	0.536	0.085	1.64597e-32	VeEC	LHX6	Lhx6
1.21755e-36	0.891044	0.971	0.707	2.81912e-32	VeEC	CCND1	Ccnd1
1.79119e-35	0.736572	0.987	0.976	4.14732e-31	VeEC	NHP2	Nhp2
5.28365e-34	0.790851	0.974	0.765	1.22338e-29	VeEC	RRM2	Rrm2
6.97618e-33	0.764144	0.987	0.878	1.61526e-28	VeEC		2810417H13Rik
3.09274e-32	0.979144	0.961	0.726	7.16093e-28	VeEC	MMRN1	Mmrn1
6.48257e-32	0.953766	0.889	0.716	1.50097e-27	VeEC	PSAT1	Psat1
2.70679e-29	0.749463	0.948	0.835	6.26731e-25	VeEC	MRTO4	Mrto4
1.65981e-28	0.721249	0.954	0.649	3.84312e-24	VeEC	PDE2A	Pde2a
3.06879e-28	0.703187	0.964	0.896	7.10547e-24	VeEC	DCTPP1	Dctpp1
5.36847e-28	0.735887	0.954	0.857	1.24301e-23	VeEC	SPC24	Spc24
3.54685e-26	1.10632	0.788	0.476	8.21237e-22	VeEC	MYO7A	Myo7a
6.89292e-26	0.821912	0.869	0.622	1.59599e-21	VeEC	MTHFD1	Mthfd1
2.88034e-25	0.817328	0.778	0.448	6.66914e-21	VeEC	SAMSN1	Samsn1
4.41053e-25	1.24971	0.5	0.146	1.02121e-20	VeEC	MAFB	Mafb
7.18013e-25	0.945499	0.706	0.387	1.66249e-20	VeEC		2010204K13Rik
6.64703e-24	0.822227	0.876	0.756	1.53905e-19	VeEC	TIMM8A	Timm8a1
1.85417e-23	0.753779	0.899	0.729	4.29315e-19	VeEC	ATIC	Atic
1.9731e-23	0.726489	0.915	0.695	4.56851e-19	VeEC		Fam64a
5.81868e-23	0.745003	0.889	0.604	1.34726e-18	VeEC	PRTG	Prtg
1.42696e-22	0.922104	0.765	0.466	3.30398e-18	VeEC	HK2	Hk2
1.64212e-22	0.787789	0.837	0.695	3.80216e-18	VeEC	RCC1	Rcc1
2.25386e-22	1.15817	0.582	0.223	5.21859e-18	VeEC	LAMA1	Lama1
5.19102e-22	0.922118	0.686	0.366	1.20193e-17	VeEC	UBASH3B	Ubash3b
9.78454e-22	0.810627	0.801	0.591	2.26551e-17	VeEC	SLC16A1	Slc16a1
9.93973e-22	1.64339	0.464	0.146	2.30145e-17	VeEC		Prl3b1
1.06609e-21	0.709139	0.876	0.637	2.46844e-17	VeEC	TK1	Tk1
1.56527e-21	0.727924	0.866	0.625	3.62422e-17	VeEC	AURKB	Aurkb
2.84965e-21	0.731435	0.879	0.793	6.59807e-17	VeEC	ATAD3A	Atad3a
1.93948e-20	0.744611	0.82	0.509	4.49068e-16	VeEC		Sgol1
4.08498e-20	0.708971	0.863	0.628	9.45837e-16	VeEC	DHFR	Dhfr
5.71857e-20	0.743473	0.781	0.491	1.32408e-15	VeEC	MYBL2	Mybl2
9.13862e-20	0.784211	0.735	0.396	2.11596e-15	VeEC	KCTD12	Kctd12
2.77943e-19	0.715866	0.735	0.466	6.4355e-15	VeEC	EXO1	Exo1
4.75977e-19	0.863212	0.712	0.418	1.10208e-14	VeEC	CDC6	Cdc6
6.51908e-19	0.695611	0.869	0.662	1.50943e-14	VeEC	CHAF1B	Chaf1b
1.07087e-18	0.759771	0.781	0.521	2.4795e-14	VeEC	FBXO5	Fbxo5
1.1683e-18	0.882941	0.683	0.433	2.70509e-14	VeEC	LCK	Lck
2.51727e-18	0.701962	0.908	0.75	5.82848e-14	VeEC	TCOF1	Tcof1
4.26481e-18	0.697442	0.853	0.655	9.87474e-14	VeEC	NME4	Nme4
5.64936e-18	0.700857	0.81	0.619	1.30805e-13	VeEC	DCTD	Dctd
4.91783e-17	0.944507	0.739	0.534	1.13867e-12	VeEC	PHGDH	Phgdh
5.61021e-17	0.701357	0.784	0.555	1.29899e-12	VeEC	CDC45	Cdc45
2.54485e-16	0.694368	0.83	0.671	5.89234e-12	VeEC	MYCN	Mycn
4.14843e-16	0.78224	0.732	0.509	9.60528e-12	VeEC	UNG	Ung
1.21863e-15	1.10417	0.627	0.381	2.82161e-11	VeEC	PTGS1	Ptgs1
7.11966e-15	0.829356	0.686	0.402	1.64849e-10	VeEC	PCDH7	Pcdh7
3.11353e-14	1.19444	0.507	0.25	7.20906e-10	VeEC	OIT3	Oit3
6.66191e-14	0.763286	0.546	0.284	1.5425e-09	VeEC	PTPN7	Ptpn7
1.12466e-13	0.698766	0.67	0.424	2.60404e-09	VeEC	ISOC1	Isoc1
1.12824e-13	0.954301	0.35	0.113	2.61232e-09	VeEC	RSAD2	Rsad2
2.42434e-13	0.782426	0.523	0.256	5.61331e-09	VeEC	FMO1	Fmo1
3.27477e-13	0.714219	0.814	0.689	7.58241e-09	VeEC	MYC	Myc
4.79039e-13	0.746278	0.546	0.287	1.10917e-08	VeEC		Hist1h1b
6.08182e-13	0.790425	0.608	0.338	1.40819e-08	VeEC	TBX1	Tbx1
1.68055e-12	0.739851	0.647	0.427	3.89114e-08	VeEC	LAT	Lat
1.44307e-11	0.703662	0.575	0.305	3.34129e-07	VeEC	TMEM37	Tmem37
4.70937e-11	0.714973	0.892	0.759	1.09041e-06	VeEC	DAB2	Dab2
1.79761e-10	0.755775	0.487	0.253	4.16219e-06	VeEC	GPR183	Gpr183
2.25539e-10	0.938237	0.804	0.646	5.22212e-06	VeEC	RPPH1	Rpph1
4.87018e-10	0.732994	0.252	0.076	1.12764e-05	VeEC	ACKR1	Ackr1
6.62551e-10	0.910658	0.438	0.229	1.53407e-05	VeEC	LPAR1	Lpar1
1.07217e-09	0.741084	0.359	0.168	2.48249e-05	VeEC	TGFBI	Tgfbi
1.22354e-08	0.778016	0.474	0.299	0.000283299	VeEC	RGS7BP	Rgs7bp
1.892e-08	0.841719	0.408	0.22	0.000438074	VeEC	BMP4	Bmp4
2.6382e-08	1.0386	1	0.988	0.000610848	VeEC		Casc4

## Sheet: DEGs of mAEC1 comp. mVeEC
gene	p_val	avg_logFC	pct.1	pct.2	p_val_adj	gene_mmu
BMX	1.05263e-76	2.53008	0.863	0.039	2.43725e-72	Bmx
GJA5	2.74688e-75	4.10179	0.994	0.49	6.36013e-71	Gja5
SERPINF1	1.31552e-74	3.05021	0.994	0.425	3.04596e-70	Serpinf1
GJA4	1.73859e-73	4.32491	0.994	0.696	4.02553e-69	Gja4
LTBP4	2.1758e-73	3.57864	0.914	0.137	5.03785e-69	Ltbp4
LAMA3	4.35339e-73	2.0418	0.84	0.042	1.00798e-68	Lama3
HEY2	5.0372e-73	2.40655	0.863	0.069	1.16631e-68	Hey2
VWF	1.62807e-72	3.67227	1	0.69	3.76963e-68	Vwf
SAT1	5.11262e-72	2.93563	1	0.895	1.18378e-67	Sat1
TMEM100	1.50953e-71	3.39328	0.92	0.199	3.49516e-67	Tmem100
MECOM	2.5417e-71	2.59985	0.989	0.5	5.88505e-67	Mecom
VEGFC	1.68423e-70	2.66962	0.989	0.435	3.89967e-66	Vegfc
SYNPO	3.32214e-69	2.14748	0.903	0.15	7.69208e-65	Synpo
PDLIM1	4.92255e-69	2.95662	0.977	0.474	1.13977e-64	Pdlim1
HEY1	1.2832e-67	2.90875	0.977	0.52	2.97113e-63	Hey1
S100A11	7.17111e-67	1.88736	1	0.971	1.6604e-62	S100a11
FBN1	2.10106e-66	2.52466	0.977	0.415	4.8648e-62	Fbn1
EPAS1	2.70836e-65	1.96421	1	0.85	6.27094e-61	Epas1
PCSK5	6.0387e-65	2.43386	0.914	0.229	1.3982e-60	Pcsk5
HTRA1	8.76608e-65	3.18588	0.8	0.065	2.0297e-60	Htra1
CTSH	1.10015e-63	3.06567	0.977	0.572	2.54728e-59	Ctsh
DKK2	7.02484e-63	3.00474	0.806	0.095	1.62653e-58	Dkk2
IGF2	3.1471e-62	1.16424	1	1	7.28679e-58	Igf2
SOX6	3.93817e-62	2.16642	0.823	0.105	9.11845e-58	Sox6
CD44	8.73247e-62	2.16908	0.931	0.359	2.02192e-57	Cd44
EFNB2	3.23985e-61	1.89332	0.994	0.879	7.50154e-57	Efnb2
NKX2-3	3.77488e-61	2.44119	0.857	0.167	8.74036e-57	Nkx2-3
	6.93911e-61	3.05562	0.949	0.507	1.60668e-56	Sdpr
	9.55848e-60	1.50566	1	1	2.21317e-55	H19
FN1	1.27733e-59	1.49381	1	1	2.95752e-55	Fn1
UNC5B	1.02839e-58	2.08228	0.989	0.647	2.38114e-54	Unc5b
FSTL1	4.51231e-58	1.32875	1	0.99	1.04478e-53	Fstl1
IFITM2	9.3442e-58	2.22988	0.983	0.788	2.16356e-53	Ifitm3
TRIM47	4.42985e-57	2.19178	0.931	0.402	1.02569e-52	Trim47
IFITM2	1.08527e-56	1.19069	1	0.997	2.51283e-52	Ifitm2
	5.38209e-56	1.34623	1	0.967	1.24617e-51	Ctsl
LTBP1	1.14455e-55	2.13318	0.88	0.304	2.65008e-51	Ltbp1
OCLN	5.91894e-55	1.12537	0.72	0.056	1.37047e-50	Ocln
CALCRL	1.4994e-53	1.59495	0.994	0.948	3.47171e-49	Calcrl
SMAD6	2.36297e-53	1.95974	0.931	0.343	5.47122e-49	Smad6
	2.73777e-53	1.83014	0.909	0.324	6.33903e-49	Fam198b
SOST	2.96051e-53	1.35395	0.794	0.121	6.85476e-49	Sost
NRP1	4.40964e-53	1.2704	1	0.997	1.02101e-48	Nrp1
ART4	4.93614e-53	1.81556	0.714	0.065	1.14291e-48	Art4
SLC45A4	6.49462e-53	2.43514	0.829	0.219	1.50376e-48	Slc45a4
EFNA1	1.1798e-52	1.66585	0.994	0.944	2.73171e-48	Efna1
MFAP2	1.66928e-52	2.18439	0.971	0.716	3.86506e-48	Mfap2
DLL4	2.93145e-52	1.8857	0.977	0.621	6.78748e-48	Dll4
COL18A1	3.35229e-52	0.994223	1	1	7.76188e-48	Col18a1
PDCD4	4.1384e-52	2.09496	0.971	0.503	9.58205e-48	Pdcd4
PROCR	2.15834e-51	2.22465	0.914	0.422	4.99742e-47	Procr
NEDD9	2.46443e-51	1.87906	0.966	0.569	5.70613e-47	Nedd9
	3.25881e-51	1.48699	0.663	0.036	7.54546e-47	Akr1c14
ADGRG6	4.0584e-51	1.63346	0.806	0.154	9.39682e-47	Adgrg6
ICAM2	5.17868e-51	1.02951	0.994	0.997	1.19907e-46	Icam2
C16orf89	6.86456e-51	2.42166	0.829	0.225	1.58942e-46	AU021092
FBLIM1	1.06269e-50	1.57144	0.983	0.667	2.46055e-46	Fblim1
NPR3	1.41009e-49	2.01244	0.977	0.641	3.26493e-45	Npr3
STMN2	1.49855e-49	2.41519	0.943	0.471	3.46974e-45	Stmn2
CCDC80	1.83836e-49	1.6646	0.92	0.359	4.25653e-45	Ccdc80
GATA6	2.78353e-49	1.76648	0.851	0.229	6.44498e-45	Gata6
ACE	5.38151e-49	1.4874	0.617	0.026	1.24604e-44	Ace
IRF6	8.60453e-49	1.79031	0.583	0.007	1.99229e-44	Irf6
TM4SF1	1.0465e-48	2.97387	0.88	0.399	2.42307e-44	Tm4sf1
SLC18A2	1.49738e-48	1.68201	0.971	0.562	3.46704e-44	Slc18a2
KRT18	1.5345e-48	1.938	0.737	0.127	3.55297e-44	Krt18
SPARCL1	1.60784e-48	1.89409	0.977	0.729	3.72279e-44	Sparcl1
RAMP2	2.01659e-48	1.1315	1	1	4.66922e-44	Ramp2
EMB	2.89844e-48	1.87903	0.943	0.552	6.71104e-44	Emb
CLEC14A	1.695e-47	1.39518	0.989	0.837	3.92459e-43	Clec14a
WIPF3	2.06926e-47	1.73874	0.709	0.088	4.79115e-43	Wipf3
PI16	2.2069e-47	1.6283	0.749	0.114	5.10987e-43	Pi16
ECSCR	2.50479e-47	1.01972	1	0.997	5.79958e-43	Ecscr
EVA1A	7.8329e-47	1.64998	0.851	0.252	1.81363e-42	Eva1a
PECAM1	2.14408e-46	0.8691	1	0.997	4.9644e-42	Pecam1
PALLD	2.19795e-46	1.65458	0.954	0.546	5.08913e-42	Palld
PDE9A	6.03738e-46	1.51084	0.737	0.131	1.39789e-41	Pde9a
LAMA5	6.49431e-46	1.55018	0.914	0.376	1.50369e-41	Lama5
PTPRB	8.37428e-46	1.24305	0.994	0.931	1.93898e-41	Ptprb
IGFBP2	9.08593e-46	1.59666	0.966	0.791	2.10376e-41	Igfbp2
B2M	2.0763e-45	1.19262	1	0.987	4.80746e-41	B2m
TSC22D1	2.54401e-45	1.36265	0.989	0.984	5.89041e-41	Tsc22d1
	3.09573e-45	1.4671	0.629	0.059	7.16784e-41	5930403L14Rik
CPXM1	4.81429e-45	1.73399	0.949	0.598	1.1147e-40	Cpxm1
CDKN1C	8.64835e-45	1.79169	1	0.905	2.00244e-40	Cdkn1c
ACER2	9.46285e-45	1.57701	0.96	0.562	2.19103e-40	Acer2
MET	1.36134e-44	1.38087	0.566	0.02	3.15204e-40	Met
	1.79689e-44	1.6075	0.806	0.216	4.16051e-40	Gm14207
JAG1	1.90467e-44	1.9563	0.931	0.569	4.41008e-40	Jag1
MLLT3	3.41637e-44	1.99779	0.914	0.51	7.91025e-40	Mllt3
PMEPA1	1.31575e-43	1.92391	0.869	0.34	3.04649e-39	Pmepa1
PLCG2	1.38311e-43	1.64096	0.891	0.441	3.20246e-39	Plcg2
	1.638e-43	1.11913	1	0.951	3.79262e-39	Tmem2
SMPDL3A	3.34058e-43	1.56828	0.789	0.209	7.73478e-39	Smpdl3a
	4.68924e-43	1.56044	0.914	0.618	1.08575e-38	Aes
	4.72312e-43	1.591	0.937	0.533	1.09359e-38	Camk2d
	1.65272e-42	0.770068	1	0.987	3.82672e-38	Sepw1
P4HA3	2.70888e-42	1.33027	0.577	0.033	6.27213e-38	P4ha3
TIMP2	4.6434e-42	1.55962	0.823	0.294	1.07513e-37	Timp2
	8.86912e-42	1.37682	0.577	0.042	2.05356e-37	Tnfrsf26
EMP2	1.29029e-41	1.49529	0.623	0.078	2.98753e-37	Emp2
SNCAIP	1.46621e-41	1.30682	0.737	0.157	3.39486e-37	Sncaip
TMEM59	1.75387e-41	1.00943	0.989	0.961	4.06092e-37	Tmem59
RGS2	2.08747e-41	1.59448	0.983	0.905	4.83333e-37	Rgs2
AGRN	2.15003e-41	1.29149	0.989	0.801	4.97818e-37	Agrn
TMEM176B	7.15815e-41	2.11172	0.88	0.497	1.6574e-36	Tmem176b
HID1	7.67685e-41	1.4555	0.949	0.536	1.7775e-36	Hid1
FOXC2	8.54765e-41	1.5413	0.891	0.382	1.97912e-36	Foxc2
IGSF3	9.11621e-41	1.70666	0.874	0.356	2.11077e-36	Igsf3
	2.50411e-40	1.28846	0.606	0.062	5.79801e-36	Casp4
EDN1	2.76268e-40	2.09207	0.92	0.562	6.39672e-36	Edn1
TMEM255B	3.10229e-40	1.50507	0.531	0.023	7.18305e-36	Tmem255b
RGS3	3.70087e-40	1.23192	0.989	0.882	8.569e-36	Rgs3
CREG1	9.47568e-40	1.13732	0.989	0.879	2.194e-35	Creg1
	9.59224e-40	1.12773	0.983	0.941	2.22099e-35	Prkcdbp
FBLN5	1.49207e-39	2.23022	0.503	0.013	3.45474e-35	Fbln5
MAGED2	5.34475e-39	0.879326	1	0.99	1.23752e-34	Maged2
TINAGL1	8.25968e-39	1.52901	0.869	0.399	1.91245e-34	Tinagl1
BCL11A	1.13035e-38	1.37279	0.731	0.19	2.61721e-34	Bcl11a
CXCR4	1.13236e-38	0.990805	0.543	0.042	2.62186e-34	Cxcr4
MT3	1.50921e-38	1.4091	0.514	0.026	3.49442e-34	Mt3
DHH	1.787e-38	1.44058	0.686	0.134	4.13762e-34	Dhh
ISL1	1.97509e-38	1.85638	0.743	0.212	4.57312e-34	Isl1
MEIS2	3.78862e-38	1.60949	0.863	0.451	8.77217e-34	Meis2
ELN	5.36718e-38	2.62833	0.577	0.072	1.24272e-33	Eln
GATA3	7.93333e-38	1.5226	0.903	0.422	1.83688e-33	Gata3
BTG2	9.77838e-38	1.79258	0.971	0.732	2.26409e-33	Btg2
ECM1	1.06384e-37	1.37384	0.977	0.846	2.46322e-33	Ecm1
FBLN2	1.4192e-37	2.10237	0.543	0.049	3.28602e-33	Fbln2
MAP1LC3B2	1.45424e-37	0.955458	0.989	0.941	3.36715e-33	Map1lc3b
MMRN2	1.56854e-37	0.957819	0.994	0.974	3.63179e-33	Mmrn2
TMEM44	1.60195e-37	1.42721	0.886	0.405	3.70916e-33	Tmem44
TRIM46	1.6208e-37	1.33956	0.56	0.056	3.75281e-33	Trim46
CD63	1.68799e-37	1.26483	0.971	0.876	3.90836e-33	Cd63
NEURL3	1.855e-37	1.65919	0.697	0.147	4.29508e-33	Neurl3
ZFP69	2.53424e-37	1.26613	0.949	0.542	5.86777e-33	Zfp69
TSPAN13	3.4615e-37	1.16523	0.983	0.873	8.01477e-33	Tspan13
CLCF1	4.37374e-37	0.877153	0.514	0.029	1.01269e-32	Clcf1
	4.68744e-37	0.802626	1	0.993	1.08533e-32	Wbp5
UBC	4.98261e-37	0.813997	0.994	1	1.15367e-32	Ubc
DENND3	5.04575e-37	1.16702	0.646	0.101	1.16829e-32	Dennd3
MALL	5.37608e-37	1.51072	0.846	0.373	1.24478e-32	Mall
ENTPD1	5.90673e-37	1.44784	0.846	0.327	1.36764e-32	Entpd1
LYPD6	9.8354e-37	1.65208	0.543	0.049	2.27729e-32	Lypd6
CAV1	1.00122e-36	1.65099	0.903	0.523	2.31822e-32	Cav1
CCDC28B	1.48847e-36	1.52881	0.88	0.526	3.4464e-32	Ccdc28b
EHD4	2.47427e-36	1.31363	0.96	0.85	5.72892e-32	Ehd4
PTCHD1	2.77009e-36	1.47458	0.674	0.131	6.41386e-32	Ptchd1
LIPA	3.31654e-36	1.17139	0.971	0.745	7.67911e-32	Lipa
TSPAN2	3.83189e-36	1.35073	0.937	0.601	8.87236e-32	Tspan2
SMIM14	8.34055e-36	1.57422	0.88	0.562	1.93117e-31	Smim14
CYB561	8.83139e-36	1.17254	0.629	0.105	2.04482e-31	Cyb561
	9.92573e-36	1.49438	0.697	0.186	2.2982e-31	H2-K1
PPP1R15A	1.48072e-35	1.8415	0.914	0.65	3.42846e-31	Ppp1r15a
UNC13B	2.18388e-35	1.53374	0.629	0.127	5.05656e-31	Unc13b
SETBP1	2.59545e-35	1.06754	0.663	0.137	6.0095e-31	Setbp1
CCDC60	2.66517e-35	1.2746	0.56	0.065	6.17094e-31	Ccdc60
CTSC	3.66882e-35	1.42962	0.709	0.186	8.49478e-31	Ctsc
PRNP	4.13852e-35	1.04171	0.994	0.922	9.58232e-31	Prnp
AGR2	5.89658e-35	2.15609	0.503	0.036	1.36529e-30	Agr2
NUAK1	6.50361e-35	1.36567	0.583	0.075	1.50584e-30	Nuak1
PTGIS	1.27525e-34	1.59269	0.863	0.412	2.95272e-30	Ptgis
CBX6	1.69805e-34	1.24234	0.771	0.235	3.93166e-30	Cbx6
TMEM176A	1.83413e-34	1.74037	0.806	0.359	4.24674e-30	Tmem176a
SEMA7A	1.94005e-34	1.05844	0.486	0.029	4.49199e-30	Sema7a
	2.6137e-34	1.31081	0.926	0.565	6.05175e-30	Ssfa2
MGP	3.16359e-34	1.96153	0.469	0.023	7.32498e-30	Mgp
BST2	3.55274e-34	1.34031	0.966	0.814	8.22602e-30	Bst2
MAPK3	5.58658e-34	0.9194	0.994	0.918	1.29352e-29	Mapk3
ITPR3	5.82601e-34	1.22562	0.96	0.526	1.34895e-29	Itpr3
	6.01167e-34	2.10354	0.423	0.003	1.39194e-29	Gkn3
DMD	8.13749e-34	1.22181	0.634	0.134	1.88415e-29	Dmd
LMO7	1.04743e-33	1.35775	0.583	0.088	2.42522e-29	Lmo7
PRICKLE2	1.0632e-33	1.08888	0.571	0.078	2.46173e-29	Prickle2
TNS1	1.33537e-33	1.34552	0.8	0.314	3.09192e-29	Tns1
PDE3A	1.61114e-33	1.20444	0.417	0.003	3.73044e-29	Pde3a
IER3	1.69898e-33	1.92734	0.891	0.539	3.93382e-29	Ier3
SMAD7	2.2847e-33	1.46031	0.891	0.565	5.29e-29	Smad7
THSD7A	2.52946e-33	1.59765	0.669	0.157	5.85671e-29	Thsd7a
MYCT1	3.30133e-33	1.19512	0.954	0.84	7.64391e-29	Myct1
FGFR1	4.01747e-33	1.35648	0.96	0.742	9.30206e-29	Fgfr1
GADD45B	5.7559e-33	1.66289	0.743	0.245	1.33272e-28	Gadd45b
CRIP1	5.79113e-33	1.25674	0.983	0.938	1.34088e-28	Crip1
EMP3	7.48072e-33	1.81969	0.846	0.503	1.73208e-28	Emp3
SMTNL1	1.19849e-32	1.4028	0.463	0.029	2.77499e-28	Smtnl1
TOX	1.93007e-32	1.3287	0.606	0.114	4.46889e-28	Tox
	2.78723e-32	1.15582	0.949	0.752	6.45356e-28	Prr13
PLOD1	3.13549e-32	1.05087	0.971	0.83	7.2599e-28	Plod1
PRDM16	3.42527e-32	1.29964	0.72	0.222	7.93086e-28	Prdm16
CHD3	3.58563e-32	1.36031	0.92	0.575	8.30216e-28	Chd3
F11R	3.91511e-32	0.788458	1	0.974	9.06505e-28	F11r
KLHL35	5.39978e-32	1.32736	0.543	0.075	1.25027e-27	Klhl35
ADAMTS13	9.28755e-32	0.887664	0.989	0.971	2.15044e-27	Adamts13
SERF1B	1.22351e-31	1.27089	0.96	0.83	2.83292e-27	Serf1
YPEL3	1.38633e-31	1.34322	0.823	0.376	3.2099e-27	Ypel3
	1.57999e-31	0.831002	1	1	3.6583e-27	Malat1
LDLRAD4	1.62983e-31	1.16701	0.589	0.101	3.7737e-27	Ldlrad4
BMP1	1.9352e-31	1.15805	0.96	0.627	4.48077e-27	Bmp1
MANSC1	3.39183e-31	0.98871	0.617	0.131	7.85344e-27	Mansc1
TXNIP	6.46433e-31	1.10386	0.971	0.905	1.49675e-26	Txnip
CRACR2B	7.13324e-31	1.19377	0.914	0.572	1.65163e-26	Cracr2b
PIK3R3	7.81127e-31	1.10352	0.874	0.448	1.80862e-26	Pik3r3
SLC9A3R1	1.02856e-30	1.5657	0.731	0.356	2.38153e-26	Slc9a3r1
DNAJB9	1.23731e-30	1.441	0.88	0.549	2.86487e-26	Dnajb9
ATP13A2	1.27045e-30	1.30671	0.931	0.641	2.94161e-26	Atp13a2
KLHL13	1.63339e-30	1.18899	0.846	0.399	3.78196e-26	Klhl13
SMTNL2	1.75256e-30	1.30617	0.84	0.542	4.05787e-26	Smtnl2
	1.7624e-30	0.9877	0.394	0.007	4.08066e-26	Clca3a1
CYP26B1	2.3265e-30	1.34341	0.857	0.493	5.38678e-26	Cyp26b1
PROM1	2.70838e-30	1.22435	0.92	0.565	6.27098e-26	Prom1
ELF1	3.08387e-30	1.6054	0.84	0.529	7.14039e-26	Elf1
	3.4598e-30	1.16636	0.531	0.078	8.01082e-26	Naip5
GABARAP	3.86829e-30	0.751261	0.971	0.971	8.95665e-26	Gabarap
IKZF2	4.65706e-30	0.950424	0.634	0.15	1.07829e-25	Ikzf2
CDH5	5.03636e-30	0.709671	1	1	1.16612e-25	Cdh5
COX7A2L	5.63522e-30	0.72322	0.983	0.971	1.30478e-25	Cox7a2l
RNASEK	6.49155e-30	0.791649	0.994	0.984	1.50305e-25	Rnasek
SLC9A3R2	6.9139e-30	1.06525	0.994	0.892	1.60084e-25	Slc9a3r2
FRYL	1.6586e-29	1.11372	0.949	0.65	3.84032e-25	Fryl
GPM6B	2.65612e-29	1.58468	0.703	0.275	6.14998e-25	Gpm6b
AQP1	2.69436e-29	1.57776	0.68	0.248	6.23852e-25	Aqp1
RSRP1	3.42426e-29	0.853557	0.983	0.918	7.92854e-25	Rsrp1
SULF1	3.47908e-29	1.10153	0.44	0.033	8.05547e-25	Sulf1
SP110	3.53131e-29	1.21847	0.583	0.114	8.1764e-25	Sp110
S100A4	5.01671e-29	1.35116	0.383	0.01	1.16157e-24	S100a4
PLAT	5.83446e-29	1.27588	0.669	0.203	1.35091e-24	Plat
FZD6	6.15855e-29	1.06014	0.794	0.31	1.42595e-24	Fzd6
ITGA5	6.50899e-29	0.788751	0.994	0.971	1.50709e-24	Itga5
	7.3561e-29	0.871549	0.549	0.085	1.70323e-24	4930412O13Rik
SLC8A1	7.91936e-29	1.53179	0.48	0.062	1.83365e-24	Slc8a1
NINJ1	8.58552e-29	1.29122	0.897	0.595	1.98789e-24	Ninj1
SOX17	9.89024e-29	1.08424	0.971	0.879	2.28999e-24	Sox17
AZIN1	1.22377e-28	1.13377	0.96	0.889	2.83352e-24	Azin1
APOE	1.51201e-28	1.12884	1	0.948	3.50092e-24	Apoe
MGST3	1.57933e-28	1.65566	0.851	0.559	3.65679e-24	Mgst3
SNCG	2.55348e-28	1.83523	0.851	0.523	5.91233e-24	Sncg
FIS1	3.02407e-28	0.723467	0.994	0.974	7.00192e-24	Fis1
	4.70879e-28	1.16271	0.949	0.752	1.09027e-23	H2-D1
HS6ST1	5.93179e-28	1.46764	0.8	0.438	1.37345e-23	Hs6st1
GRN	6.1962e-28	1.01618	0.931	0.719	1.43467e-23	Grn
PLD3	6.77277e-28	1.04384	0.817	0.399	1.56817e-23	Pld3
CAV2	9.48351e-28	1.16001	0.886	0.556	2.19581e-23	Cav2
TAPBP	1.29833e-27	1.26252	0.811	0.379	3.00614e-23	Tapbp
COL5A2	1.37819e-27	1.34345	0.914	0.739	3.19106e-23	Col5a2
FAS	1.40591e-27	1.2111	0.589	0.167	3.25523e-23	Fas
F10	1.79335e-27	1.68663	0.72	0.333	4.15233e-23	F10
RASSF9	2.38811e-27	1.21572	0.594	0.131	5.52942e-23	Rassf9
	2.90882e-27	1.55013	0.743	0.32	6.73509e-23	Gsta4
NFKBIZ	3.38322e-27	1.49763	0.806	0.363	7.83351e-23	Nfkbiz
BCAM	3.7319e-27	1.43432	0.56	0.141	8.64084e-23	Bcam
MMP11	4.84813e-27	1.09335	0.566	0.111	1.12254e-22	Mmp11
PALMD	5.06384e-27	0.784165	0.537	0.088	1.17248e-22	Palmd
PPDPF	5.79647e-27	0.804179	0.983	0.931	1.34211e-22	Ppdpf
PNPLA2	5.99117e-27	1.04415	0.811	0.386	1.3872e-22	Pnpla2
COL4A5	6.33599e-27	0.937253	0.6	0.154	1.46703e-22	Col4a5
CAPG	8.07601e-27	1.22588	0.891	0.605	1.86992e-22	Capg
LYL1	8.65709e-27	1.05547	0.937	0.794	2.00446e-22	Lyl1
NFIX	9.19655e-27	1.15351	0.549	0.118	2.12937e-22	Nfix
NIPAL2	1.06012e-26	1.25393	0.429	0.042	2.45461e-22	Nipal2
	1.44386e-26	1.30661	0.434	0.049	3.34312e-22	Sult1a1
MMP2	1.45742e-26	0.824623	0.977	0.961	3.3745e-22	Mmp2
ID3	1.63023e-26	0.762561	1	0.987	3.77464e-22	Id3
JUN	1.81101e-26	1.29796	0.954	0.958	4.19322e-22	Jun
JUND	3.31632e-26	1.22254	0.966	0.85	7.67861e-22	Jund
CLEC1A	3.66865e-26	1.20044	0.6	0.17	8.49438e-22	Clec1a
EFEMP1	6.12915e-26	0.735379	0.4	0.033	1.41914e-21	Efemp1
WNK4	6.93389e-26	1.22216	0.611	0.167	1.60547e-21	Wnk4
LAMB2	6.95982e-26	1.0821	0.771	0.353	1.61148e-21	Lamb2
RET	8.4802e-26	1.3128	0.446	0.059	1.9635e-21	Ret
SQSTM1	1.05049e-25	0.981968	0.954	0.876	2.43231e-21	Sqstm1
WNT11	1.19827e-25	0.715232	0.411	0.039	2.77447e-21	Wnt11
WBP1L	1.31666e-25	0.997022	0.971	0.873	3.0486e-21	Wbp1l
CTSB	1.40002e-25	0.86449	0.989	0.931	3.24161e-21	Ctsb
CNPY2	1.55446e-25	0.716662	1	0.948	3.5992e-21	Cnpy2
CYTH3	1.56041e-25	1.16095	0.783	0.408	3.61298e-21	Cyth3
RBP1	1.71693e-25	1.39078	0.949	0.85	3.97537e-21	Rbp1
CXCL16	2.10963e-25	0.846213	0.474	0.065	4.88465e-21	Cxcl16
SOX7	2.22855e-25	1.04847	0.966	0.859	5.15998e-21	Sox7
VEGFA	2.29058e-25	1.10715	0.783	0.389	5.3036e-21	Vegfa
TXNRD3	2.4302e-25	1.16448	0.583	0.154	5.62688e-21	Txnrd3
ARMCX6	2.54912e-25	1.10994	0.817	0.428	5.90224e-21	Armcx6
ALOX12	3.04249e-25	1.72359	0.726	0.382	7.04459e-21	Alox12
ALPK3	4.40884e-25	0.890118	0.514	0.095	1.02082e-20	Alpk3
SHISA5	5.63658e-25	0.851062	0.977	0.82	1.30509e-20	Shisa5
CTSW	6.05375e-25	0.99361	0.463	0.065	1.40169e-20	Ctsw
LAPTM5	6.14481e-25	1.20253	0.926	0.758	1.42277e-20	Laptm5
FAM214B	7.33139e-25	1.25482	0.714	0.307	1.69751e-20	Fam214b
PAM	7.7116e-25	0.807157	0.943	0.601	1.78554e-20	Pam
REEP2	7.98127e-25	1.04743	0.56	0.137	1.84798e-20	Reep2
SLIT2	8.30512e-25	1.22418	0.646	0.232	1.92297e-20	Slit2
PDZK1IP1	8.83474e-25	1.49548	0.491	0.105	2.0456e-20	Pdzk1ip1
ITM2A	9.44785e-25	1.10991	0.983	0.837	2.18756e-20	Itm2a
ANXA1	9.79445e-25	1.15504	0.44	0.062	2.26781e-20	Anxa1
GCNT2	9.89799e-25	0.961366	0.691	0.258	2.29178e-20	Gcnt2
TMX4	1.17183e-24	0.986343	0.891	0.536	2.71325e-20	Tmx4
PLCD3	1.48847e-24	0.743854	0.497	0.095	3.44641e-20	Plcd3
MEGF6	1.75412e-24	1.12307	0.806	0.431	4.0615e-20	Megf6
YPEL5	2.14646e-24	0.924054	0.909	0.588	4.96991e-20	Ypel5
RBM38	2.15116e-24	1.01573	0.943	0.791	4.98079e-20	Rbm38
BCR	2.92049e-24	1.36041	0.914	0.65	6.76209e-20	Bcr
HS3ST1	3.02516e-24	0.9803	0.543	0.127	7.00447e-20	Hs3st1
	4.24936e-24	0.8711	0.983	0.84	9.83897e-20	Notch4
RASGEF1B	4.52801e-24	0.961365	0.651	0.219	1.04842e-19	Rasgef1b
FJX1	4.68081e-24	1.06342	0.531	0.124	1.08379e-19	Fjx1
SYT15	4.79973e-24	1.20882	0.549	0.157	1.11133e-19	Syt15
MEIS1	4.98179e-24	1.16551	0.806	0.513	1.15348e-19	Meis1
	5.65358e-24	1.18429	0.914	0.742	1.30903e-19	Selm
FAM181B	6.24664e-24	1.18091	0.709	0.284	1.44635e-19	Fam181b
	9.23135e-24	0.789632	1	0.915	2.13743e-19	Ptrf
HSD11B2	9.9382e-24	1.26286	0.703	0.314	2.30109e-19	Hsd11b2
VWA5A	1.48251e-23	0.968491	0.383	0.039	3.4326e-19	AW551984
OSMR	2.00425e-23	1.1786	0.509	0.114	4.64063e-19	Osmr
IFITM2	2.16594e-23	1.21072	0.674	0.275	5.01502e-19	Ifitm1
OAZ2	2.19598e-23	0.764958	0.977	0.954	5.08457e-19	Oaz2
	3.95507e-23	0.998853	0.846	0.507	9.15756e-19	Fam213a
CYP26A1	4.91021e-23	1.51011	0.531	0.154	1.13691e-18	Cyp26a1
CYTL1	5.69065e-23	1.269	0.354	0.029	1.31761e-18	Cytl1
PIK3C2B	9.68133e-23	1.0309	0.926	0.732	2.24161e-18	Pik3c2b
CPT1A	1.05581e-22	0.984452	0.606	0.199	2.44461e-18	Cpt1a
IGFBP3	1.14459e-22	1.36281	0.977	0.899	2.65019e-18	Igfbp3
HOXA9	1.20033e-22	0.815056	0.76	0.297	2.77925e-18	Hoxa9
HSPA1A	1.21689e-22	1.50041	0.594	0.209	2.81759e-18	Hspa1b
SAMD10	1.24749e-22	1.00625	0.577	0.167	2.88845e-18	Samd10
GRIK5	1.26645e-22	1.07919	0.497	0.114	2.93233e-18	Grik5
FRK	1.45178e-22	0.980695	0.491	0.108	3.36146e-18	Frk
LMCD1	1.63185e-22	1.08877	0.423	0.062	3.77839e-18	Lmcd1
MAP1LC3A	1.70735e-22	0.991785	0.949	0.739	3.95321e-18	Map1lc3a
KLF4	1.84547e-22	1.49287	0.851	0.572	4.27299e-18	Klf4
CBFA2T3	1.85241e-22	1.08512	0.926	0.683	4.28906e-18	Cbfa2t3
MYO1D	2.35216e-22	0.86421	0.4	0.052	5.4462e-18	Myo1d
UTRN	2.47382e-22	0.774284	0.989	0.922	5.72789e-18	Utrn
KANK1	2.52646e-22	0.993117	0.651	0.225	5.84977e-18	Kank1
ZBTB4	2.61271e-22	1.17662	0.417	0.062	6.04947e-18	Zbtb4
NREP	2.65454e-22	0.732524	0.983	0.941	6.14631e-18	Nrep
FEV	3.11387e-22	1.13307	0.474	0.095	7.20986e-18	Fev
RPS6KA5	3.74835e-22	0.900818	0.469	0.088	8.67892e-18	Rps6ka5
TEC	4.66816e-22	1.16915	0.52	0.147	1.08087e-17	Tec
HSPA1A	4.74872e-22	1.25973	0.709	0.327	1.09952e-17	Hspa1a
ZFP36	4.93603e-22	1.33272	0.88	0.618	1.14289e-17	Zfp36
NFAT5	5.09682e-22	1.0935	0.909	0.65	1.18012e-17	Nfat5
HEXA	5.24569e-22	0.833594	0.96	0.859	1.21459e-17	Hexa
NPC2	8.18608e-22	0.724822	0.977	0.958	1.8954e-17	Npc2
UBB	1.02004e-21	0.806081	0.989	0.99	2.3618e-17	Ubb
CLU	1.04658e-21	1.45632	0.834	0.624	2.42326e-17	Clu
SIGIRR	1.337e-21	1.07311	0.754	0.363	3.0957e-17	Sigirr
DDIT4	1.35464e-21	0.750908	0.72	0.307	3.13654e-17	Ddit4
CADPS2	1.49186e-21	0.871097	0.303	0.013	3.45425e-17	Cadps2
MMP14	2.32613e-21	0.693564	0.994	0.908	5.38592e-17	Mmp14
	2.82707e-21	1.19356	0.829	0.529	6.54581e-17	1110007C09Rik
LY6G6D	2.95257e-21	0.932199	0.44	0.082	6.83638e-17	Ly6g6d
ISCA1	2.96758e-21	0.765754	0.96	0.915	6.87113e-17	Isca1
SDC1	3.09375e-21	1.3309	0.869	0.598	7.16326e-17	Sdc1
GATA2	3.09396e-21	0.944547	0.92	0.68	7.16376e-17	Gata2
SPON2	3.13257e-21	1.20713	0.457	0.092	7.25316e-17	Spon2
B3GNT8	3.24702e-21	1.10229	0.354	0.039	7.51816e-17	B3gnt8
EDEM2	3.37046e-21	0.984498	0.869	0.657	7.80397e-17	Edem2
SFXN3	3.75983e-21	1.07039	0.68	0.324	8.7055e-17	Sfxn3
FNDC3B	4.50834e-21	1.05847	0.857	0.68	1.04386e-16	Fndc3b
	6.34996e-21	0.947943	0.583	0.19	1.47027e-16	Aaed1
ADIPOR2	8.97197e-21	0.926399	0.949	0.745	2.07737e-16	Adipor2
STAT3	1.0087e-20	0.96251	0.926	0.745	2.33554e-16	Stat3
RABAC1	1.01319e-20	0.705908	0.971	0.873	2.34593e-16	Rabac1
RASL11B	1.02512e-20	1.31295	0.731	0.35	2.37356e-16	Rasl11b
FOSB	1.08468e-20	1.72507	0.874	0.765	2.51148e-16	Fosb
CCPG1	1.15798e-20	0.978658	0.726	0.333	2.6812e-16	Ccpg1
SLC6A6	1.54778e-20	0.708685	0.994	0.951	3.58372e-16	Slc6a6
CPQ	1.55329e-20	0.831872	0.577	0.186	3.5965e-16	Cpq
C1QTNF6	1.62177e-20	1.05062	0.823	0.507	3.75505e-16	C1qtnf6
ABLIM1	1.65222e-20	0.77006	0.886	0.605	3.82555e-16	Ablim1
ITGB4	2.11826e-20	0.999824	0.36	0.042	4.90461e-16	Itgb4
MTMR11	2.43203e-20	1.10913	0.594	0.212	5.63113e-16	Mtmr11
PRR5-ARHGAP8	2.45288e-20	0.725797	0.314	0.023	5.67939e-16	Arhgap8
HCFC1R1	2.57303e-20	1.03055	0.846	0.549	5.95758e-16	Hcfc1r1
	2.6149e-20	1.11724	0.777	0.487	6.05455e-16	Pqlc1
LAMC3	2.82596e-20	0.837689	0.274	0.007	6.54323e-16	Lamc3
TMED4	2.91757e-20	0.860531	0.937	0.827	6.75534e-16	Tmed4
DUSP1	3.01194e-20	1.22167	0.949	0.82	6.97384e-16	Dusp1
	3.02035e-20	0.761159	0.337	0.036	6.99332e-16	BC064078
	3.29116e-20	0.722639	0.966	0.925	7.62035e-16	Myl12b
CD40	3.29743e-20	0.832999	0.909	0.592	7.63487e-16	Cd40
TXNDC5	3.39871e-20	0.765528	0.977	0.951	7.86936e-16	Txndc5
TIMM10B	3.80992e-20	0.733639	0.983	0.948	8.8215e-16	Timm10b
EFEMP2	3.90965e-20	0.902684	0.874	0.69	9.05241e-16	Efemp2
AVPI1	4.58492e-20	1.16826	0.703	0.353	1.06159e-15	Avpi1
ANXA6	5.23762e-20	0.768802	1	0.958	1.21272e-15	Anxa6
NUPR1	7.07658e-20	0.976833	0.349	0.042	1.63851e-15	Nupr1
RILPL2	7.76034e-20	1.03834	0.754	0.373	1.79683e-15	Rilpl2
ATP6V0E1	7.99784e-20	0.717865	0.966	0.915	1.85182e-15	Atp6v0e
CALML4	8.1281e-20	1.03583	0.371	0.056	1.88198e-15	Calml4
ID1	8.61522e-20	1.03581	0.96	0.889	1.99477e-15	Id1
PLAUR	9.16474e-20	1.02247	0.743	0.376	2.122e-15	Plaur
TMEM221	9.2247e-20	1.21635	0.389	0.072	2.13589e-15	Tmem221
PBX1	1.33725e-19	0.967568	0.926	0.824	3.09627e-15	Pbx1
PLD1	1.4612e-19	0.997819	0.577	0.199	3.38326e-15	Pld1
HBP1	1.504e-19	0.835609	0.943	0.817	3.48236e-15	Hbp1
CRISPLD1	1.67478e-19	0.984905	0.383	0.065	3.87777e-15	Crispld1
COMMD3	1.68158e-19	0.878528	0.926	0.758	3.89353e-15	Commd3
NTS	2.39192e-19	1.19763	0.64	0.235	5.53824e-15	Nts
KLHL24	2.9244e-19	1.00429	0.726	0.356	6.77116e-15	Klhl24
GDPD1	2.95555e-19	0.893269	0.771	0.395	6.84328e-15	Gdpd1
PLA2G7	3.02818e-19	0.817203	0.383	0.065	7.01144e-15	Pla2g7
CLK1	3.39922e-19	0.693509	0.983	0.951	7.87055e-15	Clk1
SLC39A13	4.29842e-19	0.866955	0.754	0.356	9.95255e-15	Slc39a13
EGFL8	4.305e-19	1.13358	0.434	0.098	9.9678e-15	Egfl8
SLC35B3	4.41933e-19	0.964607	0.806	0.533	1.02325e-14	Slc35b3
RCN3	5.14154e-19	0.778015	0.96	0.899	1.19047e-14	Rcn3
GRINA	5.22021e-19	1.16513	0.623	0.294	1.20869e-14	Grina
BPGM	5.39334e-19	1.50581	0.783	0.539	1.24877e-14	Bpgm
	5.47511e-19	0.866521	0.314	0.029	1.26771e-14	Cldn7
TTPA	6.03075e-19	0.83705	0.691	0.281	1.39636e-14	Ttpa
PLXDC2	7.06084e-19	0.832411	0.469	0.127	1.63487e-14	Plxdc2
GPX7	7.45483e-19	0.93623	0.84	0.539	1.72609e-14	Gpx7
TAF7	8.74448e-19	0.937805	0.914	0.755	2.0247e-14	Taf7
RBMS2	9.66718e-19	0.78285	0.937	0.768	2.23834e-14	Rbms2
UCHL1	9.81163e-19	1.30588	0.777	0.49	2.27178e-14	Uchl1
	1.01539e-18	0.922253	0.909	0.729	2.35103e-14	Dap
PSME1	1.12649e-18	0.730004	0.954	0.83	2.60827e-14	Psme1
AMIGO2	1.19283e-18	0.952043	0.72	0.353	2.76188e-14	Amigo2
ITM2C	1.37793e-18	0.697037	0.983	0.866	3.19046e-14	Itm2c
FOSL2	1.89538e-18	0.974149	0.749	0.373	4.38856e-14	Fosl2
TOB1	2.08036e-18	0.745979	0.669	0.291	4.81686e-14	Tob1
IL2RG	2.19915e-18	0.923724	0.743	0.392	5.0919e-14	Il2rg
ADGRG1	3.03334e-18	0.911764	0.903	0.595	7.0234e-14	Adgrg1
CXCL12	3.47175e-18	1.67443	0.537	0.212	8.03848e-14	Cxcl12
ASAH1	4.94057e-18	0.763285	0.966	0.833	1.14394e-13	Asah1
TBC1D8	5.20192e-18	0.754047	0.509	0.157	1.20445e-13	Tbc1d8
ST6GAL1	5.32434e-18	0.862146	0.869	0.552	1.2328e-13	St6gal1
FGD4	5.6074e-18	0.84017	0.429	0.105	1.29834e-13	Fgd4
EPHA4	5.73588e-18	1.12099	0.509	0.186	1.32809e-13	Epha4
MARVELD1	9.88728e-18	1.0762	0.691	0.32	2.2893e-13	Marveld1
IFNGR1	1.03246e-17	0.734384	0.909	0.712	2.39056e-13	Ifngr1
HOXA10	1.17485e-17	0.781877	0.469	0.134	2.72025e-13	Hoxa10
RCN1	1.20267e-17	0.742014	0.96	0.889	2.78466e-13	Rcn1
RNF125	1.25613e-17	0.957739	0.669	0.307	2.90845e-13	Rnf125
CDK19	1.36298e-17	1.03802	0.714	0.363	3.15584e-13	Cdk19
CALCOCO1	1.60248e-17	0.719142	0.629	0.265	3.71039e-13	Calcoco1
KLHL4	1.76993e-17	0.770423	0.966	0.84	4.09809e-13	Klhl4
CTNNAL1	1.93125e-17	0.921097	0.674	0.31	4.47163e-13	Ctnnal1
POR	2.14008e-17	0.738341	0.949	0.824	4.95513e-13	Por
ARL4A	2.18191e-17	1.03035	0.891	0.699	5.052e-13	Arl4a
MFAP5	2.19036e-17	0.787674	0.291	0.029	5.07156e-13	Mfap5
	2.63281e-17	1.01268	0.68	0.343	6.096e-13	Fam101b
FAM124B	3.5765e-17	0.858324	0.566	0.219	8.28103e-13	Fam124b
MAFK	3.97943e-17	0.810823	0.749	0.395	9.21398e-13	Mafk
ANKRD29	4.84856e-17	0.805708	0.383	0.082	1.12264e-12	Ankrd29
NOTCH3	5.23133e-17	0.946637	0.743	0.389	1.21126e-12	Notch3
FURIN	5.26495e-17	0.718003	0.829	0.503	1.21905e-12	Furin
TSPAN8	6.07696e-17	1.14584	0.577	0.248	1.40706e-12	Tspan8
APOBEC3H	6.93535e-17	0.864453	0.68	0.35	1.60581e-12	Apobec3
JUNB	7.47987e-17	0.865341	0.931	0.761	1.73189e-12	Junb
BTG1	7.90234e-17	0.867346	0.971	0.889	1.82971e-12	Btg1
PSME2	9.69691e-17	0.711271	0.954	0.837	2.24522e-12	Psme2
HACD4	1.02837e-16	0.990186	0.566	0.229	2.3811e-12	Hacd4
PLEKHD1	1.30938e-16	0.764392	0.234	0.01	3.03173e-12	Plekhd1
	1.46088e-16	0.923512	0.811	0.516	3.38253e-12	Mum1l1
SDF2	1.51429e-16	0.826784	0.914	0.797	3.50619e-12	Sdf2
CABLES1	1.54955e-16	0.985058	0.64	0.278	3.58782e-12	Cables1
FOS	1.70916e-16	1.25929	0.92	0.876	3.95738e-12	Fos
GSTT2B	1.79872e-16	0.821912	0.446	0.127	4.16476e-12	Gstt2
GLMP	1.91334e-16	0.760699	0.937	0.81	4.43015e-12	Glmp
KLF6	2.10605e-16	1.08259	0.96	0.915	4.87634e-12	Klf6
NRARP	2.28278e-16	0.886699	0.92	0.703	5.28554e-12	Nrarp
S100A13	2.55701e-16	0.701955	0.96	0.873	5.9205e-12	S100a13
DST	2.82642e-16	0.93241	0.846	0.536	6.54428e-12	Dst
ADGRE5	3.27471e-16	0.730052	0.909	0.631	7.58225e-12	Adgre5
UCKL1	3.53648e-16	0.713333	0.84	0.497	8.18836e-12	Uckl1
CSTB	4.19002e-16	0.800579	0.949	0.915	9.70157e-12	Cstb
NR1H2	4.44931e-16	0.723669	0.897	0.66	1.03019e-11	Nr1h2
	5.03202e-16	0.995111	0.737	0.386	1.16511e-11	Hotairm1
PLCL1	5.10238e-16	0.891169	0.389	0.095	1.18141e-11	Plcl1
ELOVL7	5.46544e-16	1.04005	0.406	0.114	1.26547e-11	Elovl7
	5.82629e-16	1.76373	0.674	0.366	1.34902e-11	8430408G22Rik
	8.37549e-16	0.918254	0.366	0.078	1.93926e-11	Gbp7
PIK3IP1	9.83273e-16	0.859556	0.514	0.18	2.27667e-11	Pik3ip1
	1.00713e-15	1.02616	0.549	0.239	2.33191e-11	Tmem246
MAST4	1.0675e-15	0.735616	0.943	0.706	2.47169e-11	Mast4
ADAMTS10	1.307e-15	0.695836	0.886	0.663	3.02623e-11	Adamts10
SPINT2	1.31391e-15	0.925216	0.577	0.265	3.04223e-11	Spint2
UBE2H	1.50476e-15	0.799306	0.943	0.775	3.48412e-11	Ube2h
ARRDC1	1.74633e-15	0.858439	0.697	0.366	4.04345e-11	Arrdc1
ACADVL	1.79089e-15	0.80924	0.8	0.477	4.14663e-11	Acadvl
AHNAK	1.86873e-15	0.915297	0.806	0.559	4.32685e-11	Ahnak
GADD45G	2.28865e-15	1.04552	0.926	0.761	5.29914e-11	Gadd45g
SKIL	2.31917e-15	0.864248	0.943	0.82	5.3698e-11	Skil
	2.33758e-15	0.909044	0.257	0.026	5.41242e-11	2310001H17Rik
MYLIP	2.37927e-15	0.845424	0.497	0.176	5.50897e-11	Mylip
TMEM98	2.99394e-15	0.823226	0.92	0.791	6.93218e-11	Tmem98
YIPF3	3.03188e-15	0.693268	0.931	0.837	7.02002e-11	Yipf3
CENPT	3.51794e-15	0.727534	0.897	0.761	8.14545e-11	Cenpt
RIN2	3.78326e-15	0.792992	0.823	0.477	8.75976e-11	Rin2
NFIA	3.84753e-15	0.838946	0.737	0.402	8.90858e-11	Nfia
RFK	3.90846e-15	1.00758	0.834	0.67	9.04966e-11	Rfk
HIP1R	4.04774e-15	0.901593	0.434	0.134	9.37215e-11	Hip1r
CREBRF	4.08489e-15	1.02504	0.509	0.19	9.45817e-11	Crebrf
LPIN1	4.65433e-15	0.828927	0.469	0.163	1.07766e-10	Lpin1
IL15	5.23808e-15	0.803846	0.617	0.275	1.21283e-10	Il15
UPB1	5.58473e-15	0.860858	0.24	0.02	1.29309e-10	Upb1
	5.75322e-15	1.03332	0.646	0.34	1.3321e-10	6330403K07Rik
ABHD4	6.04411e-15	0.890331	0.766	0.477	1.39945e-10	Abhd4
OSBPL5	6.29639e-15	0.697376	0.623	0.281	1.45787e-10	Osbpl5
NFKBIA	6.64642e-15	1.05712	0.92	0.761	1.53891e-10	Nfkbia
CCDC69	7.04426e-15	0.705613	0.286	0.039	1.63103e-10	Ccdc69
GABBR1	8.75927e-15	0.754565	0.691	0.343	2.02812e-10	Gabbr1
ARRDC3	8.88765e-15	1.09061	0.92	0.735	2.05785e-10	Arrdc3
SYT10	9.02908e-15	0.848379	0.194	0.003	2.09059e-10	Syt10
WBP2	9.21903e-15	0.765522	0.931	0.804	2.13457e-10	Wbp2
P3H3	1.07533e-14	0.903646	0.857	0.683	2.48981e-10	P3h3
LTBP3	1.12727e-14	0.876113	0.291	0.049	2.61008e-10	Ltbp3
HINT2	1.18536e-14	0.80543	0.903	0.755	2.74457e-10	Hint2
STX5	1.29333e-14	0.750222	0.92	0.755	2.99458e-10	Stx5a
NPNT	1.47127e-14	0.833451	0.503	0.19	3.40657e-10	Npnt
MFSD6	1.93107e-14	0.745467	0.309	0.056	4.47119e-10	Mfsd6
PTPN14	2.10713e-14	0.866755	0.817	0.559	4.87886e-10	Ptpn14
UBL7	2.17184e-14	0.879267	0.857	0.725	5.02867e-10	Ubl7
PSEN2	2.32766e-14	0.877397	0.669	0.382	5.38947e-10	Psen2
TMEM119	2.37813e-14	0.781868	0.474	0.167	5.50632e-10	Tmem119
MRPS18A	2.39016e-14	0.709203	0.943	0.889	5.53417e-10	Mrps18a
GIMAP1-GIMAP5	2.67768e-14	0.8399	0.766	0.438	6.19991e-10	Gimap5
IFI35	2.71823e-14	0.992279	0.577	0.271	6.29378e-10	Ifi35
CRELD1	3.12051e-14	0.960603	0.737	0.471	7.22523e-10	Creld1
KLF2	3.36763e-14	1.21654	0.92	0.859	7.79742e-10	Klf2
LOX	3.87532e-14	0.971396	0.251	0.029	8.97291e-10	Lox
STK38L	3.97055e-14	0.772679	0.64	0.333	9.19342e-10	Stk38l
CEACAM7	4.02254e-14	0.966699	0.531	0.232	9.31379e-10	Ceacam1
PON3	4.05579e-14	0.777798	0.84	0.598	9.39077e-10	Pon3
TACC2	4.48959e-14	0.730657	0.926	0.755	1.03952e-09	Tacc2
	4.64867e-14	0.946892	0.354	0.088	1.07635e-09	Wbscr27
ARMCX2	5.43455e-14	0.735909	0.989	0.922	1.25832e-09	Armcx2
ST6GALNAC3	5.64564e-14	0.71668	0.811	0.539	1.30719e-09	St6galnac3
WBP1	5.91227e-14	0.748659	0.886	0.676	1.36893e-09	Wbp1
CDK2AP2	5.93475e-14	0.885971	0.834	0.647	1.37413e-09	Cdk2ap2
NRK	6.57379e-14	1.09472	0.377	0.101	1.5221e-09	Nrk
TGFBR3	6.74015e-14	0.726501	0.886	0.732	1.56061e-09	Tgfbr3
RNF144B	7.52663e-14	0.747098	0.343	0.078	1.74271e-09	Rnf144b
TM7SF3	8.62002e-14	0.783441	0.783	0.546	1.99588e-09	Tm7sf3
RNH1	8.74344e-14	0.733897	0.897	0.758	2.02446e-09	Rnh1
FRRS1	9.44988e-14	0.728504	0.726	0.425	2.18803e-09	Frrs1
TMEM47	9.80966e-14	0.839586	0.897	0.791	2.27133e-09	Tmem47
TTLL7	1.50436e-13	0.913855	0.406	0.131	3.48319e-09	Ttll7
IER2	1.66576e-13	0.750843	0.977	0.977	3.8569e-09	Ier2
TMEM9	1.68846e-13	0.731845	0.914	0.732	3.90946e-09	Tmem9
HIF3A	1.7314e-13	0.693342	0.686	0.366	4.00888e-09	Hif3a
SLC12A7	1.91951e-13	0.710169	0.806	0.507	4.44443e-09	Slc12a7
LAMTOR4	1.95481e-13	0.731867	0.909	0.778	4.52618e-09	Lamtor4
CSF1	2.08682e-13	0.855237	0.537	0.219	4.83183e-09	Csf1
MTUS1	2.25258e-13	0.749908	0.949	0.837	5.21563e-09	Mtus1
GHR	2.70398e-13	0.738073	0.771	0.5	6.26081e-09	Ghr
NR4A1	2.78907e-13	1.16574	0.834	0.598	6.45781e-09	Nr4a1
UBA7	3.08647e-13	1.05695	0.663	0.418	7.14642e-09	Uba7
TRIM5	3.67967e-13	0.802445	0.394	0.118	8.51991e-09	Trim30a
RHOD	3.94699e-13	0.873387	0.634	0.333	9.13887e-09	Rhod
GCNT1	4.19574e-13	0.765953	0.497	0.199	9.71482e-09	Gcnt1
SOX13	4.47353e-13	0.71577	0.771	0.461	1.0358e-08	Sox13
TSC22D3	4.74946e-13	0.838413	0.869	0.676	1.09969e-08	Tsc22d3
GADD45A	5.10599e-13	0.751264	0.491	0.196	1.18224e-08	Gadd45a
	5.70843e-13	0.832781	0.629	0.314	1.32173e-08	2810013P06Rik
STXBP2	5.71503e-13	0.956339	0.766	0.634	1.32326e-08	Stxbp2
KCTD1	5.79296e-13	0.705522	0.383	0.114	1.3413e-08	Kctd1
MYOF	5.99282e-13	0.832995	0.349	0.092	1.38758e-08	Myof
GAA	6.70231e-13	0.839394	0.777	0.536	1.55185e-08	Gaa
ZDHHC1	7.54602e-13	0.838876	0.651	0.376	1.74721e-08	Zdhhc1
B4GALT1	9.09887e-13	0.704223	0.92	0.85	2.10675e-08	B4galt1
SFT2D2	1.12174e-12	0.735967	0.771	0.474	2.59729e-08	Sft2d2
FRAT2	1.25009e-12	0.876108	0.611	0.314	2.89446e-08	Frat2
HMGN3	1.32441e-12	0.82297	0.834	0.641	3.06655e-08	Hmgn3
HES1	1.41485e-12	1.0522	0.949	0.853	3.27594e-08	Hes1
MOS	1.47372e-12	0.703535	0.183	0.01	3.41225e-08	Mos
ARID5B	1.48493e-12	0.761354	0.794	0.556	3.4382e-08	Arid5b
EFCC1	1.74322e-12	0.699253	0.314	0.072	4.03624e-08	Efcc1
GBA	1.76694e-12	0.733749	0.703	0.428	4.09117e-08	Gba
LGALS3BP	2.01518e-12	0.714664	0.326	0.085	4.66594e-08	Lgals3bp
CCNDBP1	2.26489e-12	0.851711	0.731	0.487	5.24412e-08	Ccndbp1
EZR	2.35803e-12	0.727519	0.686	0.415	5.45978e-08	Ezr
PCK2	2.64668e-12	0.887589	0.691	0.422	6.12813e-08	Pck2
	2.84328e-12	0.841679	0.423	0.157	6.58333e-08	Lrrc16a
GNPDA2	2.87233e-12	0.741776	0.754	0.467	6.6506e-08	Gnpda2
PRDX5	3.15169e-12	0.701462	0.926	0.804	7.29742e-08	Prdx5
DOK2	3.16654e-12	0.763251	0.503	0.229	7.3318e-08	Dok2
ENPP4	3.2861e-12	0.754447	0.617	0.35	7.60864e-08	Enpp4
	3.73053e-12	0.697465	0.68	0.405	8.63767e-08	Fam69a
PNRC1	3.86391e-12	0.7632	0.926	0.824	8.94651e-08	Pnrc1
RAB4B	4.0252e-12	0.724239	0.851	0.69	9.31995e-08	Rab4b
AAK1	4.21553e-12	0.71664	0.857	0.69	9.76064e-08	Aak1
RRAS	4.41446e-12	0.75712	0.857	0.686	1.02213e-07	Rras
ALOX5AP	4.81378e-12	0.717876	0.594	0.31	1.11458e-07	Alox5ap
CX3CL1	5.26954e-12	0.76287	0.669	0.369	1.22011e-07	Cx3cl1
BET1L	5.48765e-12	0.697779	0.846	0.552	1.27061e-07	Bet1l
CSRNP1	6.35128e-12	0.790511	0.623	0.317	1.47058e-07	Csrnp1
	7.47807e-12	0.735603	0.954	0.908	1.73147e-07	Cyr61
ID2	8.98043e-12	0.750981	0.96	0.915	2.07933e-07	Id2
CTSO	9.19155e-12	0.704993	0.543	0.258	2.12821e-07	Ctso
UBE2J1	1.05269e-11	0.733678	0.869	0.703	2.43739e-07	Ube2j1
TSPAN11	1.15757e-11	0.795798	0.217	0.029	2.68023e-07	Tspan11
ARSJ	1.20728e-11	0.824212	0.143	0	2.79533e-07	Arsj
	1.34602e-11	0.726351	0.857	0.752	3.11658e-07	Fam65b
FGFRL1	2.60307e-11	0.827258	0.497	0.239	6.02715e-07	Fgfrl1
FZD1	3.47355e-11	0.771885	0.474	0.219	8.04266e-07	Fzd1
FILIP1L	3.93694e-11	0.738828	0.863	0.686	9.1156e-07	Filip1l
KHDRBS3	4.01134e-11	0.748997	0.749	0.546	9.28787e-07	Khdrbs3
LPCAT3	5.23068e-11	0.698057	0.789	0.575	1.21111e-06	Lpcat3
LRRC42	5.70362e-11	0.819469	0.823	0.699	1.32062e-06	Lrrc42
COBLL1	6.12846e-11	0.786299	0.349	0.114	1.41898e-06	Cobll1
TMEM86A	6.48988e-11	0.761491	0.566	0.304	1.50267e-06	Tmem86a
NXN	7.62186e-11	0.707716	0.92	0.784	1.76477e-06	Nxn
RAB27A	7.88103e-11	0.748556	0.486	0.229	1.82477e-06	Rab27a
	8.11408e-11	0.95011	0.446	0.203	1.87873e-06	Neat1
TCTA	8.18967e-11	0.706085	0.526	0.252	1.89624e-06	Tcta
	1.01984e-10	0.718294	0.777	0.605	2.36134e-06	2310045N01Rik
DYNLT3	1.06659e-10	0.730673	0.783	0.572	2.46959e-06	Dynlt3
PTPRE	1.26015e-10	0.944696	0.611	0.399	2.91775e-06	Ptpre
ACTA2	1.37425e-10	2.68094	0.56	0.366	3.18195e-06	Acta2
FRY	1.50249e-10	0.874467	0.417	0.167	3.47887e-06	Fry
UCP2	1.54535e-10	0.741838	0.754	0.529	3.5781e-06	Ucp2
	1.80707e-10	0.705605	0.811	0.578	4.1841e-06	Sumf2
DENND5A	2.06483e-10	0.70469	0.914	0.82	4.78092e-06	Dennd5a
ARNTL2	2.07765e-10	0.744335	0.309	0.092	4.81058e-06	Arntl2
SOCS3	2.3877e-10	0.784191	0.743	0.454	5.52848e-06	Socs3
UBE2L6	2.42336e-10	0.695256	0.52	0.278	5.61105e-06	Ube2l6
ABR	2.47816e-10	0.735715	0.617	0.35	5.73794e-06	Abr
SEMA3F	3.52482e-10	0.995843	0.549	0.324	8.16137e-06	Sema3f
	3.90123e-10	0.783894	0.446	0.193	9.0329e-06	Plxna4os1
VWA5A	4.40004e-10	0.871758	0.531	0.301	1.01879e-05	Vwa5a
PRRG2	6.32611e-10	0.740948	0.777	0.595	1.46475e-05	Prrg2
TSC22D2	6.99099e-10	0.892938	0.863	0.693	1.61869e-05	Tsc22d2
TGIF1	7.13402e-10	0.750444	0.806	0.572	1.65181e-05	Tgif1
GSN	8.06999e-10	0.7036	0.423	0.193	1.86853e-05	Gsn
WFDC1	8.42331e-10	0.962848	0.229	0.049	1.95033e-05	Wfdc1
NAGLU	8.90649e-10	0.707848	0.549	0.301	2.06221e-05	Naglu
PBXIP1	9.78063e-10	0.718559	0.674	0.435	2.26461e-05	Pbxip1
FLYWCH2	1.04053e-09	0.773254	0.32	0.111	2.40925e-05	Flywch2
BMPR1A	1.16363e-09	0.843326	0.571	0.333	2.69426e-05	Bmpr1a
ABTB2	1.18329e-09	0.77315	0.326	0.114	2.73979e-05	Abtb2
DNM3	1.20707e-09	0.931113	0.183	0.026	2.79486e-05	Dnm3
PCBD1	1.34667e-09	0.736563	0.663	0.418	3.11807e-05	Pcbd1
NPTN	1.4741e-09	0.698356	0.811	0.663	3.41314e-05	Nptn
	1.78412e-09	1.12601	0.486	0.239	4.13095e-05	Sept4
RAB34	1.89971e-09	0.774105	0.697	0.493	4.39859e-05	Rab34
TMEM120A	2.31404e-09	0.735402	0.777	0.569	5.35793e-05	Tmem120a
DHRS4	2.67989e-09	0.738077	0.771	0.582	6.20503e-05	Dhrs4
DGUOK	2.77153e-09	0.698148	0.76	0.569	6.41721e-05	Dguok
RARB	3.55994e-09	0.706109	0.554	0.294	8.24268e-05	Rarb
AFF1	4.07273e-09	0.808676	0.474	0.248	9.42999e-05	Aff1
NOS1AP	4.7535e-09	0.771288	0.291	0.092	0.000110062	Nos1ap
DNAJB4	6.65339e-09	0.782733	0.714	0.487	0.000154053	Dnajb4
BTD	6.66465e-09	0.697713	0.726	0.562	0.000154313	Btd
AAMDC	6.78485e-09	0.712084	0.709	0.5	0.000157096	Aamdc
TMEM158	7.2869e-09	0.761525	0.669	0.435	0.000168721	Tmem158
PLXNA4	9.36746e-09	0.75033	0.463	0.219	0.000216894	Plxna4
	1.07918e-08	0.730077	0.223	0.052	0.000249872	Pitx2
	1.21245e-08	0.736926	0.726	0.513	0.00028073	Vaultrc5
TPPP3	1.55358e-08	0.964322	0.44	0.225	0.000359717	Tppp3
KAT2B	1.7903e-08	0.72298	0.366	0.157	0.000414525	Kat2b
EGR1	2.14578e-08	1.04247	0.886	0.807	0.000496833	Egr1
IDNK	2.42895e-08	0.716699	0.68	0.474	0.000562399	Idnk
GPX8	2.91673e-08	0.777131	0.777	0.634	0.000675339	Gpx8
YPEL1	3.96115e-08	0.802138	0.469	0.261	0.000917165	Ypel1
S100A6	5.20347e-08	0.956626	0.731	0.529	0.00120481	S100a6
CAPN5	5.24163e-08	0.727996	0.383	0.186	0.00121365	Capn5
CHRDL1	5.2626e-08	0.783813	0.183	0.039	0.0012185	Chrdl1
B4GALT4	9.55189e-08	0.699037	0.669	0.451	0.00221165	B4galt4
TMEFF2	1.18755e-07	0.726859	0.229	0.069	0.00274966	Tmeff2
PDZD2	1.24045e-07	0.87464	0.617	0.431	0.00287214	Pdzd2
FZD2	1.35092e-07	0.961298	0.446	0.255	0.00312791	Fzd2
SPATA13	1.76348e-07	0.722172	0.783	0.644	0.00408317	Spata13
TAGLN	1.84565e-07	1.65678	0.486	0.31	0.00427341	Tagln
	1.97814e-07	0.801805	0.497	0.291	0.00458019	2610507I01Rik
	2.07568e-07	0.984332	0.8	0.637	0.00480604	Hist1h2bc
ZNF667	2.57761e-07	0.944255	0.32	0.141	0.0059682	Zfp667
STARD10	2.69427e-07	0.735798	0.303	0.127	0.00623832	Stard10
SPTY2D1	3.19124e-07	0.730624	0.726	0.565	0.007389	Spty2d1
LSR	3.43376e-07	0.718462	0.377	0.19	0.00795054	Lsr
WFDC2	3.92052e-07	0.791705	0.349	0.163	0.00907757	Wfdc2
TANC2	4.01133e-07	0.88953	0.629	0.444	0.00928783	Tanc2
MGLL	4.59061e-07	0.830535	0.183	0.046	0.0106291	Mgll
B9D2	5.99978e-07	0.703361	0.651	0.474	0.0138919	B9d2
CELF2	7.1815e-07	0.808433	0.56	0.389	0.016628	Celf2
MYL9	7.36543e-07	1.84607	0.646	0.582	0.0170539	Myl9
ATF3	8.20163e-07	0.749912	0.903	0.784	0.01899	Atf3
ATP13A3	8.48235e-07	0.805373	0.869	0.797	0.01964	Atp13a3
ADAMTS5	9.27721e-07	0.718433	0.366	0.196	0.0214805	Adamts5
IFT81	1.13961e-06	0.706206	0.514	0.33	0.0263865	Ift81
FBXO25	1.18647e-06	0.736873	0.537	0.356	0.0274716	Fbxo25
DNAJB1	1.61528e-06	0.703965	0.897	0.837	0.0374001	Dnajb1
SFRP1	1.82375e-06	0.816831	0.503	0.307	0.042227	Sfrp1
FAH	2.04178e-06	0.772674	0.354	0.183	0.0472753	Fah

## Sheet: DEGs of mAEC2 comp. mVeEC
gene	p_val	avg_logFC	pct.1	pct.2	p_val_adj	gene_mmu
UNC5B	8.8361e-48	2.21897	0.954	0.647	2.04591e-43	Unc5b
GJA4	1.44358e-45	3.21899	0.922	0.696	3.34247e-41	Gja4
DLL4	3.74383e-39	1.76492	0.941	0.621	8.66846e-35	Dll4
HEY1	1.92541e-30	2.20707	0.81	0.52	4.4581e-26	Hey1
EFNB2	4.93262e-30	1.29387	0.967	0.879	1.1421e-25	Efnb2
NRP1	2.14021e-29	0.872101	1	0.997	4.95544e-25	Nrp1
MECOM	9.99538e-28	1.77224	0.83	0.5	2.31433e-23	Mecom
IGFBP3	2.33576e-27	1.93744	0.98	0.899	5.40822e-23	Igfbp3
PTP4A3	3.62436e-26	1.11148	0.961	0.892	8.39184e-22	Ptp4a3
EPAS1	1.01312e-25	1.16246	0.935	0.85	2.34578e-21	Epas1
MYO10	2.93196e-24	0.961471	0.98	0.918	6.78865e-20	Myo10
SLC2A1	1.56004e-23	0.776024	1	0.997	3.61213e-19	Slc2a1
ESM1	1.08784e-21	2.14993	0.686	0.343	2.51878e-17	Esm1
TUBB2A	1.4768e-20	0.980172	0.908	0.801	3.41937e-16	Tubb2a
VASH1	2.55644e-20	0.884978	0.948	0.889	5.91919e-16	Vash1
NOTCH1	5.62721e-20	0.747604	1	0.964	1.30293e-15	Notch1
NEDD9	8.21318e-20	1.23196	0.81	0.569	1.90168e-15	Nedd9
EFNA1	1.28456e-18	0.768289	0.98	0.944	2.97427e-14	Efna1
CXCR4	1.37209e-18	0.830323	0.333	0.042	3.17693e-14	Cxcr4
	1.84093e-18	0.915343	0.974	0.912	4.2625e-14	Gja1
NID2	2.72456e-18	0.889284	0.948	0.784	6.30845e-14	Nid2
AGRN	8.78762e-17	0.930306	0.954	0.801	2.03468e-12	Agrn
TSPAN13	1.19406e-16	0.758015	0.941	0.873	2.76473e-12	Tspan13
	1.44061e-16	0.753206	0.961	0.915	3.33559e-12	Ptrf
CDKN1C	1.99478e-16	1.1783	0.915	0.905	4.61871e-12	Cdkn1c
	3.59532e-16	0.808315	0.928	0.84	8.3246e-12	Notch4
MCAM	3.42122e-15	0.705342	0.993	0.958	7.9215e-11	Mcam
VEGFC	3.43208e-15	1.45761	0.686	0.435	7.94663e-11	Vegfc
SOX7	9.22975e-15	0.854907	0.948	0.859	2.13706e-10	Sox7
PRDM1	2.26282e-14	1.25247	0.706	0.422	5.23933e-10	Prdm1
APBB2	4.97006e-14	0.89048	0.876	0.748	1.15077e-09	Apbb2
S100A11	6.82838e-14	0.751892	0.987	0.971	1.58104e-09	S100a11
PTPRG	7.61186e-14	0.822719	0.922	0.833	1.76245e-09	Ptprg
SAT1	8.34109e-14	1.20192	0.935	0.895	1.9313e-09	Sat1
ABLIM1	8.80656e-14	1.17684	0.778	0.605	2.03907e-09	Ablim1
ITGA1	2.07092e-13	0.85308	0.745	0.471	4.79501e-09	Itga1
PLCL1	2.39651e-13	0.744986	0.359	0.095	5.54887e-09	Plcl1
LIPA	3.33638e-13	0.743211	0.889	0.745	7.72505e-09	Lipa
SPATA13	5.42331e-13	1.01739	0.804	0.644	1.25571e-08	Spata13
TMEM255A	8.59617e-13	0.792669	0.928	0.918	1.99036e-08	Tmem255a
ABTB2	9.19832e-13	1.04893	0.379	0.114	2.12978e-08	Abtb2
BMPR2	1.09423e-12	0.768398	0.935	0.859	2.53357e-08	Bmpr2
SMCO4	1.12913e-12	0.999581	0.614	0.34	2.6144e-08	Smco4
PDGFB	2.00783e-12	0.70806	0.941	0.866	4.64892e-08	Pdgfb
ADGRE5	5.96885e-12	0.824735	0.83	0.631	1.38203e-07	Adgre5
CLCA2	1.38748e-11	0.92849	0.301	0.072	3.21257e-07	Clca2
RGS3	1.45096e-11	0.725037	0.928	0.882	3.35955e-07	Rgs3
TIMP3	1.73409e-11	0.704899	0.98	0.961	4.01511e-07	Timp3
COL15A1	2.89743e-11	0.788813	0.961	0.915	6.7087e-07	Col15a1
C1QTNF6	4.67173e-11	0.920273	0.719	0.507	1.08169e-06	C1qtnf6
SIPA1L2	5.17705e-11	0.723779	0.765	0.608	1.19869e-06	Sipa1l2
LBH	1.14753e-10	0.766269	0.706	0.467	2.65699e-06	Lbh
TNFRSF11B	2.23762e-10	0.742733	0.255	0.056	5.181e-06	Tnfrsf11b
SPRY4	2.44519e-10	0.72553	0.745	0.533	5.6616e-06	Spry4
FILIP1	2.78751e-10	0.708499	0.595	0.327	6.4542e-06	Filip1
NPR3	3.73915e-10	1.33794	0.752	0.641	8.65763e-06	Npr3
B3GNT2	3.76582e-10	0.77586	0.791	0.673	8.71938e-06	B3gnt2
MCF2L	6.38007e-10	0.811205	0.458	0.219	1.47724e-05	Mcf2l
ARMCX2	9.44909e-10	0.814559	0.961	0.922	2.18784e-05	Armcx2
TBXA2R	1.16245e-09	0.835693	0.732	0.552	2.69154e-05	Tbxa2r
RFTN2	1.18073e-09	0.751798	0.621	0.386	2.73387e-05	Rftn2
	1.38092e-09	0.702583	0.928	0.873	3.19738e-05	Mkl2
CLEC1A	1.38204e-09	0.825318	0.405	0.17	3.19997e-05	Clec1a
	1.56066e-09	1.51442	0.562	0.366	3.61356e-05	8430408G22Rik
VWA1	1.60906e-09	0.992807	0.745	0.569	3.72562e-05	Vwa1
SPARCL1	1.86993e-09	0.980503	0.843	0.729	4.32963e-05	Sparcl1
MAP4K3	2.1443e-09	0.738108	0.869	0.765	4.96491e-05	Map4k3
GPX8	2.19744e-09	0.770475	0.778	0.634	5.08795e-05	Gpx8
ARHGEF28	2.40345e-09	0.75321	0.765	0.611	5.56496e-05	Arhgef28
EPHA2	3.25128e-09	0.708416	0.843	0.771	7.52801e-05	Epha2
PMEPA1	4.174e-09	1.12897	0.562	0.34	9.66448e-05	Pmepa1
CAV1	7.66379e-09	1.09111	0.706	0.523	0.000177447	Cav1
FOXQ1	1.00633e-08	1.08371	0.346	0.137	0.000233006	Foxq1
KCNJ2	1.1641e-08	0.744038	0.418	0.193	0.000269537	Kcnj2
ABCC4	1.17537e-08	0.745523	0.673	0.454	0.000272145	Abcc4
GLUL	1.58325e-08	0.912633	0.85	0.784	0.000366586	Glul
FAM13C	1.78916e-08	0.709683	0.399	0.16	0.000414262	Fam13c
ARAP2	2.20324e-08	0.748381	0.484	0.248	0.000510138	Arap2
HBEGF	3.1434e-08	0.69404	0.797	0.676	0.000727823	Hbegf
MYO1E	3.27341e-08	0.71888	0.641	0.444	0.000757925	Myo1e
BMP1	4.49203e-08	0.816649	0.791	0.627	0.00104008	Bmp1
CDH13	6.45857e-08	0.780061	0.203	0.046	0.00149542	Cdh13
TOX3	9.60596e-08	0.910152	0.51	0.294	0.00222416	Tox3
CDH2	2.7867e-07	0.861395	0.882	0.846	0.00645232	Cdh2
ECM1	3.53633e-07	0.73102	0.935	0.846	0.00818802	Ecm1
HIP1R	6.00643e-07	0.794357	0.314	0.134	0.0139073	Hip1r
SERPINF1	6.24137e-07	1.07308	0.595	0.425	0.0144513	Serpinf1
ABCB1	6.76773e-07	0.844141	0.235	0.078	0.01567	Abcb1a
CDC42EP3	6.97186e-07	0.832237	0.497	0.307	0.0161426	Cdc42ep3
	1.38856e-06	0.697211	0.327	0.147	0.0321507	T

[truncated: 2 more sheets: Pattern genes, Integrated of 3 different data]
