# Supplementary material for: Heterogeneity in endothelial cells and widespread venous arterialization during early vascular development in mammals
Source: Cell Res. 2022 Jan 25;32(4):333–48. doi: 10.1038/s41422-022-00615-z (PMC8975889; doi:10.1038/s41422-022-00615-z)
Supplement: Supplementary file 19 — Supplementary information, Table S8 [file 41422_2022_615_MOESM19_ESM.xls]

## Sheet: legends
Table S8. Primers and gene lists.
Sheet 1: Barcode-RT primers information.
Sheet 2: Gene list of 1485 mouse TFs included in AnimalTFDB 2.0.
Sheet 3: Gene list of 1691 human TFs included in AnimalTFDB 2.0.
Sheet 4: List of genesets used for analysis.
Sheet 5: Homologous genes used for integrated analysis of human and mouse datasets.

## Sheet: Barcode-RT primers
Primer name	Sequence
Barcode-RT primer1	TCAGACGTGTGCTCTTCCGATCTAACGTGATNNNNNNNNttttttttttttttttttttttttt
Barcode-RT primer2	TCAGACGTGTGCTCTTCCGATCTAAACATCGNNNNNNNNttttttttttttttttttttttttt
Barcode-RT primer3	TCAGACGTGTGCTCTTCCGATCTATGCCTAANNNNNNNNttttttttttttttttttttttttt
Barcode-RT primer4	TCAGACGTGTGCTCTTCCGATCTAGTGGTCANNNNNNNNttttttttttttttttttttttttt
Barcode-RT primer5	TCAGACGTGTGCTCTTCCGATCTACCACTGTNNNNNNNNttttttttttttttttttttttttt
Barcode-RT primer6	TCAGACGTGTGCTCTTCCGATCTACATTGGCNNNNNNNNttttttttttttttttttttttttt
Barcode-RT primer7	TCAGACGTGTGCTCTTCCGATCTCAGATCTGNNNNNNNNttttttttttttttttttttttttt
Barcode-RT primer8	TCAGACGTGTGCTCTTCCGATCTCATCAAGTNNNNNNNNttttttttttttttttttttttttt
Barcode-RT primer9	TCAGACGTGTGCTCTTCCGATCTCGCTGATCNNNNNNNNttttttttttttttttttttttttt
Barcode-RT primer10	TCAGACGTGTGCTCTTCCGATCTACAAGCTANNNNNNNNttttttttttttttttttttttttt
Barcode-RT primer11	TCAGACGTGTGCTCTTCCGATCTCTGTAGCCNNNNNNNNttttttttttttttttttttttttt
Barcode-RT primer12	TCAGACGTGTGCTCTTCCGATCTAGTACAAGNNNNNNNNttttttttttttttttttttttttt
Barcode-RT primer13	TCAGACGTGTGCTCTTCCGATCTAACAACCANNNNNNNNttttttttttttttttttttttttt
Barcode-RT primer14	TCAGACGTGTGCTCTTCCGATCTAACCGAGANNNNNNNNttttttttttttttttttttttttt
Barcode-RT primer15	TCAGACGTGTGCTCTTCCGATCTAACGCTTANNNNNNNNttttttttttttttttttttttttt
Barcode-RT primer16	TCAGACGTGTGCTCTTCCGATCTAAGACGGANNNNNNNNttttttttttttttttttttttttt
Barcode-RT primer17	TCAGACGTGTGCTCTTCCGATCTAAGGTACANNNNNNNNttttttttttttttttttttttttt
Barcode-RT primer18	TCAGACGTGTGCTCTTCCGATCTACACAGAANNNNNNNNttttttttttttttttttttttttt
Barcode-RT primer19	TCAGACGTGTGCTCTTCCGATCTACAGCAGANNNNNNNNttttttttttttttttttttttttt
Barcode-RT primer20	TCAGACGTGTGCTCTTCCGATCTACCTCCAANNNNNNNNttttttttttttttttttttttttt
Barcode-RT primer21	TCAGACGTGTGCTCTTCCGATCTACGCTCGANNNNNNNNttttttttttttttttttttttttt
Barcode-RT primer22	TCAGACGTGTGCTCTTCCGATCTACGTATCANNNNNNNNttttttttttttttttttttttttt
Barcode-RT primer23	TCAGACGTGTGCTCTTCCGATCTACTATGCANNNNNNNNttttttttttttttttttttttttt
Barcode-RT primer24	TCAGACGTGTGCTCTTCCGATCTAGAGTCAANNNNNNNNttttttttttttttttttttttttt
Barcode-RT primer25	TCAGACGTGTGCTCTTCCGATCTAGATCGCANNNNNNNNttttttttttttttttttttttttt
Barcode-RT primer26	TCAGACGTGTGCTCTTCCGATCTAGCAGGAANNNNNNNNttttttttttttttttttttttttt
Barcode-RT primer27	TCAGACGTGTGCTCTTCCGATCTAGTCACTANNNNNNNNttttttttttttttttttttttttt
Barcode-RT primer28	TCAGACGTGTGCTCTTCCGATCTATCCTGTANNNNNNNNttttttttttttttttttttttttt
Barcode-RT primer29	TCAGACGTGTGCTCTTCCGATCTATTGAGGANNNNNNNNttttttttttttttttttttttttt
Barcode-RT primer30	TCAGACGTGTGCTCTTCCGATCTCAACCACANNNNNNNNttttttttttttttttttttttttt
Barcode-RT primer31	TCAGACGTGTGCTCTTCCGATCTCAAGACTANNNNNNNNttttttttttttttttttttttttt
Barcode-RT primer32	TCAGACGTGTGCTCTTCCGATCTCAATGGAANNNNNNNNttttttttttttttttttttttttt
Barcode-RT primer33	TCAGACGTGTGCTCTTCCGATCTCACTTCGANNNNNNNNttttttttttttttttttttttttt
Barcode-RT primer34	TCAGACGTGTGCTCTTCCGATCTCAGCGTTANNNNNNNNttttttttttttttttttttttttt
Barcode-RT primer35	TCAGACGTGTGCTCTTCCGATCTCATACCAANNNNNNNNttttttttttttttttttttttttt
Barcode-RT primer36	TCAGACGTGTGCTCTTCCGATCTCCAGTTCANNNNNNNNttttttttttttttttttttttttt
Barcode-RT primer37	TCAGACGTGTGCTCTTCCGATCTCCGAAGTANNNNNNNNttttttttttttttttttttttttt
Barcode-RT primer38	TCAGACGTGTGCTCTTCCGATCTCCGTGAGANNNNNNNNttttttttttttttttttttttttt
Barcode-RT primer39	TCAGACGTGTGCTCTTCCGATCTCCTCCTGANNNNNNNNttttttttttttttttttttttttt
Barcode-RT primer40	TCAGACGTGTGCTCTTCCGATCTCGAACTTANNNNNNNNttttttttttttttttttttttttt
Barcode-RT primer41	TCAGACGTGTGCTCTTCCGATCTCGACTGGANNNNNNNNttttttttttttttttttttttttt
Barcode-RT primer42	TCAGACGTGTGCTCTTCCGATCTCGCATACANNNNNNNNttttttttttttttttttttttttt
Barcode-RT primer43	TCAGACGTGTGCTCTTCCGATCTCTCAATGANNNNNNNNttttttttttttttttttttttttt
Barcode-RT primer44	TCAGACGTGTGCTCTTCCGATCTCTGAGCCANNNNNNNNttttttttttttttttttttttttt
Barcode-RT primer45	TCAGACGTGTGCTCTTCCGATCTCTGGCATANNNNNNNNttttttttttttttttttttttttt
Barcode-RT primer46	TCAGACGTGTGCTCTTCCGATCTGAATCTGANNNNNNNNttttttttttttttttttttttttt
Barcode-RT primer47	TCAGACGTGTGCTCTTCCGATCTGACTAGTANNNNNNNNttttttttttttttttttttttttt
Barcode-RT primer48	TCAGACGTGTGCTCTTCCGATCTGAGCTGAANNNNNNNNttttttttttttttttttttttttt
Barcode-RT primer49	TCAGACGTGTGCTCTTCCGATCTGATAGACANNNNNNNNttttttttttttttttttttttttt
Barcode-RT primer50	TCAGACGTGTGCTCTTCCGATCTGCCACATANNNNNNNNttttttttttttttttttttttttt
Barcode-RT primer51	TCAGACGTGTGCTCTTCCGATCTGCGAGTAANNNNNNNNttttttttttttttttttttttttt
Barcode-RT primer52	TCAGACGTGTGCTCTTCCGATCTGCTAACGANNNNNNNNttttttttttttttttttttttttt
Barcode-RT primer53	TCAGACGTGTGCTCTTCCGATCTGCTCGGTANNNNNNNNttttttttttttttttttttttttt
Barcode-RT primer54	TCAGACGTGTGCTCTTCCGATCTGGAGAACANNNNNNNNttttttttttttttttttttttttt
Barcode-RT primer55	TCAGACGTGTGCTCTTCCGATCTGGTGCGAANNNNNNNNttttttttttttttttttttttttt
Barcode-RT primer56	TCAGACGTGTGCTCTTCCGATCTGTACGCAANNNNNNNNttttttttttttttttttttttttt
Barcode-RT primer57	TCAGACGTGTGCTCTTCCGATCTGTCGTAGANNNNNNNNttttttttttttttttttttttttt
Barcode-RT primer58	TCAGACGTGTGCTCTTCCGATCTGTCTGTCANNNNNNNNttttttttttttttttttttttttt
Barcode-RT primer59	TCAGACGTGTGCTCTTCCGATCTGTGTTCTANNNNNNNNttttttttttttttttttttttttt
Barcode-RT primer60	TCAGACGTGTGCTCTTCCGATCTTAGGATGANNNNNNNNttttttttttttttttttttttttt
Barcode-RT primer61	TCAGACGTGTGCTCTTCCGATCTTATCAGCANNNNNNNNttttttttttttttttttttttttt
Barcode-RT primer62	TCAGACGTGTGCTCTTCCGATCTTCCGTCTANNNNNNNNttttttttttttttttttttttttt
Barcode-RT primer63	TCAGACGTGTGCTCTTCCGATCTTCTTCACANNNNNNNNttttttttttttttttttttttttt
Barcode-RT primer64	TCAGACGTGTGCTCTTCCGATCTTGAAGAGANNNNNNNNttttttttttttttttttttttttt
Barcode-RT primer65	TCAGACGTGTGCTCTTCCGATCTTGGAACAANNNNNNNNttttttttttttttttttttttttt
Barcode-RT primer66	TCAGACGTGTGCTCTTCCGATCTTGGCTTCANNNNNNNNttttttttttttttttttttttttt
Barcode-RT primer67	TCAGACGTGTGCTCTTCCGATCTTGGTGGTANNNNNNNNttttttttttttttttttttttttt
Barcode-RT primer68	TCAGACGTGTGCTCTTCCGATCTTTCACGCANNNNNNNNttttttttttttttttttttttttt
Barcode-RT primer69	TCAGACGTGTGCTCTTCCGATCTAACTCACCNNNNNNNNttttttttttttttttttttttttt
Barcode-RT primer70	TCAGACGTGTGCTCTTCCGATCTAAGAGATCNNNNNNNNttttttttttttttttttttttttt
Barcode-RT primer71	TCAGACGTGTGCTCTTCCGATCTAAGGACACNNNNNNNNttttttttttttttttttttttttt
Barcode-RT primer72	TCAGACGTGTGCTCTTCCGATCTAATCCGTCNNNNNNNNttttttttttttttttttttttttt
Barcode-RT primer73	TCAGACGTGTGCTCTTCCGATCTAATGTTGCNNNNNNNNttttttttttttttttttttttttt
Barcode-RT primer74	TCAGACGTGTGCTCTTCCGATCTACACGACCNNNNNNNNttttttttttttttttttttttttt
Barcode-RT primer75	TCAGACGTGTGCTCTTCCGATCTACAGATTCNNNNNNNNttttttttttttttttttttttttt
Barcode-RT primer76	TCAGACGTGTGCTCTTCCGATCTAGATGTACNNNNNNNNttttttttttttttttttttttttt
Barcode-RT primer77	TCAGACGTGTGCTCTTCCGATCTAGCACCTCNNNNNNNNttttttttttttttttttttttttt
Barcode-RT primer78	TCAGACGTGTGCTCTTCCGATCTAGCCATGCNNNNNNNNttttttttttttttttttttttttt
Barcode-RT primer79	TCAGACGTGTGCTCTTCCGATCTAGGCTAACNNNNNNNNttttttttttttttttttttttttt
Barcode-RT primer80	TCAGACGTGTGCTCTTCCGATCTATAGCGACNNNNNNNNttttttttttttttttttttttttt
Barcode-RT primer81	TCAGACGTGTGCTCTTCCGATCTATCATTCCNNNNNNNNttttttttttttttttttttttttt
Barcode-RT primer82	TCAGACGTGTGCTCTTCCGATCTATTGGCTCNNNNNNNNttttttttttttttttttttttttt
Barcode-RT primer83	TCAGACGTGTGCTCTTCCGATCTCAAGGAGCNNNNNNNNttttttttttttttttttttttttt
Barcode-RT primer84	TCAGACGTGTGCTCTTCCGATCTCACCTTACNNNNNNNNttttttttttttttttttttttttt
Barcode-RT primer85	TCAGACGTGTGCTCTTCCGATCTCCATCCTCNNNNNNNNttttttttttttttttttttttttt
Barcode-RT primer86	TCAGACGTGTGCTCTTCCGATCTCCGACAACNNNNNNNNttttttttttttttttttttttttt
Barcode-RT primer87	TCAGACGTGTGCTCTTCCGATCTCCTAATCCNNNNNNNNttttttttttttttttttttttttt
Barcode-RT primer88	TCAGACGTGTGCTCTTCCGATCTCCTCTATCNNNNNNNNttttttttttttttttttttttttt
Barcode-RT primer89	TCAGACGTGTGCTCTTCCGATCTCGACACACNNNNNNNNttttttttttttttttttttttttt
Barcode-RT primer90	TCAGACGTGTGCTCTTCCGATCTCGGATTGCNNNNNNNNttttttttttttttttttttttttt
Barcode-RT primer91	TCAGACGTGTGCTCTTCCGATCTCTAAGGTCNNNNNNNNttttttttttttttttttttttttt
Barcode-RT primer92	TCAGACGTGTGCTCTTCCGATCTGAACAGGCNNNNNNNNttttttttttttttttttttttttt
Barcode-RT primer93	TCAGACGTGTGCTCTTCCGATCTGACAGTGCNNNNNNNNttttttttttttttttttttttttt
Barcode-RT primer94	TCAGACGTGTGCTCTTCCGATCTGAGTTAGCNNNNNNNNttttttttttttttttttttttttt
Barcode-RT primer95	TCAGACGTGTGCTCTTCCGATCTGATGAATCNNNNNNNNttttttttttttttttttttttttt
Barcode-RT primer96	TCAGACGTGTGCTCTTCCGATCTGCCAAGACNNNNNNNNttttttttttttttttttttttttt
TSO	AAGCAGTGGTATCAACGCAGAGTACATrGrG+G
ISPCR primer	AAGCAGTGGTATCAACGCAGAGT
3' Anchor primer	GTGACTGGAGTTCAGACGTGTGCTCTTCCGATC
Biotin-index-primer101	/5Biotin/CAAGCAGAAGACGGCATACGAGATGTGTATGTGACTGGAGTTCAGACGTGTGCTCTTCCGATC
Biotin-index-primer102	/5Biotin/CAAGCAGAAGACGGCATACGAGATGAATGCGTGACTGGAGTTCAGACGTGTGCTCTTCCGATC
Biotin-index-primer103	/5Biotin/CAAGCAGAAGACGGCATACGAGATAGAGTAGTGACTGGAGTTCAGACGTGTGCTCTTCCGATC
Biotin-index-primer104	/5Biotin/CAAGCAGAAGACGGCATACGAGATAGTCCAGTGACTGGAGTTCAGACGTGTGCTCTTCCGATC
QP2 primer	CAAGCAGAAGACGGCATACGA
short universal primer	AATGATACGGCGACCACCGAGATCTACACTCTTTCCCTACACGAC

## Sheet: TFs of mouse
Ensembl ID	Entrez Gene ID	Gene Symbol	Full Name	Family
ENSMUSG00000000078	23849	Klf6	Kruppel-like factor 6	zf-C2H2
ENSMUSG00000000093	21385	Tbx2	T-box 2	T-box
ENSMUSG00000000094	21387	Tbx4	T-box 4	T-box
ENSMUSG00000000103	22768	Zfy2	zinc finger protein 2, Y linked	zf-C2H2
ENSMUSG00000000134	209446	Tfe3	transcription factor E3	bHLH
ENSMUSG00000000247	16870	Lhx2	LIM homeobox protein 2	Homeobox
ENSMUSG00000000282	17428	Mnt	max binding protein	bHLH
ENSMUSG00000000317	12029	Bcl6b	B cell CLL/lymphoma 6, member B	ZBTB
ENSMUSG00000000435	17877	Myf5	myogenic factor 5	bHLH
ENSMUSG00000000440	19016	Pparg	peroxisome proliferator activated receptor gamma	THR-like
ENSMUSG00000000567	20682	Sox9	SRY (sex determining region Y)-box 9	HMG
ENSMUSG00000000690	15414	Hoxb6	homeobox B6	Homeobox
ENSMUSG00000000731	11634	Aire	autoimmune regulator (autoimmune polyendocrinopathy candidiasis ectodermal dystrophy)	SAND
ENSMUSG00000000782	21414	Tcf7	transcription factor 7, T cell specific	HMG
ENSMUSG00000000823	269401	Zfp512b	zinc finger protein 512B	zf-C2H2
ENSMUSG00000000861	14025	Bcl11a	B cell CLL/lymphoma 11A (zinc finger protein)	zf-C2H2
ENSMUSG00000000938	15395	Hoxa10	homeobox A10	Homeobox
ENSMUSG00000000942	15401	Hoxa4	homeobox A4	Homeobox
ENSMUSG00000001065	57247	Zfp276	zinc finger protein (C2H2 type) 276	zf-C2H2
ENSMUSG00000001103	18292	Sebox	SEBOX homeobox	Homeobox
ENSMUSG00000001156	17119	Mxd1	MAX dimerization protein 1	bHLH
ENSMUSG00000001280	20683	Sp1	trans-acting transcription factor 1	zf-C2H2
ENSMUSG00000001288	19411	Rarg	retinoic acid receptor, gamma	THR-like
ENSMUSG00000001418	56700	Glmp	RIKEN cDNA 0610031J06 gene	NCU-G1
ENSMUSG00000001419	17261	Mef2d	myocyte enhancer factor 2D	SRF
ENSMUSG00000001444	57765	Tbx21	T-box 21	T-box
ENSMUSG00000001493	17285	Meox1	mesenchyme homeobox 1	Homeobox
ENSMUSG00000001496	21869	Nkx2-1	NK2 homeobox 1	Homeobox
ENSMUSG00000001497	18511	Pax9	paired box 9	PAX
ENSMUSG00000001504	16372	Irx2	Iroquois related homeobox 2 (Drosophila)	Homeobox
ENSMUSG00000001510	13393	Dlx3	distal-less homeobox 3	Homeobox
ENSMUSG00000001517	14235	Foxm1	forkhead box M1	Fork head
ENSMUSG00000001521	22158	Tulp3	tubby-like protein 3	Tub
ENSMUSG00000001566	15285	Mnx1	motor neuron and pancreas homeobox 1	Homeobox
ENSMUSG00000001655	15422	Hoxc13	homeobox C13	Homeobox
ENSMUSG00000001656	109663	Hoxc11	homeobox C11	Homeobox
ENSMUSG00000001657	15426	Hoxc8	homeobox C8	Homeobox
ENSMUSG00000001661	15425	Hoxc6	homeobox C6	Homeobox
ENSMUSG00000001815	14029	Evx2	even skipped homeotic gene 2 homolog	Homeobox
ENSMUSG00000001819	15433	Hoxd13	homeobox D13	Homeobox
ENSMUSG00000001823	15432	Hoxd12	homeobox D12	Homeobox
ENSMUSG00000001911	18032	Nfix	nuclear factor I/X	CTF/NFI
ENSMUSG00000002057	15218	Foxn1	forkhead box N1	Fork head
ENSMUSG00000002108	22259	Nr1h3	nuclear receptor subfamily 1, group H, member 3	THR-like
ENSMUSG00000002111	20375	Spi1	spleen focus forming virus (SFFV) proviral integration oncogene	ETS
ENSMUSG00000002147	20852	Stat6	signal transducer and activator of transcription 6	STAT
ENSMUSG00000002249	21678	Tead3	TEA domain family member 3	TEA
ENSMUSG00000002250	19015	Ppard	peroxisome proliferator activator receptor delta	THR-like
ENSMUSG00000002265	18616	Peg3	paternally expressed 3	zf-C2H2
ENSMUSG00000002266	22776	Zim1	zinc finger, imprinted 1	zf-C2H2
ENSMUSG00000002325	16391	Irf9	interferon regulatory factor 9	IRF
ENSMUSG00000002345	17259	Mef2b	myocyte enhancer factor 2B	SRF
ENSMUSG00000002393	13864	Nr2f6	nuclear receptor subfamily 2, group F, member 6	RXR-like
ENSMUSG00000002578	22781	Ikzf4	IKAROS family zinc finger 4	zf-C2H2
ENSMUSG00000002617	22700	Zfp40	zinc finger protein 40	zf-C2H2
ENSMUSG00000002983	19698	Relb	avian reticuloendotheliosis viral (v-rel) oncogene related B	RHD
ENSMUSG00000002996	73389	Hbp1	high mobility group box transcription factor 1	HMG
ENSMUSG00000003032	16600	Klf4	Kruppel-like factor 4 (gut)	zf-C2H2
ENSMUSG00000003051	13710	Elf3	E74-like factor 3	ETS
ENSMUSG00000003154	60611	Foxj2	forkhead box J2	Fork head
ENSMUSG00000003184	54131	Irf3	interferon regulatory factor 3	IRF
ENSMUSG00000003198	224893	Zfp959	zinc finger protein 959	zf-C2H2
ENSMUSG00000003282	56711	Plag1	pleiomorphic adenoma gene 1	zf-C2H2
ENSMUSG00000003382	27049	Etv3	ets variant gene 3	ETS
ENSMUSG00000003545	14282	Fosb	FBJ osteosarcoma oncogene B	TF_bZIP
ENSMUSG00000003847	54446	Nfat5	nuclear factor of activated T cells 5	RHD
ENSMUSG00000003923	21780	Tfam	transcription factor A, mitochondrial	HMG
ENSMUSG00000003929	224694	Zfp81	zinc finger protein 81	zf-C2H2
ENSMUSG00000003949	217082	Hlf	hepatic leukemia factor	TF_bZIP
ENSMUSG00000004040	20848	Stat3	signal transducer and activator of transcription 3	STAT
ENSMUSG00000004043	20850	Stat5a	signal transducer and activator of transcription 5A	STAT
ENSMUSG00000004071	66626	Cdip1	cell death inducing Trp53 target 1	zf-LITAF-like
ENSMUSG00000004151	14009	Etv1	ets variant gene 1	ETS
ENSMUSG00000004231	18504	Pax2	paired box 2	PAX
ENSMUSG00000004359	20728	Spic	Spi-C transcription factor (Spi-1/PU.1 related)	ETS
ENSMUSG00000004500	243834	Zfp324	zinc finger protein 324	zf-C2H2
ENSMUSG00000004661	56380	Arid3b	AT rich interactive domain 3B (BRIGHT-like)	ARID
ENSMUSG00000004842	18736	Pou1f1	POU domain, class 1, transcription factor 1	Pou
ENSMUSG00000004872	18505	Pax3	paired box 3	PAX
ENSMUSG00000004934	59004	Pias4	protein inhibitor of activated STAT 4	zf-MIZ
ENSMUSG00000005148	12224	Klf5	Kruppel-like factor 5	zf-C2H2
ENSMUSG00000005267	170740	Zfp287	zinc finger protein 287	zf-C2H2
ENSMUSG00000005373	58805	Mlxipl	MLX interacting protein-like	bHLH
ENSMUSG00000005442	71722	Cic	capicua homolog (Drosophila)	HMG
ENSMUSG00000005503	14028	Evx1	even skipped homeotic gene 1 homolog	Homeobox
ENSMUSG00000005583	17260	Mef2c	myocyte enhancer factor 2C	SRF
ENSMUSG00000005621	233410	Zfp592	zinc finger protein 592	zf-C2H2
ENSMUSG00000005677	12355	Nr1i3	nuclear receptor subfamily 1, group I, member 3	THR-like
ENSMUSG00000005698	13018	Ctcf	CCCTC-binding factor	zf-C2H2
ENSMUSG00000005718	83383	Tfap4	transcription factor AP4	bHLH
ENSMUSG00000005774	53970	Rfx5	regulatory factor X, 5 (influences HLA class II expression)	RFX
ENSMUSG00000005836	14465	Gata6	GATA binding protein 6	zf-GATA
ENSMUSG00000005893	22026	Nr2c2	nuclear receptor subfamily 2, group C, member 2	RXR-like
ENSMUSG00000005897	22025	Nr2c1	nuclear receptor subfamily 2, group C, member 1	RXR-like
ENSMUSG00000005917	18423	Otx1	orthodenticle homolog 1	TF_Otx
ENSMUSG00000006200	19202	Rhox6	reproductive homeobox 6	Homeobox
ENSMUSG00000006215	22642	Zbtb17	zinc finger and BTB domain containing 17	ZBTB
ENSMUSG00000006270	22326	Vax1	ventral anterior homeobox 1	Homeobox
ENSMUSG00000006310	58206	Zbtb32	zinc finger and BTB domain containing 32	ZBTB
ENSMUSG00000006311	14008	Etv2	ets variant gene 2	ETS
ENSMUSG00000006587	30927	Snai3	snail homolog 3 (Drosophila)	zf-C2H2
ENSMUSG00000006642	69852	Tcf23	transcription factor 23	bHLH
ENSMUSG00000006705	18771	Pknox1	Pbx/knotted 1 homeobox	Homeobox
ENSMUSG00000006720	193452	Zfp184	zinc finger protein 184 (Kruppel-like)	zf-C2H2
ENSMUSG00000007216	243372	Zfp775	zinc finger protein 775	zf-C2H2
ENSMUSG00000007415	67210	Gatad1	GATA zinc finger domain containing 1	zf-GATA
ENSMUSG00000007805	13345	Twist2	twist basic helix-loop-helix transcription factor 2	bHLH
ENSMUSG00000007812	72611	Zfp655	zinc finger protein 655	zf-C2H2
ENSMUSG00000007817	328365	Zmiz1	zinc finger, MIZ-type containing 1	zf-MIZ
ENSMUSG00000007872	15903	Id3	inhibitor of DNA binding 3	bHLH
ENSMUSG00000007880	93760	Arid1a	AT rich interactive domain 1A (SWI-like)	ARID
ENSMUSG00000007946	11859	Phox2a	paired-like homeobox 2a	Homeobox
ENSMUSG00000008193	272382	Spib	Spi-B transcription factor (Spi-1/PU.1 related)	ETS
ENSMUSG00000008206	67260	Cers4	ceramide synthase 4	Homeobox
ENSMUSG00000008393	52502	Carhsp1	calcium regulated heat stable protein 1	CSD
ENSMUSG00000008398	13713	Elk3	ELK3, member of ETS oncogene family	ETS
ENSMUSG00000008496	18987	Pou2f2	POU domain, class 2, transcription factor 2	Pou
ENSMUSG00000008575	18028	Nfib	nuclear factor I/B	CTF/NFI
ENSMUSG00000008976	14390	Gabpa	GA repeat binding protein, alpha	ETS
ENSMUSG00000009097	21380	Tbx1	T-box 1	T-box
ENSMUSG00000009248	17173	Ascl2	achaete-scute complex homolog 2 (Drosophila)	bHLH
ENSMUSG00000009406	13712	Elk1	ELK1, member of ETS oncogene family	ETS
ENSMUSG00000009471	17927	Myod1	myogenic differentiation 1	bHLH
ENSMUSG00000009733	21422	Tfcp2	transcription factor CP2	CP2
ENSMUSG00000009734	218030	Pou6f2	POU domain, class 6, transcription factor 2	Pou
ENSMUSG00000009739	19009	Pou6f1	POU domain, class 6, transcription factor 1	Pou
ENSMUSG00000009741	22221	Ubp1	upstream binding protein 1	CP2
ENSMUSG00000010175	19130	Prox1	prospero homeobox 1	HPD
ENSMUSG00000010476	13593	Ebf3	early B cell factor 3	COE
ENSMUSG00000010505	17932	Myt1	myelin transcription factor 1	zf-C2HC
ENSMUSG00000011267	63872	Zfp296	zinc finger protein 296	zf-C2H2
ENSMUSG00000011349	71241	Dmrtc2	doublesex and mab-3 related transcription factor like family C2	DM
ENSMUSG00000011427	233056	Zfp790	zinc finger protein 790	zf-C2H2
ENSMUSG00000012350	13661	Ehf	ets homologous factor	ETS
ENSMUSG00000012396	71950	Nanog	Nanog homeobox	Homeobox
ENSMUSG00000012520	18935	Phox2b	paired-like homeobox 2b	Homeobox
ENSMUSG00000012640	69930	Zfp715	zinc finger protein 715	zf-C2H2
ENSMUSG00000013089	104156	Etv5	ets variant gene 5	ETS
ENSMUSG00000013419	270210	Zfp651	zinc finger protein 651	ZBTB
ENSMUSG00000014030	18507	Pax5	paired box 5	PAX
ENSMUSG00000014039	114604	Prdm15	PR domain containing 15	zf-C2H2
ENSMUSG00000014303	83396	Glis2	GLIS family zinc finger 2	zf-C2H2
ENSMUSG00000014592	100072	Camta1	calmodulin binding transcription activator 1	CG-1
ENSMUSG00000014603	11694	Alx3	aristaless-like homeobox 3	Homeobox
ENSMUSG00000014704	15399	Hoxa2	homeobox A2	Homeobox
ENSMUSG00000014859	104394	E2f4	E2F transcription factor 4	E2F
ENSMUSG00000015053	14461	Gata2	GATA binding protein 2	zf-GATA
ENSMUSG00000015217	15354	Hmgb3	high mobility group box 3	HMG
ENSMUSG00000015461	12915	Atf6b	activating transcription factor 6 beta	TF_bZIP
ENSMUSG00000015501	15273	Hivep2	human immunodeficiency virus type I enhancer binding protein 2	zf-C2H2
ENSMUSG00000015522	11863	Arnt	aryl hydrocarbon receptor nuclear translocator	bHLH
ENSMUSG00000015579	18091	Nkx2-5	NK2 homeobox 5	Homeobox
ENSMUSG00000015605	20807	Srf	serum response factor	SRF
ENSMUSG00000015619	14462	Gata3	GATA binding protein 3	zf-GATA
ENSMUSG00000015627	14464	Gata5	GATA binding protein 5	zf-GATA
ENSMUSG00000015697	84505	Setdb1	SET domain, bifurcated 1	MBD
ENSMUSG00000015709	11864	Arnt2	aryl hydrocarbon receptor nuclear translocator 2	bHLH
ENSMUSG00000015714	76893	Cers2	ceramide synthase 2	Homeobox
ENSMUSG00000015839	18024	Nfe2l2	nuclear factor, erythroid derived 2, like 2	TF_bZIP
ENSMUSG00000015843	20183	Rxrg	retinoid X receptor gamma	RXR-like
ENSMUSG00000015846	20181	Rxra	retinoid X receptor alpha	RXR-like
ENSMUSG00000015882	209707	Lcorl	ligand dependent nuclear receptor corepressor-like	HTH
ENSMUSG00000015942	114674	Gtf2ird2	GTF2I repeat domain containing 2	GTF2I
ENSMUSG00000016087	14247	Fli1	Friend leukemia integration 1	ETS
ENSMUSG00000016458	22431	Wt1	Wilms tumor 1 homolog	zf-C2H2
ENSMUSG00000016477	13557	E2f3	E2F transcription factor 3	E2F
ENSMUSG00000016503	66596	Gtf3a	general transcription factor III A	zf-C2H2
ENSMUSG00000016831	268741	Tox4	TOX high mobility group box family member 4	HMG
ENSMUSG00000017007	19668	Rbpjl	recombination signal binding protein for immunoglobulin kappa J region-like	CSL
ENSMUSG00000017491	218772	Rarb	retinoic acid receptor, beta	THR-like
ENSMUSG00000017667	228876	Zfp334	zinc finger protein 334	zf-C2H2
ENSMUSG00000017688	30942	Hnf4g	hepatocyte nuclear factor 4, gamma	RXR-like
ENSMUSG00000017724	18612	Etv4	ets variant gene 4 (E1A enhancer binding protein, E1AF)	ETS
ENSMUSG00000017801	21428	Mlx	MAX-like protein X	bHLH
ENSMUSG00000017861	17865	Mybl2	myeloblastosis oncogene-like 2	MYB
ENSMUSG00000017950	15378	Hnf4a	hepatic nuclear factor 4, alpha	RXR-like
ENSMUSG00000018143	17135	Mafk	v-maf musculoaponeurotic fibrosarcoma oncogene family, protein K (avian)	TF_bZIP
ENSMUSG00000018168	22780	Ikzf3	IKAROS family zinc finger 3	zf-C2H2
ENSMUSG00000018263	21388	Tbx5	T-box 5	T-box
ENSMUSG00000018347	52712	Zkscan6	zinc finger with KRAB and SCAN domains 6	zf-C2H2
ENSMUSG00000018377	22344	Vezf1	vascular endothelial zinc finger 1	zf-C2H2
ENSMUSG00000018501	20185	Ncor1	nuclear receptor co-repressor 1	MYB
ENSMUSG00000018554	53422	Ybx2	Y box protein 2	CSD
ENSMUSG00000018604	21386	Tbx3	T-box 3	T-box
ENSMUSG00000018651	217031	Tada2a	transcriptional adaptor 2A	MYB
ENSMUSG00000018654	22778	Ikzf1	IKAROS family zinc finger 1	zf-C2H2
ENSMUSG00000018678	78912	Sp2	Sp2 transcription factor	zf-C2H2
ENSMUSG00000018698	16869	Lhx1	LIM homeobox protein 1	Homeobox
ENSMUSG00000018750	75580	Zbtb4	zinc finger and BTB domain containing 4	ZBTB
ENSMUSG00000018899	16362	Irf1	interferon regulatory factor 1	IRF
ENSMUSG00000018973	15407	Hoxb1	homeobox B1	Homeobox
ENSMUSG00000018983	242705	E2f2	E2F transcription factor 2	E2F
ENSMUSG00000019230	16876	Lhx9	LIM homeobox protein 9	Homeobox
ENSMUSG00000019256	11622	Ahr	aryl-hydrocarbon receptor	bHLH
ENSMUSG00000019338	78266	Zfp687	zinc finger protein 687	zf-C2H2
ENSMUSG00000019564	13496	Arid3a	AT rich interactive domain 3A (BRIGHT-like)	ARID
ENSMUSG00000019768	13982	Esr1	estrogen receptor 1 (alpha)	ESR-like
ENSMUSG00000019789	15214	Hey2	hairy/enhancer-of-split related with YRPW motif 2	bHLH
ENSMUSG00000019803	21907	Nr2e1	nuclear receptor subfamily 2, group E, member 1	RXR-like
ENSMUSG00000019817	22634	Plagl1	pleiomorphic adenoma gene-like 1	zf-C2H2
ENSMUSG00000019826	268294	Zbtb24	zinc finger and BTB domain containing 24	ZBTB
ENSMUSG00000019878	15500	Hsf2	heat shock factor 2	HSF
ENSMUSG00000019900	320995	Rfx6	regulatory factor X, 6	RFX
ENSMUSG00000019913	20464	Sim1	single-minded homolog 1 (Drosophila)	bHLH
ENSMUSG00000019947	71371	Arid5b	AT rich interactive domain 5B (MRF1-like)	ARID
ENSMUSG00000019982	17863	Myb	myeloblastosis oncogene	MYB
ENSMUSG00000020037	71137	Rfx4	regulatory factor X, 4 (influences HLA class II expression)	RFX
ENSMUSG00000020052	17172	Ascl1	achaete-scute complex homolog 1 (Drosophila)	bHLH
ENSMUSG00000020137	66816	Thap2	THAP domain containing, apoptosis associated protein 2	THAP
ENSMUSG00000020160	17268	Meis1	Meis homeobox 1	Homeobox
ENSMUSG00000020167	21423	Tcf3	transcription factor 3	bHLH
ENSMUSG00000020185	52679	E2f7	E2F transcription factor 7	E2F
ENSMUSG00000020232	15353	Hmg20b	high mobility group 20B	HMG
ENSMUSG00000020248	18045	Nfyb	nuclear transcription factor-Y beta	NF-YB
ENSMUSG00000020275	19696	Rel	reticuloendotheliosis oncogene	RHD
ENSMUSG00000020335	27274	Zfp354b	zinc finger protein 354B	zf-C2H2
ENSMUSG00000020364	21408	Zfp354a	zinc finger protein 354A	zf-C2H2
ENSMUSG00000020420	545938	Zfp607a	zinc finger proten 607	zf-C2H2
ENSMUSG00000020453	56218	Patz1	POZ (BTB) and AT hook containing zinc finger 1	ZBTB
ENSMUSG00000020472	268417	Zkscan17	zinc finger with KRAB and SCAN domains 17	zf-C2H2
ENSMUSG00000020484	22433	Xbp1	X-box binding protein 1	TF_bZIP
ENSMUSG00000020491	69944	2810021J22Rik	RIKEN cDNA 2810021J22 gene	zf-C2H2
ENSMUSG00000020538	20787	Srebf1	sterol regulatory element binding transcription factor 1	bHLH
ENSMUSG00000020644	15902	Id2	inhibitor of DNA binding 2	bHLH
ENSMUSG00000020653	194655	Klf11	Kruppel-like factor 11	zf-C2H2
ENSMUSG00000020656	195733	Grhl1	grainyhead-like 1 (Drosophila)	CP2
ENSMUSG00000020679	21410	Hnf1b	HNF1 homeobox B	Homeobox
ENSMUSG00000020871	13394	Dlx4	distal-less homeobox 4	Homeobox
ENSMUSG00000020875	15417	Hoxb9	homeobox B9	Homeobox
ENSMUSG00000020889	217166	Nr1d1	nuclear receptor subfamily 1, group D, member 1	THR-like
ENSMUSG00000020919	20851	Stat5b	signal transducer and activator of transcription 5B	STAT
ENSMUSG00000020923	21429	Ubtf	upstream binding transcription factor, RNA polymerase I	HMG
ENSMUSG00000020950	15228	Foxg1	forkhead box G1	Fork head
ENSMUSG00000021055	13983	Esr2	estrogen receptor 2 (beta)	ESR-like
ENSMUSG00000021095	14836	Gsc	goosecoid homeobox	Homeobox
ENSMUSG00000021099	20476	Six6	sine oculis-related homeobox 6	Homeobox
ENSMUSG00000021144	116870	Mta1	metastasis associated 1	zf-GATA
ENSMUSG00000021217	243931	Tshz3	teashirt zinc finger family member 3	zf-C2H2
ENSMUSG00000021239	12677	Vsx2	visual system homeobox 2	Homeobox
ENSMUSG00000021250	14281	Fos	FBJ osteosarcoma oncogene	TF_bZIP
ENSMUSG00000021255	26380	Esrrb	estrogen related receptor, beta	ESR-like
ENSMUSG00000021264	22632	Yy1	YY1 transcription factor	zf-C2H2
ENSMUSG00000021318	14634	Gli3	GLI-Kruppel family member GLI3	zf-C2H2
ENSMUSG00000021327	72739	Zkscan3	zinc finger with KRAB and SCAN domains 3	zf-C2H2
ENSMUSG00000021356	16364	Irf4	interferon regulatory factor 4	IRF
ENSMUSG00000021359	21418	Tfap2a	transcription factor AP-2, alpha	AP-2
ENSMUSG00000021362	107889	Gcm2	glial cells missing homolog 2 (Drosophila)	GCM
ENSMUSG00000021366	110521	Hivep1	human immunodeficiency virus type I enhancer binding protein 1	zf-C2H2
ENSMUSG00000021379	15904	Id4	inhibitor of DNA binding 4	bHLH
ENSMUSG00000021381	12022	Barx1	BarH-like homeobox 1	Homeobox
ENSMUSG00000021469	17702	Msx2	msh homeobox 2	Homeobox
ENSMUSG00000021485	17121	Mxd3	Max dimerization protein 3	bHLH
ENSMUSG00000021506	18740	Pitx1	paired-like homeodomain transcription factor 1	Homeobox
ENSMUSG00000021510	212281	Zfp729a	RIKEN cDNA A530054K11 gene	zf-C2H2
ENSMUSG00000021514	170936	Zfp369	zinc finger protein 369	zf-C2H2
ENSMUSG00000021540	17129	Smad5	SMAD family member 5	MH1
ENSMUSG00000021575	11624	Ahrr	aryl-hydrocarbon receptor repressor	bHLH
ENSMUSG00000021604	50916	Irx4	Iroquois related homeobox 4 (Drosophila)	Homeobox
ENSMUSG00000021685	18420	Otp	orthopedia homolog (Drosophila)	Homeobox
ENSMUSG00000021743	54713	Fezf2	Fez family zinc finger 2	zf-C2H2
ENSMUSG00000021775	353187	Nr1d2	nuclear receptor subfamily 1, group D, member 2	THR-like
ENSMUSG00000021779	21834	Thrb	thyroid hormone receptor beta	THR-like
ENSMUSG00000021848	18424	Otx2	orthodenticle homolog 2	TF_Otx
ENSMUSG00000021944	14463	Gata4	GATA binding protein 4	zf-GATA
ENSMUSG00000021972	219150	Hmbox1	homeobox containing 1	Homeobox
ENSMUSG00000022010	21807	Tsc22d1	TSC22 domain family, member 1	TSC22
ENSMUSG00000022053	13592	Ebf2	early B cell factor 2	COE
ENSMUSG00000022061	18095	Nkx3-1	NK-3 transcription factor, locus 1 (Drosophila)	Homeobox
ENSMUSG00000022205	20024	Sub1	SUB1 homolog (S. cerevisiae)	PC4
ENSMUSG00000022228	432731	Zscan26	zinc finger and SCAN domain containing 26	zf-C2H2
ENSMUSG00000022286	252973	Grhl2	grainyhead-like 2 (Drosophila)	CP2
ENSMUSG00000022306	22762	Zfpm2	zinc finger protein, multitype 2	zf-C2H2
ENSMUSG00000022330	107587	Osr2	odd-skipped related 2	zf-C2H2
ENSMUSG00000022335	380993	Zfat	zinc finger and AT hook domain containing	zf-C2H2
ENSMUSG00000022346	17869	Myc	myelocytomatosis oncogene	bHLH
ENSMUSG00000022361	22770	Zhx1	zinc fingers and homeoboxes 1	Homeobox
ENSMUSG00000022383	19013	Ppara	peroxisome proliferator activated receptor alpha	THR-like
ENSMUSG00000022389	21685	Tef	thyrotroph embryonic factor	TF_bZIP
ENSMUSG00000022463	20788	Srebf2	sterol regulatory element binding factor 2	bHLH
ENSMUSG00000022479	22337	Vdr	vitamin D receptor	THR-like
ENSMUSG00000022484	209448	Hoxc10	homeobox C10	Homeobox
ENSMUSG00000022485	15424	Hoxc5	homeobox C5	Homeobox
ENSMUSG00000022500	56722	Litaf	LPS-induced TN factor	zf-LITAF-like
ENSMUSG00000022508	12053	Bcl6	B cell leukemia/lymphoma 6	ZBTB
ENSMUSG00000022510	22061	Trp63	transformation related protein 63	P53
ENSMUSG00000022526	71591	Zfp251	zinc finger protein 251	zf-C2H2
ENSMUSG00000022528	15205	Hes1	hairy and enhancer of split 1 (Drosophila)	bHLH
ENSMUSG00000022529	74120	Zfp263	zinc finger protein 263	zf-C2H2
ENSMUSG00000022556	15499	Hsf1	heat shock factor 1	HSF
ENSMUSG00000022601	271377	Zbtb11	zinc finger and BTB domain containing 11	ZBTB
ENSMUSG00000022641	70508	Bbx	bobby sox homolog (Drosophila)	HMG
ENSMUSG00000022676	20583	Snai2	snail homolog 2 (Drosophila)	zf-C2H2
ENSMUSG00000022708	56490	Zbtb20	zinc finger and BTB domain containing 20	ZBTB
ENSMUSG00000022738	195333	Gsc2	goosecoid homebox 2	Homeobox
ENSMUSG00000022760	69009	Thap7	THAP domain containing 7	THAP
ENSMUSG00000022809	18171	Nr1i2	nuclear receptor subfamily 1, group I, member 2	THR-like
ENSMUSG00000022811	22661	Zfp148	zinc finger protein 148	zf-C2H2
ENSMUSG00000022895	23872	Ets2	E26 avian leukemia oncogene 2, 3' domain	ETS
ENSMUSG00000022952	12394	Runx1	runt related transcription factor 1	Runt
ENSMUSG00000022987	239652	Zfp641	zinc finger protein 641	zf-C2H2
ENSMUSG00000023021	71949	Cers5	ceramide synthase 5	Homeobox
ENSMUSG00000023027	11908	Atf1	activating transcription factor 1	TF_bZIP
ENSMUSG00000023034	15370	Nr4a1	nuclear receptor subfamily 4, group A, member 1	NGFIB-like
ENSMUSG00000023079	57080	Gtf2ird1	general transcription factor II I repeat domain-containing 1	GTF2I
ENSMUSG00000023284	675812	Zfp605	zinc finger protein 605	zf-C2H2
ENSMUSG00000023333	14531	Gcm1	glial cells missing homolog 1 (Drosophila)	GCM
ENSMUSG00000023391	13392	Dlx2	distal-less homeobox 2	Homeobox
ENSMUSG00000023411	73181	Nfatc4	nuclear factor of activated T cells, cytoplasmic, calcineurin dependent 4	RHD
ENSMUSG00000023443	13984	Esx1	extraembryonic, spermatogenesis, homeobox 1	Homeobox
ENSMUSG00000023467	56734	Tulp2	tubby-like protein 2	Tub
ENSMUSG00000023781	84653	Hes7	hairy and enhancer of split 7 (Drosophila)	bHLH
ENSMUSG00000023882	22712	Zfp54	zinc finger protein 54	zf-C2H2
ENSMUSG00000023892	22709	Zfp51	zinc finger protein 51	zf-C2H2
ENSMUSG00000023902	332221	Zscan10	zinc finger and SCAN domain containing 10	zf-C2H2
ENSMUSG00000023927	20230	Satb1	special AT-rich sequence binding protein 1	CUT
ENSMUSG00000023932	71702	Cdc5l	cell division cycle 5-like (S. pombe)	MYB
ENSMUSG00000023990	21425	Tfeb	transcription factor EB	bHLH
ENSMUSG00000023991	74123	Foxp4	forkhead box P4	Fork head
ENSMUSG00000023994	18044	Nfya	nuclear transcription factor-Y alpha	NF-YA
ENSMUSG00000024050	22404	Wiz	widely-interspaced zinc finger motifs	zf-C2H2
ENSMUSG00000024134	20472	Six2	sine oculis-related homeobox 2	Homeobox
ENSMUSG00000024137	13560	E4f1	E4F transcription factor 1	zf-C2H2
ENSMUSG00000024176	20681	Sox8	SRY (sex determining region Y)-box 8	HMG
ENSMUSG00000024206	19725	Rfx2	regulatory factor X, 2 (influences HLA class II expression)	RFX
ENSMUSG00000024215	30051	Spdef	SAM pointed domain containing ets transcription factor	ETS
ENSMUSG00000024220	224656	Zfp523	zinc finger protein 523	zf-C2H2
ENSMUSG00000024238	21417	Zeb1	zinc finger E-box binding homeobox 1	zf-C2H2
ENSMUSG00000024276	69256	Zfp397	zinc finger protein 397	zf-C2H2
ENSMUSG00000024298	208292	Zfp871	zinc finger protein 871	zf-C2H2
ENSMUSG00000024317	56515	Rnf138	ring finger protein 138	zf-MIZ
ENSMUSG00000024406	18999	Pou5f1	POU domain, class 5, transcription factor 1	Pou
ENSMUSG00000024420	225207	Zfp521	zinc finger protein 521	zf-C2H2
ENSMUSG00000024431	14815	Nr3c1	nuclear receptor subfamily 3, group C, member 1	ESR-like
ENSMUSG00000024497	18998	Pou4f3	POU domain, class 4, transcription factor 3	Pou
ENSMUSG00000024513	17191	Mbd2	methyl-CpG binding domain protein 2	MBD
ENSMUSG00000024515	17128	Smad4	SMAD family member 4	MH1
ENSMUSG00000024518	19434	Rax	retina and anterior neural fold homeobox	Homeobox
ENSMUSG00000024561	17190	Mbd1	methyl-CpG binding domain protein 1	MBD
ENSMUSG00000024563	17126	Smad2	SMAD family member 2	MH1
ENSMUSG00000024565	20689	Sall3	sal-like 3 (Drosophila)	zf-C2H2
ENSMUSG00000024619	12590	Cdx1	caudal type homeobox 1	Homeobox
ENSMUSG00000024622	106894	Hmgxb3	HMG box domain containing 3	HMG
ENSMUSG00000024695	109910	Zfp91	zinc finger protein 91	zf-C2H2
ENSMUSG00000024837	50796	Dmrt1	doublesex and mab-3 related transcription factor 1	DM
ENSMUSG00000024912	14283	Fosl1	fos-like antigen 1	TF_bZIP
ENSMUSG00000024922	18426	Ovol1	OVO homolog-like 1 (Drosophila)	zf-C2H2
ENSMUSG00000024927	19697	Rela	v-rel reticuloendotheliosis viral oncogene homolog A (avian)	RHD
ENSMUSG00000024955	26379	Esrra	estrogen related receptor, alpha	ESR-like
ENSMUSG00000024968	104383	Rcor2	REST corepressor 2	MYB
ENSMUSG00000024985	21416	Tcf7l2	transcription factor 7 like 2, T cell specific, HMG box	HMG
ENSMUSG00000024986	15242	Hhex	hematopoietically expressed homeobox	Homeobox
ENSMUSG00000025019	212391	Lcor	ligand dependent nuclear receptor corepressor	HTH
ENSMUSG00000025025	17859	Mxi1	Max interacting protein 1	bHLH
ENSMUSG00000025056	11614	Nr0b1	nuclear receptor subfamily 0, group B, member 1	Miscellaneous
ENSMUSG00000025128	59058	Bhlhe22	basic helix-loop-helix family, member e22	bHLH
ENSMUSG00000025215	21908	Tlx1	T cell leukemia, homeobox 1	Homeobox
ENSMUSG00000025216	16814	Lbx1	ladybird homeobox homolog 1 (Drosophila)	Homeobox
ENSMUSG00000025225	18034	Nfkb2	nuclear factor of kappa light polypeptide gene enhancer in B cells 2, p49/p100	RHD
ENSMUSG00000025229	18742	Pitx3	paired-like homeodomain transcription factor 3	Homeobox
ENSMUSG00000025255	80892	Zfhx4	zinc finger homeodomain 4	Homeobox
ENSMUSG00000025323	20688	Sp4	trans-acting transcription factor 4	zf-C2H2
ENSMUSG00000025332	20591	Kdm5c	lysine (K)-specific demethylase 5C	ARID
ENSMUSG00000025369	68094	Smarcc2	SWI/SNF related, matrix associated, actin dependent regulator of chromatin, subfamily c, member 2	MYB
ENSMUSG00000025407	14632	Gli1	GLI-Kruppel family member GLI1	zf-C2H2
ENSMUSG00000025408	13198	Ddit3	DNA-damage inducible transcript 3	TF_bZIP
ENSMUSG00000025423	17344	Pias2	protein inhibitor of activated STAT 2	zf-MIZ
ENSMUSG00000025469	17703	Msx3	msh homeobox 3	Homeobox
ENSMUSG00000025498	54123	Irf7	interferon regulatory factor 7	IRF
ENSMUSG00000025529	245595	Zfp711	zinc finger protein 711	zf-C2H2
ENSMUSG00000025602	80902	Zfp202	zinc finger protein 202	zf-C2H2
ENSMUSG00000025612	12013	Bach1	BTB and CNC homology 1	TF_bZIP
ENSMUSG00000025821	101095	Zfp282	zinc finger protein 282	zf-C2H2
ENSMUSG00000025880	17131	Smad7	SMAD family member 7	MH1
ENSMUSG00000025902	20671	Sox17	SRY (sex determining region Y)-box 17	HMG
ENSMUSG00000025912	17864	Mybl1	myeloblastosis oncogene-like 1	MYB
ENSMUSG00000025925	21749	Terf1	telomeric repeat binding factor 1	MYB
ENSMUSG00000025927	21419	Tfap2b	transcription factor AP-2 beta	AP-2
ENSMUSG00000025930	17681	Msc	musculin	bHLH
ENSMUSG00000025958	12912	Creb1	cAMP responsive element binding protein 1	TF_bZIP
ENSMUSG00000025959	93691	Klf7	Kruppel-like factor 7 (ubiquitous)	zf-C2H2
ENSMUSG00000025997	22779	Ikzf2	IKAROS family zinc finger 2	zf-C2H2
ENSMUSG00000026077	18143	Npas2	neuronal PAS domain protein 2	bHLH
ENSMUSG00000026098	227099	Pms1	postmeiotic segregation increased 1 (S. cerevisiae)	HMG
ENSMUSG00000026104	20846	Stat1	signal transducer and activator of transcription 1	STAT
ENSMUSG00000026135	77264	Zfp142	zinc finger protein 142	zf-C2H2
ENSMUSG00000026222	20684	Sp100	nuclear antigen Sp100	SAND
ENSMUSG00000026279	67026	Thap4	THAP domain containing 4	THAP
ENSMUSG00000026380	81879	Tfcp2l1	transcription factor CP2-like 1	CP2
ENSMUSG00000026398	26424	Nr5a2	nuclear receptor subfamily 5, group A, member 2	SF-like
ENSMUSG00000026436	13714	Elk4	ELK4, member of ETS oncogene family	ETS
ENSMUSG00000026459	17928	Myog	myogenin	bHLH
ENSMUSG00000026468	16872	Lhx4	LIM homeobox protein 4	Homeobox
ENSMUSG00000026497	27217	Mixl1	Mix1 homeobox-like 1 (Xenopus laevis)	Homeobox
ENSMUSG00000026565	18986	Pou2f1	POU domain, class 2, transcription factor 1	Pou
ENSMUSG00000026572	83993	Tbx19	T-box 19	T-box
ENSMUSG00000026586	18933	Prrx1	paired related homeobox 1	Homeobox
ENSMUSG00000026610	26381	Esrrg	estrogen-related receptor gamma	ESR-like
ENSMUSG00000026628	11910	Atf3	activating transcription factor 3	TF_bZIP
ENSMUSG00000026630	381319	Batf3	basic leucine zipper transcription factor, ATF-like 3	TF_bZIP
ENSMUSG00000026638	54139	Irf6	interferon regulatory factor 6	IRF
ENSMUSG00000026641	22278	Usf1	upstream transcription factor 1	bHLH
ENSMUSG00000026663	226641	Atf6	activating transcription factor 6	TF_bZIP
ENSMUSG00000026686	110648	Lmx1a	LIM homeobox transcription factor 1 alpha	Homeobox
ENSMUSG00000026735	19213	Ptf1a	pancreas specific transcription factor, 1a	bHLH
ENSMUSG00000026740	13418	Dnajc1	DnaJ (Hsp40) homolog, subfamily C, member 1	MYB
ENSMUSG00000026751	26423	Nr5a1	nuclear receptor subfamily 5, group A, member 1	SF-like
ENSMUSG00000026788	71834	Zbtb43	zinc finger and BTB domain containing 43	ZBTB
ENSMUSG00000026803	22130	Ttf1	transcription termination factor, RNA polymerase I	MYB
ENSMUSG00000026805	54422	Barhl1	BarH-like 1 (Drosophila)	Homeobox
ENSMUSG00000026815	14582	Gfi1b	growth factor independent 1B	zf-C2H2
ENSMUSG00000026826	18227	Nr4a2	nuclear receptor subfamily 4, group A, member 2	NGFIB-like
ENSMUSG00000026872	24136	Zeb2	zinc finger E-box binding homeobox 2	zf-C2H2
ENSMUSG00000026890	16874	Lhx6	LIM homeobox protein 6	Homeobox
ENSMUSG00000026934	16871	Lhx3	LIM homeobox protein 3	Homeobox
ENSMUSG00000026976	18510	Pax8	paired box 8	PAX
ENSMUSG00000026987	407823	Baz2b	bromodomain adjacent to zinc finger domain, 2B	MBD
ENSMUSG00000027035	241447	Cers6	ceramide synthase 6	Homeobox
ENSMUSG00000027067	20833	Ssrp1	structure specific recognition protein 1	HMG
ENSMUSG00000027102	15437	Hoxd8	homeobox D8	Homeobox
ENSMUSG00000027104	11909	Atf2	activating transcription factor 2	TF_bZIP
ENSMUSG00000027109	20687	Sp3	trans-acting transcription factor 3	zf-C2H2
ENSMUSG00000027168	18508	Pax6	paired box 6	PAX
ENSMUSG00000027186	13711	Elf5	E74-like factor 5	ETS
ENSMUSG00000027210	17536	Meis2	Meis homeobox 2	Homeobox
ENSMUSG00000027230	26427	Creb3l1	cAMP responsive element binding protein 3-like 1	TF_bZIP
ENSMUSG00000027434	18088	Nkx2-2	NK2 homeobox 2	Homeobox
ENSMUSG00000027439	74533	Gzf1	GDNF-inducible zinc finger protein 1	ZBTB
ENSMUSG00000027490	13555	E2f1	E2F transcription factor 1	E2F
ENSMUSG00000027544	18019	Nfatc2	nuclear factor of activated T cells, cytoplasmic, calcineurin dependent 2	RHD
ENSMUSG00000027547	99377	Sall4	sal-like 4 (Drosophila)	zf-C2H2
ENSMUSG00000027551	22722	Zfp64	zinc finger protein 64	zf-C2H2
ENSMUSG00000027552	13559	E2f5	E2F transcription factor 5	E2F
ENSMUSG00000027583	72147	Zbtb46	zinc finger and BTB domain containing 46	ZBTB
ENSMUSG00000027667	67778	Zfp639	zinc finger protein 639	zf-C2H2
ENSMUSG00000027684	14013	Mecom	MDS1 and EVI1 complex locus	zf-C2H2
ENSMUSG00000027794	74434	Sohlh2	spermatogenesis and oogenesis specific basic helix-loop-helix 2	bHLH
ENSMUSG00000027796	55994	Smad9	SMAD family member 9	MH1
ENSMUSG00000027806	72033	Tsc22d2	TSC22 domain family, member 2	TSC22
ENSMUSG00000027833	20429	Shox2	short stature homeobox 2	Homeobox
ENSMUSG00000027868	21384	Tbx15	T-box 15	T-box
ENSMUSG00000027938	78284	Creb3l4	cAMP responsive element binding protein 3-like 4	TF_bZIP
ENSMUSG00000027967	11924	Neurog2	neurogenin 2	bHLH
ENSMUSG00000027985	16842	Lef1	lymphoid enhancer binding factor 1	HMG
ENSMUSG00000028023	18741	Pitx2	paired-like homeodomain transcription factor 2	Homeobox
ENSMUSG00000028042	22724	Zbtb7b	zinc finger and BTB domain containing 7B	ZBTB
ENSMUSG00000028101	229615	Pias3	protein inhibitor of activated STAT 3	zf-MIZ
ENSMUSG00000028150	19885	Rorc	RAR-related orphan receptor gamma	THR-like
ENSMUSG00000028163	18033	Nfkb1	nuclear factor of kappa light polypeptide gene enhancer in B cells 1, p105	RHD
ENSMUSG00000028341	18124	Nr4a3	nuclear receptor subfamily 4, group A, member 3	NGFIB-like
ENSMUSG00000028358	72701	Zfp618	zinc finger protein 618	zf-C2H2
ENSMUSG00000028389	22696	Zfp37	zinc finger protein 37	zf-C2H2
ENSMUSG00000028417	21350	Tal2	T cell acute lymphocytic leukemia 2	bHLH
ENSMUSG00000028423	74164	Nfx1	nuclear transcription factor, X-box binding 1	zf-NF-X1
ENSMUSG00000028466	12913	Creb3	cAMP responsive element binding protein 3	TF_bZIP
ENSMUSG00000028487	242509	Bnc2	basonuclin 2	zf-C2H2
ENSMUSG00000028565	18027	Nfia	nuclear factor I/A	CTF/NFI
ENSMUSG00000028610	56296	Dmrtb1	DMRT-like family B with proline-rich C-terminal, 1	DM
ENSMUSG00000028634	16656	Hivep3	human immunodeficiency virus type I enhancer binding protein 3	zf-C2H2
ENSMUSG00000028639	22608	Ybx1	Y box protein 1	CSD
ENSMUSG00000028640	21420	Tfap2c	transcription factor AP-2, gamma	AP-2
ENSMUSG00000028654	16918	Mycl	v-myc myelocytomatosis viral oncogene homolog, lung carcinoma derived (avian)	bHLH
ENSMUSG00000028707	140477	Dmbx1	diencephalon/mesencephalon homeobox 1	Homeobox
ENSMUSG00000028717	21349	Tal1	T cell acute lymphocytic leukemia 1	bHLH
ENSMUSG00000028736	18509	Pax7	paired box 7	PAX
ENSMUSG00000028799	230761	Zfp362	zinc finger protein 362	zf-C2H2
ENSMUSG00000028807	73680	Zbtb8a	zinc finger and BTB domain containing 8a	ZBTB
ENSMUSG00000028890	17764	Mtf1	metal response element binding transcription factor 1	zf-C2H2
ENSMUSG00000028901	56809	Gmeb1	glucocorticoid modulatory element binding protein 1	SAND
ENSMUSG00000028940	15206	Hes2	hairy and enhancer of split 2 (Drosophila)	bHLH
ENSMUSG00000028946	15207	Hes3	hairy and enhancer of split 3 (Drosophila)	bHLH
ENSMUSG00000028952	100090	Zbtb48	zinc finger and BTB domain containing 48	ZBTB
ENSMUSG00000029014	22791	Dnajc2	DnaJ (Hsp40) homolog, subfamily C, member 2	MYB
ENSMUSG00000029026	22062	Trp73	transformation related protein 73	P53
ENSMUSG00000029112	672284	Nkx1-1	NK1 transcription factor related, locus 1 (Drosophila)	Homeobox
ENSMUSG00000029127	75079	Zbtb49	zinc finger and BTB domain containing 49	ZBTB
ENSMUSG00000029135	14284	Fosl2	fos-like antigen 2	TF_bZIP
ENSMUSG00000029178	16599	Klf3	Kruppel-like factor 3 (basic)	zf-C2H2
ENSMUSG00000029196	231151	Tada2b	transcriptional adaptor 2B	MYB
ENSMUSG00000029238	12753	Clock	circadian locomotor output cycles kaput	bHLH
ENSMUSG00000029249	19712	Rest	RE1-silencing transcription factor	zf-C2H2
ENSMUSG00000029275	14581	Gfi1	growth factor independent 1	zf-C2H2
ENSMUSG00000029313	17355	Aff1	AF4/FMR2 family, member 1	AF-4
ENSMUSG00000029478	20602	Ncor2	nuclear receptor co-repressor 2	MYB
ENSMUSG00000029546	22255	Uncx	UNC homeobox	Homeobox
ENSMUSG00000029553	21426	Tfec	transcription factor EC	bHLH
ENSMUSG00000029556	21405	Hnf1a	HNF1 homeobox A	Homeobox
ENSMUSG00000029563	114142	Foxp2	forkhead box P2	Fork head
ENSMUSG00000029587	231866	Zfp12	zinc finger protein 12	zf-C2H2
ENSMUSG00000029595	16873	Lhx5	LIM homeobox protein 5	Homeobox
ENSMUSG00000029627	67235	Zkscan14	zinc finger with KRAB and SCAN domains 14	zf-C2H2
ENSMUSG00000029644	18609	Pdx1	pancreatic and duodenal homeobox 1	Homeobox
ENSMUSG00000029646	12591	Cdx2	caudal type homeobox 2	Homeobox
ENSMUSG00000029697	73191	Fezf1	Fez family zinc finger 1	zf-C2H2
ENSMUSG00000029705	13047	Cux1	cut-like homeobox 1	CUT
ENSMUSG00000029706	18506	Pax4	paired box 4	PAX
ENSMUSG00000029729	74570	Zkscan1	zinc finger with KRAB and SCAN domains 1	zf-C2H2
ENSMUSG00000029736	18291	Nobox	NOBOX oogenesis homeobox	Homeobox
ENSMUSG00000029754	13396	Dlx6	distal-less homeobox 6	Homeobox
ENSMUSG00000029755	13395	Dlx5	distal-less homeobox 5	Homeobox
ENSMUSG00000029771	27056	Irf5	interferon regulatory factor 5	IRF
ENSMUSG00000029832	18025	Nfe2l3	nuclear factor, erythroid derived 2, like 3	TF_bZIP
ENSMUSG00000029844	15394	Hoxa1	homeobox A1	Homeobox
ENSMUSG00000029913	70779	Prdm5	PR domain containing 5	zf-C2H2
ENSMUSG00000030001	26910	Figla	folliculogenesis specific basic helix-loop-helix	bHLH
ENSMUSG00000030067	108655	Foxp1	forkhead box P1	Fork head
ENSMUSG00000030087	66277	Klf15	Kruppel-like factor 15	zf-C2H2
ENSMUSG00000030103	20893	Bhlhe40	basic helix-loop-helix family, member e40	bHLH
ENSMUSG00000030145	72720	Zfp248	zinc finger protein 248	zf-C2H2
ENSMUSG00000030180	214899	Kdm5a	lysine (K)-specific demethylase 5A	ARID
ENSMUSG00000030189	56449	Ybx3	Y box protein 3	CSD
ENSMUSG00000030199	14011	Etv6	ets variant gene 6 (TEL oncogene)	ETS
ENSMUSG00000030232	11569	Aebp2	AE binding protein 2	zf-C2H2
ENSMUSG00000030256	79362	Bhlhe41	basic helix-loop-helix family, member e41	bHLH
ENSMUSG00000030322	17193	Mbd4	methyl-CpG binding domain protein 4	MBD
ENSMUSG00000030353	21679	Tead4	TEA domain family member 4	TEA
ENSMUSG00000030380	109889	Mzf1	myeloid zinc finger 1	zf-C2H2
ENSMUSG00000030386	67370	Zfp606	zinc finger protein 606	zf-C2H2
ENSMUSG00000030393	22775	Zik1	zinc finger protein interacting with K protein 1	zf-C2H2
ENSMUSG00000030424	233147	Zfp939	zinc finger protein 939	zf-C2H2
ENSMUSG00000030443	213011	Zfp583	zinc finger protein 583	zf-C2H2
ENSMUSG00000030446	212569	Zfp273	zinc finger protein 273	zf-C2H2
ENSMUSG00000030469	210105	Zfp719	zinc finger protein 719	zf-C2H2
ENSMUSG00000030486	54678	Zfp108	zinc finger protein 108	zf-C2H2
ENSMUSG00000030507	13172	Dbx1	developing brain homeobox 1	Homeobox
ENSMUSG00000030510	545975	Cers3	ceramide synthase 3	Homeobox
ENSMUSG00000030543	17293	Mesp2	mesoderm posterior 2	bHLH
ENSMUSG00000030544	17292	Mesp1	mesoderm posterior 1	bHLH
ENSMUSG00000030551	11819	Nr2f2	nuclear receptor subfamily 2, group F, member 2	RXR-like
ENSMUSG00000030557	17258	Mef2a	myocyte enhancer factor 2A	SRF
ENSMUSG00000030604		Zfp626	-	zf-C2H2
ENSMUSG00000030678	17188	Maz	MYC-associated zinc finger protein (purine-binding transcription factor)	zf-C2H2
ENSMUSG00000030699	21389	Tbx6	T-box 6	T-box
ENSMUSG00000030753	72981	Thap12	protein-kinase, interferon-inducible double stranded RNA dependent inhibitor, repressor of (P58 repressor)	THAP
ENSMUSG00000030757	210162	Zkscan2	zinc finger with KRAB and SCAN domains 2	zf-C2H2
ENSMUSG00000030796	21677	Tead2	TEA domain family member 2	TEA
ENSMUSG00000030823	78921	9130019O22Rik	RIKEN cDNA 9130019O22 gene	zf-C2H2
ENSMUSG00000031028	22141	Tub	tubby candidate gene	Tub
ENSMUSG00000031079	245368	Zfp300	zinc finger protein 300	zf-C2H2
ENSMUSG00000031103	56501	Elf4	E74-like factor 4 (ets domain transcription factor)	ETS
ENSMUSG00000031162	14460	Gata1	GATA binding protein 1	zf-GATA
ENSMUSG00000031189	14266	Aff2	AF4/FMR2 family, member 2	AF-4
ENSMUSG00000031241	245572	Tbx22	T-box 22	T-box
ENSMUSG00000031326	12592	Cdx4	caudal type homeobox 4	Homeobox
ENSMUSG00000031365	27081	Zfp275	zinc finger protein 275	zf-C2H2
ENSMUSG00000031374	22754	Zfp92	zinc finger protein 92	zf-C2H2
ENSMUSG00000031393	17257	Mecp2	methyl CpG binding protein 2	MBD
ENSMUSG00000031431	14605	Tsc22d3	TSC22 domain family, member 3	TSC22
ENSMUSG00000031618	110784	Nr3c2	nuclear receptor subfamily 3, group C, member 2	ESR-like
ENSMUSG00000031621	71597	Isx	intestine specific homeobox	Homeobox
ENSMUSG00000031627	16363	Irf2	interferon regulatory factor 2	IRF
ENSMUSG00000031665	58198	Sall1	sal-like 1 (Drosophila)	zf-C2H2
ENSMUSG00000031681	17125	Smad1	SMAD family member 1	MH1
ENSMUSG00000031688	18997	Pou4f2	POU domain, class 4, transcription factor 2	Pou
ENSMUSG00000031706	19724	Rfx1	regulatory factor X, 1 (influences HLA class II expression)	RFX
ENSMUSG00000031734	16373	Irx3	Iroquois related homeobox 3	Homeobox
ENSMUSG00000031737	54352	Irx5	Iroquois related homeobox 5 (Drosophila)	Homeobox
ENSMUSG00000031738	64379	Irx6	Iroquois related homeobox 6 (Drosophila)	Homeobox
ENSMUSG00000031860	80720	Pbx4	pre B cell leukemia homeobox 4	Homeobox
ENSMUSG00000031870	18667	Pgr	progesterone receptor	ESR-like
ENSMUSG00000031885	12400	Cbfb	core binding factor beta	CBF
ENSMUSG00000031902	18021	Nfatc3	nuclear factor of activated T cells, cytoplasmic, calcineurin dependent 3	RHD
ENSMUSG00000031907	22751	Zfp90	zinc finger protein 90	zf-C2H2
ENSMUSG00000031921	21750	Terf2	telomeric repeat binding factor 2	MYB
ENSMUSG00000031965	57246	Tbx20	T-box 20	T-box
ENSMUSG00000032015	18988	Pou2f3	POU domain, class 2, transcription factor 3	Pou
ENSMUSG00000032033	12023	Barx2	BarH-like homeobox 2	Homeobox
ENSMUSG00000032035	23871	Ets1	E26 avian leukemia oncogene 1, 5' domain	ETS
ENSMUSG00000032119	102423	Hinfp	histone H4 transcription factor	zf-C2H2
ENSMUSG00000032228	21406	Tcf12	transcription factor 12	bHLH
ENSMUSG00000032238	19883	Rora	RAR-related orphan receptor alpha	THR-like
ENSMUSG00000032292	23958	Nr2e3	nuclear receptor subfamily 2, group E, member 3	RXR-like
ENSMUSG00000032318	104360	Isl2	insulin related protein 2 (islet 2)	Homeobox
ENSMUSG00000032329	66867	Hmg20a	high mobility group 20A	HMG
ENSMUSG00000032368	22771	Zic1	zinc finger protein of the cerebellum 1	zf-C2H2
ENSMUSG00000032402	17127	Smad3	SMAD family member 3	MH1
ENSMUSG00000032405	56469	Pias1	protein inhibitor of activated STAT 1	zf-MIZ
ENSMUSG00000032411	211586	Tfdp2	transcription factor Dp 2	E2F
ENSMUSG00000032419	76365	Tbx18	T-box18	T-box
ENSMUSG00000032425	71640	Zfp949	zinc finger protein 949	zf-C2H2
ENSMUSG00000032446	13813	Eomes	eomesodermin homolog (Xenopus laevis)	T-box
ENSMUSG00000032481	20588	Smarcc1	SWI/SNF related, matrix associated, actin dependent regulator of chromatin, subfamily c, member 1	MYB
ENSMUSG00000032727	218613	Mier3	mesoderm induction early response 1, family member 3	MYB
ENSMUSG00000032744	56198	Heyl	hairy/enhancer-of-split related with YRPW motif-like	bHLH
ENSMUSG00000032897	18046	Nfyc	nuclear transcription factor-Y gamma	NF-YC
ENSMUSG00000032998	230700	Foxj3	forkhead box J3	Fork head
ENSMUSG00000033006	20665	Sox10	SRY (sex determining region Y)-box 10	HMG
ENSMUSG00000033016	18018	Nfatc1	nuclear factor of activated T cells, cytoplasmic, calcineurin dependent 1	RHD
ENSMUSG00000033080	114889	Vsx1	visual system homeobox 1 homolog (zebrafish)	Homeobox
ENSMUSG00000033237	77044	Arid2	AT rich interactive domain 2 (ARID, RFX-like)	ARID
ENSMUSG00000033249	26386	Hsf4	heat shock transcription factor 4	HSF
ENSMUSG00000033454	268564	Zbtb1	zinc finger and BTB domain containing 1	ZBTB
ENSMUSG00000033669	223669	Zfp7	zinc finger protein 7	zf-C2H2
ENSMUSG00000033713	71375	Foxn3	forkhead box N3	Fork head
ENSMUSG00000033726	13796	Emx1	empty spiracles homeobox 1	Homeobox
ENSMUSG00000033730	13655	Egr3	early growth response 3	zf-C2H2
ENSMUSG00000033740	240690	St18	suppression of tumorigenicity 18	zf-C2HC
ENSMUSG00000033837	14106	Foxh1	forkhead box H1	Fork head
ENSMUSG00000033863	16601	Klf9	Kruppel-like factor 9	zf-C2H2
ENSMUSG00000033883	241944	D3Ertd254e	DNA segment, Chr 3, ERATO Doi 254, expressed	zf-C2H2
ENSMUSG00000033943	29808	Mga	MAX gene associated	T-box
ENSMUSG00000033961	269870	Zfp446	zinc finger protein 446	zf-C2H2
ENSMUSG00000033964	226470	Zbtb41	zinc finger and BTB domain containing 41 homolog	ZBTB
ENSMUSG00000033972	319615	Zfp944	zinc finger protein 944	zf-C2H2
ENSMUSG00000034041	17095	Lyl1	lymphoblastomic leukemia 1	bHLH
ENSMUSG00000034057	237558	Myrfl	myelin regulatory factor-like	NDT80/PhoG
ENSMUSG00000034071	619331	Zfp551	zinc fingr protein 551	zf-C2H2
ENSMUSG00000034161	20289	Scx	scleraxis	bHLH
ENSMUSG00000034227	15223	Foxj1	forkhead box J1	Fork head
ENSMUSG00000034266	53314	Batf	basic leucine zipper transcription factor, ATF-like	TF_bZIP
ENSMUSG00000034271	81703	Jdp2	Jun dimerization protein 2	TF_bZIP
ENSMUSG00000034333	223773	Zbed4	zinc finger, BED domain containing 4	zf-BED
ENSMUSG00000034377	68842	Tulp4	tubby like protein 4	Tub
ENSMUSG00000034384	104382	Barhl2	BarH-like 2 (Drosophila)	Homeobox
ENSMUSG00000034429	69020	Zfp707	zinc finger protein 707	zf-C2H2
ENSMUSG00000034430	80292	Zxdc	ZXD family zinc finger C	zf-C2H2
ENSMUSG00000034460	20474	Six4	sine oculis-related homeobox 4	Homeobox
ENSMUSG00000034486	14472	Gbx2	gastrulation brain homeobox 2	Homeobox
ENSMUSG00000034518	70823	Hmgxb4	HMG box domain containing 4	HMG
ENSMUSG00000034538	232854	Zfp418	zinc finger protein 418	zf-C2H2
ENSMUSG00000034551	245596	Hdx	highly divergent homeobox	Homeobox
ENSMUSG00000034673	18515	Pbx2	pre B cell leukemia homeobox 2	Homeobox
ENSMUSG00000034701	18012	Neurod1	neurogenic differentiation 1	bHLH
ENSMUSG00000034762	230587	Glis1	GLIS family zinc finger 1	zf-C2H2
ENSMUSG00000034777	24113	Vax2	ventral anterior homeobox 2	Homeobox
ENSMUSG00000034800	72180	Zfp661	zinc finger protein 661	zf-C2H2
ENSMUSG00000034957	12606	Cebpa	CCAAT/enhancer binding protein (C/EBP), alpha	C/EBP
ENSMUSG00000034968	16815	Lbx2	ladybird homeobox homolog 2 (Drosophila)	Homeobox
ENSMUSG00000034998	14236	Foxn2	forkhead box N2	Fork head
ENSMUSG00000035011	16969	Zbtb7a	zinc finger and BTB domain containing 7a	ZBTB
ENSMUSG00000035033	21375	Tbr1	T-box brain gene 1	T-box
ENSMUSG00000035041	208677	Creb3l3	cAMP responsive element binding protein 3-like 3	TF_bZIP
ENSMUSG00000035158	17342	Mitf	microphthalmia-associated transcription factor	bHLH
ENSMUSG00000035187	18096	Nkx6-1	NK6 homeobox 1	Homeobox
ENSMUSG00000035277	11878	Arx	aristaless related homeobox	Homeobox
ENSMUSG00000035397	118445	Klf16	Kruppel-like factor 16	zf-C2H2
ENSMUSG00000035451	15375	Foxa1	forkhead box A1	Fork head
ENSMUSG00000035456	77630	Prdm8	PR domain containing 8	zf-C2H2
ENSMUSG00000035478	17192	Mbd3	methyl-CpG binding domain protein 3	MBD
ENSMUSG00000035529	72843	Prdm4	PR domain containing 4	zf-C2H2
ENSMUSG00000035576	241764	L3mbtl1	l(3)mbt-like (Drosophila)	zf-C2HC
ENSMUSG00000035799	22160	Twist1	twist basic helix-loop-helix transcription factor 1	bHLH
ENSMUSG00000035868	73229	Zfp983	RIKEN cDNA 3110052M02 gene	zf-C2H2
ENSMUSG00000035877	320799	Zhx3	zinc fingers and homeoboxes 3	Homeobox
ENSMUSG00000035923	17878	Myf6	myogenic factor 6	bHLH
ENSMUSG00000035934	208076	Pknox2	Pbx/knotted 1 homeobox 2	Homeobox
ENSMUSG00000035946	14843	Gsx2	GS homeobox 2	Homeobox
ENSMUSG00000035951	56787	Ascl3	achaete-scute complex homolog 3 (Drosophila)	bHLH
ENSMUSG00000036036	22715	Zfp57	zinc finger protein 57	zf-C2H2
ENSMUSG00000036098	225908	Myrf	myelin regulatory factor	NDT80/PhoG
ENSMUSG00000036139	15427	Hoxc9	homeobox C9	Homeobox
ENSMUSG00000036144	17286	Meox2	mesenchyme homeobox 2	Homeobox
ENSMUSG00000036192	225998	Rorb	RAR-related orphan receptor beta	THR-like
ENSMUSG00000036281	227644	Snapc4	small nuclear RNA activating complex, polypeptide 4	MYB
ENSMUSG00000036442	59016	Thap11	THAP domain containing 11	THAP
ENSMUSG00000036461	13709	Elf1	E74-like factor 1	ETS
ENSMUSG00000036602	216285	Alx1	ALX homeobox 1	Homeobox
ENSMUSG00000036721	22758	Zscan12	zinc finger and SCAN domain containing 12	zf-C2H2
ENSMUSG00000036816	53404	Atoh7	atonal homolog 7 (Drosophila)	bHLH
ENSMUSG00000036867	17130	Smad6	SMAD family member 6	MH1
ENSMUSG00000036898	72154	Zfp157	zinc finger protein 157	zf-C2H2
ENSMUSG00000036972	22774	Zic4	zinc finger protein of the cerebellum 4	zf-C2H2
ENSMUSG00000037001	22698	Zfp39	zinc finger protein 39	zf-C2H2
ENSMUSG00000037007	56314	Zfp113	zinc finger protein 113	zf-C2H2
ENSMUSG00000037017	22697	Zscan21	zinc finger and SCAN domain containing 21	zf-C2H2
ENSMUSG00000037025	15376	Foxa2	forkhead box A2	Fork head
ENSMUSG00000037029	26465	Zfp146	zinc finger protein 146	zf-C2H2
ENSMUSG00000037034	18503	Pax1	paired box 1	PAX
ENSMUSG00000037138	16764	Aff3	AF4/FMR2 family, member 3	AF-4
ENSMUSG00000037169	18109	Mycn	v-myc myelocytomatosis viral related oncogene, neuroblastoma derived (avian)	bHLH
ENSMUSG00000037174	69257	Elf2	E74-like factor 2	ETS
ENSMUSG00000037188	230824	Grhl3	grainyhead-like 3 (Drosophila)	CP2
ENSMUSG00000037214	73754	Thap1	THAP domain containing, apoptosis associated protein 1	THAP
ENSMUSG00000037235	17122	Mxd4	Max dimerization protein 4	bHLH
ENSMUSG00000037243	103836	Zfp692	zinc finger protein 692	zf-C2H2
ENSMUSG00000037279	107586	Ovol2	ovo-like 2 (Drosophila)	zf-C2H2
ENSMUSG00000037335	15110	Hand1	heart and neural crest derivatives expressed transcript 1	bHLH
ENSMUSG00000037395	214742	Rcor3	REST corepressor 3	MYB
ENSMUSG00000037446	22157	Tulp1	tubby like protein 1	Tub
ENSMUSG00000037447	214855	Arid5a	AT rich interactive domain 5A (MRF1-like)	ARID
ENSMUSG00000037465	21847	Klf10	Kruppel-like factor 10	zf-C2H2
ENSMUSG00000037477	109575	Tbx10	T-box 10	T-box
ENSMUSG00000037572	218973	Wdhd1	WD repeat and HMG-box DNA binding protein 1	HMG
ENSMUSG00000037583	23957	Nr0b2	nuclear receptor subfamily 0, group B, member 2	Miscellaneous
ENSMUSG00000037621	71093	Atoh8	atonal homolog 8 (Drosophila)	bHLH
ENSMUSG00000037638	382639	Zbtb42	zinc finger and BTB domain containing 42	ZBTB
ENSMUSG00000037640	22718	Zfp60	zinc finger protein 60	zf-C2H2
ENSMUSG00000037674	319758	Rfx7	regulatory factor X, 7	RFX
ENSMUSG00000037730	80732	Mynn	myoneurin	ZBTB
ENSMUSG00000037868	13654	Egr2	early growth response 2	zf-C2H2
ENSMUSG00000037896	217864	Rcor1	REST corepressor 1	MYB
ENSMUSG00000037935	57376	Smarce1	SWI/SNF related, matrix associated, actin dependent regulator of chromatin, subfamily e, member 1	HMG
ENSMUSG00000037984	11922	Neurod6	neurogenic differentiation 6	bHLH
ENSMUSG00000037992	19401	Rara	retinoic acid receptor, alpha	THR-like
ENSMUSG00000038151	12142	Prdm1	PR domain containing 1, with ZNF domain	zf-C2H2
ENSMUSG00000038193	15111	Hand2	heart and neural crest derivatives expressed transcript 2	bHLH
ENSMUSG00000038203	15398	Hoxa13	homeobox A13	Homeobox
ENSMUSG00000038210	15396	Hoxa11	homeobox A11	Homeobox
ENSMUSG00000038227	15405	Hoxa9	homeobox A9	Homeobox
ENSMUSG00000038236	15404	Hoxa7	homeobox A7	Homeobox
ENSMUSG00000038253	15402	Hoxa5	homeobox A5	Homeobox
ENSMUSG00000038255	18013	Neurod2	neurogenic differentiation 2	bHLH
ENSMUSG00000038331	212712	Satb2	special AT-rich sequence binding protein 2	CUT
ENSMUSG00000038342	208104	Mlxip	MLX interacting protein	bHLH
ENSMUSG00000038346	269800	Zfp384	zinc finger protein 384	zf-C2H2
ENSMUSG00000038402	14238	Foxf2	forkhead box F2	Fork head
ENSMUSG00000038415	15220	Foxq1	forkhead box Q1	Fork head
ENSMUSG00000038418	13653	Egr1	early growth response 1	zf-C2H2
ENSMUSG00000038482	21781	Tfdp1	transcription factor Dp 1	E2F
ENSMUSG00000038518	16468	Jarid2	jumonji, AT rich interactive domain 2	ARID
ENSMUSG00000038539	107503	Atf5	activating transcription factor 5	TF_bZIP
ENSMUSG00000038560	83395	Sp6	trans-acting transcription factor 6	zf-C2H2
ENSMUSG00000038615	18023	Nfe2l1	nuclear factor, erythroid derived 2,-like 1	TF_bZIP
ENSMUSG00000038630	100041581	Zkscan16	zinc finger with KRAB and SCAN domains 16	zf-C2H2
ENSMUSG00000038648	208647	Creb3l2	cAMP responsive element binding protein 3-like 2	TF_bZIP
ENSMUSG00000038679	83925	Trps1	trichorhinophalangeal syndrome I (human)	zf-GATA
ENSMUSG00000038692	15412	Hoxb4	homeobox B4	Homeobox
ENSMUSG00000038700	15413	Hoxb5	homeobox B5	Homeobox
ENSMUSG00000038705	229004	Gmeb2	glucocorticoid modulatory element binding protein 2	SAND
ENSMUSG00000038718	18516	Pbx3	pre B cell leukemia homeobox 3	Homeobox
ENSMUSG00000038721	15415	Hoxb7	homeobox B7	Homeobox
ENSMUSG00000038765	16917	Lmx1b	LIM homeobox transcription factor 1 beta	Homeobox
ENSMUSG00000038797	22691	Zscan2	zinc finger and SCAN domain containing 2	zf-C2H2
ENSMUSG00000038805	20473	Six3	sine oculis-related homeobox 3	Homeobox
ENSMUSG00000038872	11906	Zfhx3	zinc finger homeobox 3	Homeobox
ENSMUSG00000038895	319601	Zfp653	zinc finger protein 653	zf-C2H2
ENSMUSG00000038909	217127	Kat7	K(lysine) acetyltransferase 7	zf-C2HC
ENSMUSG00000038932	277353	Tcfl5	transcription factor-like 5 (basic helix-loop-helix)	bHLH
ENSMUSG00000039068	108946	Zzz3	zinc finger, ZZ domain containing 3	MYB
ENSMUSG00000039087	68750	Rreb1	ras responsive element binding protein 1	zf-C2H2
ENSMUSG00000039095	13799	En2	engrailed 2	Homeobox
ENSMUSG00000039153	12393	Runx2	runt related transcription factor 2	Runt
ENSMUSG00000039191	19664	Rbpj	recombination signal binding protein for immunoglobulin kappa J region	CSL
ENSMUSG00000039219	94246	Arid4b	AT rich interactive domain 4B (RBP1-like)	ARID
ENSMUSG00000039275	68837	Foxk2	forkhead box K2	Fork head
ENSMUSG00000039377	15284	Hlx	H2.0-like homeobox	Homeobox
ENSMUSG00000039410	70673	Prdm16	PR domain containing 16	zf-C2H2
ENSMUSG00000039476	20204	Prrx2	paired related homeobox 2	Homeobox
ENSMUSG00000039521	20371	Foxp3	forkhead box P3	Fork head
ENSMUSG00000039634	230162	Zfp189	zinc finger protein 189	zf-C2H2
ENSMUSG00000039656	20182	Rxrb	retinoid X receptor beta	RXR-like
ENSMUSG00000039699	74481	Batf2	basic leucine zipper transcription factor, ATF-like 2	TF_bZIP
ENSMUSG00000039759	69876	Thap3	THAP domain containing, apoptosis associated protein 3	THAP
ENSMUSG00000039789	71063	Zfp597	zinc finger protein 597	zf-C2H2
ENSMUSG00000039830	50913	Olig2	oligodendrocyte transcription factor 2	bHLH
ENSMUSG00000039834	329559	Zfp335	zinc finger protein 335	zf-C2H2
ENSMUSG00000039841	627049	Zfp800	zinc finger protein 800	zf-C2H2
ENSMUSG00000039852	68703	Rere	arginine glutamic acid dipeptide (RE) repeats	zf-GATA
ENSMUSG00000039967	30046	Zfp292	zinc finger protein 292	zf-C2H2
ENSMUSG00000040033	20847	Stat2	signal transducer and activator of transcription 2	STAT
ENSMUSG00000040054	116848	Baz2a	bromodomain adjacent to zinc finger domain, 2A	MBD
ENSMUSG00000040148	15373	Hmx3	H6 homeobox 3	Homeobox
ENSMUSG00000040187	272322	Arntl2	aryl hydrocarbon receptor nuclear translocator-like 2	bHLH
ENSMUSG00000040270	12014	Bach2	BTB and CNC homology 2	TF_bZIP
ENSMUSG00000040289	15213	Hey1	hairy/enhancer-of-split related with YRPW motif 1	bHLH
ENSMUSG00000040310	11695	Alx4	aristaless-like homeobox 4	Homeobox
ENSMUSG00000040321	228491	Zfp770	zinc finger protein 770	zf-C2H2
ENSMUSG00000040433	245007	Zbtb38	zinc finger and BTB domain containing 38	ZBTB
ENSMUSG00000040478	230025	Prdm13	PR domain containing 13	zf-C2H2
ENSMUSG00000040489	214105	Sox30	SRY (sex determining region Y)-box 30	HMG
ENSMUSG00000040610	27140	Tlx3	T cell leukemia, homeobox 3	Homeobox
ENSMUSG00000040632	18185	Nrl	neural retina leucine zipper gene	TF_bZIP
ENSMUSG00000040712	216874	Camta2	calmodulin binding transcription activator 2	CG-1
ENSMUSG00000040721	239102	Zfhx2	zinc finger homeobox 2	Homeobox
ENSMUSG00000040726	15209	Hesx1	homeobox gene expressed in ES cells	Homeobox
ENSMUSG00000040732	13876	Erg	avian erythroblastosis virus E-26 (v-ets) oncogene related	ETS
ENSMUSG00000040775		Gm9772	-	zf-C2H2
ENSMUSG00000040841	20475	Six5	sine oculis-related homeobox 5	Homeobox
ENSMUSG00000040857	13875	Erf	Ets2 repressor factor	ETS
ENSMUSG00000040891	15377	Foxa3	forkhead box A3	Fork head
ENSMUSG00000040929	19726	Rfx3	regulatory factor X, 3 (influences HLA class II expression)	RFX
ENSMUSG00000041164	52915	Zmiz2	zinc finger, MIZ-type containing 2	zf-MIZ
ENSMUSG00000041258	329002	Zfp236	zinc finger protein 236	zf-C2H2
ENSMUSG00000041272	252838	Tox	thymocyte selection-associated high mobility group box	HMG
ENSMUSG00000041287	20670	Sox15	SRY (sex determining region Y)-box 15	HMG
ENSMUSG00000041309	14912	Nkx6-2	NK6 homeobox 2	Homeobox
ENSMUSG00000041420	17537	Meis3	Meis homeobox 3	Homeobox
ENSMUSG00000041483	226442	Zfp281	zinc finger protein 281	zf-C2H2
ENSMUSG00000041515	15900	Irf8	interferon regulatory factor 8	IRF
ENSMUSG00000041540	20678	Sox5	SRY (sex determining region Y)-box 5	HMG
ENSMUSG00000041565	320858	L3mbtl4	l(3)mbt-like 4 (Drosophila)	zf-C2HC
ENSMUSG00000041578	12951	Crx	cone-rod homeobox	TF_Otx
ENSMUSG00000041583	252830	Obox6	oocyte specific homeobox 6	Homeobox
ENSMUSG00000041649	245671	Klf8	Kruppel-like factor 8	zf-C2H2
ENSMUSG00000041703	65100	Zic5	zinc finger protein of the cerebellum 5	zf-C2H2
ENSMUSG00000041730	107751	Prrxl1	paired related homeobox protein-like 1	Homeobox
ENSMUSG00000041911	13390	Dlx1	distal-less homeobox 1	Homeobox
ENSMUSG00000042002	116810	Foxn4	forkhead box N4	Fork head
ENSMUSG00000042063	56220	Zfp386	zinc finger protein 386 (Kruppel-like)	zf-C2H2
ENSMUSG00000042097	22685	Zfp239	zinc finger protein 239	zf-C2H2
ENSMUSG00000042109	105859	Csdc2	cold shock domain containing C2, RNA binding	CSD
ENSMUSG00000042207	75605	Kdm5b	lysine (K)-specific demethylase 5B	ARID
ENSMUSG00000042258	16392	Isl1	ISL1 transcription factor, LIM/homeodomain	Homeobox
ENSMUSG00000042320	73422	Prox2	prospero homeobox 2	HPD
ENSMUSG00000042323	66923	Pbrm1	polybromo 1	HMG
ENSMUSG00000042372	240590	Dmrt3	doublesex and mab-3 related transcription factor 3	DM
ENSMUSG00000042390	229542	Gatad2b	GATA zinc finger domain containing 2B	zf-GATA
ENSMUSG00000042406	11911	Atf4	activating transcription factor 4	TF_bZIP
ENSMUSG00000042414	383491	Prdm14	PR domain containing 14	zf-C2H2
ENSMUSG00000042439	328977	Zfp532	zinc finger protein 532	zf-C2H2
ENSMUSG00000042448	15429	Hoxd1	homeobox D1	Homeobox
ENSMUSG00000042472	52708	Zfp410	zinc finger protein 410	zf-C2H2
ENSMUSG00000042477	332937	Tfap2e	transcription factor AP-2, epsilon	AP-2
ENSMUSG00000042496	382066	Prdm10	PR domain containing 10	zf-C2H2
ENSMUSG00000042499	15431	Hoxd11	homeobox D11	Homeobox
ENSMUSG00000042508	23857	Dmtf1	cyclin D binding myb-like transcription factor 1	MYB
ENSMUSG00000042589	13048	Cux2	cut-like homeobox 2	CUT
ENSMUSG00000042596	226896	Tfap2d	transcription factor AP-2, delta	AP-2
ENSMUSG00000042622	17133	Maff	v-maf musculoaponeurotic fibrosarcoma oncogene family, protein F (avian)	TF_bZIP
ENSMUSG00000042745	15901	Id1	inhibitor of DNA binding 1	bHLH
ENSMUSG00000042812	15227	Foxf1	forkhead box F1	Fork head
ENSMUSG00000042821	20613	Snai1	snail homolog 1 (Drosophila)	zf-C2H2
ENSMUSG00000042903	54601	Foxo4	forkhead box O4	Fork head
ENSMUSG00000043013	15379	Onecut1	one cut domain, family member 1	CUT
ENSMUSG00000043059	101023	Zfp513	zinc finger protein 513	zf-C2H2
ENSMUSG00000043090	330788	Zfp866	zinc finger protein 866	zf-C2H2
ENSMUSG00000043099	15248	Hic1	hypermethylated in cancer 1	ZBTB
ENSMUSG00000043219	15403	Hoxa6	homeobox A6	Homeobox
ENSMUSG00000043290	654801	Zfp784	zinc finger protein 784	zf-C2H2
ENSMUSG00000043342	15438	Hoxd9	homeobox D9	Homeobox
ENSMUSG00000043456	243937	Zfp536	zinc finger protein 536	zf-C2H2
ENSMUSG00000043467	240869	Zbtb37	zinc finger and BTB domain containing 37	ZBTB
ENSMUSG00000043602	193043	Zfp3	zinc finger protein 3	zf-C2H2
ENSMUSG00000043668	244579	Tox3	TOX high mobility group box family member 3	HMG
ENSMUSG00000043753	242523	Dmrta1	doublesex and mab-3 related transcription factor like family A1	DM
ENSMUSG00000043903	195209	Gm22	predicted gene 22	zf-C2H2
ENSMUSG00000043969	13797	Emx2	empty spiracles homeobox 2	Homeobox
ENSMUSG00000044167	56458	Foxo1	forkhead box O1	Fork head
ENSMUSG00000044186	18092	Nkx2-6	NK2 homeobox 6	Homeobox
ENSMUSG00000044220	18089	Nkx2-3	NK2 homeobox 3	Homeobox
ENSMUSG00000044243	320522	Bhlha9	basic helix-loop-helix family, member a9	bHLH
ENSMUSG00000044296	214779	Zfp879	zinc finger protein 879	zf-C2H2
ENSMUSG00000044312	11925	Neurog3	neurogenin 3	bHLH
ENSMUSG00000044434		Gm9791	-	CSD
ENSMUSG00000044452	668501	Zfp507	zinc finger protein 507	zf-C2H2
ENSMUSG00000044501	224598	Zfp758	zinc finger protein 758	zf-C2H2
ENSMUSG00000044518	30923	Foxe3	forkhead box E3	Fork head
ENSMUSG00000044519	382867	Zfp488	zinc finger protein 488	zf-C2H2
ENSMUSG00000044542	19127	Prop1	paired like homeodomain factor 1	Homeobox
ENSMUSG00000044597	17870	Mycs	myc-like oncogene, s-myc protein	bHLH
ENSMUSG00000044617	320080	Zbtb39	zinc finger and BTB domain containing 39	ZBTB
ENSMUSG00000044646	207259	Zbtb7c	zinc finger and BTB domain containing 7C	ZBTB
ENSMUSG00000044676	234725	Zfp612	zinc finger protein 612	zf-C2H2
ENSMUSG00000044807	30944	Zfp354c	zinc finger protein 354C	zf-C2H2
ENSMUSG00000044876	72667	Zfp444	zinc finger protein 444	zf-C2H2
ENSMUSG00000044934	238673	Zfp367	zinc finger protein 367	zf-C2H2
ENSMUSG00000045179	20675	Sox3	SRY (sex determining region Y)-box 3	HMG
ENSMUSG00000045251	69234	Zfp688	zinc finger protein 688	zf-C2H2
ENSMUSG00000045252	232976	Zfp574	zinc finger protein 574	zf-C2H2
ENSMUSG00000045268	195522	Zfp691	zinc finger protein 691	zf-C2H2
ENSMUSG00000045333	94187	Zfp423	zinc finger protein 423	zf-C2H2
ENSMUSG00000045336	71066	Hsfy2	heat shock transcription factor, Y linked 2	HSF
ENSMUSG00000045440	56856	Insm2	insulinoma-associated 2	zf-C2H2
ENSMUSG00000045466	101197	Zfp956	zinc finger protein 956	zf-C2H2
ENSMUSG00000045493	140489	Bhlhe23	basic helix-loop-helix family, member e23	bHLH
ENSMUSG00000045515	18993	Pou3f3	POU domain, class 3, transcription factor 3	Pou
ENSMUSG00000045518	246086	Onecut3	one cut domain, family member 3	CUT
ENSMUSG00000045519	434377	Zfp560	zinc finger protein 560	zf-C2H2
ENSMUSG00000045591	94222	Olig3	oligodendrocyte transcription factor 3	bHLH
ENSMUSG00000045598	233887	Zfp553	zinc finger protein 553	zf-C2H2
ENSMUSG00000045608	223843	Dbx2	developing brain homeobox 2	Homeobox
ENSMUSG00000045639	320683	Zfp629	zinc finger protein 629	zf-C2H2
ENSMUSG00000045680	21412	Tcf21	transcription factor 21	bHLH
ENSMUSG00000045757	233893	Zfp764	zinc finger protein 764	zf-C2H2
ENSMUSG00000045802	245525	Hsf3	heat shock transcription factor 3	HSF
ENSMUSG00000045842		Tgif2-ps2	-	Homeobox
ENSMUSG00000045991	225631	Onecut2	one cut domain, family member 2	CUT
ENSMUSG00000046088		Gm9805	-	zf-C2H2
ENSMUSG00000046160	50914	Olig1	oligodendrocyte transcription factor 1	bHLH
ENSMUSG00000046179	108961	E2f8	E2F transcription factor 8	E2F
ENSMUSG00000046185	74352	Zfp84	zinc finger protein 84	zf-C2H2
ENSMUSG00000046311	22720	Zfp62	zinc finger protein 62	zf-C2H2
ENSMUSG00000046351	218100	Zfp322a	zinc finger protein 322A	zf-C2H2
ENSMUSG00000046470	20672	Sox18	SRY (sex determining region Y)-box 18	HMG
ENSMUSG00000046518	114712	Ferd3l	Fer3-like (Drosophila)	bHLH
ENSMUSG00000046532	11835	Ar	androgen receptor	ESR-like
ENSMUSG00000046541	210172	Zfp526	zinc finger protein 526	zf-C2H2
ENSMUSG00000046556	79233	Zfp319	zinc finger protein 319	zf-C2H2
ENSMUSG00000046658	54201	Zfp316	zinc finger protein 316	zf-C2H2
ENSMUSG00000046711	15361	Hmga1	high mobility group AT-hook 1	HMGI/HMGY
ENSMUSG00000046714	14234	Foxc2	forkhead box C2	Fork head
ENSMUSG00000046792	67109	Zfp787	zinc finger protein 787	zf-C2H2
ENSMUSG00000046886	66758	Zfp474	zinc finger protein 474	zf-C2H2
ENSMUSG00000046897	68744	Zfp740	zinc finger protein 740	zf-C2H2
ENSMUSG00000046962	114565	Zbtb21	zinc finger and BTB domain containing 21	ZBTB
ENSMUSG00000046982	110796	Tshz1	teashirt zinc finger family member 1	zf-C2H2
ENSMUSG00000047002	56184	Msgn1	mesogenin 1	bHLH
ENSMUSG00000047003	22701	Zfp41	zinc finger protein 41	zf-C2H2
ENSMUSG00000047036	235682	Zfp445	zinc finger protein 445	zf-C2H2
ENSMUSG00000047141	72020	Zfp654	zinc finger protein 654	zf-C2H2
ENSMUSG00000047143	242620	Dmrta2	doublesex and mab-3 related transcription factor like family A2	DM
ENSMUSG00000047171	234219	Helt	helt bHLH transcription factor	bHLH
ENSMUSG00000047264	140482	Zfp358	zinc finger protein 358	zf-C2H2
ENSMUSG00000047342	192651	Zfp286	zinc finger protein 286	zf-C2H2
ENSMUSG00000047371	233890	Zfp768	zinc finger protein 768	zf-C2H2
ENSMUSG00000047407	21815	Tgif1	TGFB-induced factor homeobox 1	Homeobox
ENSMUSG00000047412	235132	Zbtb44	zinc finger and BTB domain containing 44	ZBTB
ENSMUSG00000047473	22693	Zfp30	zinc finger protein 30	zf-C2H2
ENSMUSG00000047591	378435	Mafa	v-maf musculoaponeurotic fibrosarcoma oncogene family, protein A (avian)	TF_bZIP
ENSMUSG00000047603	56525	Zfp235	zinc finger protein 235	zf-C2H2
ENSMUSG00000047638	20186	Nr1h4	nuclear receptor subfamily 1, group H, member 4	THR-like
ENSMUSG00000047861	14233	Foxi1	forkhead box I1	Fork head
ENSMUSG00000047907	228911	Tshz2	teashirt zinc finger family member 2	zf-C2H2
ENSMUSG00000048001	15208	Hes5	hairy and enhancer of split 5 (Drosophila)	bHLH
ENSMUSG00000048012	243963	Zfp473	zinc finger protein 473	zf-C2H2
ENSMUSG00000048015	11923	Neurod4	neurogenic differentiation 4	bHLH
ENSMUSG00000048118	238247	Arid4a	AT rich interactive domain 4A (RBP1-like)	ARID
ENSMUSG00000048138	226049	Dmrt2	doublesex and mab-3 related transcription factor 2	DM
ENSMUSG00000048251	58208	Bcl11b	B cell leukemia/lymphoma 11B	zf-C2H2
ENSMUSG00000048280	408068	Zfp738	zinc finger protein 738	zf-C2H2
ENSMUSG00000048349	18996	Pou4f1	POU domain, class 4, transcription factor 1	Pou
ENSMUSG00000048377	270004	Foxi2	forkhead box I2	Fork head
ENSMUSG00000048385	170729	Scrt1	scratch homolog 1, zinc finger protein (Drosophila)	zf-C2H2
ENSMUSG00000048387	23967	Osr1	odd-skipped related 1 (Drosophila)	zf-C2H2
ENSMUSG00000048402	14633	Gli2	GLI-Kruppel family member GLI2	zf-C2H2
ENSMUSG00000048410	240476	Zfp407	zinc finger protein 407	zf-C2H2
ENSMUSG00000048450	17701	Msx1	msh homeobox 1	Homeobox
ENSMUSG00000048485	215627	Zbtb8b	zinc finger and BTB domain containing 8b	ZBTB
ENSMUSG00000048502	278672	Duxbl1	double homeobox B-like 1	Homeobox
ENSMUSG00000048528	20231	Nkx1-2	NK1 transcription factor related, locus 2 (Drosophila)	Homeobox
ENSMUSG00000048540	18072	Nhlh2	nescient helix loop helix 2	bHLH
ENSMUSG00000048562	320145	Sp8	trans-acting transcription factor 8	zf-C2H2
ENSMUSG00000048626	75753	Klf17	Kruppel-like factor 17	zf-C2H2
ENSMUSG00000048686	69317	Hmgb4	high-mobility group box 4	HMG
ENSMUSG00000048728	237758	Zfp454	zinc finger protein 454	zf-C2H2
ENSMUSG00000048756	56484	Foxo3	forkhead box O3	Fork head
ENSMUSG00000048763	15410	Hoxb3	homeobox B3	Homeobox
ENSMUSG00000048897	209225	Zfp710	zinc finger protein 710	zf-C2H2
ENSMUSG00000048904	18014	Neurog1	neurogenin 1	bHLH
ENSMUSG00000048921	71131	Zfp689	zinc finger protein 689	zf-C2H2
ENSMUSG00000048938	381463	Nr1h5	nuclear receptor subfamily 1, group H, member 5	THR-like
ENSMUSG00000049295	69890	Zfp219	zinc finger protein 219	zf-C2H2
ENSMUSG00000049321	22678	Zfp2	zinc finger protein 2	zf-C2H2
ENSMUSG00000049410		Zfp683	-	zf-C2H2
ENSMUSG00000049421	26466	Zfp260	zinc finger protein 260	zf-C2H2
ENSMUSG00000049470	93736	Aff4	AF4/FMR2 family, member 4	AF-4
ENSMUSG00000049532	50524	Sall2	sal-like 2 (Drosophila)	zf-C2H2
ENSMUSG00000049577	22761	Zfpm1	zinc finger protein, multitype 1	zf-C2H2
ENSMUSG00000049600	232879	Zbtb45	zinc finger and BTB domain containing 45	ZBTB
ENSMUSG00000049604	15408	Hoxb13	homeobox B13	Homeobox
ENSMUSG00000049672	22666	Zbtb14	zinc finger and BTB domain containing 14	ZBTB
ENSMUSG00000049691	12020	Nkx3-2	NK3 homeobox 2	Homeobox
ENSMUSG00000049728	244219	Zfp668	zinc finger protein 668	zf-C2H2
ENSMUSG00000049739	233905	Zfp646	zinc finger protein 646	zf-C2H2
ENSMUSG00000049755	319475	Zfp672	zinc finger protein 672	zf-C2H2
ENSMUSG00000049823	193736	Zbtb12	zinc finger and BTB domain containing 12	ZBTB
ENSMUSG00000049878	109263	Rlf	rearranged L-myc fusion sequence	zf-C2H2
ENSMUSG00000050064	242109	Zfp697	zinc finger protein 697	zf-C2H2
ENSMUSG00000050100	15372	Hmx2	H6 homeobox 2	Homeobox
ENSMUSG00000050197	73614	Rhox13	reproductive homeobox 13	Homeobox
ENSMUSG00000050240	58180	Hic2	hypermethylated in cancer 2	ZBTB
ENSMUSG00000050295	17300	Foxc1	forkhead box C1	Fork head
ENSMUSG00000050328	15421	Hoxc12	homeobox C12	Homeobox
ENSMUSG00000050368	15430	Hoxd10	homeobox D10	Homeobox
ENSMUSG00000050397	26927	Foxl2	forkhead box L2	Fork head
ENSMUSG00000050600	100043757	Zfp831	zinc finger protein 831	zf-C2H2
ENSMUSG00000050605	22719	Zfp61	zinc finger protein 61	zf-C2H2
ENSMUSG00000050619	99334	Zscan29	zinc finger SCAN domains 29	zf-C2H2
ENSMUSG00000050714	320633	Zbtb26	zinc finger and BTB domain containing 26	ZBTB
ENSMUSG00000050846	78834	Zfp623	zinc finger protein 623	zf-C2H2
ENSMUSG00000050855	233057	Zfp940	zinc finger protein 940	zf-C2H2
ENSMUSG00000050919	238803	Zfp366	zinc finger protein 366	zf-C2H2
ENSMUSG00000050954	67911	Zfp169	zinc finger protein 169	zf-C2H2
ENSMUSG00000050966	83557	Lin28a	lin-28 homolog A (C. elegans)	CSD
ENSMUSG00000051034	22648	Zfp11	zinc finger protein 11	zf-C2H2
ENSMUSG00000051037	218311	Zfp455	zinc finger protein 455	zf-C2H2
ENSMUSG00000051038	194738	Rhox11	reproductive homeobox 11	Homeobox
ENSMUSG00000051149	11538	Adnp	activity-dependent neuroprotective protein	Homeobox
ENSMUSG00000051176	22702	Zfp42	zinc finger protein 42	zf-C2H2
ENSMUSG00000051184	66056	Zfp524	zinc finger protein 524	zf-C2H2
ENSMUSG00000051251	18071	Nhlh1	nescient helix loop helix 1	bHLH
ENSMUSG00000051341	22710	Zfp52	zinc finger protein 52	zf-C2H2
ENSMUSG00000051351	22704	Zfp46	zinc finger protein 46	zf-C2H2
ENSMUSG00000051367	20471	Six1	sine oculis-related homeobox 1	Homeobox
ENSMUSG00000051413	54711	Plagl2	pleiomorphic adenoma gene-like 2	zf-C2H2
ENSMUSG00000051451	233490	Crebzf	CREB/ATF bZIP transcription factor	TF_bZIP
ENSMUSG00000051469	59057	Zfp24	zinc finger protein 191	zf-C2H2
ENSMUSG00000051490	14237	Foxd4	forkhead box D4	Fork head
ENSMUSG00000051499	330301	Zfp786	zinc finger protein 786	zf-C2H2
ENSMUSG00000051510	17134	Mafg	v-maf musculoaponeurotic fibrosarcoma oncogene family, protein G (avian)	TF_bZIP
ENSMUSG00000051550	68490	Zfp579	zinc finger protein 579	zf-C2H2
ENSMUSG00000051817	20667	Sox12	SRY (sex determining region Y)-box 12	HMG
ENSMUSG00000051827	75199	Rhox2a	reproductive homeobox 2A	Homeobox
ENSMUSG00000051910	20679	Sox6	SRY (sex determining region Y)-box 6	HMG
ENSMUSG00000051977	213389	Prdm9	PR domain containing 9	zf-C2H2
ENSMUSG00000052040	50794	Klf13	Kruppel-like factor 13	zf-C2H2
ENSMUSG00000052056	228913	Zfp217	zinc finger protein 217	zf-C2H2
ENSMUSG00000052135	329934	Foxo6	forkhead box O6	Fork head
ENSMUSG00000052271	17341	Bhlha15	basic helix-loop-helix family, member a15	bHLH
ENSMUSG00000052414		Atf5	-	TF_bZIP
ENSMUSG00000052435	110794	Cebpe	CCAAT/enhancer binding protein (C/EBP), epsilon	C/EBP
ENSMUSG00000052446	234413	Zfp961	zinc finger protein 961	zf-C2H2
ENSMUSG00000052534	18514	Pbx1	pre B cell leukemia homeobox 1	Homeobox
ENSMUSG00000052675	57745	Zfp112	zinc finger protein 112	zf-C2H2
ENSMUSG00000052684	16476	Jun	jun proto-oncogene	TF_bZIP
ENSMUSG00000052751	58887	Repin1	replication initiator 1	zf-C2H2
ENSMUSG00000052763	232784	Zfp212	Zinc finger protein 212	zf-C2H2
ENSMUSG00000052837	16477	Junb	jun B proto-oncogene	TF_bZIP
ENSMUSG00000052909		Gm9894	-	zf-C2H2
ENSMUSG00000052942	226075	Glis3	GLIS family zinc finger 3	zf-C2H2
ENSMUSG00000053007	231991	Creb5	cAMP responsive element binding protein 5	TF_bZIP
ENSMUSG00000053080	108899	2700081O15Rik	RIKEN cDNA 2700081O15 gene	zf-BED
ENSMUSG00000053129	14842	Gsx1	GS homeobox 1	Homeobox
ENSMUSG00000053211	22767	Zfy1	zinc finger protein 1, Y linked	zf-C2H2
ENSMUSG00000053347	74670	Zfp943	zinc finger prtoein 943	zf-C2H2
ENSMUSG00000053390	240067	Zfp952	zinc finger protein 952	zf-C2H2
ENSMUSG00000053477	21413	Tcf4	transcription factor 4	bHLH
ENSMUSG00000053552	228598	Ebf4	early B cell factor 4	COE
ENSMUSG00000053600	224691	Zfp472	zinc finger protein 472	zf-C2H2
ENSMUSG00000053747	20669	Sox14	SRY (sex determining region Y)-box 14	HMG
ENSMUSG00000053909	434769	Rhox10	reproductive homeobox 10	Homeobox
ENSMUSG00000053985	243906	Zfp14	zinc finger protein 14	zf-C2H2
ENSMUSG00000054160	228731	Nkx2-4	NK2 homeobox 4	Homeobox
ENSMUSG00000054191	16596	Klf1	Kruppel-like factor 1 (erythroid)	zf-C2H2
ENSMUSG00000054272	245109	Zscan4c	zinc finger and SCAN domain containing 4C	zf-C2H2
ENSMUSG00000054310	71468	Obox1	oocyte specific homeobox 1	Homeobox
ENSMUSG00000054360	244813	Bsx	brain specific homeobox	Homeobox
ENSMUSG00000054381	269997	Zfp747	zinc finger protein 747	zf-C2H2
ENSMUSG00000054519	237775	Zfp867	zinc finger protein 867	zf-C2H2
ENSMUSG00000054648	66869	Zfp869	zinc finger protein 869	zf-C2H2
ENSMUSG00000054715	232878	Zscan22	zinc finger and SCAN domain containing 22	zf-C2H2
ENSMUSG00000054716	244216	Zfp771	zinc finger protein 771	zf-C2H2
ENSMUSG00000054717	97165	Hmgb2	high mobility group box 2	HMG
ENSMUSG00000054737	319535	Zfp182	zinc finger protein 182	zf-C2H2
ENSMUSG00000054893	384763	Zfp667	zinc finger protein 667	zf-C2H2
ENSMUSG00000054931	544922	Zkscan4	zinc finger with KRAB and SCAN domains 4	zf-C2H2
ENSMUSG00000054939	385674	Zfp174	zinc finger protein 174	zf-C2H2
ENSMUSG00000054967	239546	Zfp647	zinc finger protein 647	zf-C2H2
ENSMUSG00000055053	18029	Nfic	nuclear factor I/C	CTF/NFI
ENSMUSG00000055102	74400	Zfp819	zinc finger protein 819	zf-C2H2
ENSMUSG00000055116	11865	Arntl	aryl hydrocarbon receptor nuclear translocator-like	bHLH
ENSMUSG00000055148	16598	Klf2	Kruppel-like factor 2 (lung)	zf-C2H2
ENSMUSG00000055150	330463	Zfp78	zinc finger protein 78	zf-C2H2
ENSMUSG00000055197	260298	Fev	FEV (ETS oncogene family)	ETS
ENSMUSG00000055202	240063	Zfp811	zinc finger protein 811	zf-C2H2
ENSMUSG00000055210	17301	Foxd2	forkhead box D2	Fork head
ENSMUSG00000055228	71508	Zfp935	zinc finger protein 935	zf-C2H2
ENSMUSG00000055240	22643	Zfp101	zinc finger protein 101	zf-C2H2
ENSMUSG00000055305	22755	Zfp93	zinc finger protein 93	zf-C2H2
ENSMUSG00000055320	21676	Tead1	TEA domain family member 1	TEA
ENSMUSG00000055341	431706	Zfp457	zinc finger protein 457	zf-C2H2
ENSMUSG00000055435	17132	Maf	avian musculoaponeurotic fibrosarcoma (v-maf) AS42 oncogene homolog	TF_bZIP
ENSMUSG00000055480	238690	Zfp458	zinc finger protein 458	zf-C2H2
ENSMUSG00000055560	328274	Zfp459	zinc finger protein 459	zf-C2H2
ENSMUSG00000055633	68992	Zfp580	zinc finger protein 580	zf-C2H2
ENSMUSG00000055799	21415	Tcf7l1	transcription factor 7 like 1 (T cell specific, HMG box)	HMG
ENSMUSG00000055817	116871	Mta3	metastasis associated 3	zf-GATA
ENSMUSG00000055835	22640	Zfp1	zinc finger protein 1	zf-C2H2
ENSMUSG00000055874	232077	Foxi3	forkhead box I3	Fork head
ENSMUSG00000055942	194588	Obox7	predicted gene 4745	Homeobox
ENSMUSG00000055991	22757	Zkscan5	zinc finger with KRAB and SCAN domains 5	zf-C2H2
ENSMUSG00000056014	243308	A430033K04Rik	RIKEN cDNA A430033K04 gene	zf-C2H2
ENSMUSG00000056019	236193	Zfp709	zinc finger protein 709	zf-C2H2
ENSMUSG00000056216	12611	Cebpg	CCAAT/enhancer binding protein (C/EBP), gamma	C/EBP
ENSMUSG00000056300	100041433	Zfp981	predicted gene 13247	zf-C2H2
ENSMUSG00000056383	233168	AI987944	expressed sequence AI987944	zf-C2H2
ENSMUSG00000056459	109929	Zbtb25	zinc finger and BTB domain containing 25	ZBTB
ENSMUSG00000056493	17425	Foxk1	forkhead box K1	Fork head
ENSMUSG00000056501	12608	Cebpb	CCAAT/enhancer binding protein (C/EBP), beta	C/EBP
ENSMUSG00000056592	210104	Zfp658	zinc finger protein 658	zf-C2H2
ENSMUSG00000056648	15416	Hoxb8	homeobox B8	Homeobox
ENSMUSG00000056673	20592	Kdm5d	lysine (K)-specific demethylase 5D	ARID
ENSMUSG00000056749	18030	Nfil3	nuclear factor, interleukin 3, regulated	TF_bZIP
ENSMUSG00000056758	15364	Hmga2	high mobility group AT-hook 2	HMGI/HMGY
ENSMUSG00000056824	381405	Zfp663	zinc finger protein 663	zf-C2H2
ENSMUSG00000056829	14240	Foxb2	forkhead box B2	Fork head
ENSMUSG00000056854	18994	Pou3f4	POU domain, class 3, transcription factor 4	Pou
ENSMUSG00000057093	112415	Zfp607b	RIKEN cDNA C030039L03 gene	zf-C2H2
ENSMUSG00000057098	13591	Ebf1	early B cell factor 1	COE
ENSMUSG00000057101	210135	Zfp180	zinc finger protein 180	zf-C2H2
ENSMUSG00000057156	239099	Homez	homeodomain leucine zipper-encoding gene	Homeobox
ENSMUSG00000057173	619289	Rfx8	regulatory factor X 8	RFX
ENSMUSG00000057396	268670	Zfp759	zinc finger protein 759	zf-C2H2
ENSMUSG00000057406	107823	Nsd2	Wolf-Hirschhorn syndrome candidate 1 (human)	HMG
ENSMUSG00000057409	24132	Zfp53	zinc finger protein 53	zf-C2H2
ENSMUSG00000057469	50496	E2f6	E2F transcription factor 6	E2F
ENSMUSG00000057551	244713	Zfp317	zinc finger protein 317	zf-C2H2
ENSMUSG00000057637	110593	Prdm2	PR domain containing 2, with ZNF domain	zf-C2H2
ENSMUSG00000057691	69228	Zfp746	zinc finger protein 746	zf-C2H2
ENSMUSG00000057835	104349	Zfp119a	zinc finger protein 119a	zf-C2H2
ENSMUSG00000057842	218314	Zfp595	zinc finger protein 595	zf-C2H2
ENSMUSG00000057894	67230	Zfp329	zinc finger protein 329	zf-C2H2
ENSMUSG00000057895	22646	Zfp105	zinc finger protein 105	zf-C2H2
ENSMUSG00000057982	235047	Zfp809	zinc finger protein 809	zf-C2H2
ENSMUSG00000058028	170734	Zscan5b	zinc finger and SCAN domain containing 5B	zf-C2H2
ENSMUSG00000058093	100416706	Zfp729b	expressed sequence AA987161	zf-C2H2
ENSMUSG00000058186	100041379	Zfp980	predicted gene 13242	zf-C2H2
ENSMUSG00000058192	244721	Zfp846	zinc finger protein 846	zf-C2H2
ENSMUSG00000058239	22282	Usf2	upstream transcription factor 2	bHLH
ENSMUSG00000058291	24135	Zfp68	zinc finger protein 68	zf-C2H2
ENSMUSG00000058331	22746	Zfp85	zinc finger protein 85	zf-C2H2
ENSMUSG00000058402	233058	Zfp420	zinc finger protein 420	zf-C2H2
ENSMUSG00000058440	18181	Nrf1	nuclear respiratory factor 1	Nrf1
ENSMUSG00000058537		AW822073	-	Homeobox
ENSMUSG00000058638	65020	Zfp110	zinc finger protein 110	zf-C2H2
ENSMUSG00000058665	13798	En1	engrailed 1	Homeobox
ENSMUSG00000058669	18094	Nkx2-9	NK2 homeobox 9	Homeobox
ENSMUSG00000058670	237029	4932411N23Rik	RIKEN cDNA 4932411N23 gene	MYB
ENSMUSG00000058748	233987	Zfp958	zinc finger protein 958	zf-C2H2
ENSMUSG00000058756	21833	Thra	thyroid hormone receptor alpha	THR-like
ENSMUSG00000058794	18022	Nfe2	nuclear factor, erythroid derived 2	TF_bZIP
ENSMUSG00000058881	329003	Zfp516	zinc finger protein 516	zf-C2H2
ENSMUSG00000058883	432769	Zfp708	zinc finger protein 708	zf-C2H2
ENSMUSG00000058886	54006	Deaf1	deformed epidermal autoregulatory factor 1 (Drosophila)	SAND
ENSMUSG00000058900	380855	Rsl1	regulator of sex limited protein 1	zf-C2H2
ENSMUSG00000059142	240041	Zfp945	zinc finger protein 945	zf-C2H2
ENSMUSG00000059246	64290	Foxb1	forkhead box B1	Fork head
ENSMUSG00000059325	74318	Hopx	HOP homeobox	Homeobox
ENSMUSG00000059423	242747	Zfp933	zinc finger protein 933	zf-C2H2
ENSMUSG00000059436	17187	Max	Max protein	bHLH
ENSMUSG00000059475	235028	Zfp426	zinc finger protein 426	zf-C2H2
ENSMUSG00000059552	22059	Trp53	transformation related protein 53	P53
ENSMUSG00000059626	100135657	Rhox3e	reproductive homeobox 3E	Homeobox
ENSMUSG00000059689	232337	Zfp637	zinc finger protein 637	zf-C2H2
ENSMUSG00000059824	13170	Dbp	D site albumin promoter binding protein	TF_bZIP
ENSMUSG00000059839	408067	Zfp874b	zinc finger protein 874b	zf-C2H2
ENSMUSG00000059842	228807	Zfp341	zinc finger protein 341	zf-C2H2
ENSMUSG00000059878	67255	Zfp422	zinc finger protein 422	zf-C2H2
ENSMUSG00000059897	234358	Zfp930	zinc finger protein 930	zf-C2H2
ENSMUSG00000059975	72723	Zfp74	zinc finger protein 74	zf-C2H2
ENSMUSG00000060257	545474	Scrt2	scratch homolog 2, zinc finger protein (Drosophila)	zf-C2H2
ENSMUSG00000060261	14886	Gtf2i	general transcription factor II I	GTF2I
ENSMUSG00000060284	170574	Sp7	Sp7 transcription factor 7	zf-C2H2
ENSMUSG00000060301	72128	2610008E11Rik	RIKEN cDNA 2610008E11 gene	zf-C2H2
ENSMUSG00000060314	407812	Zfp941	zinc finger protein 941	zf-C2H2
ENSMUSG00000060336	245174	Zfp937	zinc finger protein 937	zf-C2H2
ENSMUSG00000060397	243833	Zfp128	zinc finger protein 128	zf-C2H2
ENSMUSG00000060427	234362	Zfp868	zinc finger protein 868	zf-C2H2
ENSMUSG00000060510	77519	Zfp266	zinc finger protein 266	zf-C2H2
ENSMUSG00000060601	22260	Nr1h2	nuclear receptor subfamily 1, group H, member 2	THR-like
ENSMUSG00000060630	76390	Zfp735	zinc finger protein 735	zf-C2H2
ENSMUSG00000060862	230848	Zbtb40	zinc finger and BTB domain containing 40	ZBTB
ENSMUSG00000060969	16371	Irx1	Iroquois related homeobox 1 (Drosophila)	Homeobox
ENSMUSG00000061079	20841	Zfp143	zinc finger protein 143	zf-C2H2
ENSMUSG00000061283	245583	Tgif2lx1	TGFB-induced factor homeobox 2-like, X-linked 1	Homeobox
ENSMUSG00000061371	408062	Zfp873	zinc finger protein 873	zf-C2H2
ENSMUSG00000061374	23877	Fiz1	Flt3 interacting zinc finger protein 1	zf-C2H2
ENSMUSG00000061517	223227	Sox10	SRY (sex determining region Y)-box 21	HMG
ENSMUSG00000061524	22772	Zic2	zinc finger protein of the cerebellum 2	zf-C2H2
ENSMUSG00000061544	381067	Zfp229	zinc finger protein 229	zf-C2H2
ENSMUSG00000061894	269585	Zscan20	zinc finger and SCAN domains 20	zf-C2H2
ENSMUSG00000061898	57782	Rbak	RB-associated KRAB repressor	zf-C2H2
ENSMUSG00000061911	17933	Myt1l	myelin transcription factor 1-like	zf-C2HC
ENSMUSG00000061969		Gm5581	-	zf-C2H2
ENSMUSG00000062012	22654	Zfp13	zinc finger protein 13	zf-C2H2
ENSMUSG00000062040	22689	Zfp27	zinc finger protein 27	zf-C2H2
ENSMUSG00000062101	240120	Zfp119b	zinc finger protein 119b	zf-C2H2
ENSMUSG00000062116	232853	Zfp954	zinc finger protein 954	zf-C2H2
ENSMUSG00000062175	228839	Tgif2	TGFB-induced factor homeobox 2	Homeobox
ENSMUSG00000062327	20997	T	brachyury	T-box
ENSMUSG00000062518	100503584	Zfp534	zinc finger protein 534	zf-C2H2
ENSMUSG00000062519	272347	Zfp398	zinc finger protein 398	zf-C2H2
ENSMUSG00000062588		Gm6104	-	HMG
ENSMUSG00000062627	320713	Mysm1	myb-like, SWIRM and MPN domains 1	MYB
ENSMUSG00000062743	210503	Zfp677	zinc finger protein 677	zf-C2H2
ENSMUSG00000062761	269639	Zfp512	zinc finger protein 512	zf-C2H2
ENSMUSG00000062794	235048	Zfp599	zinc finger protein 599	zf-C2H2
ENSMUSG00000062861	22690	Zfp28	zinc finger protein 28	zf-C2H2
ENSMUSG00000062931	237411	Zfp938	zinc finger protein 938	zf-C2H2
ENSMUSG00000062939	20849	Stat4	signal transducer and activator of transcription 4	STAT
ENSMUSG00000062944	100043133	9130023H24Rik	RIKEN cDNA 9130023H24 gene	zf-C2H2
ENSMUSG00000063047	338354	Zfp780b	zinc finger protein 780B	zf-C2H2
ENSMUSG00000063060	20680	Sox7	SRY (sex determining region Y)-box 7	HMG
ENSMUSG00000063108	22688	Zfp26	zinc finger protein 26	zf-C2H2
ENSMUSG00000063242	100039551	Tgif2lx2	TGFB-induced factor homeobox 2-like, X-linked 2	Homeobox
ENSMUSG00000063245		Zfp993	-	zf-C2H2
ENSMUSG00000063281	22694	Zfp35	zinc finger protein 35	zf-C2H2
ENSMUSG00000063383	210853	Zfp947	zinc finger protein 947	zf-C2H2
ENSMUSG00000063488	382118	Zkscan7	zinc finger with KRAB and SCAN domains 7	zf-C2H2
ENSMUSG00000063535	76373	Zfp773	zinc finger protein 773	zf-C2H2
ENSMUSG00000063632	20666	Sox11	SRY (sex determining region Y)-box 11	HMG
ENSMUSG00000063659	30928	Zbtb18	zinc finger and BTB domain containing 18	ZBTB
ENSMUSG00000063672	74561	Nkx6-3	NK6 homeobox 3	Homeobox
ENSMUSG00000063804	380669	Lin28b	lin-28 homolog B (C. elegans)	CSD
ENSMUSG00000063889	12916	Crem	cAMP responsive element modulator	TF_bZIP
ENSMUSG00000063894	93681	Zkscan8	zinc finger with KRAB and SCAN domains 8	zf-C2H2
ENSMUSG00000063905		Gm10139	-	zf-C2H2
ENSMUSG00000063972	14536	Nr6a1	nuclear receptor subfamily 6, group A, member 1	GCNF-like
ENSMUSG00000064043	224829	Trerf1	transcriptional regulating factor 1	zf-C2H2
ENSMUSG00000064137	434768	Rhox8	reproductive homeobox 8	Homeobox
ENSMUSG00000064141	381549	Zfp69	zinc finger protein 69	zf-C2H2
ENSMUSG00000064194	668620	Zfp936	zinc finger protein 936	zf-C2H2
ENSMUSG00000065999	433804	Zfp985	predicted gene 13154	zf-C2H2
ENSMUSG00000066000	112422	Zfp979	RIKEN cDNA 2610305D13 gene	zf-C2H2
ENSMUSG00000066007	667666	Zfp600	zinc finger protein 600	zf-C2H2
ENSMUSG00000066009	626316	Zfp987	predicted gene 13051	zf-C2H2
ENSMUSG00000066224	550619	Arid3c	AT rich interactive domain 3C (BRIGHT-like)	ARID
ENSMUSG00000066551	15289	Hmgb1	high mobility group box 1	HMG
ENSMUSG00000066613	69504	Zfp932	zinc finger protein 932	zf-C2H2
ENSMUSG00000066687	235320	Zbtb16	zinc finger and BTB domain containing 16	ZBTB
ENSMUSG00000066721	101544	Zfp575	zinc finger protein 575	zf-C2H2
ENSMUSG00000066772	246791	Obox3	oocyte specific homeobox 3	Homeobox
ENSMUSG00000066797	100503355	Zfp648	zinc finger protein 648	zf-C2H2
ENSMUSG00000066798	241322	Zbtb6	zinc finger and BTB domain containing 6	ZBTB
ENSMUSG00000066829	235050	Zfp810	zinc finger protein 810	zf-C2H2
ENSMUSG00000066838	232855	Zfp772	zinc finger protein 772	zf-C2H2
ENSMUSG00000066880	170938	Zfp617	zinc finger protein 617	zf-C2H2
ENSMUSG00000067071	55927	Hes6	hairy and enhancer of split 6	bHLH
ENSMUSG00000067261	15221	Foxd3	forkhead box D3	Fork head
ENSMUSG00000067424	240068	Zfp563	zinc finger protein 563	zf-C2H2
ENSMUSG00000067430	73451	Zfp763	zinc finger protein 763	zf-C2H2
ENSMUSG00000067438	15371	Hmx1	H6 homeobox 1	Homeobox
ENSMUSG00000067724	231044	Gbx1	gastrulation brain homeobox 1	Homeobox
ENSMUSG00000067860	22773	Zic3	zinc finger protein of the cerebellum 3	zf-C2H2
ENSMUSG00000067916	666532	Zfp991	predicted gene 13139	zf-C2H2
ENSMUSG00000067919	100043034	Rex2	reduced expression 2	zf-C2H2
ENSMUSG00000067928	240034	Zfp760	zinc finger protein 760	zf-C2H2
ENSMUSG00000067929		Gm10226	-	zf-C2H2
ENSMUSG00000067931	381066	Zfp948	zinc finger protein 948	zf-C2H2
ENSMUSG00000067942	224585	Zfp160	zinc finger protein 160	zf-C2H2
ENSMUSG00000068048	104384	Rhox9	reproductive homeobox 9	Homeobox
ENSMUSG00000068079	21407	Tcf15	transcription factor 15	bHLH
ENSMUSG00000068130	668923	Zfp442	zinc finger protein 442	zf-C2H2
ENSMUSG00000068134	104348	Zfp120	zinc finger protein 120	zf-C2H2
ENSMUSG00000068154	53626	Insm1	insulinoma-associated 1	zf-C2H2
ENSMUSG00000068284	207806	Usf3	predicted gene 608	bHLH
ENSMUSG00000068302	384452	Noto	notochord homolog (Xenopus laevis)	Homeobox
ENSMUSG00000068327	21909	Tlx2	T cell leukemia, homeobox 2	Homeobox
ENSMUSG00000068551	68910	Zfp467	zinc finger protein 467	zf-C2H2
ENSMUSG00000068823	229663	Csde1	cold shock domain containing E1, RNA binding	CSD
ENSMUSG00000068859	381373	Sp9	trans-acting transcription factor 9	zf-C2H2
ENSMUSG00000068959	70227	Zfp619	zinc finger protein 619	zf-C2H2
ENSMUSG00000068962	232966	Zfp114	zinc finger protein 114	zf-C2H2
ENSMUSG00000068966	241311	Zbtb34	zinc finger and BTB domain containing 34	ZBTB
ENSMUSG00000069036	21674	Sry	sex determining region of Chr Y	HMG
ENSMUSG00000069171	13865	Nr2f1	nuclear receptor subfamily 2, group F, member 1	RXR-like
ENSMUSG00000069184	238722	Zfp87	zinc finger protein 72	zf-C2H2
ENSMUSG00000069206	238692	Zfp874a	zinc finger protein 874a	zf-C2H2
ENSMUSG00000069208	235956	Zfp825	zinc finger protein 825	zf-C2H2
ENSMUSG00000069378	225518	Prdm6	PR domain containing 6	zf-C2H2
ENSMUSG00000069475		Gm6020	-	zf-C2H2
ENSMUSG00000069476	327963	Zfp616	zinc finger protein 616	zf-C2H2
ENSMUSG00000069727	434179	Zfp975	predicted gene 5595	zf-C2H2
ENSMUSG00000069729	239985	Arid1b	AT rich interactive domain 1B (SWI-like)	ARID
ENSMUSG00000069743	75424	Zfp820	zinc finger protein 820	zf-C2H2
ENSMUSG00000069755		Zfp125	-	zf-C2H2
ENSMUSG00000070031	434484	Sp140	Sp140 nuclear body protein	SAND
ENSMUSG00000070034	109032	Sp110	Sp110 nuclear body protein	SAND
ENSMUSG00000070345	327992	Hsf5	heat shock transcription factor family member 5	HSF
ENSMUSG00000070420	666311	Zscan25	zinc finger and SCAN domain containing 25	zf-C2H2
ENSMUSG00000070495	664799	Ctcfl	CCCTC-binding factor (zinc finger protein)-like	zf-C2H2
ENSMUSG00000070605	433791	Zfp992	predicted gene 13251	zf-C2H2
ENSMUSG00000070643	20668	Sox13	SRY (sex determining region Y)-box 13	HMG
ENSMUSG00000070691	12399	Runx3	runt related transcription factor 3	Runt
ENSMUSG00000070709	73430	Zfp974	RIKEN cDNA 1700049G17 gene	zf-C2H2
ENSMUSG00000070828	665902	Zscan4f	zinc finger and SCAN domain containing 4F	zf-C2H2
ENSMUSG00000070902	236537	Zfp352	zinc finger protein 352	zf-C2H2
ENSMUSG00000070990	110805	Foxe1	forkhead box E1	Fork head
ENSMUSG00000071064	622675	Zfp827	zinc finger protein 827	zf-C2H2
ENSMUSG00000071076	16478	Jund	jun D proto-oncogene	TF_bZIP
ENSMUSG00000071256	449521	Zfp213	zinc finger protein 213	zf-C2H2
ENSMUSG00000071266	74149	Zfp946	zinc finger protein 946	zf-C2H2
ENSMUSG00000071267	73233	Zfp942	zinc finger protein 942	zf-C2H2
ENSMUSG00000071281	235907	Zfp65	zinc finger protein 65	zf-C2H2
ENSMUSG00000071291	238693	Zfp58	zinc finger protein 58	zf-C2H2
ENSMUSG00000071295		Gm10323	-	zf-C2H2
ENSMUSG00000071341	13656	Egr4	early growth response 4	zf-C2H2
ENSMUSG00000071350	239122	Setdb2	SET domain, bifurcated 2	MBD
ENSMUSG00000071477	72306	Zfp777	zinc finger protein 777	zf-C2H2
ENSMUSG00000071646	23942	Mta2	metastasis-associated gene family, member 2	zf-GATA
ENSMUSG00000071661	75291	Zbtb3	zinc finger and BTB domain containing 3	ZBTB
ENSMUSG00000071665	436240	Foxr2	forkhead box R2	Fork head
ENSMUSG00000071757	387609	Zhx2	zinc fingers and homeoboxes 2	Homeobox
ENSMUSG00000071766	382282	Rhox12	reproductive homeobox 12	Homeobox
ENSMUSG00000071767	547168	Rhox7a	reproductive homeobox 7	Homeobox
ENSMUSG00000071769	434758	Rhox3h	reproductive homeobox 3H	Homeobox
ENSMUSG00000071770	194856	Rhox4e	reproductive homeobox 4E	Homeobox
ENSMUSG00000071771	57737	Rhox4b	reproductive homeobox 4B	Homeobox
ENSMUSG00000071772	382209	Rhox3a	reproductive homeobox 3A	Homeobox
ENSMUSG00000071773	385343	Rhox1	reproductive homeobox 1	Homeobox
ENSMUSG00000072294	16597	Klf12	Kruppel-like factor 12	zf-C2H2
ENSMUSG00000072623	22750	Zfp9	zinc finger protein 9	zf-C2H2
ENSMUSG00000072672	100039293	Duxbl3	double homeobox B-like 3	Homeobox
ENSMUSG00000072675	100039227	Duxbl2	doubl homeobox B-like 2	Homeobox
ENSMUSG00000072762		4930522L14Rik	-	zf-C2H2
ENSMUSG00000072763		5430403G16Rik	-	zf-C2H2
ENSMUSG00000072774	626391	Zfp951	zinc finger protein 951	zf-C2H2
ENSMUSG00000072889	100978	Nfxl1	nuclear transcription factor, X-box binding-like 1	zf-NF-X1
ENSMUSG00000072915		Gm12258	-	zf-C2H2
ENSMUSG00000073043	11921	Atoh1	atonal homolog 1 (Drosophila)	bHLH
ENSMUSG00000073062	668166	Zxdb	zinc finger, X-linked, duplicated B	zf-C2H2
ENSMUSG00000073176	78619	Zfp449	zinc finger protein 449	zf-C2H2
ENSMUSG00000073197	236366	5730507C01Rik	RIKEN cDNA 5730507C01 gene	zf-C2H2
ENSMUSG00000073209	619665	Klf14	Kruppel-like factor 14	zf-C2H2
ENSMUSG00000073427		Gm4924	-	zf-C2H2
ENSMUSG00000073448		Gm10509	-	zf-C2H2
ENSMUSG00000074158	208111	Zfp976	RIKEN cDNA 9830147E19 gene	zf-C2H2
ENSMUSG00000074165	67607	Zfp788	zinc finger protein 788	zf-C2H2
ENSMUSG00000074166	101835	AW146154	expressed sequence AW146154	zf-C2H2
ENSMUSG00000074194	244556	Zfp791	zinc finger protein 791	zf-C2H2
ENSMUSG00000074220	233060	Zfp382	zinc finger protein 382	zf-C2H2
ENSMUSG00000074221	243905	Zfp568	zinc finger protein 568	zf-C2H2
ENSMUSG00000074282	22756	Zfp94	zinc finger protein 94	zf-C2H2
ENSMUSG00000074283	56869	Zfp109	zinc finger protein 109	zf-C2H2
ENSMUSG00000074365	546024	Crxos	cone-rod homeobox, opposite strand	Homeobox
ENSMUSG00000074366	252829	Obox5	oocyte specific homeobox 5	Homeobox
ENSMUSG00000074405	319748	Zfp865	zinc finger protein 865	zf-C2H2
ENSMUSG00000074406	232816	Zfp628	zinc finger protein 628	zf-C2H2
ENSMUSG00000074472	619310	Zfp872	zinc finger protein 872	zf-C2H2
ENSMUSG00000074500	72230	Zfp558	zinc finger protein 558	zf-C2H2
ENSMUSG00000074502	546118	Ubtfl1	upstream binding transcription factor, RNA polymerase I-like 1	HMG
ENSMUSG00000074519	626848	Zfp971	ethanol induced 1	zf-C2H2
ENSMUSG00000074529		Zfp972	-	zf-C2H2
ENSMUSG00000074607	269389	Tox2	TOX high mobility group box family member 2	HMG
ENSMUSG00000074622	16658	Mafb	v-maf musculoaponeurotic fibrosarcoma oncogene family, protein B (avian)	TF_bZIP
ENSMUSG00000074637	20674	Sox2	SRY (sex determining region Y)-box 2	HMG
ENSMUSG00000074676	14239	Foxs1	forkhead box S1	Fork head
ENSMUSG00000074731	545471	Zfp345	zinc finger protein 345	zf-C2H2
ENSMUSG00000074735		Gm21994	-	zf-C2H2
ENSMUSG00000074824	432770	Rslcan18	regulator of sex-limitation candidate 18	zf-C2H2
ENSMUSG00000074829	630836	2010315B03Rik	RIKEN cDNA 2010315B03 gene	zf-C2H2
ENSMUSG00000074830		Zfp640	-	zf-C2H2
ENSMUSG00000074832	76803	2410141K09Rik	RIKEN cDNA 2410141K09 gene	zf-C2H2
ENSMUSG00000074837		Gm10770	-	zf-C2H2
ENSMUSG00000074862	268319	BC025920	cDNA sequence BC025920	zf-C2H2
ENSMUSG00000074865	77117	Zfp934	zinc finger protein 934	zf-C2H2
ENSMUSG00000074867	630579	Zfp808	zinc finger protein 80	zf-C2H2
ENSMUSG00000074887	100170401	EU599041	expressed sequence EU599041	zf-C2H2
ENSMUSG00000075040	381410	Zfp408	zinc finger protein 408	zf-C2H2
ENSMUSG00000075045	245263	Gm4981	predicted gene 4981	Homeobox
ENSMUSG00000075304	64406	Sp5	trans-acting transcription factor 5	zf-C2H2
ENSMUSG00000075327	381990	Zbtb2	zinc finger and BTB domain containing 2	ZBTB
ENSMUSG00000075394	15423	Hoxc4	homeobox C4	Homeobox
ENSMUSG00000075588	103889	Hoxb2	homeobox B2	Homeobox
ENSMUSG00000075595	268469	Zfp652	zinc finger protein 652	zf-C2H2
ENSMUSG00000076431	20677	Sox4	SRY (sex determining region Y)-box 4	HMG
ENSMUSG00000078249	111241	Hmga1-rs1	high mobility group AT-hook I, related sequence 1	HMGI/HMGY
ENSMUSG00000078302	15229	Foxd1	forkhead box D1	Fork head
ENSMUSG00000078435	216177	AU041133	expressed sequence AU041133	zf-C2H2
ENSMUSG00000078495	100041677	Zfp984	predicted gene 13157	zf-C2H2
ENSMUSG00000078496	195531	Zfp982	predicted gene 13152	zf-C2H2
ENSMUSG00000078497		Zfp978	-	zf-C2H2
ENSMUSG00000078498		Zfp988	-	zf-C2H2
ENSMUSG00000078500		Zfp986	-	zf-C2H2
ENSMUSG00000078502	433801	Gm13212	predicted gene 13212	zf-C2H2
ENSMUSG00000078503		Zfp990	-	zf-C2H2
ENSMUSG00000078546	70081	Zfp995	RIKEN cDNA 2210404O09 gene	zf-C2H2
ENSMUSG00000078580	101604	E430018J23Rik	RIKEN cDNA E430018J23 gene	zf-C2H2
ENSMUSG00000078768	72556	Zfp566	zinc finger protein 566	zf-C2H2
ENSMUSG00000078779	22717	Zfp59	zinc finger protein 59	zf-C2H2
ENSMUSG00000078796	666528	Zfp541	zinc finger protein 541	zf-C2H2
ENSMUSG00000078861	353208	Zfp931	zinc finger protein 931	zf-C2H2
ENSMUSG00000078862	665211	Gm14326	predicted gene 14326	zf-C2H2
ENSMUSG00000078864	626802	Gm14322	predicted gene 14322	zf-C2H2
ENSMUSG00000078865		Gm14406	-	zf-C2H2
ENSMUSG00000078866	628308	Zfp970	predicted gene 14420	zf-C2H2
ENSMUSG00000078867		Gm14418	-	zf-C2H2
ENSMUSG00000078868		Gm14412	-	zf-C2H2
ENSMUSG00000078869	100045326	Gm14409	-	zf-C2H2
ENSMUSG00000078870		Gm14410	-	zf-C2H2
ENSMUSG00000078872		Gm14401	-	zf-C2H2
ENSMUSG00000078875	627901	Gm14419	predicted gene 14419	zf-C2H2
ENSMUSG00000078877	100039123	Gm14295	predicted gene 14295	zf-C2H2
ENSMUSG00000078878	100043387	Gm14305	predicted gene 14305	zf-C2H2
ENSMUSG00000078879	100503949	Zfp973	predicted gene 14306	zf-C2H2
ENSMUSG00000078880	100043381	Gm14308	predicted gene 14308	zf-C2H2
ENSMUSG00000078881	668039	Gm14434	predicted gene 14434	zf-C2H2
ENSMUSG00000078886		Gm2026	-	zf-C2H2
ENSMUSG00000078887	626832	Gm6710	predicted gene 6710	zf-C2H2
ENSMUSG00000078895		Gm11009	-	zf-C2H2
ENSMUSG00000078896		Zfp965	-	zf-C2H2
ENSMUSG00000078897	100043915	Gm4724	predicted gene 4724	zf-C2H2
ENSMUSG00000078898		Zfp968	-	zf-C2H2
ENSMUSG00000078899		Gm4631	-	zf-C2H2
ENSMUSG00000078902		Gm14443	-	zf-C2H2
ENSMUSG00000078903	665001	Gm14391	predicted gene 14391	zf-C2H2
ENSMUSG00000078905	664987	Gm14393	predicted gene 14393	zf-C2H2
ENSMUSG00000078906		Gm14444	-	zf-C2H2
ENSMUSG00000078994	72807	Zfp429	zinc finger protein 429	zf-C2H2
ENSMUSG00000078995	408065	Zfp456	zinc finger protein 456	zf-C2H2
ENSMUSG00000079008	100216455	Gm14124	predicted gene 14124	zf-C2H2
ENSMUSG00000079009	100271882	Gm14139	predicted gene 14139	zf-C2H2
ENSMUSG00000079033	17259	Mef2b	myocyte enhancer factor 2B	SRF
ENSMUSG00000079215	269704	Zfp664	zinc finger protein 664	zf-C2H2
ENSMUSG00000079277	15436	Hoxd4	homeobox D4	Homeobox
ENSMUSG00000079466	381359	Prdm12	PR domain containing 12	zf-C2H2
ENSMUSG00000079509	22764	Zfx	zinc finger protein X-linked	zf-C2H2
ENSMUSG00000079560	15400	Hoxa3	homeobox A3	Homeobox
ENSMUSG00000079626		Rhox7b	-	Homeobox
ENSMUSG00000079627	622301	Rhox2h	reproductive homeobox 2H	Homeobox
ENSMUSG00000079628	664608	Rhox4g	reproductive homeobox 4G	Homeobox
ENSMUSG00000079629	434766	Rhox2g	reproductive homeobox 2G	Homeobox
ENSMUSG00000079630	636177	Rhox4f	reproductive homeobox 4F	Homeobox
ENSMUSG00000079633	664610	Rhox4d	reproductive homeobox 4D	Homeobox
ENSMUSG00000079635	434759	Rhox4c	reproductive homeobox 4C	Homeobox
ENSMUSG00000079636	100135654	Rhox3c	reproductive homeobox 3C	Homeobox
ENSMUSG00000079637	100039948	Rhox2c	reproductive homeobox 2C	Homeobox
ENSMUSG00000079638	100039913	Rhox2b	reproductive homeobox 2B	Homeobox
ENSMUSG00000079639	664609	Rhox4a	reproductive homeobox 4A	Homeobox
ENSMUSG00000079681	100009600	Zglp1	zinc finger, GATA-like protein 1	zf-GATA
ENSMUSG00000079808	102638047		sp110 nuclear body protein-like	SAND
ENSMUSG00000080933	546294	Rhox3g	reproductive homeobox 3G	Homeobox
ENSMUSG00000083695	74264	Rnf138rt1	ring finger protein 138, retrogene 1	zf-MIZ
ENSMUSG00000085111	67341	Ascl4	achaete-scute complex homolog 4 (Drosophila)	bHLH
ENSMUSG00000086147	100861620	Zfp989	predicted gene, 21082	zf-C2H2
ENSMUSG00000087598	56707	Zfp111	zinc finger protein 111	zf-C2H2
ENSMUSG00000089756	667962	Zfp966	predicted gene 8898	zf-C2H2
ENSMUSG00000089857	382019	Zfp882	zinc finger protein 882	zf-C2H2
ENSMUSG00000090015	100642166	Gm15446	predicted gene 15446	zf-C2H2
ENSMUSG00000090093		Gm14399	-	zf-C2H2
ENSMUSG00000090125	18991	Pou3f1	POU domain, class 3, transcription factor 1	Pou
ENSMUSG00000090533		Gm8214	-	Homeobox
ENSMUSG00000090641	78251	Zfp712	zinc finger protein 712	zf-C2H2
ENSMUSG00000090659	72958	Zfp493	zinc finger protein 493	zf-C2H2
ENSMUSG00000090714	545913	Zscan4d	zinc finger and SCAN domain containing 4D	zf-C2H2
ENSMUSG00000090744		Gm6871	-	zf-C2H2
ENSMUSG00000090963		Gm17655	-	zf-C2H2
ENSMUSG00000091020		Gm5828	-	HMG
ENSMUSG00000091183	380850	Gm5141	predicted gene 5141	zf-C2H2
ENSMUSG00000091347		Gm10772	-	zf-C2H2
ENSMUSG00000091474		2610021A01Rik	-	zf-C2H2
ENSMUSG00000091594	100045125	Gm17067	predicted gene, 17768	zf-C2H2
ENSMUSG00000091703		Gm4222	-	Homeobox
ENSMUSG00000091736	100073351	Yy2	Yy2 transcription factor	zf-C2H2
ENSMUSG00000091764	636741	Zfp964	zinc finger protein 964	zf-C2H2
ENSMUSG00000092109	668814	Gm9376	predicted gene 9376	Homeobox
ENSMUSG00000092225	100039706	Gm2381	predicted gene 2381	zf-C2H2
ENSMUSG00000092260	620419	Zfp963	zinc finger protein 963	zf-C2H2
ENSMUSG00000092335		Zfp977	-	zf-C2H2
ENSMUSG00000092416	434178	Zfp141	zinc finger protein 141	zf-C2H2
ENSMUSG00000092544		Gm20422	-	zf-C2H2
ENSMUSG00000093668	75507	Pou5f2	POU domain class 5, transcription factor 2	Pou
ENSMUSG00000093910	330230	Zfp853	zinc finger protein 853	zf-C2H2
ENSMUSG00000094076	100233208	Gm4767	predicted gene 10778	zf-C2H2
ENSMUSG00000094410	667118	Zbed6	zinc finger, BED domain containing 6	zf-BED
ENSMUSG00000094441	77652	Zfp955a	zinc finger protein 955A	zf-C2H2
ENSMUSG00000094475		Gm11007	-	zf-C2H2
ENSMUSG00000094504	384244	Gm5294	predicted gene 5294	Fork head
ENSMUSG00000094740		Gm17449	-	zf-C2H2
ENSMUSG00000094786		Gm14403	-	zf-C2H2
ENSMUSG00000094817	100039280	Cphx3	cytoplasmic polyadenylated homeobox 3	Homeobox
ENSMUSG00000094870	72465	Zfp131	zinc finger protein 131	ZBTB
ENSMUSG00000094932		Gm2007	-	zf-C2H2
ENSMUSG00000094942	100041979	Gm3604	predicted gene 3604	zf-C2H2
ENSMUSG00000094945	100861640	Rhox4a2	predicted gene, 21098	Homeobox
ENSMUSG00000095139	18992	Pou3f2	POU domain, class 3, transcription factor 2	Pou
ENSMUSG00000095193	100044193	Gm20939	predicted gene, 20939	zf-C2H2
ENSMUSG00000095199	100303732	Zfp967	predicted gene 14431	zf-C2H2
ENSMUSG00000095206		Gm17404	-	zf-C2H2
ENSMUSG00000095253	240064	Zfp799	zinc finger protein 799	zf-C2H2
ENSMUSG00000095325	240066	Zfp870	zinc finger protein 870	zf-C2H2
ENSMUSG00000095339	665780	Zscan4b	zinc finger and SCAN domain containing 4B	zf-C2H2
ENSMUSG00000095362	329575	Gm14325	predicted gene 14325	zf-C2H2
ENSMUSG00000095432	212276	Zfp748	zinc finger protein 748	zf-C2H2
ENSMUSG00000095510	621852	Rhox3f	reproductive homeobox 3F	Homeobox
ENSMUSG00000095545		Zfp969	-	zf-C2H2
ENSMUSG00000095601	100861623	Rhox3a2	predicted gene, 21085	Homeobox
ENSMUSG00000095648		Gm2004	-	zf-C2H2
ENSMUSG00000095698	434760	Rhox2d	reproductive homeobox 2D	Homeobox
ENSMUSG00000095741	434764	Rhox2f	reproductive homeobox 2F	Homeobox
ENSMUSG00000095909	628709	Gm10324	predicted gene 10324	zf-C2H2
ENSMUSG00000095936	665848	Zscan4e	zinc finger and SCAN domain containing 4E	zf-C2H2
ENSMUSG00000095975	105594	Cphx1	cytoplasmic polyadenylated homeobox 1	Homeobox
ENSMUSG00000095990	22759	Zfp97	zinc finger protein 97	zf-C2H2
ENSMUSG00000095993		Gm21060	-	zf-C2H2
ENSMUSG00000096014	20664	Sox1	SRY (sex determining region Y)-box 1	HMG
ENSMUSG00000096192		Gm18856	-	ZBTB
ENSMUSG00000096225	16875	Lhx8	LIM homeobox protein 8	Homeobox
ENSMUSG00000096433	240038	Zfp994	predicted gene 4944	zf-C2H2
ENSMUSG00000096696	449000	Zfp960	zinc finger protein 960	zf-C2H2
ENSMUSG00000096734		Gm21836	-	zf-C2H2
ENSMUSG00000096788	100040016	Rhox2e	reproductive homeobox 2E	Homeobox
ENSMUSG00000096795	73610	Zfp433	RIKEN cDNA 1700123A16 gene	zf-C2H2
ENSMUSG00000096856	100233208	Gm10778	predicted gene 10778	zf-C2H2
ENSMUSG00000096910	100043468	Zfp955b	zinc finger protein 955B	zf-C2H2
ENSMUSG00000096916	100043772	Zfp850	zinc finger protein 850	zf-C2H2
ENSMUSG00000097084	14241	Foxl1	forkhead box L1	Fork head
ENSMUSG00000097126	434768	Rhox8	reproductive homeobox 8	Homeobox
ENSMUSG00000097200	19202	Rhox6	reproductive homeobox 6	Homeobox
ENSMUSG00000097270			-	Homeobox
ENSMUSG00000097333	170763	Zfp87	zinc finger protein 87	zf-C2H2
ENSMUSG00000097436	104384	Rhox9	reproductive homeobox 9	Homeobox
ENSMUSG00000097600	547168	Rhox7a	reproductive homeobox 7	Homeobox
ENSMUSG00000097918	226439	Ascl5	achaete-scute complex homolog 5 (Drosophila)	bHLH
ENSMUSG00000098022	330502	Zfp82	zinc finger protein 82	zf-C2H2
ENSMUSG00000098137		Gm26919	-	zf-C2H2
ENSMUSG00000098463	100039213	Cphx2	cytoplasmic polyadenylated homeobox 2	Homeobox
ENSMUSG00000098546	22344		vascular endothelial zinc finger 1	zf-C2H2
ENSMUSG00000098598	19009	Pou6f1	POU domain, class 6, transcription factor 1	Pou
ENSMUSG00000098804			-	Homeobox
ENSMUSG00000098810	630836	2010315B03Rik	RIKEN cDNA 2010315B03 gene	zf-C2H2
ENSMUSG00000098905	629016	Zfp953	zinc finger protein 953	zf-C2H2
ENSMUSG00000099032	100039596	Tcf24	transcription factor 24	bHLH
ENSMUSG00000099083	223922	Atf5	activating transcription factor 7	TF_bZIP
ENSMUSG00000099122	629016	Zfp953	zinc finger protein 953	zf-C2H2
ENSMUSG00000099216	434123		predicted gene 5585	Homeobox

## Sheet: TFs of human
Ensembl ID	Entrez Gene ID	Gene Symbol	Full Name	Family
ENSG00000072364	27125	AFF4	AF4/FMR2 family member 4	AF-4
ENSG00000155966	2334	AFF2	AF4/FMR2 family member 2	AF-4
ENSG00000172493	4299	AFF1	AF4/FMR2 family member 1	AF-4
ENSG00000144218	3899	AFF3	AF4/FMR2 family member 3	AF-4
ENSG00000269754	2334	AFF2	AF4/FMR2 family member 2	AF-4
ENSG00000008197	83741	TFAP2D	transcription factor AP-2 delta	AP-2
ENSG00000087510	7022	TFAP2C	transcription factor AP-2 gamma	AP-2
ENSG00000008196	7021	TFAP2B	transcription factor AP-2 beta	AP-2
ENSG00000116819	339488	TFAP2E	transcription factor AP-2 epsilon	AP-2
ENSG00000137203	7020	TFAP2A	transcription factor AP-2 alpha	AP-2
ENSG00000116017	1820	ARID3A	AT-rich interaction domain 3A	ARID
ENSG00000150347	84159	ARID5B	AT-rich interaction domain 5B	ARID
ENSG00000117713	8289	ARID1A	AT-rich interaction domain 1A	ARID
ENSG00000189079	196528	ARID2	AT-rich interaction domain 2	ARID
ENSG00000008083	3720	JARID2	jumonji and AT-rich interaction domain containing 2	ARID
ENSG00000179361	10620	ARID3B	AT-rich interaction domain 3B	ARID
ENSG00000032219	5926	ARID4A	AT-rich interaction domain 4A	ARID
ENSG00000196843	10865	ARID5A	AT-rich interaction domain 5A	ARID
ENSG00000054267	51742	ARID4B	AT-rich interaction domain 4B	ARID
ENSG00000049618	57492	ARID1B	AT-rich interaction domain 1B	ARID
ENSG00000117139	10765	KDM5B	lysine demethylase 5B	ARID
ENSG00000126012	8242	KDM5C	lysine demethylase 5C	ARID
ENSG00000205143	138715	ARID3C	AT-rich interaction domain 3C	ARID
ENSG00000073614	5927	KDM5A	lysine demethylase 5A	ARID
ENSG00000012817	8284	KDM5D	lysine demethylase 5D	ARID
ENSG00000269816	8242	KDM5C	lysine demethylase 5C	ARID
ENSG00000070444	4335	MNT	MAX network transcriptional repressor	bHLH
ENSG00000090447	7023	TFAP4	transcription factor AP-4	bHLH
ENSG00000111046	4618	MYF6	myogenic factor 6	bHLH
ENSG00000111049	4617	MYF5	myogenic factor 5	bHLH
ENSG00000113196	9421	HAND1	heart and neural crest derivatives expressed 1	bHLH
ENSG00000114315	3280	HES1	hes family bHLH transcription factor 1	bHLH
ENSG00000115738	3398	ID2	inhibitor of DNA binding 2, HLH protein	bHLH
ENSG00000122180	4656	MYOG	myogenin	bHLH
ENSG00000106546	196	AHR	aryl hydrocarbon receptor	bHLH
ENSG00000122691	7291	TWIST1	twist family bHLH transcription factor 1	bHLH
ENSG00000122859	50674	NEUROG3	neurogenin 3	bHLH
ENSG00000123095	79365	BHLHE41	basic helix-loop-helix family member e41	bHLH
ENSG00000123307	58158	NEUROD4	neuronal differentiation 4	bHLH
ENSG00000125878	6939	TCF15	transcription factor 15 (basic helix-loop-helix)	bHLH
ENSG00000108788	6945	MLX	MLX, MAX dimerization protein	bHLH
ENSG00000129152	4654	MYOD1	myogenic differentiation 1	bHLH
ENSG00000134107	8553	BHLHE40	basic helix-loop-helix family member e40	bHLH
ENSG00000059728	4084	MXD1	MAX dimerization protein 1	bHLH
ENSG00000104903	4066	LYL1	LYL1, basic helix-loop-helix family member	bHLH
ENSG00000105967	22797	TFEC	transcription factor EC	bHLH
ENSG00000029153	56938	ARNTL2	aryl hydrocarbon receptor nuclear translocator like 2	bHLH
ENSG00000139352	429	ASCL1	achaete-scute family bHLH transcription factor 1	bHLH
ENSG00000144485	55502	HES6	hes family bHLH transcription factor 6	bHLH
ENSG00000146618	222894	FERD3L	Fer3 like bHLH transcription factor	bHLH
ENSG00000134323	4613	MYCN	v-myc avian myelocytomatosis viral oncogene neuroblastoma derived homolog	bHLH
ENSG00000151379	343930	MSGN1	mesogenin 1	bHLH
ENSG00000162992	4760	NEUROD1	neuronal differentiation 1	bHLH
ENSG00000163792	150921	TCF23	transcription factor 23	bHLH
ENSG00000164600	63974	NEUROD6	neuronal differentiation 6	bHLH
ENSG00000166823	55897	MESP1	mesoderm posterior bHLH transcription factor 1	bHLH
ENSG00000171786	4807	NHLH1	nescient helix-loop-helix 1	bHLH
ENSG00000172238	474	ATOH1	atonal bHLH transcription factor 1	bHLH
ENSG00000168874	84913	ATOH8	atonal bHLH transcription factor 8	bHLH
ENSG00000171532	4761	NEUROD2	neuronal differentiation 2	bHLH
ENSG00000172379	9915	ARNT2	aryl hydrocarbon receptor nuclear translocator 2	bHLH
ENSG00000134852	9575	CLOCK	clock circadian regulator	bHLH
ENSG00000175727	22877	MLXIP	MLX interacting protein	bHLH
ENSG00000068323	7030	TFE3	transcription factor binding to IGHM enhancer 3	bHLH
ENSG00000178403	63973	NEUROG2	neurogenin 2	bHLH
ENSG00000181965	4762	NEUROG1	neurogenin 1	bHLH
ENSG00000180828	27319	BHLHE22	basic helix-loop-helix family member e22	bHLH
ENSG00000009950	51085	MLXIPL	MLX interacting protein like	bHLH
ENSG00000178860	9242	MSC	musculin	bHLH
ENSG00000177551	4808	NHLH2	nescient helix-loop-helix 2	bHLH
ENSG00000119950	4601	MXI1	MAX interactor 1, dimerization protein	bHLH
ENSG00000183734	430	ASCL2	achaete-scute family bHLH transcription factor 2	bHLH
ENSG00000183733	344018	FIGLA	folliculogenesis specific bHLH transcription factor	bHLH
ENSG00000101190	10732	TCFL5	transcription factor like 5	bHLH
ENSG00000186051	6887	TAL2	TAL bHLH transcription factor 2	bHLH
ENSG00000123933	10608	MXD4	MAX dimerization protein 4	bHLH
ENSG00000164683	23462	HEY1	hes related family bHLH transcription factor with YRPW motif 1	bHLH
ENSG00000188095	145873	MESP2	mesoderm posterior bHLH transcription factor 2	bHLH
ENSG00000187786	642658	SCX	scleraxis bHLH transcription factor	bHLH
ENSG00000187821	391723	HELT	helt bHLH transcription factor	bHLH
ENSG00000112561	7942	TFEB	transcription factor EB	bHLH
ENSG00000187855	121549	ASCL4	achaete-scute family bHLH transcription factor 4	bHLH
ENSG00000188686	\N	NA	NA	bHLH
ENSG00000072310	6720	SREBF1	sterol regulatory element binding transcription factor 1	bHLH
ENSG00000143437	405	ARNT	aryl hydrocarbon receptor nuclear translocator	bHLH
ENSG00000125952	4149	MAX	MYC associated factor X	bHLH
ENSG00000164107	9464	HAND2	heart and neural crest derivatives expressed 2	bHLH
ENSG00000198911	6721	SREBF2	sterol regulatory element binding transcription factor 2	bHLH
ENSG00000177468	167826	OLIG3	oligodendrocyte transcription factor 3	bHLH
ENSG00000118526	6943	TCF21	transcription factor 21	bHLH
ENSG00000158773	7391	USF1	upstream transcription factor 1	bHLH
ENSG00000135547	23493	HEY2	hes related family bHLH transcription factor with YRPW motif 2	bHLH
ENSG00000112246	6492	SIM1	single-minded family bHLH transcription factor 1	bHLH
ENSG00000125533	128408	BHLHE23	basic helix-loop-helix family member e23	bHLH
ENSG00000162367	6886	TAL1	TAL bHLH transcription factor 1, erythroid differentiation factor	bHLH
ENSG00000163909	26508	HEYL	hes related family bHLH transcription factor with YRPW motif-like	bHLH
ENSG00000179774	220202	ATOH7	atonal bHLH transcription factor 7	bHLH
ENSG00000117318	3399	ID3	inhibitor of DNA binding 3, HLH protein	bHLH
ENSG00000125968	3397	ID1	inhibitor of DNA binding 1, HLH protein	bHLH
ENSG00000168267	256297	PTF1A	pancreas specific transcription factor, 1a	bHLH
ENSG00000069812	54626	HES2	hes family bHLH transcription factor 2	bHLH
ENSG00000173673	390992	HES3	hes family bHLH transcription factor 3	bHLH
ENSG00000136997	4609	MYC	v-myc avian myelocytomatosis viral oncogene homolog	bHLH
ENSG00000197921	388585	HES5	hes family bHLH transcription factor 5	bHLH
ENSG00000172201	3400	ID4	inhibitor of DNA binding 4, HLH protein	bHLH
ENSG00000184221	116448	OLIG1	oligodendrocyte transcription factor 1	bHLH
ENSG00000205927	10215	OLIG2	oligodendrocyte lineage transcription factor 2	bHLH
ENSG00000205899	727857	BHLHA9	basic helix-loop-helix family member a9	bHLH
ENSG00000071564	6929	TCF3	transcription factor 3	bHLH
ENSG00000116990	4610	MYCL	v-myc avian myelocytomatosis viral oncogene lung carcinoma derived homolog	bHLH
ENSG00000196628	6925	TCF4	transcription factor 4	bHLH
ENSG00000133794	406	ARNTL	aryl hydrocarbon receptor nuclear translocator like	bHLH
ENSG00000140262	6938	TCF12	transcription factor 12	bHLH
ENSG00000213347	83463	MXD3	MAX dimerization protein 3	bHLH
ENSG00000187098	4286	MITF	melanogenesis associated transcription factor	bHLH
ENSG00000188290	57801	HES4	hes family bHLH transcription factor 4	bHLH
ENSG00000165643	402381	SOHLH1	spermatogenesis and oogenesis specific basic helix-loop-helix 1	bHLH
ENSG00000233608	117581	TWIST2	twist family bHLH transcription factor 2	bHLH
ENSG00000176542	205717	USF3	upstream transcription factor family member 3	bHLH
ENSG00000250709	100526761	CCDC169-SOHLH2	CCDC169-SOHLH2 readthrough	bHLH
ENSG00000176009	56676	ASCL3	achaete-scute family bHLH transcription factor 3	bHLH
ENSG00000170485	4862	NPAS2	neuronal PAS domain protein 2	bHLH
ENSG00000179111	84667	HES7	hes family bHLH transcription factor 7	bHLH
ENSG00000120669	54937	SOHLH2	spermatogenesis and oogenesis specific basic helix-loop-helix 2	bHLH
ENSG00000261787	100129654	TCF24	transcription factor 24	bHLH
ENSG00000262077	51085	MLXIPL	MLX interacting protein like	bHLH
ENSG00000232237	647219	ASCL5	achaete-scute family bHLH transcription factor 5	bHLH
ENSG00000269748	7030	TFE3	transcription factor binding to IGHM enhancer 3	bHLH
ENSG00000105698	7392	USF2	upstream transcription factor 2, c-fos interacting	bHLH
ENSG00000272503	344018	FIGLA	folliculogenesis specific bHLH transcription factor	bHLH
ENSG00000180535	168620	BHLHA15	basic helix-loop-helix family member a15	bHLH
ENSG00000260428	\N	NA	NA	bHLH
ENSG00000067955	865	CBFB	core-binding factor beta subunit	CBF
ENSG00000092067	1053	CEBPE	CCAAT/enhancer binding protein epsilon	C/EBP
ENSG00000153879	1054	CEBPG	CCAAT/enhancer binding protein gamma	C/EBP
ENSG00000172216	1051	CEBPB	CCAAT/enhancer binding protein beta	C/EBP
ENSG00000221869	1052	CEBPD	CCAAT/enhancer binding protein delta	C/EBP
ENSG00000245848	1050	CEBPA	CCAAT/enhancer binding protein alpha	C/EBP
ENSG00000171735	23261	CAMTA1	calmodulin binding transcription activator 1	CG-1
ENSG00000108509	23125	CAMTA2	calmodulin binding transcription activator 2	CG-1
ENSG00000164330	1879	EBF1	early B-cell factor 1	COE
ENSG00000088881	57593	EBF4	early B-cell factor 4	COE
ENSG00000108001	253738	EBF3	early B-cell factor 3	COE
ENSG00000221818	64641	EBF2	early B-cell factor 2	COE
ENSG00000083307	79977	GRHL2	grainyhead like transcription factor 2	CP2
ENSG00000135457	7024	TFCP2	transcription factor CP2	CP2
ENSG00000115112	29842	TFCP2L1	transcription factor CP2 like 1	CP2
ENSG00000153560	7342	UBP1	upstream binding protein 1 (LBP-1a)	CP2
ENSG00000158055	57822	GRHL3	grainyhead like transcription factor 3	CP2
ENSG00000134317	29841	GRHL1	grainyhead like transcription factor 1	CP2
ENSG00000006047	51087	YBX2	Y-box binding protein 2	CSD
ENSG00000060138	8531	YBX3	Y-box binding protein 3	CSD
ENSG00000172346	27254	CSDC2	cold shock domain containing C2	CSD
ENSG00000187772	389421	LIN28B	lin-28 homolog B	CSD
ENSG00000131914	79727	LIN28A	lin-28 homolog A	CSD
ENSG00000153048	23589	CARHSP1	calcium regulated heat stable protein 1	CSD
ENSG00000065978	4904	YBX1	Y-box binding protein 1	CSD
ENSG00000009307	7812	CSDE1	cold shock domain containing E1	CSD
ENSG00000124232	11317	RBPJL	recombination signal binding protein for immunoglobulin kappa J region like	CSL
ENSG00000168214	3516	RBPJ	recombination signal binding protein for immunoglobulin kappa J region	CSL
ENSG00000162599	4774	NFIA	nuclear factor I A	CTF/NFI
ENSG00000147862	4781	NFIB	nuclear factor I B	CTF/NFI
ENSG00000141905	4782	NFIC	nuclear factor I C	CTF/NFI
ENSG00000008441	4784	NFIX	nuclear factor I X	CTF/NFI
ENSG00000111249	23316	CUX2	cut like homeobox 2	CUT
ENSG00000169856	3175	ONECUT1	one cut homeobox 1	CUT
ENSG00000257923	1523	CUX1	cut like homeobox 1	CUT
ENSG00000205922	390874	ONECUT3	one cut homeobox 3	CUT
ENSG00000182568	6304	SATB1	SATB homeobox 1	CUT
ENSG00000119042	23314	SATB2	SATB homeobox 2	CUT
ENSG00000119547	9480	ONECUT2	one cut homeobox 2	CUT
ENSG00000259938	1523	CUX1	cut like homeobox 1	CUT
ENSG00000064218	58524	DMRT3	doublesex and mab-3 related transcription factor 3	DM
ENSG00000176399	63951	DMRTA1	DMRT like family A1	DM
ENSG00000173253	10655	DMRT2	doublesex and mab-3 related transcription factor 2	DM
ENSG00000143006	63948	DMRTB1	DMRT like family B with proline rich C-terminal 1	DM
ENSG00000137090	1761	DMRT1	doublesex and mab-3 related transcription factor 1	DM
ENSG00000142700	63950	DMRTA2	DMRT like family A2	DM
ENSG00000142025	63946	DMRTC2	DMRT like family C2	DM
ENSG00000273436	63946	DMRTC2	DMRT like family C2	DM
ENSG00000133740	1875	E2F5	E2F transcription factor 5	E2F
ENSG00000112242	1871	E2F3	E2F transcription factor 3	E2F
ENSG00000165891	144455	E2F7	E2F transcription factor 7	E2F
ENSG00000101412	1869	E2F1	E2F transcription factor 1	E2F
ENSG00000007968	1870	E2F2	E2F transcription factor 2	E2F
ENSG00000198176	7027	TFDP1	transcription factor Dp-1	E2F
ENSG00000205250	1874	E2F4	E2F transcription factor 4	E2F
ENSG00000169016	1876	E2F6	E2F transcription factor 6	E2F
ENSG00000183434	51270	TFDP3	transcription factor Dp family member 3	E2F
ENSG00000114126	7029	TFDP2	transcription factor Dp-2	E2F
ENSG00000129173	79733	E2F8	E2F transcription factor 8	E2F
ENSG00000173153	2101	ESRRA	estrogen related receptor alpha	ESR-like
ENSG00000082175	5241	PGR	progesterone receptor	ESR-like
ENSG00000091831	2099	ESR1	estrogen receptor 1	ESR-like
ENSG00000140009	2100	ESR2	estrogen receptor 2	ESR-like
ENSG00000196482	2104	ESRRG	estrogen related receptor gamma	ESR-like
ENSG00000169083	367	AR	androgen receptor	ESR-like
ENSG00000151623	4306	NR3C2	nuclear receptor subfamily 3 group C member 2	ESR-like
ENSG00000113580	2908	NR3C1	nuclear receptor subfamily 3 group C member 1	ESR-like
ENSG00000119715	2103	ESRRB	estrogen related receptor beta	ESR-like
ENSG00000105722	2077	ERF	ETS2 repressor factor	ETS
ENSG00000066336	6688	SPI1	Spi-1 proto-oncogene	ETS
ENSG00000111145	2004	ELK3	ELK3, ETS transcription factor	ETS
ENSG00000120690	1997	ELF1	E74 like ETS transcription factor 1	ETS
ENSG00000126767	2002	ELK1	ELK1, ETS transcription factor	ETS
ENSG00000163497	54738	FEV	FEV, ETS transcription factor	ETS
ENSG00000135374	2001	ELF5	E74 like ETS transcription factor 5	ETS
ENSG00000175832	2118	ETV4	ETS variant 4	ETS
ENSG00000102034	2000	ELF4	E74 like ETS transcription factor 4	ETS
ENSG00000010030	51513	ETV7	ETS variant 7	ETS
ENSG00000154727	2551	GABPA	GA binding protein transcription factor alpha subunit	ETS
ENSG00000158711	2005	ELK4	ELK4, ETS transcription factor	ETS
ENSG00000163435	1999	ELF3	E74 like ETS transcription factor 3	ETS
ENSG00000157557	2114	ETS2	ETS proto-oncogene 2, transcription factor	ETS
ENSG00000117036	2117	ETV3	ETS variant 3	ETS
ENSG00000124664	25803	SPDEF	SAM pointed domain containing ETS transcription factor	ETS
ENSG00000105672	2116	ETV2	ETS variant 2	ETS
ENSG00000109381	1998	ELF2	E74 like ETS transcription factor 2	ETS
ENSG00000134954	2113	ETS1	ETS proto-oncogene 1, transcription factor	ETS
ENSG00000139083	2120	ETV6	ETS variant 6	ETS
ENSG00000006468	2115	ETV1	ETS variant 1	ETS
ENSG00000157554	2078	ERG	ERG, ETS transcription factor	ETS
ENSG00000253831	440695	ETV3L	ETS variant 3 like	ETS
ENSG00000151702	2313	FLI1	Fli-1 proto-oncogene, ETS transcription factor	ETS
ENSG00000135373	26298	EHF	ETS homologous factor	ETS
ENSG00000244405	2119	ETV5	ETS variant 5	ETS
ENSG00000166211	121599	SPIC	Spi-C transcription factor	ETS
ENSG00000269404	6689	SPIB	Spi-B transcription factor	ETS
ENSG00000142539	\N	NA	NA	ETS
ENSG00000065970	55810	FOXJ2	forkhead box J2	Fork
ENSG00000129514	3169	FOXA1	forkhead box A1	Fork
ENSG00000137273	2295	FOXF2	forkhead box F2	Fork
ENSG00000103241	2294	FOXF1	forkhead box F1	Fork
ENSG00000164379	94234	FOXQ1	forkhead box Q1	Fork
ENSG00000139445	121643	FOXN4	forkhead box N4	Fork
ENSG00000184492	200350	FOXD4L1	forkhead box D4-like 1	Fork
ENSG00000170608	3171	FOXA3	forkhead box A3	Fork
ENSG00000168269	2299	FOXI1	forkhead box I1	Fork
ENSG00000137166	116113	FOXP4	forkhead box P4	Fork
ENSG00000176302	283150	FOXR1	forkhead box R1	Fork
ENSG00000129654	2302	FOXJ1	forkhead box J1	Fork
ENSG00000176678	2300	FOXL1	forkhead box L1	Fork
ENSG00000176692	2303	FOXC2	forkhead box C2	Fork
ENSG00000164916	221937	FOXK1	forkhead box K1	Fork
ENSG00000183770	668	FOXL2	forkhead box L2	Fork
ENSG00000186790	2301	FOXE3	forkhead box E3	Fork
ENSG00000186564	2306	FOXD2	forkhead box D2	Fork
ENSG00000141568	3607	FOXK2	forkhead box K2	Fork
ENSG00000118689	2309	FOXO3	forkhead box O3	Fork
ENSG00000187559	286380	FOXD4L3	forkhead box D4-like 3	Fork
ENSG00000111206	2305	FOXM1	forkhead box M1	Fork
ENSG00000053254	1112	FOXN3	forkhead box N3	Fork
ENSG00000170802	3344	FOXN2	forkhead box N2	Fork
ENSG00000187140	27022	FOXD3	forkhead box D3	Fork
ENSG00000198815	22887	FOXJ3	forkhead box J3	Fork
ENSG00000204060	100132074	FOXO6	forkhead box O6	Fork
ENSG00000184481	4303	FOXO4	forkhead box O4	Fork
ENSG00000178919	2304	FOXE1	forkhead box E1	Fork
ENSG00000179772	2307	FOXS1	forkhead box S1	Fork
ENSG00000204612	442425	FOXB2	forkhead box B2	Fork
ENSG00000160973	8928	FOXH1	forkhead box H1	Fork
ENSG00000184659	349334	FOXD4L4	forkhead box D4-like 4	Fork
ENSG00000204779	653427	FOXD4L5	forkhead box D4-like 5	Fork
ENSG00000204793	653404	FOXD4L6	forkhead box D4-like 6	Fork
ENSG00000204828	\N	NA	NA	Fork
ENSG00000150907	2308	FOXO1	forkhead box O1	Fork
ENSG00000054598	2296	FOXC1	forkhead box C1	Fork
ENSG00000170122	2298	FOXD4	forkhead box D4	Fork
ENSG00000176165	2290	FOXG1	forkhead box G1	Fork
ENSG00000186766	399823	FOXI2	forkhead box I2	Fork
ENSG00000171956	27023	FOXB1	forkhead box B1	Fork
ENSG00000128573	93986	FOXP2	forkhead box P2	Fork
ENSG00000125798	3170	FOXA2	forkhead box A2	Fork
ENSG00000114861	27086	FOXP1	forkhead box P1	Fork
ENSG00000189299	139628	FOXR2	forkhead box R2	Fork
ENSG00000049768	50943	FOXP3	forkhead box P3	Fork
ENSG00000262245	283150	FOXR1	forkhead box R1	Fork
ENSG00000264253	8456	FOXN1	forkhead box N1	Fork
ENSG00000251493	2297	FOXD1	forkhead box D1	Fork
ENSG00000266157	286380	FOXD4L3	forkhead box D4-like 3	Fork
ENSG00000109101	8456	FOXN1	forkhead box N1	Fork
ENSG00000269002	50943	FOXP3	forkhead box P3	Fork
ENSG00000137270	8521	GCM1	glial cells missing homolog 1	GCM
ENSG00000124827	9247	GCM2	glial cells missing homolog 2	GCM
ENSG00000148200	2649	NR6A1	nuclear receptor subfamily 6 group A member 1	GCNF-like
ENSG00000174428	389524	GTF2IRD2B	GTF2I repeat domain containing 2B	GTF2I
ENSG00000077809	2969	GTF2I	general transcription factor IIi	GTF2I
ENSG00000196275	84163	GTF2IRD2	GTF2I repeat domain containing 2	GTF2I
ENSG00000006704	9569	GTF2IRD1	GTF2I repeat domain containing 1	GTF2I
ENSG00000263001	2969	GTF2I	general transcription factor IIi	GTF2I
ENSG00000261920	9569	GTF2IRD1	GTF2I repeat domain containing 1	GTF2I
ENSG00000273150	\N	NA	NA	GTF2I
ENSG00000100281	10042	HMGXB4	HMG-box containing 4	HMG
ENSG00000103460	27324	TOX3	TOX high mobility group box family member 3	HMG
ENSG00000124766	6659	SOX4	SRY-box 4	HMG
ENSG00000125398	6662	SOX9	SRY-box 9	HMG
ENSG00000039600	11063	SOX30	SRY-box 30	HMG
ENSG00000138795	51176	LEF1	lymphoid enhancer binding factor 1	HMG
ENSG00000149136	6749	SSRP1	structure specific recognition protein 1	HMG
ENSG00000152284	83439	TCF7L1	transcription factor 7 like 1	HMG
ENSG00000005513	30812	SOX8	SRY-box 8	HMG
ENSG00000163939	55193	PBRM1	polybromo 1	HMG
ENSG00000164104	3148	HMGB2	high mobility group box 2	HMG
ENSG00000164736	64321	SOX17	SRY-box 17	HMG
ENSG00000108312	7343	UBTF	upstream binding transcription factor, RNA polymerase I	HMG
ENSG00000168875	8403	SOX14	SRY-box 14	HMG
ENSG00000114439	56987	BBX	BBX, HMG-box containing	HMG
ENSG00000176887	6664	SOX11	SRY-box 11	HMG
ENSG00000073584	6605	SMARCE1	SWI/SNF related, matrix associated, actin dependent regulator of chromatin, subfamily e, member 1	HMG
ENSG00000064961	10362	HMG20B	high mobility group 20B	HMG
ENSG00000182968	6656	SOX1	SRY-box 1	HMG
ENSG00000140382	10363	HMG20A	high mobility group 20A	HMG
ENSG00000203883	54345	SOX18	SRY-box 18	HMG
ENSG00000124191	84969	TOX2	TOX high mobility group box family member 2	HMG
ENSG00000148737	6934	TCF7L2	transcription factor 7 like 2	HMG
ENSG00000198554	11169	WDHD1	WD repeat and HMG-box DNA binding protein 1	HMG
ENSG00000198846	9760	TOX	thymocyte selection associated high mobility group box	HMG
ENSG00000143842	9580	SOX13	SRY-box 13	HMG
ENSG00000029993	3149	HMGB3	high mobility group box 3	HMG
ENSG00000134595	6658	SOX3	SRY-box 3	HMG
ENSG00000125285	11166	SOX21	SRY-box 21	HMG
ENSG00000184895	6736	SRY	sex determining region Y	HMG
ENSG00000081059	6932	TCF7	transcription factor 7 (T-cell specific, HMG-box)	HMG
ENSG00000100146	6663	SOX10	SRY-box 10	HMG
ENSG00000189403	3146	HMGB1	high mobility group box 1	HMG
ENSG00000092203	9878	TOX4	TOX high mobility group box family member 4	HMG
ENSG00000134532	6660	SOX5	SRY-box 5	HMG
ENSG00000237452	388553	BHMG1	basic helix-loop-helix and HMG-box containing 1	HMG
ENSG00000064933	5378	PMS1	PMS1 homolog 1, mismatch repair system component	HMG
ENSG00000105856	26959	HBP1	HMG-box transcription factor 1	HMG
ENSG00000108064	7019	TFAM	transcription factor A, mitochondrial	HMG
ENSG00000113716	22993	HMGXB3	HMG-box containing 3	HMG
ENSG00000109685	7468	WHSC1	Wolf-Hirschhorn syndrome candidate 1	HMG
ENSG00000176256	127540	HMGB4	high mobility group box 4	HMG
ENSG00000110693	55553	SOX6	SRY-box 6	HMG
ENSG00000181449	6657	SOX2	SRY-box 2	HMG
ENSG00000129194	6665	SOX15	SRY-box 15	HMG
ENSG00000177732	6666	SOX12	SRY-box 12	HMG
ENSG00000258724	\N	NA	NA	HMG
ENSG00000171056	83595	SOX7	SRY-box 7	HMG
ENSG00000079432	23152	CIC	capicua transcriptional repressor	HMG
ENSG00000269411	3149	HMGB3	high mobility group box 3	HMG
ENSG00000137309	3159	HMGA1	high mobility group AT-hook 1	HMGI/HMGY
ENSG00000149948	8091	HMGA2	high mobility group AT-hook 2	HMGI/HMGY
ENSG00000005073	3207	HOXA11	homeobox A11	Homeobox
ENSG00000037965	3224	HOXC8	homeobox C8	Homeobox
ENSG00000063515	2928	GSC2	goosecoid homeobox 2	Homeobox
ENSG00000100625	51804	SIX4	SIX homeobox 4	Homeobox
ENSG00000101883	158800	RHOXF1	Rhox homeobox family member 1	Homeobox
ENSG00000105880	1749	DLX5	distal-less homeobox 5	Homeobox
ENSG00000105996	3199	HOXA2	homeobox A2	Homeobox
ENSG00000106004	3202	HOXA5	homeobox A5	Homeobox
ENSG00000106006	3203	HOXA6	homeobox A6	Homeobox
ENSG00000106031	3209	HOXA13	homeobox A13	Homeobox
ENSG00000108753	6928	HNF1B	HNF1 homeobox B	Homeobox
ENSG00000109132	8929	PHOX2B	paired like homeobox 2b	Homeobox
ENSG00000109851	120237	DBX1	developing brain homeobox 1	Homeobox
ENSG00000111704	79923	NANOG	Nanog homeobox	Homeobox
ENSG00000016082	3670	ISL1	ISL LIM homeobox 1	Homeobox
ENSG00000113430	50805	IRX4	iroquois homeobox 4	Homeobox
ENSG00000113722	1044	CDX1	caudal type homeobox 1	Homeobox
ENSG00000115297	3196	TLX2	T-cell leukemia homeobox 2	Homeobox
ENSG00000115844	1746	DLX2	distal-less homeobox 2	Homeobox
ENSG00000116035	25806	VAX2	ventral anterior homeobox 2	Homeobox
ENSG00000133937	145258	GSC	goosecoid homeobox	Homeobox
ENSG00000120068	3218	HOXB8	homeobox B8	Homeobox
ENSG00000120075	3215	HOXB5	homeobox B5	Homeobox
ENSG00000260027	3217	HOXB7	homeobox B7	Homeobox
ENSG00000120149	4488	MSX2	msh homeobox 2	Homeobox
ENSG00000116132	5396	PRRX1	paired related homeobox 1	Homeobox
ENSG00000108813	1748	DLX4	distal-less homeobox 4	Homeobox
ENSG00000122592	3204	HOXA7	homeobox A7	Homeobox
ENSG00000123364	3229	HOXC13	homeobox C13	Homeobox
ENSG00000123407	3228	HOXC12	homeobox C12	Homeobox
ENSG00000197757	3223	HOXC6	homeobox C6	Homeobox
ENSG00000126778	6495	SIX1	SIX homeobox 1	Homeobox
ENSG00000128709	3235	HOXD9	homeobox D9	Homeobox
ENSG00000128710	3236	HOXD10	homeobox D10	Homeobox
ENSG00000128713	3237	HOXD11	homeobox D11	Homeobox
ENSG00000105717	80714	PBX4	PBX homeobox 4	Homeobox
ENSG00000090661	79603	CERS4	ceramide synthase 4	Homeobox
ENSG00000130675	3110	MNX1	motor neuron and pancreas homeobox 1	Homeobox
ENSG00000131668	56033	BARX1	BARX homeobox 1	Homeobox
ENSG00000132130	3975	LHX1	LIM homeobox 1	Homeobox
ENSG00000135638	2016	EMX1	empty spiracles homeobox 1	Homeobox
ENSG00000136327	26257	NKX2-8	NK2 homeobox 8	Homeobox
ENSG00000138083	6496	SIX3	SIX homeobox 3	Homeobox
ENSG00000089116	64211	LHX5	LIM homeobox 5	Homeobox
ENSG00000119614	338917	VSX2	visual system homeobox 2	Homeobox
ENSG00000106511	4223	MEOX2	mesenchyme homeobox 2	Homeobox
ENSG00000125492	56751	BARHL1	BarH like homeobox 1	Homeobox
ENSG00000121454	89884	LHX4	LIM homeobox 4	Homeobox
ENSG00000069011	5307	PITX1	paired like homeodomain 1	Homeobox
ENSG00000140836	463	ZFHX3	zinc finger homeobox 3	Homeobox
ENSG00000043039	8538	BARX2	BARX homeobox 2	Homeobox
ENSG00000152804	3087	HHEX	hematopoietically expressed homeobox	Homeobox
ENSG00000253293	3206	HOXA10	homeobox A10	Homeobox
ENSG00000154227	204219	CERS3	ceramide synthase 3	Homeobox
ENSG00000159184	10481	HOXB13	homeobox B13	Homeobox
ENSG00000159387	79190	IRX6	iroquois homeobox 6	Homeobox
ENSG00000159556	64843	ISL2	ISL LIM homeobox 2	Homeobox
ENSG00000160199	5316	PKNOX1	PBX/knotted 1 homeobox 1	Homeobox
ENSG00000162624	431707	LHX8	LIM homeobox 8	Homeobox
ENSG00000163064	2019	EN1	engrailed homeobox 1	Homeobox
ENSG00000163623	4825	NKX6-1	NK6 homeobox 1	Homeobox
ENSG00000163666	8820	HESX1	HESX homeobox 1	Homeobox
ENSG00000164438	30012	TLX3	T-cell leukemia homeobox 3	Homeobox
ENSG00000164778	2020	EN2	engrailed homeobox 2	Homeobox
ENSG00000164900	2636	GBX1	gastrulation brain homeobox 1	Homeobox
ENSG00000165259	139324	HDX	highly divergent homeobox	Homeobox
ENSG00000165462	401	PHOX2A	paired like homeobox 2a	Homeobox
ENSG00000165495	63876	PKNOX2	PBX/knotted 1 homeobox 2	Homeobox
ENSG00000168505	2637	GBX2	gastrulation brain homeobox 2	Homeobox
ENSG00000170166	3233	HOXD4	homeobox D4	Homeobox
ENSG00000171540	23440	OTP	orthopedia homeobox	Homeobox
ENSG00000164093	5308	PITX2	paired like homeodomain 2	Homeobox
ENSG00000169840	219409	GSX1	GS homeobox 1	Homeobox
ENSG00000170577	10736	SIX2	SIX homeobox 2	Homeobox
ENSG00000170549	79192	IRX1	iroquois homeobox 1	Homeobox
ENSG00000198353	3221	HOXC4	homeobox C4	Homeobox
ENSG00000180818	3226	HOXC10	homeobox C10	Homeobox
ENSG00000172789	3222	HOXC5	homeobox C5	Homeobox
ENSG00000170689	3219	HOXB9	homeobox B9	Homeobox
ENSG00000175325	5626	PROP1	PROP paired-like homeobox 1	Homeobox
ENSG00000174279	344191	EVX2	even-skipped homeobox 2	Homeobox
ENSG00000164853	340260	UNCX	UNC homeobox	Homeobox
ENSG00000178764	22882	ZHX2	zinc fingers and homeoboxes 2	Homeobox
ENSG00000180318	8092	ALX1	ALX homeobox 1	Homeobox
ENSG00000175879	3234	HOXD8	homeobox D8	Homeobox
ENSG00000177045	147912	SIX5	SIX homeobox 5	Homeobox
ENSG00000176679	90655	TGIF2LY	TGFB induced factor homeobox 2 like, Y-linked	Homeobox
ENSG00000180613	170825	GSX2	GS homeobox 2	Homeobox
ENSG00000180053	137814	NKX2-6	NK2 homeobox 6	Homeobox
ENSG00000005102	4222	MEOX1	mesenchyme homeobox 1	Homeobox
ENSG00000139624	91012	CERS5	ceramide synthase 5	Homeobox
ENSG00000183072	1482	NKX2-5	NK2 homeobox 5	Homeobox
ENSG00000177426	7050	TGIF1	TGFB induced factor homeobox 1	Homeobox
ENSG00000184302	4990	SIX6	SIX homeobox 6	Homeobox
ENSG00000128645	3231	HOXD1	homeobox D1	Homeobox
ENSG00000182742	3214	HOXB4	homeobox B4	Homeobox
ENSG00000185610	440097	DBX2	developing brain homeobox 2	Homeobox
ENSG00000177508	79191	IRX3	iroquois homeobox 3	Homeobox
ENSG00000173917	3212	HOXB2	homeobox B2	Homeobox
ENSG00000052850	60529	ALX4	ALX homeobox 4	Homeobox
ENSG00000134438	30062	RAX	retina and anterior neural fold homeobox	Homeobox
ENSG00000186103	503582	ARGFX	arginine-fifty homeobox	Homeobox
ENSG00000162761	4009	LMX1A	LIM homeobox transcription factor 1 alpha	Homeobox
ENSG00000188816	3167	HMX2	H6 family homeobox 2	Homeobox
ENSG00000119919	159296	NKX2-3	NK2 homeobox 3	Homeobox
ENSG00000105991	3198	HOXA1	homeobox A1	Homeobox
ENSG00000078399	3205	HOXA9	homeobox A9	Homeobox
ENSG00000188909	390259	BSX	brain specific homeobox	Homeobox
ENSG00000125816	644524	NKX2-4	NK2 homeobox 4	Homeobox
ENSG00000136352	7080	NKX2-1	NK2 homeobox 1	Homeobox
ENSG00000136944	4010	LMX1B	LIM homeobox transcription factor 1 beta	Homeobox
ENSG00000188620	340784	HMX3	H6 family homeobox 3	Homeobox
ENSG00000197576	3201	HOXA4	homeobox A4	Homeobox
ENSG00000144355	1745	DLX1	distal-less homeobox 1	Homeobox
ENSG00000153779	90316	TGIF2LX	TGFB induced factor homeobox 2 like, X-linked	Homeobox
ENSG00000120094	3211	HOXB1	homeobox B1	Homeobox
ENSG00000136630	3142	HLX	H2.0 like homeobox	Homeobox
ENSG00000143355	56956	LHX9	LIM homeobox 9	Homeobox
ENSG00000151650	27287	VENTX	VENT homeobox	Homeobox
ENSG00000148826	84504	NKX6-2	NK6 homeobox 2	Homeobox
ENSG00000148704	11023	VAX1	ventral anterior homeobox 1	Homeobox
ENSG00000156150	257	ALX3	ALX homeobox 3	Homeobox
ENSG00000107859	5309	PITX3	paired like homeodomain 3	Homeobox
ENSG00000138136	10660	LBX1	ladybird homeobox 1	Homeobox
ENSG00000107807	3195	TLX1	T-cell leukemia homeobox 1	Homeobox
ENSG00000143032	343472	BARHL2	BarH like homeobox 2	Homeobox
ENSG00000131721	84528	RHOXF2	Rhox homeobox family member 2	Homeobox
ENSG00000203989	727940	RHOXF2B	Rhox homeobox family member 2B	Homeobox
ENSG00000101126	23394	ADNP	activity dependent neuroprotector homeobox	Homeobox
ENSG00000107187	8022	LHX3	LIM homeobox 3	Homeobox
ENSG00000197587	127343	DMBX1	diencephalon/mesencephalon homeobox 1	Homeobox
ENSG00000167157	51450	PRRX2	paired related homeobox 2	Homeobox
ENSG00000123576	80712	ESX1	ESX homeobox 1	Homeobox
ENSG00000167081	5090	PBX3	PBX homeobox 3	Homeobox
ENSG00000131264	1046	CDX4	caudal type homeobox 4	Homeobox
ENSG00000118707	60436	TGIF2	TGFB induced factor homeobox 2	Homeobox
ENSG00000204304	5089	PBX2	PBX homeobox 2	Homeobox
ENSG00000204595	503834	DPRX	divergent-paired related homeobox	Homeobox
ENSG00000100987	30813	VSX1	visual system homeobox 1	Homeobox
ENSG00000125820	4821	NKX2-2	NK2 homeobox 2	Homeobox
ENSG00000179528	85474	LBX2	ladybird homeobox 2	Homeobox
ENSG00000004848	170302	ARX	aristaless related homeobox	Homeobox
ENSG00000167034	4824	NKX3-1	NK3 homeobox 1	Homeobox
ENSG00000165556	1045	CDX2	caudal type homeobox 2	Homeobox
ENSG00000139515	3651	PDX1	pancreatic and duodenal homeobox 1	Homeobox
ENSG00000109705	579	NKX3-2	NK3 homeobox 2	Homeobox
ENSG00000170561	153572	IRX2	iroquois homeobox 2	Homeobox
ENSG00000163132	4487	MSX1	msh homeobox 1	Homeobox
ENSG00000168779	6474	SHOX2	short stature homeobox 2	Homeobox
ENSG00000128714	3239	HOXD13	homeobox D13	Homeobox
ENSG00000172292	253782	CERS6	ceramide synthase 6	Homeobox
ENSG00000106852	26468	LHX6	LIM homeobox 6	Homeobox
ENSG00000176842	10265	IRX5	iroquois homeobox 5	Homeobox
ENSG00000165156	11244	ZHX1	zinc fingers and homeoboxes 1	Homeobox
ENSG00000105997	3200	HOXA3	homeobox A3	Homeobox
ENSG00000213921	342900	LEUTX	leucine twenty homeobox	Homeobox
ENSG00000214513	344022	NOTO	notochord homeobox	Homeobox
ENSG00000215612	3166	HMX1	H6 family homeobox 1	Homeobox
ENSG00000143995	4211	MEIS1	Meis homeobox 1	Homeobox
ENSG00000170178	3238	HOXD12	homeobox D12	Homeobox
ENSG00000175329	91464	ISX	intestine specific homeobox	Homeobox
ENSG00000259128	728410	DUX4L2	double homeobox 4 like 2	Homeobox
ENSG00000064195	1747	DLX3	distal-less homeobox 3	Homeobox
ENSG00000106689	9355	LHX2	LIM homeobox 2	Homeobox
ENSG00000273266	3221	HOXC4	homeobox C4	Homeobox
ENSG00000165606	644168	DRGX	dorsal root ganglia homeobox	Homeobox
ENSG00000185630	5087	PBX1	PBX homeobox 1	Homeobox
ENSG00000235608	\N	NA	NA	Homeobox
ENSG00000136367	85446	ZFHX2	zinc finger homeobox 2	Homeobox
ENSG00000120093	3213	HOXB3	homeobox B3	Homeobox
ENSG00000106038	2128	EVX1	even-skipped homeobox 1	Homeobox
ENSG00000106410	135935	NOBOX	NOBOX oogenesis homeobox	Homeobox
ENSG00000108511	3216	HOXB6	homeobox B6	Homeobox
ENSG00000257184	\N	NA	NA	Homeobox
ENSG00000180806	3225	HOXC9	homeobox C9	Homeobox
ENSG00000128652	3232	HOXD3	homeobox D3	Homeobox
ENSG00000165066	157848	NKX6-3	NK6 homeobox 3	Homeobox
ENSG00000006377	1750	DLX6	distal-less homeobox 6	Homeobox
ENSG00000147421	79618	HMBOX1	homeobox containing 1	Homeobox
ENSG00000091656	79776	ZFHX4	zinc finger homeobox 4	Homeobox
ENSG00000258834	441056	DUX4L4	double homeobox 4 like 4	Homeobox
ENSG00000178928	284355	TPRX1	tetrapeptide repeat homeobox 1	Homeobox
ENSG00000214325	\N	NA	NA	Homeobox
ENSG00000227059	647589	ANHX	anomalous homeobox	Homeobox
ENSG00000259009	\N	NA	NA	Homeobox
ENSG00000185155	83881	MIXL1	Mix paired-like homeobox	Homeobox
ENSG00000135100	6927	HNF1A	HNF1 homeobox A	Homeobox
ENSG00000174306	23051	ZHX3	zinc fingers and homeoboxes 3	Homeobox
ENSG00000237344	5089	PBX2	PBX homeobox 2	Homeobox
ENSG00000206315	5089	PBX2	PBX homeobox 2	Homeobox
ENSG00000225987	5089	PBX2	PBX homeobox 2	Homeobox
ENSG00000232005	5089	PBX2	PBX homeobox 2	Homeobox
ENSG00000224952	5089	PBX2	PBX homeobox 2	Homeobox
ENSG00000236353	5089	PBX2	PBX homeobox 2	Homeobox
ENSG00000173976	84839	RAX2	retina and anterior neural fold homeobox 2	Homeobox
ENSG00000229544	390010	NKX1-2	NK1 homeobox 2	Homeobox
ENSG00000170370	2018	EMX2	empty spiracles homeobox 2	Homeobox
ENSG00000258697	653544	DUX4L6	double homeobox 4 like 6	Homeobox
ENSG00000258389	22947	DUX4L1	double homeobox 4 like 1	Homeobox
ENSG00000258755	653543	DUX4L7	double homeobox 4 like 7	Homeobox
ENSG00000259034	653548	DUX4L3	double homeobox 4 like 3	Homeobox
ENSG00000259063	653545	DUX4L5	double homeobox 4 like 5	Homeobox
ENSG00000185960	6473	SHOX	short stature homeobox	Homeobox
ENSG00000258873	503835	DUXA	double homeobox A	Homeobox
ENSG00000134138	4212	MEIS2	Meis homeobox 2	Homeobox
ENSG00000105419	56917	MEIS3	Meis homeobox 3	Homeobox
ENSG00000215271	57594	HOMEZ	homeobox and leucine zipper encoding	Homeobox
ENSG00000261201	728410	DUX4L2	double homeobox 4 like 2	Homeobox
ENSG00000260155	653543	DUX4L7	double homeobox 4 like 7	Homeobox
ENSG00000261755	653544	DUX4L6	double homeobox 4 like 6	Homeobox
ENSG00000260596	22947	DUX4L1	double homeobox 4 like 1	Homeobox
ENSG00000260129	653548	DUX4L3	double homeobox 4 like 3	Homeobox
ENSG00000260376	653545	DUX4L5	double homeobox 4 like 5	Homeobox
ENSG00000261784	653543	DUX4L7	double homeobox 4 like 7	Homeobox
ENSG00000260665	441056	DUX4L4	double homeobox 4 like 4	Homeobox
ENSG00000263225	645832	SEBOX	SEBOX homeobox	Homeobox
ENSG00000267960	727940	RHOXF2B	Rhox homeobox family member 2B	Homeobox
ENSG00000268349	158800	RHOXF1	Rhox homeobox family member 1	Homeobox
ENSG00000267876	2928	GSC2	goosecoid homeobox 2	Homeobox
ENSG00000268259	80712	ESX1	ESX homeobox 1	Homeobox
ENSG00000268919	84528	RHOXF2	Rhox homeobox family member 2	Homeobox
ENSG00000271772	25806	VAX2	ventral anterior homeobox 2	Homeobox
ENSG00000273049	\N	NA	NA	Homeobox
ENSG00000117707	5629	PROX1	prospero homeobox 1	HPD
ENSG00000119608	283571	PROX2	prospero homeobox 2	HPD
ENSG00000172468	86614	HSFY1	heat shock transcription factor, Y-linked 1	HSF
ENSG00000169953	159119	HSFY2	heat shock transcription factor, Y-linked 2	HSF
ENSG00000176160	124535	HSF5	heat shock transcription factor 5	HSF
ENSG00000025156	3298	HSF2	heat shock transcription factor 2	HSF
ENSG00000171116	100506164	HSFX1	heat shock transcription factor family, X-linked 1	HSF
ENSG00000102878	3299	HSF4	heat shock transcription factor 4	HSF
ENSG00000171129	100130086	HSFX2	heat shock transcription factor family, X-linked 2	HSF
ENSG00000185122	3297	HSF1	heat shock transcription factor 1	HSF
ENSG00000261132	3297	HSF1	heat shock transcription factor 1	HSF
ENSG00000268738	100506164	HSFX1	heat shock transcription factor family, X-linked 1	HSF
ENSG00000268122	100506164	HSFX1	heat shock transcription factor family, X-linked 1	HSF
ENSG00000196233	84458	LCOR	ligand dependent nuclear receptor corepressor	HTH
ENSG00000178177	254251	LCORL	ligand dependent nuclear receptor corepressor like	HTH
ENSG00000125347	3659	IRF1	interferon regulatory factor 1	IRF
ENSG00000140968	3394	IRF8	interferon regulatory factor 8	IRF
ENSG00000185507	3665	IRF7	interferon regulatory factor 7	IRF
ENSG00000128604	3663	IRF5	interferon regulatory factor 5	IRF
ENSG00000117595	3664	IRF6	interferon regulatory factor 6	IRF
ENSG00000137265	3662	IRF4	interferon regulatory factor 4	IRF
ENSG00000168310	3660	IRF2	interferon regulatory factor 2	IRF
ENSG00000213928	10379	IRF9	interferon regulatory factor 9	IRF
ENSG00000126456	3661	IRF3	interferon regulatory factor 3	IRF
ENSG00000129071	8930	MBD4	methyl-CpG binding domain 4, DNA glycosylase	MBD
ENSG00000134046	8932	MBD2	methyl-CpG binding domain protein 2	MBD
ENSG00000143379	9869	SETDB1	SET domain bifurcated 1	MBD
ENSG00000136169	83852	SETDB2	SET domain bifurcated 2	MBD
ENSG00000123636	29994	BAZ2B	bromodomain adjacent to zinc finger domain 2B	MBD
ENSG00000169057	4204	MECP2	methyl-CpG binding protein 2	MBD
ENSG00000141644	4152	MBD1	methyl-CpG binding domain protein 1	MBD
ENSG00000071655	53615	MBD3	methyl-CpG binding domain protein 3	MBD
ENSG00000076108	11176	BAZ2A	bromodomain adjacent to zinc finger domain 2A	MBD
ENSG00000268563	4204	MECP2	methyl-CpG binding protein 2	MBD
ENSG00000101665	4092	SMAD7	SMAD family member 7	MH1
ENSG00000175387	4087	SMAD2	SMAD family member 2	MH1
ENSG00000137834	4091	SMAD6	SMAD family member 6	MH1
ENSG00000170365	4086	SMAD1	SMAD family member 1	MH1
ENSG00000166949	4088	SMAD3	SMAD family member 3	MH1
ENSG00000141646	4089	SMAD4	SMAD family member 4	MH1
ENSG00000120693	4093	SMAD9	SMAD family member 9	MH1
ENSG00000113658	4090	SMAD5	SMAD family member 5	MH1
ENSG00000131910	8431	NR0B2	nuclear receptor subfamily 0 group B member 2	Miscellaneous
ENSG00000169297	190	NR0B1	nuclear receptor subfamily 0 group B member 1	Miscellaneous
ENSG00000101057	4605	MYBL2	MYB proto-oncogene like 2	MYB
ENSG00000173473	6599	SMARCC1	SWI/SNF related, matrix associated, actin dependent regulator of chromatin subfamily c member 1	MYB
ENSG00000132604	7014	TERF2	telomeric repeat binding factor 2	MYB
ENSG00000089902	23186	RCOR1	REST corepressor 1	MYB
ENSG00000141027	9611	NCOR1	nuclear receptor corepressor 1	MYB
ENSG00000147601	7013	TERF1	telomeric repeat binding factor 1	MYB
ENSG00000165684	6621	SNAPC4	small nuclear RNA activating complex polypeptide 4	MYB
ENSG00000167771	283248	RCOR2	REST corepressor 2	MYB
ENSG00000173011	93624	TADA2B	transcriptional adaptor 2B	MYB
ENSG00000135164	9988	DMTF1	cyclin D binding myb like transcription factor 1	MYB
ENSG00000125482	7270	TTF1	transcription termination factor 1	MYB
ENSG00000118513	4602	MYB	MYB proto-oncogene, transcription factor	MYB
ENSG00000196498	9612	NCOR2	nuclear receptor corepressor 2	MYB
ENSG00000036549	26009	ZZZ3	zinc finger ZZ-type containing 3	MYB
ENSG00000096401	988	CDC5L	cell division cycle 5 like	MYB
ENSG00000136770	64215	DNAJC1	DnaJ heat shock protein family (Hsp40) member C1	MYB
ENSG00000105821	27000	DNAJC2	DnaJ heat shock protein family (Hsp40) member C2	MYB
ENSG00000108264	6871	TADA2A	transcriptional adaptor 2A	MYB
ENSG00000117625	55758	RCOR3	REST corepressor 3	MYB
ENSG00000162601	114803	MYSM1	Myb like, SWIRM and MPN domains 1	MYB
ENSG00000185697	4603	MYBL1	MYB proto-oncogene like 1	MYB
ENSG00000139613	6601	SMARCC2	SWI/SNF related, matrix associated, actin dependent regulator of chromatin subfamily c member 2	MYB
ENSG00000249961	283847	TERB1	telomere repeat binding bouquet formation protein 1	MYB
ENSG00000198715	112770	GLMP	glycosylated lysosomal membrane protein	NCU-G1
ENSG00000124920	745	MYRF	myelin regulatory factor	NDT80/PhoG
ENSG00000166268	\N	NA	NA	NDT80/PhoG
ENSG00000119508	8013	NR4A3	nuclear receptor subfamily 4 group A member 3	NGFIB-like
ENSG00000123358	3164	NR4A1	nuclear receptor subfamily 4 group A member 1	NGFIB-like
ENSG00000153234	4929	NR4A2	nuclear receptor subfamily 4 group A member 2	NGFIB-like
ENSG00000001167	4800	NFYA	nuclear transcription factor Y subunit alpha	NF-YA
ENSG00000120837	4801	NFYB	nuclear transcription factor Y subunit beta	NF-YB
ENSG00000066136	4802	NFYC	nuclear transcription factor Y subunit gamma	NF-YC
ENSG00000106459	4899	NRF1	nuclear respiratory factor 1	Nrf1
ENSG00000005436	6936	GCFC2	GC-rich sequence DNA-binding factor 2	Others
ENSG00000011052	4831	NME2	NME/NM23 nucleoside diphosphate kinase 2	Others
ENSG00000029363	9774	BCLAF1	BCL2 associated transcription factor 1	Others
ENSG00000064490	8625	RFXANK	regulatory factor X associated ankyrin containing protein	Others
ENSG00000078403	8028	MLLT10	myeloid/lymphoid or mixed-lineage leukemia; translocated to, 10	Others
ENSG00000095574	64376	IKZF5	IKAROS family zinc finger 5	Others
ENSG00000099949	8216	LZTR1	leucine zipper like transcription regulator 1	Others
ENSG00000100644	3091	HIF1A	hypoxia inducible factor 1 alpha subunit	Others
ENSG00000101544	22850	ADNP2	ADNP homeobox 2	Others
ENSG00000103326	6650	CAPN15	calpain 15	Others
ENSG00000104064	2553	GABPB1	GA binding protein transcription factor beta subunit 1	Others
ENSG00000104177	50804	MYEF2	myelin expression factor 2	Others
ENSG00000111269	1389	CREBL2	cAMP responsive element binding protein like 2	Others
ENSG00000112592	6908	TBP	TATA-box binding protein	Others
ENSG00000115816	10153	CEBPZ	CCAAT/enhancer binding protein zeta	Others
ENSG00000116016	2034	EPAS1	endothelial PAS domain protein 1	Others
ENSG00000116539	55870	ASH1L	ASH1 like histone lysine methyltransferase	Others
ENSG00000116580	54856	GON4L	gon-4 like	Others
ENSG00000117475	8548	BLZF1	basic leucine zipper nuclear factor 1	Others
ENSG00000118418	9324	HMGN3	high mobility group nucleosomal binding domain 3	Others
ENSG00000123388	3227	HOXC11	homeobox C11	Others
ENSG00000124440	64344	HIF3A	hypoxia inducible factor 3 alpha subunit	Others
ENSG00000125520	56731	SLC2A4RG	SLC2A4 regulator	Others
ENSG00000126733	117154	DACH2	dachshund family transcription factor 2	Others
ENSG00000127337	8089	YEATS4	YEATS domain containing 4	Others
ENSG00000130382	4298	MLLT1	MLLT1, super elongation complex subunit	Others
ENSG00000130751	4861	NPAS1	neuronal PAS domain protein 1	Others
ENSG00000130940	54897	CASZ1	castor zinc finger 1	Others
ENSG00000133884	5977	DPF2	double PHD fingers 2	Others
ENSG00000137310	6941	TCF19	transcription factor 19	Others
ENSG00000138073	10113	PREB	prolactin regulatory element binding	Others
ENSG00000138380	79800	CARF	calcium responsive transcription factor	Others
ENSG00000141002	22980	TCF25	transcription factor 25	Others
ENSG00000143194	84944	MAEL	maelstrom spermatogenic transposon silencer	Others
ENSG00000143799	142	PARP1	poly(ADP-ribose) polymerase 1	Others
ENSG00000144747	7110	TMF1	TATA element modulatory factor 1	Others
ENSG00000146676	5814	PURB	purine rich element binding protein B	Others
ENSG00000148337	25792	CIZ1	CDKN1A interacting zinc finger protein 1	Others
ENSG00000148513	91074	ANKRD30A	ankyrin repeat domain 30A	Others
ENSG00000150051	283078	MKX	mohawk homeobox	Others
ENSG00000151014	25819	NOCT	nocturnin	Others
ENSG00000152518	678	ZFP36L2	ZFP36 ring finger protein like 2	Others
ENSG00000155545	166968	MIER3	MIER family member 3	Others
ENSG00000159086	94104	PAXBP1	PAX3 and PAX7 binding protein 1	Others
ENSG00000159263	6493	SIM2	single-minded family bHLH transcription factor 2	Others
ENSG00000162613	8880	FUBP1	far upstream element binding protein 1	Others
ENSG00000164299	84654	SPZ1	spermatogenic leucine zipper 1	Others
ENSG00000165659	1602	DACH1	dachshund family transcription factor 1	Others
ENSG00000167491	54815	GATAD2A	GATA zinc finger domain containing 2A	Others
ENSG00000169594	646	BNC1	basonuclin 1	Others
ENSG00000169714	7555	CNBP	CCHC-type zinc finger nucleic acid binding protein	Others
ENSG00000170322	4798	NFRKB	nuclear factor related to kappaB binding protein	Others
ENSG00000174576	266743	NPAS4	neuronal PAS domain protein 4	Others
ENSG00000182463	128553	TSHZ2	teashirt zinc finger homeobox 2	Others
ENSG00000185129	5813	PURA	purine rich element binding protein A	Others
ENSG00000185650	677	ZFP36L1	ZFP36 ring finger protein like 1	Others
ENSG00000186416	55922	NKRF	NFKB repressing factor	Others
ENSG00000198160	57708	MIER1	MIER1 transcriptional regulator	Others
ENSG00000206455	6941	TCF19	transcription factor 19	Others
ENSG00000224379	6941	TCF19	transcription factor 19	Others
ENSG00000224472	6941	TCF19	transcription factor 19	Others
ENSG00000224941	6941	TCF19	transcription factor 19	Others
ENSG00000233890	6941	TCF19	transcription factor 19	Others
ENSG00000234674	6941	TCF19	transcription factor 19	Others
ENSG00000263141	94104	PAXBP1	PAX3 and PAX7 binding protein 1	Others
ENSG00000073282	8626	TP63	tumor protein p63	P53
ENSG00000141510	7157	TP53	tumor protein p53	P53
ENSG00000078900	7161	TP73	tumor protein p73	P53
ENSG00000106331	5078	PAX4	paired box 4	PAX
ENSG00000196092	5079	PAX5	paired box 5	PAX
ENSG00000198807	5083	PAX9	paired box 9	PAX
ENSG00000075891	5076	PAX2	paired box 2	PAX
ENSG00000009709	5081	PAX7	paired box 7	PAX
ENSG00000007372	5080	PAX6	paired box 6	PAX
ENSG00000135903	5077	PAX3	paired box 3	PAX
ENSG00000125813	5075	PAX1	paired box 1	PAX
ENSG00000125618	7849	PAX8	paired box 8	PAX
ENSG00000113387	10923	SUB1	SUB1 homolog, transcriptional regulator	PC4
ENSG00000091010	5459	POU4F3	POU class 4 homeobox 3	Pou
ENSG00000204531	5460	POU5F1	POU class 5 homeobox 1	Pou
ENSG00000137709	25833	POU2F3	POU class 2 homeobox 3	Pou
ENSG00000151615	5458	POU4F2	POU class 4 homeobox 2	Pou
ENSG00000184486	5454	POU3F2	POU class 3 homeobox 2	Pou
ENSG00000064835	5449	POU1F1	POU class 1 homeobox 1	Pou
ENSG00000198914	5455	POU3F3	POU class 3 homeobox 3	Pou
ENSG00000143190	5451	POU2F1	POU class 2 homeobox 1	Pou
ENSG00000185668	5453	POU3F1	POU class 3 homeobox 1	Pou
ENSG00000196767	5456	POU3F4	POU class 3 homeobox 4	Pou
ENSG00000152192	5457	POU4F1	POU class 4 homeobox 1	Pou
ENSG00000206454	5460	POU5F1	POU class 5 homeobox 1	Pou
ENSG00000184271	5463	POU6F1	POU class 6 homeobox 1	Pou
ENSG00000106536	11281	POU6F2	POU class 6 homeobox 2	Pou
ENSG00000229094	5460	POU5F1	POU class 5 homeobox 1	Pou
ENSG00000237582	5460	POU5F1	POU class 5 homeobox 1	Pou
ENSG00000233911	5460	POU5F1	POU class 5 homeobox 1	Pou
ENSG00000230336	5460	POU5F1	POU class 5 homeobox 1	Pou
ENSG00000235068	5460	POU5F1	POU class 5 homeobox 1	Pou
ENSG00000212993	5462	POU5F1B	POU class 5 homeobox 1B	Pou
ENSG00000028277	5452	POU2F2	POU class 2 homeobox 2	Pou
ENSG00000248483	134187	POU5F2	POU domain class 5, transcription factor 2	Pou
ENSG00000160113	2063	NR2F6	nuclear receptor subfamily 2 group F member 6	RXR-like
ENSG00000101076	3172	HNF4A	hepatocyte nuclear factor 4 alpha	RXR-like
ENSG00000177463	7182	NR2C2	nuclear receptor subfamily 2 group C member 2	RXR-like
ENSG00000175745	7025	NR2F1	nuclear receptor subfamily 2 group F member 1	RXR-like
ENSG00000120798	7181	NR2C1	nuclear receptor subfamily 2 group C member 1	RXR-like
ENSG00000143171	6258	RXRG	retinoid X receptor gamma	RXR-like
ENSG00000112333	7101	NR2E1	nuclear receptor subfamily 2 group E member 1	RXR-like
ENSG00000204231	6257	RXRB	retinoid X receptor beta	RXR-like
ENSG00000206289	6257	RXRB	retinoid X receptor beta	RXR-like
ENSG00000185551	7026	NR2F2	nuclear receptor subfamily 2 group F member 2	RXR-like
ENSG00000164749	3174	HNF4G	hepatocyte nuclear factor 4 gamma	RXR-like
ENSG00000235712	6257	RXRB	retinoid X receptor beta	RXR-like
ENSG00000231321	6257	RXRB	retinoid X receptor beta	RXR-like
ENSG00000228333	6257	RXRB	retinoid X receptor beta	RXR-like
ENSG00000227322	6257	RXRB	retinoid X receptor beta	RXR-like
ENSG00000186350	6256	RXRA	retinoid X receptor alpha	RXR-like
ENSG00000269571	6256	RXRA	retinoid X receptor alpha	RXR-like
ENSG00000132005	5989	RFX1	regulatory factor X1	RFX
ENSG00000143390	5993	RFX5	regulatory factor X5	RFX
ENSG00000087903	5990	RFX2	regulatory factor X2	RFX
ENSG00000185002	222546	RFX6	regulatory factor X6	RFX
ENSG00000111783	5992	RFX4	regulatory factor X4	RFX
ENSG00000196460	731220	RFX8	RFX family member 8, lacking RFX DNA binding domain	RFX
ENSG00000080298	5991	RFX3	regulatory factor X3	RFX
ENSG00000181827	64864	RFX7	regulatory factor X7	RFX
ENSG00000104856	5971	RELB	RELB proto-oncogene, NF-kB subunit	RHD
ENSG00000109320	4790	NFKB1	nuclear factor kappa B subunit 1	RHD
ENSG00000162924	5966	REL	REL proto-oncogene, NF-kB subunit	RHD
ENSG00000072736	4775	NFATC3	nuclear factor of activated T-cells 3	RHD
ENSG00000077150	4791	NFKB2	nuclear factor kappa B subunit 2	RHD
ENSG00000101096	4773	NFATC2	nuclear factor of activated T-cells 2	RHD
ENSG00000173039	5970	RELA	RELA proto-oncogene, NF-kB subunit	RHD
ENSG00000100968	4776	NFATC4	nuclear factor of activated T-cells 4	RHD
ENSG00000131196	4772	NFATC1	nuclear factor of activated T-cells 1	RHD
ENSG00000102908	10725	NFAT5	nuclear factor of activated T-cells 5	RHD
ENSG00000159216	861	RUNX1	runt related transcription factor 1	Runt
ENSG00000124813	860	RUNX2	runt related transcription factor 2	Runt
ENSG00000020633	864	RUNX3	runt related transcription factor 3	Runt
ENSG00000135899	3431	SP110	SP110 nuclear body protein	SAND
ENSG00000101216	26205	GMEB2	glucocorticoid modulatory element binding protein 2	SAND
ENSG00000160224	326	AIRE	autoimmune regulator	SAND
ENSG00000162419	10691	GMEB1	glucocorticoid modulatory element binding protein 1	SAND
ENSG00000067066	6672	SP100	SP100 nuclear antigen	SAND
ENSG00000177030	10522	DEAF1	DEAF1, transcription factor	SAND
ENSG00000079263	11262	SP140	SP140 nuclear body protein	SAND
ENSG00000185404	93349	SP140L	SP140 nuclear body protein like	SAND
ENSG00000112658	6722	SRF	serum response factor	SRF
ENSG00000116604	4209	MEF2D	myocyte enhancer factor 2D	SRF
ENSG00000068305	4205	MEF2A	myocyte enhancer factor 2A	SRF
ENSG00000081189	4208	MEF2C	myocyte enhancer factor 2C	SRF
ENSG00000213999	100271849	MEF2B	myocyte enhancer factor 2B	SRF
ENSG00000064489	4207	BORCS8-MEF2B	BORCS8-MEF2B readthrough	SRF
ENSG00000168610	6774	STAT3	signal transducer and activator of transcription 3	STAT
ENSG00000173757	6777	STAT5B	signal transducer and activator of transcription 5B	STAT
ENSG00000166888	6778	STAT6	signal transducer and activator of transcription 6	STAT
ENSG00000170581	6773	STAT2	signal transducer and activator of transcription 2	STAT
ENSG00000126561	6776	STAT5A	signal transducer and activator of transcription 5A	STAT
ENSG00000138378	6775	STAT4	signal transducer and activator of transcription 4	STAT
ENSG00000115415	6772	STAT1	signal transducer and activator of transcription 1	STAT
ENSG00000116833	2494	NR5A2	nuclear receptor subfamily 5 group A member 2	SF-like
ENSG00000136931	2516	NR5A1	nuclear receptor subfamily 5 group A member 1	SF-like
ENSG00000073861	30009	TBX21	T-box 21	T-box
ENSG00000121068	6909	TBX2	T-box 2	T-box
ENSG00000135111	6926	TBX3	T-box 3	T-box
ENSG00000164458	6862	T	T brachyury transcription factor	T-box
ENSG00000089225	6910	TBX5	T-box 5	T-box
ENSG00000184058	6899	TBX1	T-box 1	T-box
ENSG00000167800	347853	TBX10	T-box 10	T-box
ENSG00000143178	9095	TBX19	T-box 19	T-box
ENSG00000092607	6913	TBX15	T-box 15	T-box
ENSG00000112837	9096	TBX18	T-box 18	T-box
ENSG00000122145	50945	TBX22	T-box 22	T-box
ENSG00000136535	10716	TBR1	T-box, brain 1	T-box
ENSG00000121075	9496	TBX4	T-box 4	T-box
ENSG00000149922	6911	TBX6	T-box 6	T-box
ENSG00000164532	57057	TBX20	T-box 20	T-box
ENSG00000163508	8320	EOMES	eomesodermin	T-box
ENSG00000174197	23269	MGA	MGA, MAX dimerization protein	T-box
ENSG00000007866	7005	TEAD3	TEA domain transcription factor 3	TEA
ENSG00000197905	7004	TEAD4	TEA domain transcription factor 4	TEA
ENSG00000187079	7003	TEAD1	TEA domain transcription factor 1	TEA
ENSG00000074219	8463	TEAD2	TEA domain transcription factor 2	TEA
ENSG00000050344	9603	NFE2L3	nuclear factor, erythroid 2 like 3	TF_bZIP
ENSG00000060566	84699	CREB3L3	cAMP responsive element binding protein 3 like 3	TF_bZIP
ENSG00000105516	1628	DBP	D-box binding PAR bZIP transcription factor	TF_bZIP
ENSG00000108924	3131	HLF	HLF, PAR bZIP transcription factor	TF_bZIP
ENSG00000123685	55509	BATF3	basic leucine zipper ATF-like transcription factor 3	TF_bZIP
ENSG00000125740	2354	FOSB	FosB proto-oncogene, AP-1 transcription factor subunit	TF_bZIP
ENSG00000130522	3727	JUND	JunD proto-oncogene, AP-1 transcription factor subunit	TF_bZIP
ENSG00000112182	60468	BACH2	BTB domain and CNC homolog 2	TF_bZIP
ENSG00000123268	466	ATF1	activating transcription factor 1	TF_bZIP
ENSG00000115966	1386	ATF2	activating transcription factor 2	TF_bZIP
ENSG00000075426	2355	FOSL2	FOS like 2, AP-1 transcription factor subunit	TF_bZIP
ENSG00000167074	7008	TEF	TEF, PAR bZIP transcription factor	TF_bZIP
ENSG00000140044	122953	JDP2	Jun dimerization protein 2	TF_bZIP
ENSG00000156127	10538	BATF	basic leucine zipper ATF-like transcription factor	TF_bZIP
ENSG00000156273	571	BACH1	BTB domain and CNC homolog 1	TF_bZIP
ENSG00000168468	1388	ATF6B	activating transcription factor 6 beta	TF_bZIP
ENSG00000165030	4783	NFIL3	nuclear factor, interleukin 3 regulated	TF_bZIP
ENSG00000168062	116071	BATF2	basic leucine zipper ATF-like transcription factor 2	TF_bZIP
ENSG00000171223	3726	JUNB	JunB proto-oncogene, AP-1 transcription factor subunit	TF_bZIP
ENSG00000170345	2353	FOS	Fos proto-oncogene, AP-1 transcription factor subunit	TF_bZIP
ENSG00000175592	8061	FOSL1	FOS like 1, AP-1 transcription factor subunit	TF_bZIP
ENSG00000123405	4778	NFE2	nuclear factor, erythroid 2	TF_bZIP
ENSG00000178573	4094	MAF	MAF bZIP transcription factor	TF_bZIP
ENSG00000182759	389692	MAFA	MAF bZIP transcription factor A	TF_bZIP
ENSG00000182158	64764	CREB3L2	cAMP responsive element binding protein 3 like 2	TF_bZIP
ENSG00000107175	10488	CREB3	cAMP responsive element binding protein 3	TF_bZIP
ENSG00000100219	7494	XBP1	X-box binding protein 1	TF_bZIP
ENSG00000162772	467	ATF3	activating transcription factor 3	TF_bZIP
ENSG00000198517	7975	MAFK	MAF bZIP transcription factor K	TF_bZIP
ENSG00000185022	23764	MAFF	MAF bZIP transcription factor F	TF_bZIP
ENSG00000146592	9586	CREB5	cAMP responsive element binding protein 5	TF_bZIP
ENSG00000197063	4097	MAFG	MAF bZIP transcription factor G	TF_bZIP
ENSG00000082641	4779	NFE2L1	nuclear factor, erythroid 2 like 1	TF_bZIP
ENSG00000118217	22926	ATF6	activating transcription factor 6	TF_bZIP
ENSG00000143578	148327	CREB3L4	cAMP responsive element binding protein 3 like 4	TF_bZIP
ENSG00000177606	3725	JUN	Jun proto-oncogene, AP-1 transcription factor subunit	TF_bZIP
ENSG00000204103	9935	MAFB	MAF bZIP transcription factor B	TF_bZIP
ENSG00000213676	1388	ATF6B	activating transcription factor 6 beta	TF_bZIP
ENSG00000095794	1390	CREM	cAMP responsive element modulator	TF_bZIP
ENSG00000129535	4901	NRL	neural retina leucine zipper	TF_bZIP
ENSG00000116044	4780	NFE2L2	nuclear factor, erythroid 2 like 2	TF_bZIP
ENSG00000128272	468	ATF4	activating transcription factor 4	TF_bZIP
ENSG00000118260	1385	CREB1	cAMP responsive element binding protein 1	TF_bZIP
ENSG00000234539	1388	ATF6B	activating transcription factor 6 beta	TF_bZIP
ENSG00000228628	1388	ATF6B	activating transcription factor 6 beta	TF_bZIP
ENSG00000157613	90993	CREB3L1	cAMP responsive element binding protein 3 like 1	TF_bZIP
ENSG00000137504	58487	CREBZF	CREB/ATF bZIP transcription factor	TF_bZIP
ENSG00000175197	1649	DDIT3	DNA damage inducible transcript 3	TF_bZIP
ENSG00000170653	11016	ATF7	activating transcription factor 7	TF_bZIP
ENSG00000267281	\N	NA	NA	TF_bZIP
ENSG00000169136	22809	ATF5	activating transcription factor 5	TF_bZIP
ENSG00000105392	1406	CRX	cone-rod homeobox	TF_Otx
ENSG00000165588	5015	OTX2	orthodenticle homeobox 2	TF_Otx
ENSG00000115507	5013	OTX1	orthodenticle homeobox 1	TF_Otx
ENSG00000041988	90326	THAP3	THAP domain containing 3	THAP
ENSG00000184436	80764	THAP7	THAP domain containing 7	THAP
ENSG00000129028	56906	THAP10	THAP domain containing 10	THAP
ENSG00000131931	55145	THAP1	THAP domain containing 1	THAP
ENSG00000137492	5612	THAP12	THAP domain containing 12	THAP
ENSG00000161277	199745	THAP8	THAP domain containing 8	THAP
ENSG00000168286	57215	THAP11	THAP domain containing 11	THAP
ENSG00000168152	79725	THAP9	THAP domain containing 9	THAP
ENSG00000174796	152815	THAP6	THAP domain containing 6	THAP
ENSG00000173451	83591	THAP2	THAP domain containing 2	THAP
ENSG00000176946	51078	THAP4	THAP domain containing 4	THAP
ENSG00000177683	168451	THAP5	THAP domain containing 5	THAP
ENSG00000258064	\N	NA	NA	THAP
ENSG00000126368	9572	NR1D1	nuclear receptor subfamily 1 group D member 1	THR-like
ENSG00000131408	7376	NR1H2	nuclear receptor subfamily 1 group H member 2	THR-like
ENSG00000069667	6095	RORA	RAR related orphan receptor A	THR-like
ENSG00000151090	7068	THRB	thyroid hormone receptor beta	THR-like
ENSG00000132170	5468	PPARG	peroxisome proliferator activated receptor gamma	THR-like
ENSG00000174738	9975	NR1D2	nuclear receptor subfamily 1 group D member 2	THR-like
ENSG00000112033	5467	PPARD	peroxisome proliferator activated receptor delta	THR-like
ENSG00000144852	8856	NR1I2	nuclear receptor subfamily 1 group I member 2	THR-like
ENSG00000143257	9970	NR1I3	nuclear receptor subfamily 1 group I member 3	THR-like
ENSG00000143365	6097	RORC	RAR related orphan receptor C	THR-like
ENSG00000131759	5914	RARA	retinoic acid receptor alpha	THR-like
ENSG00000126351	7067	THRA	thyroid hormone receptor, alpha	THR-like
ENSG00000198963	6096	RORB	RAR related orphan receptor B	THR-like
ENSG00000186951	5465	PPARA	peroxisome proliferator activated receptor alpha	THR-like
ENSG00000077092	5915	RARB	retinoic acid receptor beta	THR-like
ENSG00000172819	5916	RARG	retinoic acid receptor gamma	THR-like
ENSG00000025434	10062	NR1H3	nuclear receptor subfamily 1 group H member 3	THR-like
ENSG00000012504	9971	NR1H4	nuclear receptor subfamily 1 group H member 4	THR-like
ENSG00000111424	7421	VDR	vitamin D (1,25- dihydroxyvitamin D3) receptor	THR-like
ENSG00000166925	81628	TSC22D4	TSC22 domain family member 4	TSC22
ENSG00000157514	1831	TSC22D3	TSC22 domain family member 3	TSC22
ENSG00000196428	9819	TSC22D2	TSC22 domain family member 2	TSC22
ENSG00000102804	8848	TSC22D1	TSC22 domain family member 1	TSC22
ENSG00000104804	7288	TULP2	tubby like protein 2	Tub
ENSG00000112041	7287	TULP1	tubby like protein 1	Tub
ENSG00000166402	7275	TUB	tubby bipartite transcription factor	Tub
ENSG00000130338	56995	TULP4	tubby like protein 4	Tub
ENSG00000078246	7289	TULP3	tubby like protein 3	Tub
ENSG00000112365	9841	ZBTB24	zinc finger and BTB domain containing 24	ZBTB
ENSG00000114853	92999	ZBTB47	zinc finger and BTB domain containing 47	ZBTB
ENSG00000100105	23598	PATZ1	POZ/BTB and AT hook containing zinc finger 1	ZBTB
ENSG00000161940	255877	BCL6B	B-cell CLL/lymphoma 6B	ZBTB
ENSG00000166860	9880	ZBTB39	zinc finger and BTB domain containing 39	ZBTB
ENSG00000173276	49854	ZBTB21	zinc finger and BTB domain containing 21	ZBTB
ENSG00000177374	3090	HIC1	hypermethylated in cancer 1	ZBTB
ENSG00000177125	403341	ZBTB34	zinc finger and BTB domain containing 34	ZBTB
ENSG00000181472	57621	ZBTB2	zinc finger and BTB domain containing 2	ZBTB
ENSG00000178951	51341	ZBTB7A	zinc finger and BTB domain containing 7A	ZBTB
ENSG00000066422	27107	ZBTB11	zinc finger and BTB domain containing 11	ZBTB
ENSG00000085274	55892	MYNN	myoneurin	ZBTB
ENSG00000109906	7704	ZBTB16	zinc finger and BTB domain containing 16	ZBTB
ENSG00000125812	64412	GZF1	GDNF inducible zinc finger protein 1	ZBTB
ENSG00000168826	166793	ZBTB49	zinc finger and BTB domain containing 49	ZBTB
ENSG00000119574	84878	ZBTB45	zinc finger and BTB domain containing 45	ZBTB
ENSG00000198081	7541	ZBTB14	zinc finger and BTB domain containing 14	ZBTB
ENSG00000179456	10472	ZBTB18	zinc finger and BTB domain containing 18	ZBTB
ENSG00000177888	360023	ZBTB41	zinc finger and BTB domain containing 41	ZBTB
ENSG00000185278	84614	ZBTB37	zinc finger and BTB domain containing 37	ZBTB
ENSG00000169155	23099	ZBTB43	zinc finger and BTB domain containing 43	ZBTB
ENSG00000160062	653121	ZBTB8A	zinc finger and BTB domain containing 8A	ZBTB
ENSG00000171448	57684	ZBTB26	zinc finger and BTB domain containing 26	ZBTB
ENSG00000186130	10773	ZBTB6	zinc finger and BTB domain containing 6	ZBTB
ENSG00000206366	221527	ZBTB12	zinc finger and BTB domain containing 12	ZBTB
ENSG00000204366	221527	ZBTB12	zinc finger and BTB domain containing 12	ZBTB
ENSG00000184677	9923	ZBTB40	zinc finger and BTB domain containing 40	ZBTB
ENSG00000116809	7709	ZBTB17	zinc finger and BTB domain containing 17	ZBTB
ENSG00000204859	3104	ZBTB48	zinc finger and BTB domain containing 48	ZBTB
ENSG00000174282	57659	ZBTB4	zinc finger and BTB domain containing 4	ZBTB
ENSG00000177311	253461	ZBTB38	zinc finger and BTB domain containing 38	ZBTB
ENSG00000011590	27033	ZBTB32	zinc finger and BTB domain containing 32	ZBTB
ENSG00000185670	79842	ZBTB3	zinc finger and BTB domain containing 3	ZBTB
ENSG00000113916	604	BCL6	B-cell CLL/lymphoma 6	ZBTB
ENSG00000169635	23119	HIC2	hypermethylated in cancer 2	ZBTB
ENSG00000234852	221527	ZBTB12	zinc finger and BTB domain containing 12	ZBTB
ENSG00000234196	221527	ZBTB12	zinc finger and BTB domain containing 12	ZBTB
ENSG00000160685	51043	ZBTB7B	zinc finger and BTB domain containing 7B	ZBTB
ENSG00000237900	221527	ZBTB12	zinc finger and BTB domain containing 12	ZBTB
ENSG00000181722	26137	ZBTB20	zinc finger and BTB domain containing 20	ZBTB
ENSG00000172262	7690	ZNF131	zinc finger protein 131	ZBTB
ENSG00000196323	29068	ZBTB44	zinc finger and BTB domain containing 44	ZBTB
ENSG00000184828	201501	ZBTB7C	zinc finger and BTB domain containing 7C	ZBTB
ENSG00000179627	100128927	ZBTB42	zinc finger and BTB domain containing 42	ZBTB
ENSG00000126804	22890	ZBTB1	zinc finger and BTB domain containing 1	ZBTB
ENSG00000254553	\N	NA	NA	ZBTB
ENSG00000273274	728116	ZBTB8B	zinc finger and BTB domain containing 8B	ZBTB
ENSG00000089775	7597	ZBTB25	zinc finger and BTB domain containing 25	ZBTB
ENSG00000100426	9889	ZBED4	zinc finger BED-type containing 4	zf-BED
ENSG00000132846	84327	ZBED3	zinc finger BED-type containing 3	zf-BED
ENSG00000177494	79413	ZBED2	zinc finger BED-type containing 2	zf-BED
ENSG00000214717	9189	ZBED1	zinc finger BED-type containing 1	zf-BED
ENSG00000257315	100381270	ZBED6	zinc finger BED-type containing 6	zf-BED
ENSG00000083817	55659	ZNF416	zinc finger protein 416	zf-C2H2
ENSG00000083842	7554	ZNF8	zinc finger protein 8	zf-C2H2
ENSG00000099326	7593	MZF1	myeloid zinc finger 1	zf-C2H2
ENSG00000020256	55734	ZFP64	ZFP64 zinc finger protein	zf-C2H2
ENSG00000101115	57167	SALL4	spalt like transcription factor 4	zf-C2H2
ENSG00000006194	10127	ZNF263	zinc finger protein 263	zf-C2H2
ENSG00000103199	26048	ZNF500	zinc finger protein 500	zf-C2H2
ENSG00000103495	4150	MAZ	MYC associated zinc finger protein	zf-C2H2
ENSG00000167384	7733	ZNF180	zinc finger protein 180	zf-C2H2
ENSG00000179943	84922	FIZ1	FLT3 interacting zinc finger 1	zf-C2H2
ENSG00000105732	64763	ZNF574	zinc finger protein 574	zf-C2H2
ENSG00000105866	6671	SP4	Sp4 transcription factor	zf-C2H2
ENSG00000229809	146542	ZNF688	zinc finger protein 688	zf-C2H2
ENSG00000110851	11108	PRDM4	PR/SET domain 4	zf-C2H2
ENSG00000111087	2735	GLI1	GLI family zinc finger 1	zf-C2H2
ENSG00000116731	7799	PRDM2	PR/SET domain 2	zf-C2H2
ENSG00000120738	1958	EGR1	early growth response 1	zf-C2H2
ENSG00000131127	7700	ZNF141	zinc finger protein 141	zf-C2H2
ENSG00000121297	57616	TSHZ3	teashirt zinc finger homeobox 3	zf-C2H2
ENSG00000122877	1959	EGR2	early growth response 2	zf-C2H2
ENSG00000198342	79973	ZNF442	zinc finger protein 442	zf-C2H2
ENSG00000256683	59348	ZNF350	zinc finger protein 350	zf-C2H2
ENSG00000124216	6615	SNAI1	snail family transcriptional repressor 1	zf-C2H2
ENSG00000124613	346157	ZNF391	zinc finger protein 391	zf-C2H2
ENSG00000215397	85508	SCRT2	scratch family transcriptional repressor 2	zf-C2H2
ENSG00000126003	5326	PLAGL2	PLAG1 like zinc finger 2	zf-C2H2
ENSG00000196453	27153	ZNF777	zinc finger protein 777	zf-C2H2
ENSG00000130803	57693	ZNF317	zinc finger protein 317	zf-C2H2
ENSG00000127528	10365	KLF2	Kruppel like factor 2	zf-C2H2
ENSG00000256223	7556	ZNF10	zinc finger protein 10	zf-C2H2
ENSG00000167840	7775	ZNF232	zinc finger protein 232	zf-C2H2
ENSG00000103449	6299	SALL1	spalt like transcription factor 1	zf-C2H2
ENSG00000130182	84891	ZSCAN10	zinc finger and SCAN domain containing 10	zf-C2H2
ENSG00000169951	92595	ZNF764	zinc finger protein 764	zf-C2H2
ENSG00000130544	79230	ZNF557	zinc finger protein 557	zf-C2H2
ENSG00000130711	59335	PRDM12	PR/SET domain 12	zf-C2H2
ENSG00000130818	79088	ZNF426	zinc finger protein 426	zf-C2H2
ENSG00000130844	55422	ZNF331	zinc finger protein 331	zf-C2H2
ENSG00000131849	7691	ZNF132	zinc finger protein 132	zf-C2H2
ENSG00000196757	90592	ZNF700	zinc finger protein 700	zf-C2H2
ENSG00000172466	7572	ZNF24	zinc finger protein 24	zf-C2H2
ENSG00000109787	51274	KLF3	Kruppel like factor 3	zf-C2H2
ENSG00000118620	80264	ZNF430	zinc finger protein 430	zf-C2H2
ENSG00000123411	64375	IKZF4	IKAROS family zinc finger 4	zf-C2H2
ENSG00000170265	8427	ZNF282	zinc finger protein 282	zf-C2H2
ENSG00000100811	7528	YY1	YY1 transcription factor	zf-C2H2
ENSG00000105497	7728	ZNF175	zinc finger protein 175	zf-C2H2
ENSG00000126603	84662	GLIS2	GLIS family zinc finger 2	zf-C2H2
ENSG00000102870	23361	ZNF629	zinc finger protein 629	zf-C2H2
ENSG00000105261	728361	OVOL3	ovo like zinc finger 3	zf-C2H2
ENSG00000256294	7768	ZNF225	zinc finger protein 225	zf-C2H2
ENSG00000083844	9422	ZNF264	zinc finger protein 264	zf-C2H2
ENSG00000102974	10664	CTCF	CCCTC-binding factor	zf-C2H2
ENSG00000138738	11107	PRDM5	PR/SET domain 5	zf-C2H2
ENSG00000105610	10661	KLF1	Kruppel like factor 1	zf-C2H2
ENSG00000139800	85416	ZIC5	Zic family member 5	zf-C2H2
ENSG00000140548	374655	ZNF710	zinc finger protein 710	zf-C2H2
ENSG00000141946	114026	ZIM3	zinc finger imprinted 3	zf-C2H2
ENSG00000124459	7596	ZNF45	zinc finger protein 45	zf-C2H2
ENSG00000142065	57677	ZFP14	ZFP14 zinc finger protein	zf-C2H2
ENSG00000142409	126208	ZNF787	zinc finger protein 787	zf-C2H2
ENSG00000142556	80110	ZNF614	zinc finger protein 614	zf-C2H2
ENSG00000142611	63976	PRDM16	PR/SET domain 16	zf-C2H2
ENSG00000143867	130497	OSR1	odd-skipped related transciption factor 1	zf-C2H2
ENSG00000146587	57786	RBAK	RB associated KRAB zinc finger	zf-C2H2
ENSG00000147596	63978	PRDM14	PR/SET domain 14	zf-C2H2
ENSG00000170631	7564	ZNF16	zinc finger protein 16	zf-C2H2
ENSG00000149050	7761	ZNF214	zinc finger protein 214	zf-C2H2
ENSG00000149054	7762	ZNF215	zinc finger protein 215	zf-C2H2
ENSG00000088876	79175	ZNF343	zinc finger protein 343	zf-C2H2
ENSG00000125850	58495	OVOL2	ovo like zinc finger 2	zf-C2H2
ENSG00000152433	284306	ZNF547	zinc finger protein 547	zf-C2H2
ENSG00000152439	374928	ZNF773	zinc finger protein 773	zf-C2H2
ENSG00000204519	90233	ZNF551	zinc finger protein 551	zf-C2H2
ENSG00000152454	10172	ZNF256	zinc finger protein 256	zf-C2H2
ENSG00000152467	284312	ZSCAN1	zinc finger and SCAN domain containing 1	zf-C2H2
ENSG00000152926	51351	ZNF117	zinc finger protein 117	zf-C2H2
ENSG00000152977	7545	ZIC1	Zic family member 1	zf-C2H2
ENSG00000155090	7071	KLF10	Kruppel like factor 10	zf-C2H2
ENSG00000156853	115509	ZNF689	zinc finger protein 689	zf-C2H2
ENSG00000156925	7547	ZIC3	Zic family member 3	zf-C2H2
ENSG00000157429	7567	ZNF19	zinc finger protein 19	zf-C2H2
ENSG00000187987	222696	ZSCAN23	zinc finger and SCAN domain containing 23	zf-C2H2
ENSG00000159917	9310	ZNF235	zinc finger protein 235	zf-C2H2
ENSG00000166529	7589	ZSCAN21	zinc finger and SCAN domain containing 21	zf-C2H2
ENSG00000160961	84449	ZNF333	zinc finger protein 333	zf-C2H2
ENSG00000198169	90987	ZNF251	zinc finger protein 251	zf-C2H2
ENSG00000196150	58500	ZNF250	zinc finger protein 250	zf-C2H2
ENSG00000161298	84911	ZNF382	zinc finger protein 382	zf-C2H2
ENSG00000176024	79898	ZNF613	zinc finger protein 613	zf-C2H2
ENSG00000188868	147837	ZNF563	zinc finger protein 563	zf-C2H2
ENSG00000161914	115950	ZNF653	zinc finger protein 653	zf-C2H2
ENSG00000162702	23528	ZNF281	zinc finger protein 281	zf-C2H2
ENSG00000144026	84874	ZNF514	zinc finger protein 514	zf-C2H2
ENSG00000163884	28999	KLF15	Kruppel like factor 15	zf-C2H2
ENSG00000164256	56979	PRDM9	PR/SET domain 9	zf-C2H2
ENSG00000165512	7570	ZNF22	zinc finger protein 22	zf-C2H2
ENSG00000166188	57567	ZNF319	zinc finger protein 319	zf-C2H2
ENSG00000166526	7551	ZNF3	zinc finger protein 3	zf-C2H2
ENSG00000215421	55628	ZNF407	zinc finger protein 407	zf-C2H2
ENSG00000121417	10520	ZNF211	zinc finger protein 211	zf-C2H2
ENSG00000167232	7644	ZNF91	zinc finger protein 91	zf-C2H2
ENSG00000167395	9726	ZNF646	zinc finger protein 646	zf-C2H2
ENSG00000185947	10308	ZNF267	zinc finger protein 267	zf-C2H2
ENSG00000171443	147807	ZNF524	zinc finger protein 524	zf-C2H2
ENSG00000167562	55762	ZNF701	zinc finger protein 701	zf-C2H2
ENSG00000167625	116115	ZNF526	zinc finger protein 526	zf-C2H2
ENSG00000018869	147948	ZNF582	zinc finger protein 582	zf-C2H2
ENSG00000196867	140612	ZFP28	ZFP28 zinc finger protein	zf-C2H2
ENSG00000161551	84765	ZNF577	zinc finger protein 577	zf-C2H2
ENSG00000198028	147741	ZNF560	zinc finger protein 560	zf-C2H2
ENSG00000180855	10224	ZNF443	zinc finger protein 443	zf-C2H2
ENSG00000167967	1877	E4F1	E4F transcription factor 1	zf-C2H2
ENSG00000167981	146434	ZNF597	zinc finger protein 597	zf-C2H2
ENSG00000175395	219749	ZNF25	zinc finger protein 25	zf-C2H2
ENSG00000186272	7565	ZNF17	zinc finger protein 17	zf-C2H2
ENSG00000169926	51621	KLF13	Kruppel like factor 13	zf-C2H2
ENSG00000172000	80032	ZNF556	zinc finger protein 556	zf-C2H2
ENSG00000170684	162979	ZNF296	zinc finger protein 296	zf-C2H2
ENSG00000197008	7697	ZNF138	zinc finger protein 138	zf-C2H2
ENSG00000171970	126295	ZNF57	zinc finger protein 57	zf-C2H2
ENSG00000168661	90075	ZNF30	zinc finger protein 30	zf-C2H2
ENSG00000171469	93134	ZNF561	zinc finger protein 561	zf-C2H2
ENSG00000181444	168544	ZNF467	zinc finger protein 467	zf-C2H2
ENSG00000171291	90594	ZNF439	zinc finger protein 439	zf-C2H2
ENSG00000171295	126070	ZNF440	zinc finger protein 440	zf-C2H2
ENSG00000168348	84684	INSM2	INSM transcriptional repressor 2	zf-C2H2
ENSG00000171574	201514	ZNF584	zinc finger protein 584	zf-C2H2
ENSG00000172059	8462	KLF11	Kruppel like factor 11	zf-C2H2
ENSG00000196793	8187	ZNF239	zinc finger protein 239	zf-C2H2
ENSG00000196705	170959	ZNF431	zinc finger protein 431	zf-C2H2
ENSG00000196263	57573	ZNF471	zinc finger protein 471	zf-C2H2
ENSG00000173041	340252	ZNF680	zinc finger protein 680	zf-C2H2
ENSG00000118263	8609	KLF7	Kruppel like factor 7	zf-C2H2
ENSG00000175213	79797	ZNF408	zinc finger protein 408	zf-C2H2
ENSG00000174332	148979	GLIS1	GLIS family zinc finger 1	zf-C2H2
ENSG00000174255	7634	ZNF80	zinc finger protein 80	zf-C2H2
ENSG00000172748	169270	ZNF596	zinc finger protein 596	zf-C2H2
ENSG00000172845	6670	SP3	Sp3 transcription factor	zf-C2H2
ENSG00000197566	57547	ZNF624	zinc finger protein 624	zf-C2H2
ENSG00000174595	136259	KLF14	Kruppel like factor 14	zf-C2H2
ENSG00000174586	162968	ZNF497	zinc finger protein 497	zf-C2H2
ENSG00000173480	147687	ZNF417	zinc finger protein 417	zf-C2H2
ENSG00000188033	57474	ZNF490	zinc finger protein 490	zf-C2H2
ENSG00000173258	158399	ZNF483	zinc finger protein 483	zf-C2H2
ENSG00000084093	5978	REST	RE1 silencing transcription factor	zf-C2H2
ENSG00000175105	55279	ZNF654	zinc finger protein 654	zf-C2H2
ENSG00000173404	3642	INSM1	INSM transcriptional repressor 1	zf-C2H2
ENSG00000178175	167465	ZNF366	zinc finger protein 366	zf-C2H2
ENSG00000118156	84215	ZNF541	zinc finger protein 541	zf-C2H2
ENSG00000177599	126069	ZNF491	zinc finger protein 491	zf-C2H2
ENSG00000125945	80818	ZNF436	zinc finger protein 436	zf-C2H2
ENSG00000181666	284459	HKR1	HKR1, GLI-Kruppel zinc finger family member	zf-C2H2
ENSG00000213967	730087	ZNF726	zinc finger protein 726	zf-C2H2
ENSG00000179388	1960	EGR3	early growth response 3	zf-C2H2
ENSG00000172273	25988	HINFP	histone H4 transcription factor	zf-C2H2
ENSG00000163795	130557	ZNF513	zinc finger protein 513	zf-C2H2
ENSG00000175691	58492	ZNF77	zinc finger protein 77	zf-C2H2
ENSG00000180938	137209	ZNF572	zinc finger protein 572	zf-C2H2
ENSG00000181896	94039	ZNF101	zinc finger protein 101	zf-C2H2
ENSG00000213015	51157	ZNF580	zinc finger protein 580	zf-C2H2
ENSG00000179922	147808	ZNF784	zinc finger protein 784	zf-C2H2
ENSG00000218891	163033	ZNF579	zinc finger protein 579	zf-C2H2
ENSG00000180787	124961	ZFP3	ZFP3 zinc finger protein	zf-C2H2
ENSG00000131115	7770	ZNF227	zinc finger protein 227	zf-C2H2
ENSG00000172006	115196	ZNF554	zinc finger protein 554	zf-C2H2
ENSG00000171606	10782	ZNF274	zinc finger protein 274	zf-C2H2
ENSG00000152443	284309	ZNF776	zinc finger protein 776	zf-C2H2
ENSG00000083814	79891	ZNF671	zinc finger protein 671	zf-C2H2
ENSG00000180532	201516	ZSCAN4	zinc finger and SCAN domain containing 4	zf-C2H2
ENSG00000177842	253639	ZNF620	zinc finger protein 620	zf-C2H2
ENSG00000130856	7776	ZNF236	zinc finger protein 236	zf-C2H2
ENSG00000213020	81856	ZNF611	zinc finger protein 611	zf-C2H2
ENSG00000178229	125919	ZNF543	zinc finger protein 543	zf-C2H2
ENSG00000196652	23660	ZKSCAN5	zinc finger with KRAB and SCAN domains 5	zf-C2H2
ENSG00000106261	7586	ZKSCAN1	zinc finger with KRAB and SCAN domains 1	zf-C2H2
ENSG00000179965	51333	ZNF771	zinc finger protein 771	zf-C2H2
ENSG00000180035	197407	ZNF48	zinc finger protein 48	zf-C2H2
ENSG00000177932	30832	ZNF354C	zinc finger protein 354C	zf-C2H2
ENSG00000167554	162963	ZNF610	zinc finger protein 610	zf-C2H2
ENSG00000144792	285349	ZNF660	zinc finger protein 660	zf-C2H2
ENSG00000198026	63925	ZNF335	zinc finger protein 335	zf-C2H2
ENSG00000181690	5324	PLAG1	PLAG1 zinc finger	zf-C2H2
ENSG00000178187	285676	ZNF454	zinc finger protein 454	zf-C2H2
ENSG00000198300	5178	PEG3	paternally expressed 3	zf-C2H2
ENSG00000179588	161882	ZFPM1	zinc finger protein, FOG family member 1	zf-C2H2
ENSG00000178338	117608	ZNF354B	zinc finger protein 354B	zf-C2H2
ENSG00000167637	284349	ZNF283	zinc finger protein 283	zf-C2H2
ENSG00000198633	147658	ZNF534	zinc finger protein 534	zf-C2H2
ENSG00000185669	333929	SNAI3	snail family transcriptional repressor 3	zf-C2H2
ENSG00000197951	58491	ZNF71	zinc finger protein 71	zf-C2H2
ENSG00000185730	79943	ZNF696	zinc finger protein 696	zf-C2H2
ENSG00000182983	389114	ZNF662	zinc finger protein 662	zf-C2H2
ENSG00000185591	6667	SP1	Sp1 transcription factor	zf-C2H2
ENSG00000186814	100101467	ZSCAN30	zinc finger and SCAN domain containing 30	zf-C2H2
ENSG00000105750	7639	ZNF85	zinc finger protein 85	zf-C2H2
ENSG00000196456	285971	ZNF775	zinc finger protein 775	zf-C2H2
ENSG00000184937	7490	WT1	Wilms tumor 1	zf-C2H2
ENSG00000186812	84307	ZNF397	zinc finger protein 397	zf-C2H2
ENSG00000185811	10320	IKZF1	IKAROS family zinc finger 1	zf-C2H2
ENSG00000155592	342357	ZKSCAN2	zinc finger with KRAB and SCAN domains 2	zf-C2H2
ENSG00000170616	83482	SCRT1	scratch family transcriptional repressor 1	zf-C2H2
ENSG00000198556	285989	ZNF789	zinc finger protein 789	zf-C2H2
ENSG00000182318	342945	ZSCAN22	zinc finger and SCAN domain containing 22	zf-C2H2
ENSG00000146757	168374	ZNF92	zinc finger protein 92	zf-C2H2
ENSG00000183647	348327	ZNF530	zinc finger protein 530	zf-C2H2
ENSG00000197016	388566	ZNF470	zinc finger protein 470	zf-C2H2
ENSG00000165821	6297	SALL2	spalt like transcription factor 2	zf-C2H2
ENSG00000198393	7574	ZNF26	zinc finger protein 26	zf-C2H2
ENSG00000185177	90827	ZNF479	zinc finger protein 479	zf-C2H2
ENSG00000153896	148103	ZNF599	zinc finger protein 599	zf-C2H2
ENSG00000186230	388567	ZNF749	zinc finger protein 749	zf-C2H2
ENSG00000198453	374900	ZNF568	zinc finger protein 568	zf-C2H2
ENSG00000186300	148254	ZNF555	zinc finger protein 555	zf-C2H2
ENSG00000256229	90649	ZNF486	zinc finger protein 486	zf-C2H2
ENSG00000132010	7568	ZNF20	zinc finger protein 20	zf-C2H2
ENSG00000143373	57592	ZNF687	zinc finger protein 687	zf-C2H2
ENSG00000169131	6940	ZNF354A	zinc finger protein 354A	zf-C2H2
ENSG00000160908	84124	ZNF394	zinc finger protein 394	zf-C2H2
ENSG00000267680	7767	ZNF224	zinc finger protein 224	zf-C2H2
ENSG00000249471	388569	ZNF324B	zinc finger protein 324B	zf-C2H2
ENSG00000188785	147694	ZNF548	zinc finger protein 548	zf-C2H2
ENSG00000166261	7753	ZNF202	zinc finger protein 202	zf-C2H2
ENSG00000172818	5017	OVOL1	ovo like transcriptional repressor 1	zf-C2H2
ENSG00000074657	55205	ZNF532	zinc finger protein 532	zf-C2H2
ENSG00000170260	7988	ZNF212	zinc finger protein 212	zf-C2H2
ENSG00000197050	147923	ZNF420	zinc finger protein 420	zf-C2H2
ENSG00000119866	53335	BCL11A	B-cell CLL/lymphoma 11A	zf-C2H2
ENSG00000167685	55311	ZNF444	zinc finger protein 444	zf-C2H2
ENSG00000186660	80829	ZFP91	ZFP91 zinc finger protein	zf-C2H2
ENSG00000187792	7621	ZNF70	zinc finger protein 70	zf-C2H2
ENSG00000173275	203523	ZNF449	zinc finger protein 449	zf-C2H2
ENSG00000197647	163059	ZNF433	zinc finger protein 433	zf-C2H2
ENSG00000187187	339327	ZNF546	zinc finger protein 546	zf-C2H2
ENSG00000249709	163050	ZNF564	zinc finger protein 564	zf-C2H2
ENSG00000105708	7561	ZNF14	zinc finger protein 14	zf-C2H2
ENSG00000197933	55552	ZNF823	zinc finger protein 823	zf-C2H2
ENSG00000189120	80320	SP6	Sp6 transcription factor	zf-C2H2
ENSG00000197128	400720	ZNF772	zinc finger protein 772	zf-C2H2
ENSG00000197472	57116	ZNF695	zinc finger protein 695	zf-C2H2
ENSG00000196378	80778	ZNF34	zinc finger protein 34	zf-C2H2
ENSG00000184635	81931	ZNF93	zinc finger protein 93	zf-C2H2
ENSG00000136870	7743	ZNF189	zinc finger protein 189	zf-C2H2
ENSG00000188474	388507	ZNF788	zinc finger family member 788	zf-C2H2
ENSG00000188295	79862	ZNF669	zinc finger protein 669	zf-C2H2
ENSG00000030419	22807	IKZF2	IKAROS family zinc finger 2	zf-C2H2
ENSG00000173875	163049	ZNF791	zinc finger protein 791	zf-C2H2
ENSG00000196247	51427	ZNF107	zinc finger protein 107	zf-C2H2
ENSG00000120784	22835	ZFP30	ZFP30 zinc finger protein	zf-C2H2
ENSG00000166704	80095	ZNF606	zinc finger protein 606	zf-C2H2
ENSG00000179930	127665	ZNF648	zinc finger protein 648	zf-C2H2
ENSG00000196646	7695	ZNF136	zinc finger protein 136	zf-C2H2
ENSG00000161405	22806	IKZF3	IKAROS family zinc finger 3	zf-C2H2
ENSG00000198046	63934	ZNF667	zinc finger protein 667	zf-C2H2
ENSG00000165702	8328	GFI1B	growth factor independent 1B transcriptional repressor	zf-C2H2
ENSG00000189190	162966	ZNF600	zinc finger protein 600	zf-C2H2
ENSG00000198466	84914	ZNF587	zinc finger protein 587	zf-C2H2
ENSG00000186448	10168	ZNF197	zinc finger protein 197	zf-C2H2
ENSG00000196391	342132	ZNF774	zinc finger protein 774	zf-C2H2
ENSG00000164048	51385	ZNF589	zinc finger protein 589	zf-C2H2
ENSG00000198093	65251	ZNF649	zinc finger protein 649	zf-C2H2
ENSG00000198521	7594	ZNF43	zinc finger protein 43	zf-C2H2
ENSG00000196357	147929	ZNF565	zinc finger protein 565	zf-C2H2
ENSG00000198182	84775	ZNF607	zinc finger protein 607	zf-C2H2
ENSG00000243943	84450	ZNF512	zinc finger protein 512	zf-C2H2
ENSG00000198597	9745	ZNF536	zinc finger protein 536	zf-C2H2
ENSG00000196387	7699	ZNF140	zinc finger protein 140	zf-C2H2
ENSG00000197857	51710	ZNF44	zinc finger protein 44	zf-C2H2
ENSG00000198146	54989	ZNF770	zinc finger protein 770	zf-C2H2
ENSG00000197863	388536	ZNF790	zinc finger protein 790	zf-C2H2
ENSG00000182141	7562	ZNF708	zinc finger protein 708	zf-C2H2
ENSG00000196967	199704	ZNF585A	zinc finger protein 585A	zf-C2H2
ENSG00000213096	9534	ZNF254	zinc finger protein 254	zf-C2H2
ENSG00000127152	64919	BCL11B	B-cell CLL/lymphoma 11B	zf-C2H2
ENSG00000180257	125893	ZNF816	zinc finger protein 816	zf-C2H2
ENSG00000197360	148198	ZNF98	zinc finger protein 98	zf-C2H2
ENSG00000197044	126068	ZNF441	zinc finger protein 441	zf-C2H2
ENSG00000197020	163227	ZNF100	zinc finger protein 100	zf-C2H2
ENSG00000197013	353088	ZNF429	zinc finger protein 429	zf-C2H2
ENSG00000196381	163115	ZNF781	zinc finger protein 781	zf-C2H2
ENSG00000181135	286075	ZNF707	zinc finger protein 707	zf-C2H2
ENSG00000198205	7789	ZXDA	zinc finger, X-linked, duplicated A	zf-C2H2
ENSG00000170325	56980	PRDM10	PR/SET domain 10	zf-C2H2
ENSG00000196946	440077	ZNF705A	zinc finger protein 705A	zf-C2H2
ENSG00000196693	7582	ZNF33B	zinc finger protein 33B	zf-C2H2
ENSG00000197372	171392	ZNF675	zinc finger protein 675	zf-C2H2
ENSG00000198482	388558	ZNF808	zinc finger protein 808	zf-C2H2
ENSG00000197714	10794	ZNF460	zinc finger protein 460	zf-C2H2
ENSG00000167555	84436	ZNF528	zinc finger protein 528	zf-C2H2
ENSG00000118495	5325	PLAGL1	PLAG1 like zinc finger 1	zf-C2H2
ENSG00000163848	7707	ZNF148	zinc finger protein 148	zf-C2H2
ENSG00000147180	7552	ZNF711	zinc finger protein 711	zf-C2H2
ENSG00000165804	51222	ZNF219	zinc finger protein 219	zf-C2H2
ENSG00000158691	9753	ZSCAN12	zinc finger and SCAN domain containing 12	zf-C2H2
ENSG00000075407	7587	ZNF37A	zinc finger protein 37A	zf-C2H2
ENSG00000198551	199692	ZNF627	zinc finger protein 627	zf-C2H2
ENSG00000198939	80108	ZFP2	ZFP2 zinc finger protein	zf-C2H2
ENSG00000148516	6935	ZEB1	zinc finger E-box binding homeobox 1	zf-C2H2
ENSG00000198740	22834	ZNF652	zinc finger protein 652	zf-C2H2
ENSG00000198298	220992	ZNF485	zinc finger protein 485	zf-C2H2
ENSG00000198795	25925	ZNF521	zinc finger protein 521	zf-C2H2
ENSG00000121903	7579	ZSCAN20	zinc finger and SCAN domain containing 20	zf-C2H2
ENSG00000162714	84838	ZNF496	zinc finger protein 496	zf-C2H2
ENSG00000135747	93474	ZNF670	zinc finger protein 670	zf-C2H2
ENSG00000010818	3097	HIVEP2	human immunodeficiency virus type I enhancer binding protein 2	zf-C2H2
ENSG00000229631	\N	NA	NA	zf-C2H2
ENSG00000057657	639	PRDM1	PR/SET domain 1	zf-C2H2
ENSG00000112238	59336	PRDM13	PR/SET domain 13	zf-C2H2
ENSG00000188994	23036	ZNF292	zinc finger protein 292	zf-C2H2
ENSG00000196700	57473	ZNF512B	zinc finger protein 512B	zf-C2H2
ENSG00000162676	2672	GFI1	growth factor independent 1 transcriptional repressor	zf-C2H2
ENSG00000186376	7626	ZNF75D	zinc finger protein 75D	zf-C2H2
ENSG00000124203	128611	ZNF831	zinc finger protein 831	zf-C2H2
ENSG00000171940	7764	ZNF217	zinc finger protein 217	zf-C2H2
ENSG00000171872	128209	KLF17	Kruppel like factor 17	zf-C2H2
ENSG00000127124	59269	HIVEP3	human immunodeficiency virus type I enhancer binding protein 3	zf-C2H2
ENSG00000117010	127396	ZNF684	zinc finger protein 684	zf-C2H2
ENSG00000187815	339559	ZFP69	ZFP69 zinc finger protein	zf-C2H2
ENSG00000117000	6018	RLF	rearranged L-myc fusion	zf-C2H2
ENSG00000188786	4520	MTF1	metal regulatory transcription factor 1	zf-C2H2
ENSG00000196152	7633	ZNF79	zinc finger protein 79	zf-C2H2
ENSG00000065029	7629	ZNF76	zinc finger protein 76	zf-C2H2
ENSG00000157657	114991	ZNF618	zinc finger protein 618	zf-C2H2
ENSG00000169740	7580	ZNF32	zinc finger protein 32	zf-C2H2
ENSG00000136826	9314	KLF4	Kruppel like factor 4	zf-C2H2
ENSG00000198455	158586	ZXDB	zinc finger, X-linked, duplicated B	zf-C2H2
ENSG00000131061	84905	ZNF341	zinc finger protein 341	zf-C2H2
ENSG00000081386	22869	ZNF510	zinc finger protein 510	zf-C2H2
ENSG00000165244	195828	ZNF367	zinc finger protein 367	zf-C2H2
ENSG00000204335	389058	SP5	Sp5 transcription factor	zf-C2H2
ENSG00000121406	256051	ZNF549	zinc finger protein 549	zf-C2H2
ENSG00000043355	7546	ZIC2	Zic family member 2	zf-C2H2
ENSG00000130684	26152	ZNF337	zinc finger protein 337	zf-C2H2
ENSG00000167182	6668	SP2	Sp2 transcription factor	zf-C2H2
ENSG00000197779	347344	ZNF81	zinc finger protein 81	zf-C2H2
ENSG00000147117	7712	ZNF157	zinc finger protein 157	zf-C2H2
ENSG00000119138	687	KLF9	Kruppel like factor 9	zf-C2H2
ENSG00000197935	282890	ZNF311	zinc finger protein 311	zf-C2H2
ENSG00000189298	80317	ZKSCAN3	zinc finger with KRAB and SCAN domains 3	zf-C2H2
ENSG00000187626	387032	ZKSCAN4	zinc finger with KRAB and SCAN domains 4	zf-C2H2
ENSG00000196812	80345	ZSCAN16	zinc finger and SCAN domain containing 16	zf-C2H2
ENSG00000197279	7718	ZNF165	zinc finger protein 165	zf-C2H2
ENSG00000096654	7738	ZNF184	zinc finger protein 184	zf-C2H2
ENSG00000118922	11278	KLF12	Kruppel like factor 12	zf-C2H2
ENSG00000102554	688	KLF5	Kruppel like factor 5	zf-C2H2
ENSG00000066827	57623	ZFAT	zinc finger and AT-hook domain containing	zf-C2H2
ENSG00000204947	155054	ZNF425	zinc finger protein 425	zf-C2H2
ENSG00000095951	3096	HIVEP1	human immunodeficiency virus type I enhancer binding protein 1	zf-C2H2
ENSG00000124782	6239	RREB1	ras responsive element binding protein 1	zf-C2H2
ENSG00000169957	79724	ZNF768	zinc finger protein 768	zf-C2H2
ENSG00000173068	54796	BNC2	basonuclin 2	zf-C2H2
ENSG00000122034	2971	GTF3A	general transcription factor IIIA	zf-C2H2
ENSG00000107249	169792	GLIS3	GLIS family zinc finger 3	zf-C2H2
ENSG00000122386	7755	ZNF205	zinc finger protein 205	zf-C2H2
ENSG00000067646	7544	ZFY	zinc finger protein, Y-linked	zf-C2H2
ENSG00000169260	282890	ZNF311	zinc finger protein 311	zf-C2H2
ENSG00000197385	344787	ZNF860	zinc finger protein 860	zf-C2H2
ENSG00000011451	58525	WIZ	widely interspaced zinc finger motifs	zf-C2H2
ENSG00000070476	79364	ZXDC	ZXD family zinc finger C	zf-C2H2
ENSG00000236575	7574	ZNF26	zinc finger protein 26	zf-C2H2
ENSG00000178935	79818	ZNF552	zinc finger protein 552	zf-C2H2
ENSG00000131848	79149	ZSCAN5A	zinc finger and SCAN domain containing 5A	zf-C2H2
ENSG00000159915	353355	ZNF233	zinc finger protein 233	zf-C2H2
ENSG00000159885	7673	ZNF222	zinc finger protein 222	zf-C2H2
ENSG00000124444	79177	ZNF576	zinc finger protein 576	zf-C2H2
ENSG00000196437	148266	ZNF569	zinc finger protein 569	zf-C2H2
ENSG00000186017	84924	ZNF566	zinc finger protein 566	zf-C2H2
ENSG00000197841	339318	ZNF181	zinc finger protein 181	zf-C2H2
ENSG00000196268	284443	ZNF493	zinc finger protein 493	zf-C2H2
ENSG00000196458	100289635	ZNF605	zinc finger protein 605	zf-C2H2
ENSG00000048405	168850	ZNF800	zinc finger protein 800	zf-C2H2
ENSG00000167377	7571	ZNF23	zinc finger protein 23	zf-C2H2
ENSG00000197037	221785	ZSCAN25	zinc finger and SCAN domain containing 25	zf-C2H2
ENSG00000217236	100131390	SP9	Sp9 transcription factor	zf-C2H2
ENSG00000197162	146540	ZNF785	zinc finger protein 785	zf-C2H2
ENSG00000175787	169841	ZNF169	zinc finger protein 169	zf-C2H2
ENSG00000127081	83744	ZNF484	zinc finger protein 484	zf-C2H2
ENSG00000165388	118738	ZNF488	zinc finger protein 488	zf-C2H2
ENSG00000141040	57336	ZNF287	zinc finger protein 287	zf-C2H2
ENSG00000198105	57209	ZNF248	zinc finger protein 248	zf-C2H2
ENSG00000106571	2737	GLI3	GLI family zinc finger 3	zf-C2H2
ENSG00000186446	115560	ZNF501	zinc finger protein 501	zf-C2H2
ENSG00000169981	7584	ZNF35	zinc finger protein 35	zf-C2H2
ENSG00000185219	353274	ZNF445	zinc finger protein 445	zf-C2H2
ENSG00000083828	54807	ZNF586	zinc finger protein 586	zf-C2H2
ENSG00000213762	7693	ZNF134	zinc finger protein 134	zf-C2H2
ENSG00000198346	126017	ZNF813	zinc finger protein 813	zf-C2H2
ENSG00000196417	91661	ZNF765	zinc finger protein 765	zf-C2H2
ENSG00000197497	79788	ZNF665	zinc finger protein 665	zf-C2H2
ENSG00000166478	7702	ZNF143	zinc finger protein 143	zf-C2H2
ENSG00000126746	171017	ZNF384	zinc finger protein 384	zf-C2H2
ENSG00000019549	6591	SNAI2	snail family transcriptional repressor 2	zf-C2H2
ENSG00000140987	54925	ZSCAN32	zinc finger and SCAN domain containing 32	zf-C2H2
ENSG00000147118	7569	ZNF182	zinc finger protein 182	zf-C2H2
ENSG00000140265	146050	ZSCAN29	zinc finger and SCAN domain containing 29	zf-C2H2
ENSG00000164011	51058	ZNF691	zinc finger protein 691	zf-C2H2
ENSG00000147124	7592	ZNF41	zinc finger protein 41	zf-C2H2
ENSG00000213973	7652	ZNF99	zinc finger protein 99	zf-C2H2
ENSG00000196109	163223	ZNF676	zinc finger protein 676	zf-C2H2
ENSG00000160321	7757	ZNF208	zinc finger protein 208	zf-C2H2
ENSG00000242852	163051	ZNF709	zinc finger protein 709	zf-C2H2
ENSG00000196605	162993	ZNF846	zinc finger protein 846	zf-C2H2
ENSG00000139154	121536	AEBP2	AE binding protein 2	zf-C2H2
ENSG00000005801	7748	ZNF195	zinc finger protein 195	zf-C2H2
ENSG00000180626	84622	ZNF594	zinc finger protein 594	zf-C2H2
ENSG00000215343	728957	ZNF705D	zinc finger protein 705D	zf-C2H2
ENSG00000215356	100132396	ZNF705B	zinc finger protein 705B	zf-C2H2
ENSG00000215372	100131980	ZNF705G	zinc finger protein 705G	zf-C2H2
ENSG00000185252	7625	ZNF74	zinc finger protein 74	zf-C2H2
ENSG00000196172	148213	ZNF681	zinc finger protein 681	zf-C2H2
ENSG00000061455	93166	PRDM6	PR/SET domain 6	zf-C2H2
ENSG00000176083	257101	ZNF683	zinc finger protein 683	zf-C2H2
ENSG00000180884	126375	ZNF792	zinc finger protein 792	zf-C2H2
ENSG00000204920	7711	ZNF155	zinc finger protein 155	zf-C2H2
ENSG00000164631	7559	ZNF12	zinc finger protein 12	zf-C2H2
ENSG00000172888	285268	ZNF621	zinc finger protein 621	zf-C2H2
ENSG00000221994	57232	ZNF630	zinc finger protein 630	zf-C2H2
ENSG00000243660	\N	NA	NA	zf-C2H2
ENSG00000198440	147949	ZNF583	zinc finger protein 583	zf-C2H2
ENSG00000105136	79744	ZNF419	zinc finger protein 419	zf-C2H2
ENSG00000230797	404281	YY2	YY2 transcription factor	zf-C2H2
ENSG00000178917	285346	ZNF852	zinc finger protein 852	zf-C2H2
ENSG00000189164	84503	ZNF527	zinc finger protein 527	zf-C2H2
ENSG00000074047	2736	GLI2	GLI family zinc finger 2	zf-C2H2
ENSG00000171163	55657	ZNF692	zinc finger protein 692	zf-C2H2
ENSG00000128000	163131	ZNF780B	zinc finger protein 780B	zf-C2H2
ENSG00000223547	284391	ZNF844	zinc finger protein 844	zf-C2H2
ENSG00000167635	7705	ZNF146	zinc finger protein 146	zf-C2H2
ENSG00000147789	7553	ZNF7	zinc finger protein 7	zf-C2H2
ENSG00000218497	7637	ZNF84	zinc finger protein 84	zf-C2H2
ENSG00000182111	441234	ZNF716	zinc finger protein 716	zf-C2H2
ENSG00000257591	90589	ZNF625	zinc finger protein 625	zf-C2H2
ENSG00000227858	346171	ZFP57	ZFP57 zinc finger protein	zf-C2H2
ENSG00000101493	9658	ZNF516	zinc finger protein 516	zf-C2H2
ENSG00000181220	155061	ZNF746	zinc finger protein 746	zf-C2H2
ENSG00000196345	55888	ZKSCAN7	zinc finger with KRAB and SCAN domains 7	zf-C2H2
ENSG00000224689	729648	ZNF812P	zinc finger protein 812, pseudogene	zf-C2H2
ENSG00000237440	100129842	ZNF737	zinc finger protein 737	zf-C2H2
ENSG00000089335	55900	ZNF302	zinc finger protein 302	zf-C2H2
ENSG00000170954	55786	ZNF415	zinc finger protein 415	zf-C2H2
ENSG00000143067	90874	ZNF697	zinc finger protein 697	zf-C2H2
ENSG00000145908	91975	ZNF300	zinc finger protein 300	zf-C2H2
ENSG00000198538	7576	ZNF28	zinc finger protein 28	zf-C2H2
ENSG00000233831	282890	ZNF311	zinc finger protein 311	zf-C2H2
ENSG00000225351	282890	ZNF311	zinc finger protein 311	zf-C2H2
ENSG00000235178	282890	ZNF311	zinc finger protein 311	zf-C2H2
ENSG00000187801	65243	ZFP69B	ZFP69 zinc finger protein B	zf-C2H2
ENSG00000234444	728927	ZNF736	zinc finger protein 736	zf-C2H2
ENSG00000125846	7692	ZNF133	zinc finger protein 133	zf-C2H2
ENSG00000131845	57343	ZNF304	zinc finger protein 304	zf-C2H2
ENSG00000178386	7766	ZNF223	zinc finger protein 223	zf-C2H2
ENSG00000189180	7581	ZNF33A	zinc finger protein 33A	zf-C2H2
ENSG00000198315	7745	ZKSCAN8	zinc finger with KRAB and SCAN domains 8	zf-C2H2
ENSG00000198429	7620	ZNF69	zinc finger protein 69	zf-C2H2
ENSG00000167394	79759	ZNF668	zinc finger protein 668	zf-C2H2
ENSG00000137185	7746	ZSCAN9	zinc finger and SCAN domain containing 9	zf-C2H2
ENSG00000196826	163051	ZNF709	zinc finger protein 709	zf-C2H2
ENSG00000235589	282890	ZNF311	zinc finger protein 311	zf-C2H2
ENSG00000170100	197320	ZNF778	zinc finger protein 778	zf-C2H2
ENSG00000152475	116412	ZNF837	zinc finger protein 837	zf-C2H2
ENSG00000010539	7752	ZNF200	zinc finger protein 200	zf-C2H2
ENSG00000221923	400713	ZNF880	zinc finger protein 880	zf-C2H2
ENSG00000196653	91392	ZNF502	zinc finger protein 502	zf-C2H2
ENSG00000196724	147686	ZNF418	zinc finger protein 418	zf-C2H2
ENSG00000119725	57862	ZNF410	zinc finger protein 410	zf-C2H2
ENSG00000115568	7701	ZNF142	zinc finger protein 142	zf-C2H2
ENSG00000164651	221833	SP8	Sp8 transcription factor	zf-C2H2
ENSG00000159882	7773	ZNF230	zinc finger protein 230	zf-C2H2
ENSG00000139651	283337	ZNF740	zinc finger protein 740	zf-C2H2
ENSG00000227124	100131827	ZNF717	zinc finger protein 717	zf-C2H2
ENSG00000176371	54993	ZSCAN2	zinc finger and SCAN domain containing 2	zf-C2H2
ENSG00000213988	7643	ZNF90	zinc finger protein 90	zf-C2H2
ENSG00000204514	730051	ZNF814	zinc finger protein 814	zf-C2H2
ENSG00000171466	54811	ZNF562	zinc finger protein 562	zf-C2H2
ENSG00000204946	100289678	ZNF783	zinc finger family member 783	zf-C2H2
ENSG00000186026	342909	ZNF284	zinc finger protein 284	zf-C2H2
ENSG00000163067	7549	ZNF2	zinc finger protein 2	zf-C2H2
ENSG00000196466	90576	ZNF799	zinc finger protein 799	zf-C2H2
ENSG00000063587	10838	ZNF275	zinc finger protein 275	zf-C2H2
ENSG00000128610	389549	FEZF1	FEZ family zinc finger 1	zf-C2H2
ENSG00000204524	390980	ZNF805	zinc finger protein 805	zf-C2H2
ENSG00000196081	\N	NA	NA	zf-C2H2
ENSG00000229676	57615	ZNF492	zinc finger protein 492	zf-C2H2
ENSG00000235109	64288	ZSCAN31	zinc finger and SCAN domain containing 31	zf-C2H2
ENSG00000176472	284346	ZNF575	zinc finger protein 575	zf-C2H2
ENSG00000164920	116039	OSR2	odd-skipped related transciption factor 2	zf-C2H2
ENSG00000234284	345462	ZNF879	zinc finger protein 879	zf-C2H2
ENSG00000141956	63977	PRDM15	PR/SET domain 15	zf-C2H2
ENSG00000124092	140690	CTCFL	CCCTC-binding factor like	zf-C2H2
ENSG00000223687	282890	ZNF311	zinc finger protein 311	zf-C2H2
ENSG00000186777	654254	ZNF732	zinc finger protein 732	zf-C2H2
ENSG00000158805	92822	ZNF276	zinc finger protein 276	zf-C2H2
ENSG00000178665	349075	ZNF713	zinc finger protein 713	zf-C2H2
ENSG00000197123	168417	ZNF679	zinc finger protein 679	zf-C2H2
ENSG00000214022	29803	REPIN1	replication initiator 1	zf-C2H2
ENSG00000102349	11279	KLF8	Kruppel like factor 8	zf-C2H2
ENSG00000198464	147657	ZNF480	zinc finger protein 480	zf-C2H2
ENSG00000197362	136051	ZNF786	zinc finger protein 786	zf-C2H2
ENSG00000203326	\N	NA	NA	zf-C2H2
ENSG00000121864	51193	ZNF639	zinc finger protein 639	zf-C2H2
ENSG00000085276	2122	MECOM	MDS1 and EVI1 complex locus	zf-C2H2
ENSG00000204644	346171	ZFP57	ZFP57 zinc finger protein	zf-C2H2
ENSG00000153266	55079	FEZF2	FEZ family zinc finger 2	zf-C2H2
ENSG00000198039	10793	ZNF273	zinc finger protein 273	zf-C2H2
ENSG00000181315	79692	ZNF322	zinc finger protein 322	zf-C2H2
ENSG00000197343	79027	ZNF655	zinc finger protein 655	zf-C2H2
ENSG00000196597	158431	ZNF782	zinc finger protein 782	zf-C2H2
ENSG00000067082	1316	KLF6	Kruppel like factor 6	zf-C2H2
ENSG00000179909	7710	ZNF154	zinc finger protein 154	zf-C2H2
ENSG00000151612	152485	ZNF827	zinc finger protein 827	zf-C2H2
ENSG00000171161	79894	ZNF672	zinc finger protein 672	zf-C2H2
ENSG00000196670	643836	ZFP62	ZFP62 zinc finger protein	zf-C2H2
ENSG00000152784	56978	PRDM8	PR/SET domain 8	zf-C2H2
ENSG00000179059	132625	ZFP42	ZFP42 zinc finger protein	zf-C2H2
ENSG00000185869	374899	ZNF829	zinc finger protein 829	zf-C2H2
ENSG00000182903	170960	ZNF721	zinc finger protein 721	zf-C2H2
ENSG00000264668	286128	ZFP41	ZFP41 zinc finger protein	zf-C2H2
ENSG00000251192	641339	ZNF674	zinc finger protein 674	zf-C2H2
ENSG00000254004	339324	ZNF260	zinc finger protein 260	zf-C2H2
ENSG00000181638	286128	ZFP41	ZFP41 zinc finger protein	zf-C2H2
ENSG00000177873	285267	ZNF619	zinc finger protein 619	zf-C2H2
ENSG00000250571	2738	GLI4	GLI family zinc finger 4	zf-C2H2
ENSG00000181007	284406	ZFP82	ZFP82 zinc finger protein	zf-C2H2
ENSG00000245680	92285	ZNF585B	zinc finger protein 585B	zf-C2H2
ENSG00000197363	340385	ZNF517	zinc finger protein 517	zf-C2H2
ENSG00000204532	\N	NA	NA	zf-C2H2
ENSG00000174963	84107	ZIC4	Zic family member 4	zf-C2H2
ENSG00000214029	101060200	ZNF891	zinc finger protein 891	zf-C2H2
ENSG00000167528	121274	ZNF641	zinc finger protein 641	zf-C2H2
ENSG00000197054	284390	ZNF763	zinc finger protein 763	zf-C2H2
ENSG00000197024	57541	ZNF398	zinc finger protein 398	zf-C2H2
ENSG00000124496	55809	TRERF1	transcriptional regulating factor 1	zf-C2H2
ENSG00000129911	83855	KLF16	Kruppel like factor 16	zf-C2H2
ENSG00000196418	7678	ZNF124	zinc finger protein 124	zf-C2H2
ENSG00000181450	339500	ZNF678	zinc finger protein 678	zf-C2H2
ENSG00000197302	124411	ZNF720	zinc finger protein 720	zf-C2H2
ENSG00000005889	7543	ZFX	zinc finger protein, X-linked	zf-C2H2
ENSG00000179195	144348	ZNF664	zinc finger protein 664	zf-C2H2
ENSG00000176293	7694	ZNF135	zinc finger protein 135	zf-C2H2
ENSG00000168813	22847	ZNF507	zinc finger protein 507	zf-C2H2
ENSG00000256463	27164	SALL3	spalt like transcription factor 3	zf-C2H2
ENSG00000189042	163081	ZNF567	zinc finger protein 567	zf-C2H2
ENSG00000062370	7771	ZNF112	zinc finger protein 112	zf-C2H2
ENSG00000198580	\N	NA	NA	zf-C2H2
ENSG00000170374	121340	SP7	Sp7 transcription factor	zf-C2H2
ENSG00000090612	10795	ZNF268	zinc finger protein 268	zf-C2H2
ENSG00000127903	90485	ZNF835	zinc finger protein 835	zf-C2H2
ENSG00000083812	25799	ZNF324	zinc finger protein 324	zf-C2H2
ENSG00000270011	100529215	ZNF559-ZNF177	ZNF559-ZNF177 readthrough	zf-C2H2
ENSG00000198040	7637	ZNF84	zinc finger protein 84	zf-C2H2
ENSG00000135625	1961	EGR4	early growth response 4	zf-C2H2
ENSG00000183309	9831	ZNF623	zinc finger protein 623	zf-C2H2
ENSG00000160094	149076	ZNF362	zinc finger protein 362	zf-C2H2
ENSG00000223852	346171	ZFP57	ZFP57 zinc finger protein	zf-C2H2
ENSG00000234669	346171	ZFP57	ZFP57 zinc finger protein	zf-C2H2
ENSG00000257482	442319	ZNF727	zinc finger protein 727	zf-C2H2
ENSG00000206510	346171	ZFP57	ZFP57 zinc finger protein	zf-C2H2
ENSG00000226858	346171	ZFP57	ZFP57 zinc finger protein	zf-C2H2
ENSG00000232099	346171	ZFP57	ZFP57 zinc finger protein	zf-C2H2
ENSG00000223858	346171	ZFP57	ZFP57 zinc finger protein	zf-C2H2
ENSG00000136866	7539	ZFP37	ZFP37 zinc finger protein	zf-C2H2
ENSG00000169554	9839	ZEB2	zinc finger E-box binding homeobox 2	zf-C2H2
ENSG00000261459	65988	ZNF747	zinc finger protein 747	zf-C2H2
ENSG00000102935	23090	ZNF423	zinc finger protein 423	zf-C2H2
ENSG00000236609	54753	ZNF853	zinc finger protein 853	zf-C2H2
ENSG00000261678	83482	SCRT1	scratch family transcriptional repressor 1	zf-C2H2
ENSG00000255073	\N	NA	NA	zf-C2H2
ENSG00000261516	286075	ZNF707	zinc finger protein 707	zf-C2H2
ENSG00000260513	90827	ZNF479	zinc finger protein 479	zf-C2H2
ENSG00000225614	84627	ZNF469	zinc finger protein 469	zf-C2H2
ENSG00000260355	441234	ZNF716	zinc finger protein 716	zf-C2H2
ENSG00000184517	162239	ZFP1	ZFP1 zinc finger protein	zf-C2H2
ENSG00000169955	65988	ZNF747	zinc finger protein 747	zf-C2H2
ENSG00000261221	100507290	ZNF865	zinc finger protein 865	zf-C2H2
ENSG00000261352	7643	ZNF90	zinc finger protein 90	zf-C2H2
ENSG00000255104	57335	ZNF286A	zinc finger protein 286A	zf-C2H2
ENSG00000262578	100129842	ZNF737	zinc finger protein 737	zf-C2H2
ENSG00000263255	90649	ZNF486	zinc finger protein 486	zf-C2H2
ENSG00000258405	147660	ZNF578	zinc finger protein 578	zf-C2H2
ENSG00000162086	7627	ZNF75A	zinc finger protein 75a	zf-C2H2
ENSG00000262562	7639	ZNF85	zinc finger protein 85	zf-C2H2
ENSG00000085644	7760	ZNF213	zinc finger protein 213	zf-C2H2
ENSG00000262037	\N	NA	NA	zf-C2H2
ENSG00000262942	163223	ZNF676	zinc finger protein 676	zf-C2H2
ENSG00000103343	7727	ZNF174	zinc finger protein 174	zf-C2H2
ENSG00000184939	146198	ZFP90	ZFP90 zinc finger protein	zf-C2H2
ENSG00000262249	199777	ZNF626	zinc finger protein 626	zf-C2H2
ENSG00000263310	27164	SALL3	spalt like transcription factor 3	zf-C2H2
ENSG00000249459	729288	ZNF286B	zinc finger protein 286B	zf-C2H2
ENSG00000160229	\N	NA	NA	zf-C2H2
ENSG00000262022	163227	ZNF100	zinc finger protein 100	zf-C2H2
ENSG00000189420	139735	ZFP92	ZFP92 zinc finger protein	zf-C2H2
ENSG00000265763	118738	ZNF488	zinc finger protein 488	zf-C2H2
ENSG00000136451	7716	VEZF1	vascular endothelial zinc finger 1	zf-C2H2
ENSG00000266265	136259	KLF14	Kruppel like factor 14	zf-C2H2
ENSG00000154957	7566	ZNF18	zinc finger protein 18	zf-C2H2
ENSG00000187607	57335	ZNF286A	zinc finger protein 286A	zf-C2H2
ENSG00000179981	10194	TSHZ1	teashirt zinc finger homeobox 1	zf-C2H2
ENSG00000267508	26974	ZNF285	zinc finger protein 285	zf-C2H2
ENSG00000175322	162655	ZNF519	zinc finger protein 519	zf-C2H2
ENSG00000267041	342892	ZNF850	zinc finger protein 850	zf-C2H2
ENSG00000263002	10780	ZNF234	zinc finger protein 234	zf-C2H2
ENSG00000189144	126231	ZNF573	zinc finger protein 573	zf-C2H2
ENSG00000167380	7769	ZNF226	zinc finger protein 226	zf-C2H2
ENSG00000251247	25850	ZNF345	zinc finger protein 345	zf-C2H2
ENSG00000186020	57711	ZNF529	zinc finger protein 529	zf-C2H2
ENSG00000262928	7594	ZNF43	zinc finger protein 43	zf-C2H2
ENSG00000171425	51545	ZNF581	zinc finger protein 581	zf-C2H2
ENSG00000176222	342908	ZNF404	zinc finger protein 404	zf-C2H2
ENSG00000197213	342933	ZSCAN5B	zinc finger and SCAN domain containing 5B	zf-C2H2
ENSG00000188283	163087	ZNF383	zinc finger protein 383	zf-C2H2
ENSG00000171817	163255	ZNF540	zinc finger protein 540	zf-C2H2
ENSG00000186496	252884	ZNF396	zinc finger protein 396	zf-C2H2
ENSG00000167383	7772	ZNF229	zinc finger protein 229	zf-C2H2
ENSG00000267022	7766	ZNF223	zinc finger protein 223	zf-C2H2
ENSG00000174652	10781	ZNF266	zinc finger protein 266	zf-C2H2
ENSG00000171827	148268	ZNF570	zinc finger protein 570	zf-C2H2
ENSG00000267179	284390	ZNF763	zinc finger protein 763	zf-C2H2
ENSG00000159905	7638	ZNF221	zinc finger protein 221	zf-C2H2
ENSG00000180479	51276	ZNF571	zinc finger protein 571	zf-C2H2
ENSG00000196110	374879	ZNF699	zinc finger protein 699	zf-C2H2
ENSG00000197808	92283	ZNF461	zinc finger protein 461	zf-C2H2
ENSG00000081665	440515	ZNF506	zinc finger protein 506	zf-C2H2
ENSG00000188321	84527	ZNF559	zinc finger protein 559	zf-C2H2
ENSG00000188629	7730	ZNF177	zinc finger protein 177	zf-C2H2
ENSG00000188227	390927	ZNF793	zinc finger protein 793	zf-C2H2
ENSG00000197961	7675	ZNF121	zinc finger protein 121	zf-C2H2
ENSG00000256771	56242	ZNF253	zinc finger protein 253	zf-C2H2
ENSG00000196214	90321	ZNF766	zinc finger protein 766	zf-C2H2
ENSG00000269594	347344	ZNF81	zinc finger protein 81	zf-C2H2
ENSG00000269327	203523	ZNF449	zinc finger protein 449	zf-C2H2
ENSG00000269523	139735	ZFP92	ZFP92 zinc finger protein	zf-C2H2
ENSG00000197928	342926	ZNF677	zinc finger protein 677	zf-C2H2
ENSG00000196350	100287226	ZNF729	zinc finger protein 729	zf-C2H2
ENSG00000197483	89887	ZNF628	zinc finger protein 628	zf-C2H2
ENSG00000269343	100293516	ZNF587B	zinc finger protein 587B	zf-C2H2
ENSG00000198131	27300	ZNF544	zinc finger protein 544	zf-C2H2
ENSG00000251369	162972	ZNF550	zinc finger protein 550	zf-C2H2
ENSG00000197782	284323	ZNF780A	zinc finger protein 780A	zf-C2H2
ENSG00000188171	199777	ZNF626	zinc finger protein 626	zf-C2H2
ENSG00000178150	163071	ZNF114	zinc finger protein 114	zf-C2H2
ENSG00000213799	91664	ZNF845	zinc finger protein 845	zf-C2H2
ENSG00000121413	65982	ZSCAN18	zinc finger and SCAN domain containing 18	zf-C2H2
ENSG00000262918	100287226	ZNF729	zinc finger protein 729	zf-C2H2
ENSG00000197134	113835	ZNF257	zinc finger protein 257	zf-C2H2
ENSG00000196267	162962	ZNF836	zinc finger protein 836	zf-C2H2
ENSG00000269334	7569	ZNF182	zinc finger protein 182	zf-C2H2
ENSG00000181894	79673	ZNF329	zinc finger protein 329	zf-C2H2
ENSG00000204604	90333	ZNF468	zinc finger protein 468	zf-C2H2
ENSG00000256087	9668	ZNF432	zinc finger protein 432	zf-C2H2
ENSG00000267908	646698	ZSCAN5D	zinc finger and SCAN domain containing 5D	zf-C2H2
ENSG00000197124	91120	ZNF682	zinc finger protein 682	zf-C2H2
ENSG00000197608	284371	ZNF841	zinc finger protein 841	zf-C2H2
ENSG00000170949	90338	ZNF160	zinc finger protein 160	zf-C2H2
ENSG00000204611	90317	ZNF616	zinc finger protein 616	zf-C2H2
ENSG00000167785	148156	ZNF558	zinc finger protein 558	zf-C2H2
ENSG00000269162	7626	ZNF75D	zinc finger protein 75D	zf-C2H2
ENSG00000267894	79692	ZNF322	zinc finger protein 322	zf-C2H2
ENSG00000197619	284370	ZNF615	zinc finger protein 615	zf-C2H2
ENSG00000269067	388523	ZNF728	zinc finger protein 728	zf-C2H2
ENSG00000197937	84671	ZNF347	zinc finger protein 347	zf-C2H2
ENSG00000269649	57232	ZNF630	zinc finger protein 630	zf-C2H2
ENSG00000257446	729747	ZNF878	zinc finger protein 878	zf-C2H2
ENSG00000198816	140467	ZNF358	zinc finger protein 358	zf-C2H2
ENSG00000269699	23619	ZIM2	zinc finger imprinted 2	zf-C2H2
ENSG00000160352	148206	ZNF714	zinc finger protein 714	zf-C2H2
ENSG00000167766	55769	ZNF83	zinc finger protein 83	zf-C2H2
ENSG00000083838	55663	ZNF446	zinc finger protein 446	zf-C2H2
ENSG00000142528	25888	ZNF473	zinc finger protein 473	zf-C2H2
ENSG00000171649	284307	ZIK1	zinc finger protein interacting with K protein 1	zf-C2H2
ENSG00000262124	148156	ZNF558	zinc finger protein 558	zf-C2H2
ENSG00000183850	100129543	ZNF730	zinc finger protein 730	zf-C2H2
ENSG00000269693	163050	ZNF564	zinc finger protein 564	zf-C2H2
ENSG00000182986	162967	ZNF320	zinc finger protein 320	zf-C2H2
ENSG00000198185	55713	ZNF334	zinc finger protein 334	zf-C2H2
ENSG00000196409	26149	ZNF658	zinc finger protein 658	zf-C2H2
ENSG00000272120	10838	ZNF275	zinc finger protein 275	zf-C2H2
ENSG00000273439	7554	ZNF8	zinc finger protein 8	zf-C2H2
ENSG00000272602	152687	ZNF595	zinc finger protein 595	zf-C2H2
ENSG00000272889	654254	ZNF732	zinc finger protein 732	zf-C2H2
ENSG00000272957	7700	ZNF141	zinc finger protein 141	zf-C2H2
ENSG00000272580	170960	ZNF721	zinc finger protein 721	zf-C2H2
ENSG00000136504	11143	KAT7	lysine acetyltransferase 7	zf-C2HC
ENSG00000147488	9705	ST18	ST18, C2H2C-type zinc finger	zf-C2HC
ENSG00000186487	23040	MYT1L	myelin transcription factor 1 like	zf-C2HC
ENSG00000154655	91133	L3MBTL4	l(3)mbt-like 4 (Drosophila)	zf-C2HC
ENSG00000185513	26013	L3MBTL1	l(3)mbt-like 1 (Drosophila)	zf-C2HC
ENSG00000196132	4661	MYT1	myelin transcription factor 1	zf-C2HC
ENSG00000130700	140628	GATA5	GATA binding protein 5	zf-GATA
ENSG00000141448	2627	GATA6	GATA binding protein 6	zf-GATA
ENSG00000149480	9219	MTA2	metastasis associated 1 family member 2	zf-GATA
ENSG00000182979	9112	MTA1	metastasis associated 1	zf-GATA
ENSG00000142599	473	RERE	arginine-glutamic acid dipeptide repeats	zf-GATA
ENSG00000179348	2624	GATA2	GATA binding protein 2	zf-GATA
ENSG00000143614	57459	GATAD2B	GATA zinc finger domain containing 2B	zf-GATA
ENSG00000102145	2623	GATA1	GATA binding protein 1	zf-GATA
ENSG00000107485	2625	GATA3	GATA binding protein 3	zf-GATA
ENSG00000104447	7227	TRPS1	transcriptional repressor GATA binding 1	zf-GATA
ENSG00000220201	100125288	ZGLP1	zinc finger, GATA-like protein 1	zf-GATA
ENSG00000057935	57504	MTA3	metastasis associated 1 family member 3	zf-GATA
ENSG00000136574	2626	GATA4	GATA binding protein 4	zf-GATA
ENSG00000261345	140628	GATA5	GATA binding protein 5	zf-GATA
ENSG00000261992	57459	GATAD2B	GATA zinc finger domain containing 2B	zf-GATA
ENSG00000267841	2623	GATA1	GATA binding protein 1	zf-GATA
ENSG00000270410	9112	MTA1	metastasis associated 1	zf-GATA
ENSG00000189067	9516	LITAF	lipopolysaccharide induced TNF factor	zf-LITAF-like
ENSG00000089486	29965	CDIP1	cell death inducing p53 target 1	zf-LITAF-like
ENSG00000134758	51444	RNF138	ring finger protein 138	zf-MIZ
ENSG00000105229	51588	PIAS4	protein inhibitor of activated STAT 4	zf-MIZ
ENSG00000122515	83637	ZMIZ2	zinc finger MIZ-type containing 2	zf-MIZ
ENSG00000108175	57178	ZMIZ1	zinc finger MIZ-type containing 1	zf-MIZ
ENSG00000131788	10401	PIAS3	protein inhibitor of activated STAT 3	zf-MIZ
ENSG00000033800	8554	PIAS1	protein inhibitor of activated STAT 1	zf-MIZ
ENSG00000263461	10401	PIAS3	protein inhibitor of activated STAT 3	zf-MIZ
ENSG00000078043	9063	PIAS2	protein inhibitor of activated STAT 2	zf-MIZ
ENSG00000086102	4799	NFX1	nuclear transcription factor, X-box binding 1	zf-NF-X1
ENSG00000170448	152518	NFXL1	nuclear transcription factor, X-box binding like 1	zf-NF-X1

## Sheet: Genesets
s.genes	g2m.genes	arterial_markers	venous_markers	GO_artery_development
Mcm5	Hmgb2	Dll4	Nr2f2	Acvr2b
Pcna	Cdk1	Igfbp3	Aplnr	Acvrl1
Tyms	Nusap1	Unc5b	Nrp2	Adamts6
Fen1	Ube2c	Gja4		Adamts9
Mcm2	Birc5	Hey1		Adgrf4
Mcm4	Tpx2	Mecom		Adgrf5
Rrm1	Top2a	Efnb2		Akt3
Ung	Ndc80	Epas1		Angptl3
Gins2	Cks2	Nrp1		Ap2b1
Mcm6	Nuf2	Vegfc		Apob
Cdca7	Cks1b	Gja5		Apoe
Dtl	Mki67	Cxcr4		Arid2
Prim1	Tmpo	Bmx		Bmp4
Uhrf1	Cenpf			Bmpr1a
Mlf1ip	Tacc3			Bmpr2
Hells	Fam64a			Chd7
Rfc2	Smc4			Cited2
Rpa2	Ccnb2			Cntrl
Nasp	Ckap2l			Col3a1
Rad51ap1	Ckap2			Comp
Gmnn	Aurkb			Ctnnb1
Wdr76	Bub1			Cxcr4
Slbp	Kif11			Dctn5
Ccne2	Anp32e			Dll4
Ubr7	Tubb4b			Dnm2
Pold3	Gtse1			Efemp2
Msh2	Kif20b			Efnb2
Atad2	Hjurp			Eng
Rad51	Cdca3			Ephb4
Rrm2	Hn1			Eya1
Cdc45	Cdc20			Fgf8
Cdc6	Ttk			Fkbp10
Exo1	Cdc25c			Folr1
Tipin	Kif2c			Foxc1
Dscc1	Rangap1			Foxc2
Blm	Ncapd2			Foxf1
Casp8ap2	Dlgap5			Foxh1
Usp1	Cdca2			Fuz
Clspn	Cdca8			Gja5
Pola1	Ect2			Gli3
Chaf1b	Kif23			Hand2
Brip1	Hmmr			Hectd1
E2f8	Aurka			Hes1
	Psrc1			Hey1
	Anln			Hey2
	Lbr			Hoxa1
	Ckap5			Hoxa13
	Cenpe			Hpgd
	Ctcf			Jag1
	Nek2			Kat6a
	G2e3			Kif7
	Gas2l3			Ldlr
	Cbx5			Lep
	Cenpa			Lox
				Lrp1
				Lrp2
				Ltbp1
				Luzp1
				Mdk
				Mir143
				Mir145a
				Myh10
				Mylk
				Myocd
				Ndst1
				Nf1
				Ngfr
				Nog
				Notch1
				Notch3
				Notch4
				Nprl3
				Nrp1
				Pde2a
				Pdgfrb
				Plxnd1
				Prdm1
				Prickle1
				Prox1
				Prrx1
				Prrx2
				Ptger4
				Rbpj
				Robo1
				Robo2
				Rtn4
				Sec24b
				Shh
				Six1
				Slc2a10
				Smad6
				Smad7
				Smarca4
				Snx17
				Sox4
				Srf
				Stra6
				Sufu
				Tab1
				Tbx1
				Tbx2
				Tfap2b
				Tgfb2
				Tgfbr1
				Vegfa
				Wnt11
				Zmiz1

## Sheet: homologous genes
MGI.symbol	HGNC.symbol
Agrn	AGRN
Aurkaip1	AURKAIP1
Mmp23	MMP23B
Noc2l	NOC2L
Tnfrsf4	TNFRSF4
Cfap74	CFAP74
Sdf4	SDF4
Isg15	ISG15
Nadk	NADK
Slc35e2	SLC35E2B
Cdk11b	CDK11B
Cdk11b	CDK11A
B3galt6	B3GALT6
Rnf223	RNF223
Rer1	RER1
Plekhn1	KLHL17
Acap3	ACAP3
Tmem240	TMEM240
Perm1	PERM1
Tmem52	TMEM52
Morn1	MORN1
Mib2	MIB2
Ttll10	TTLL10
Olfr1303	OR4F29
Olfr1303	OR4F16
Gabrd	GABRD
Vwa1	VWA1
Olfr1289	OR4F5
Tmem88b	TMEM88B
Pusl1	PUSL1
Dvl1	DVL1
Ube2j2	UBE2J2
Ssu72	SSU72
Prkcz	PRKCZ
Mrpl20	MRPL20
Pex10	PEX10
Tnfrsf18	TNFRSF18
Cptp	CPTP
Tas1r3	TAS1R3
Ccnl2	CCNL2
Atad3a	ATAD3A
9430015G10Rik	C1orf159
Samd11	SAMD11
Mxra8	MXRA8
Gnb1	GNB1
Ski	SKI
Errfi1	ERRFI1
Hes3	HES3
Eno1b	ENO1
Ccdc27	CCDC27
Nphp4	NPHP4
Vamp3	VAMP3
Gpr153	GPR153
Uts2	UTS2
Slc2a5	SLC2A5
Chd5	CHD5
Ttc34	TTC34
Actrt2	ACTRT2
Tnfrsf25	TNFRSF25
Lzic	LZIC
Dffb	DFFB
Ctnnbip1	CTNNBIP1
Tmem201	TMEM201
Tnfrsf14	TNFRSF14
A430005L14Rik	C1orf174
Eno1	ENO1
Kcnab2	KCNAB2
Cep104	CEP104
Ube4b	UBE4B
Hes5	HES5
Kif1b	KIF1B
Plekhg5	PLEKHG5
Acot7	ACOT7
Nol9	NOL9
Klhl21	KLHL21
Dnajc11	DNAJC11
Icmt	ICMT
Nmnat1	NMNAT1
Arhgef16	ARHGEF16
Ajap1	AJAP1
Car6	CA6
Pik3cd	PIK3CD
H6pd	H6PD
Per3	PER3
Smim1	SMIM1
Zbtb48	ZBTB48
Tnfrsf9	TNFRSF9
Espn	ESPN
Trp73	TP73
Rnf207	RNF207
Spsb1	SPSB1
Gpr157	GPR157
Slc2a7	SLC2A7
Prdm16	PRDM16
Hes2	HES2
Tas1r1	TAS1R1
Lrrc47	LRRC47
Slc25a33	SLC25A33
Park7	PARK7
Phf13	PHF13
Tprgl	TPRG1L
Pank4	PANK4
Clstn1	CLSTN1
Rere	RERE
Megf6	MEGF6
Rbp7	RBP7
Slc45a1	SLC45A1
Plch2	PLCH2
Thap3	THAP3
Mmel1	MMEL1
Rpl22	RPL22
Camta1	CAMTA1
Gm2042	PRAMEF12
Gm2042	PRAMEF1
Gm2042	PRAMEF11
Gm2042	PRAMEF2
Tnfrsf8	TNFRSF8
Pex14	PEX14
Gm13119	PRAMEF12
Gm13119	PRAMEF1
Gm13119	PRAMEF11
Gm13119	PRAMEF2
Mthfr	MTHFR
Gm16367	PRAMEF12
Gm16367	PRAMEF1
Gm16367	PRAMEF11
Pramel5	PRAMEF12
Pramel5	PRAMEF1
Pramel5	PRAMEF11
Gm13103	PRAMEF12
Gm13103	PRAMEF1
Gm13103	PRAMEF11
Gm13103	PRAMEF2
BC080695	PRAMEF12
BC080695	PRAMEF1
BC080695	PRAMEF11
Gm3286	PRAMEF12
Gm3286	PRAMEF1
Gm3286	PRAMEF11
Gm3286	PRAMEF2
Gm12794	PRAMEF12
Gm12794	PRAMEF1
Gm12794	PRAMEF11
Aadacl3	AADACL3
Plod1	PLOD1
Angptl7	ANGPTL7
Gm3139	PRAMEF12
Gm3139	PRAMEF1
Gm3139	PRAMEF11
Pgd	PGD
Pramel4	PRAMEF12
Pramel4	PRAMEF1
Pramel4	PRAMEF11
Miip	MIIP
C87977	PRAMEF12
C87977	PRAMEF1
C87977	PRAMEF11
Oog3	PRAMEF12
Oog3	PRAMEF1
Oog3	PRAMEF11
Mtor	MTOR
Tardbp	TARDBP
Fbxo6	FBXO6
Gm6367	PRAMEF12
Gm6367	PRAMEF1
Gm6367	PRAMEF11
Gm6367	PRAMEF2
Ubiad1	UBIAD1
Nppa	NPPA
C87414	PRAMEF12
C87414	PRAMEF1
C87414	PRAMEF11
Dffa	DFFA
A430089I19Rik	PRAMEF12
A430089I19Rik	PRAMEF1
A430089I19Rik	PRAMEF11
Gm3259	PRAMEF12
Gm3259	PRAMEF1
Gm3259	PRAMEF11
Gm3259	PRAMEF2
Mfn2	MFN2
Vps13d	VPS13D
Gm13057	PRAMEF12
Gm13057	PRAMEF1
Gm13057	PRAMEF11
Gm13057	PRAMEF2
Gm10436	PRAMEF12
Gm10436	PRAMEF1
Gm10436	PRAMEF11
Draxin	DRAXIN
Gm13040	PRAMEF12
Gm13040	PRAMEF1
Gm13040	PRAMEF11
Gm13040	PRAMEF2
Pramef8	PRAMEF12
Pramef8	PRAMEF1
Pramef8	PRAMEF11
C87499	PRAMEF12
C87499	PRAMEF1
C87499	PRAMEF11
Hnrnpc	HNRNPCL1
Tnfrsf1b	TNFRSF1B
Gm572	C1orf127
Masp2	MASP2
2510039O18Rik	KIAA2013
D5Ertd577e	PRAMEF12
D5Ertd577e	PRAMEF1
D5Ertd577e	PRAMEF11
Oog2	PRAMEF12
Oog2	PRAMEF1
Oog2	PRAMEF11
Gm13078	PRAMEF12
Gm13078	PRAMEF1
Gm13078	PRAMEF11
B020004J07Rik	PRAMEF12
B020004J07Rik	PRAMEF1
B020004J07Rik	PRAMEF11
Clcn6	CLCN6
Gm12789	PRAMEF12
Gm12789	PRAMEF1
Gm12789	PRAMEF11
Gm12789	PRAMEF2
Exosc10	EXOSC10
Gm13084	PRAMEF12
Gm13084	PRAMEF1
Gm13084	PRAMEF11
AA792892	PRAMEF12
AA792892	PRAMEF1
AA792892	PRAMEF11
AA792892	PRAMEF2
Pramel1	PRAMEF12
Pramel1	PRAMEF1
Pramel1	PRAMEF11
Pramel1	PRAMEF2
Pramef12	PRAMEF12
Pramef12	PRAMEF1
Pramef12	PRAMEF11
Gm7978	PRAMEF12
Gm7978	PRAMEF1
Gm7978	PRAMEF11
Gm7978	PRAMEF2
Cort	CORT
Pramel6	PRAMEF12
Pramel6	PRAMEF1
Pramel6	PRAMEF11
Srm	SRM
Gm13088	PRAMEF12
Gm13088	PRAMEF1
Gm13088	PRAMEF11
Oog1	PRAMEF12
Oog1	PRAMEF1
Oog1	PRAMEF11
Pramef6	PRAMEF12
Pramef6	PRAMEF1
Pramef6	PRAMEF11
Pramef6	PRAMEF2
Pramel7	PRAMEF12
Pramel7	PRAMEF1
Pramel7	PRAMEF11
1700012P22Rik	C1orf158
Gm13043	PRAMEF12
Gm13043	PRAMEF1
Gm13043	PRAMEF11
Gm13128	PRAMEF12
Gm13128	PRAMEF1
Gm13128	PRAMEF11
Oog4	PRAMEF12
Oog4	PRAMEF1
Oog4	PRAMEF11
Gm16513	PRAMEF12
Gm16513	PRAMEF1
Gm16513	PRAMEF11
Gm16513	PRAMEF2
Fbxo2	FBXO2
E330014E10Rik	PRAMEF12
E330014E10Rik	PRAMEF1
E330014E10Rik	PRAMEF11
E330014E10Rik	PRAMEF2
Gm13083	PRAMEF12
Gm13083	PRAMEF1
Gm13083	PRAMEF11
Pramef17	PRAMEF12
Pramef17	PRAMEF1
Pramef17	PRAMEF11
Pramef17	PRAMEF2
Gm13102	PRAMEF12
Gm13102	PRAMEF1
Gm13102	PRAMEF11
Mad2l2	MAD2L2
BC061212	PRAMEF12
BC061212	PRAMEF1
BC061212	PRAMEF11
Agtrap	AGTRAP
Gm13023	PRAMEF12
Gm13023	PRAMEF1
Gm13023	PRAMEF11
Gm13023	PRAMEF2
Dhrs3	DHRS3
Nppb	NPPB
Pramef25	PRAMEF12
Pramef25	PRAMEF1
Pramef25	PRAMEF11
C87414	PRAMEF2
C87414	PRAMEF4
C87414	PRAMEF10
C87414	PRAMEF7
C87414	PRAMEF6
C87414	PRAMEF27
C87414	PRAMEF25
C87414	PRAMEF26
C87414	PRAMEF9
Gm6367	PRAMEF4
Gm6367	PRAMEF10
Gm6367	PRAMEF7
Gm6367	PRAMEF6
Gm6367	PRAMEF27
Gm6367	PRAMEF25
Gm6367	PRAMEF26
Gm6367	PRAMEF9
Oog3	PRAMEF2
Oog3	PRAMEF4
Oog3	PRAMEF10
Oog3	PRAMEF7
Oog3	PRAMEF6
Oog3	PRAMEF27
Oog3	PRAMEF25
Oog3	PRAMEF26
Oog3	PRAMEF9
C87977	PRAMEF2
C87977	PRAMEF4
C87977	PRAMEF10
C87977	PRAMEF7
C87977	PRAMEF6
C87977	PRAMEF27
C87977	PRAMEF25
C87977	PRAMEF26
C87977	PRAMEF9
Hnrnpc	HNRNPCL3
Hnrnpc	HNRNPCL2
Hnrnpc	HNRNPCL4
C87499	PRAMEF2
C87499	PRAMEF4
C87499	PRAMEF10
C87499	PRAMEF7
C87499	PRAMEF6
C87499	PRAMEF27
C87499	PRAMEF25
C87499	PRAMEF26
Gm13040	PRAMEF4
Gm13040	PRAMEF10
Gm13040	PRAMEF7
Gm13040	PRAMEF6
Gm13040	PRAMEF27
Gm13040	PRAMEF25
Gm13040	PRAMEF26
Gm13040	PRAMEF9
Pramef8	PRAMEF2
Pramef8	PRAMEF4
Pramef8	PRAMEF10
Pramef8	PRAMEF7
Pramef8	PRAMEF6
Pramef8	PRAMEF27
Pramef8	PRAMEF25
Pramef8	PRAMEF26
Pramef8	PRAMEF9
Gm13057	PRAMEF4
Gm13057	PRAMEF10
Gm13057	PRAMEF7
Gm13057	PRAMEF6
Gm13057	PRAMEF27
Gm13057	PRAMEF25
Gm13057	PRAMEF26
Gm13057	PRAMEF9
Gm10436	PRAMEF2
Gm10436	PRAMEF4
Gm10436	PRAMEF10
Gm10436	PRAMEF7
Gm10436	PRAMEF6
Gm10436	PRAMEF27
Gm10436	PRAMEF25
Gm10436	PRAMEF26
Gm10436	PRAMEF9
Gm3259	PRAMEF4
Gm3259	PRAMEF10
Gm3259	PRAMEF7
Gm3259	PRAMEF6
Gm3259	PRAMEF27
Gm3259	PRAMEF25
Gm3259	PRAMEF26
Gm3259	PRAMEF9
A430089I19Rik	PRAMEF2
A430089I19Rik	PRAMEF4
A430089I19Rik	PRAMEF10
A430089I19Rik	PRAMEF7
A430089I19Rik	PRAMEF6
A430089I19Rik	PRAMEF27
A430089I19Rik	PRAMEF25
A430089I19Rik	PRAMEF26
Gm16367	PRAMEF2
Gm16367	PRAMEF4
Gm16367	PRAMEF10
Gm16367	PRAMEF7
Gm16367	PRAMEF6
Gm16367	PRAMEF27
Gm16367	PRAMEF25
Gm16367	PRAMEF26
Pramel5	PRAMEF2
Pramel5	PRAMEF4
Pramel5	PRAMEF10
Pramel5	PRAMEF7
Pramel5	PRAMEF6
Pramel5	PRAMEF27
Pramel5	PRAMEF25
Pramel5	PRAMEF26
Gm13103	PRAMEF4
Gm13103	PRAMEF10
Gm13103	PRAMEF7
Gm13103	PRAMEF6
Gm13103	PRAMEF27
Gm13103	PRAMEF25
Gm13103	PRAMEF26
Gm13103	PRAMEF9
BC080695	PRAMEF2
BC080695	PRAMEF4
BC080695	PRAMEF10
BC080695	PRAMEF7
BC080695	PRAMEF6
BC080695	PRAMEF27
BC080695	PRAMEF25
BC080695	PRAMEF26
BC080695	PRAMEF9
Gm13119	PRAMEF4
Gm13119	PRAMEF10
Gm13119	PRAMEF7
Gm13119	PRAMEF6
Gm13119	PRAMEF27
Gm13119	PRAMEF25
Gm13119	PRAMEF26
Gm13119	PRAMEF9
Gm2042	PRAMEF4
Gm2042	PRAMEF10
Gm2042	PRAMEF7
Gm2042	PRAMEF6
Gm2042	PRAMEF27
Gm2042	PRAMEF25
Gm2042	PRAMEF26
Gm2042	PRAMEF9
Gm3139	PRAMEF2
Gm3139	PRAMEF4
Gm3139	PRAMEF10
Gm3139	PRAMEF7
Gm3139	PRAMEF6
Gm3139	PRAMEF27
Gm3139	PRAMEF25
Gm3139	PRAMEF26
Gm3139	PRAMEF9
Pramel4	PRAMEF2
Pramel4	PRAMEF4
Pramel4	PRAMEF10
Pramel4	PRAMEF7
Pramel4	PRAMEF6
Pramel4	PRAMEF27
Pramel4	PRAMEF25
Pramel4	PRAMEF26
Pramel4	PRAMEF9
Gm12794	PRAMEF2
Gm12794	PRAMEF4
Gm12794	PRAMEF10
Gm12794	PRAMEF7
Gm12794	PRAMEF6
Gm12794	PRAMEF27
Gm12794	PRAMEF25
Gm12794	PRAMEF26
Gm3286	PRAMEF4
Gm3286	PRAMEF10
Gm3286	PRAMEF7
Gm3286	PRAMEF6
Gm3286	PRAMEF27
Gm3286	PRAMEF25
Gm3286	PRAMEF26
Gm3286	PRAMEF9
E330014E10Rik	PRAMEF4
E330014E10Rik	PRAMEF10
E330014E10Rik	PRAMEF7
E330014E10Rik	PRAMEF6
E330014E10Rik	PRAMEF27
E330014E10Rik	PRAMEF25
E330014E10Rik	PRAMEF26
E330014E10Rik	PRAMEF9
Gm13083	PRAMEF2
Gm13083	PRAMEF4
Gm13083	PRAMEF10
Gm13083	PRAMEF7
Gm13083	PRAMEF6
Gm13083	PRAMEF27
Gm13083	PRAMEF25
Gm13083	PRAMEF26
Pramef17	PRAMEF4
Pramef17	PRAMEF10
Pramef17	PRAMEF7
Pramef17	PRAMEF6
Pramef17	PRAMEF27
Pramef17	PRAMEF25
Pramef17	PRAMEF26
Pramef17	PRAMEF9
Gm16513	PRAMEF4
Gm16513	PRAMEF10
Gm16513	PRAMEF7
Gm16513	PRAMEF6
Gm16513	PRAMEF27
Gm16513	PRAMEF25
Gm16513	PRAMEF26
Gm16513	PRAMEF9
Oog4	PRAMEF2
Oog4	PRAMEF4
Oog4	PRAMEF10
Oog4	PRAMEF7
Oog4	PRAMEF6
Oog4	PRAMEF27
Oog4	PRAMEF25
Oog4	PRAMEF26
Oog4	PRAMEF9
Gm13128	PRAMEF2
Gm13128	PRAMEF4
Gm13128	PRAMEF10
Gm13128	PRAMEF7
Gm13128	PRAMEF6
Gm13128	PRAMEF27
Gm13128	PRAMEF25
Gm13128	PRAMEF26
Gm13128	PRAMEF9
Pramel7	PRAMEF2
Pramel7	PRAMEF4
Pramel7	PRAMEF10
Pramel7	PRAMEF7
Pramel7	PRAMEF6
Pramel7	PRAMEF27
Pramel7	PRAMEF25
Pramel7	PRAMEF26
Pramel7	PRAMEF9
Pramef6	PRAMEF4
Pramef6	PRAMEF10
Pramef6	PRAMEF7
Pramef6	PRAMEF6
Pramef6	PRAMEF27
Pramef6	PRAMEF25
Pramef6	PRAMEF26
Pramef6	PRAMEF9
Gm13043	PRAMEF2
Gm13043	PRAMEF4
Gm13043	PRAMEF10
Gm13043	PRAMEF7
Gm13043	PRAMEF6
Gm13043	PRAMEF27
Gm13043	PRAMEF25
Gm13043	PRAMEF26
Gm13043	PRAMEF9
Pramel6	PRAMEF2
Pramel6	PRAMEF4
Pramel6	PRAMEF10
Pramel6	PRAMEF7
Pramel6	PRAMEF6
Pramel6	PRAMEF27
Pramel6	PRAMEF25
Pramel6	PRAMEF26
Gm13088	PRAMEF2
Gm13088	PRAMEF4
Gm13088	PRAMEF10
Gm13088	PRAMEF7
Gm13088	PRAMEF6
Gm13088	PRAMEF27
Gm13088	PRAMEF25
Gm13088	PRAMEF26
Gm13088	PRAMEF9
Oog1	PRAMEF2
Oog1	PRAMEF4
Oog1	PRAMEF10
Oog1	PRAMEF7
Oog1	PRAMEF6
Oog1	PRAMEF27
Oog1	PRAMEF25
Oog1	PRAMEF26
Oog1	PRAMEF9
Pramef25	PRAMEF2
Pramef25	PRAMEF4
Pramef25	PRAMEF10
Pramef25	PRAMEF7
Pramef25	PRAMEF6
Pramef25	PRAMEF27
Pramef25	PRAMEF25
Pramef25	PRAMEF26
Pramef25	PRAMEF9
Gm13023	PRAMEF4
Gm13023	PRAMEF10
Gm13023	PRAMEF7
Gm13023	PRAMEF6
Gm13023	PRAMEF27
Gm13023	PRAMEF25
Gm13023	PRAMEF26
Gm13023	PRAMEF9
Gm13102	PRAMEF2
Gm13102	PRAMEF4
Gm13102	PRAMEF10
Gm13102	PRAMEF7
Gm13102	PRAMEF6
Gm13102	PRAMEF27
Gm13102	PRAMEF25
Gm13102	PRAMEF26
Gm13102	PRAMEF9
BC061212	PRAMEF2
BC061212	PRAMEF4
BC061212	PRAMEF10
BC061212	PRAMEF7
BC061212	PRAMEF6
BC061212	PRAMEF27
BC061212	PRAMEF25
BC061212	PRAMEF26
BC061212	PRAMEF9
Gm12789	PRAMEF4
Gm12789	PRAMEF10
Gm12789	PRAMEF7
Gm12789	PRAMEF6
Gm12789	PRAMEF27
Gm12789	PRAMEF25
Gm12789	PRAMEF26
Gm12789	PRAMEF9
B020004J07Rik	PRAMEF2
B020004J07Rik	PRAMEF4
B020004J07Rik	PRAMEF10
B020004J07Rik	PRAMEF7
B020004J07Rik	PRAMEF6
B020004J07Rik	PRAMEF27
B020004J07Rik	PRAMEF25
B020004J07Rik	PRAMEF26
B020004J07Rik	PRAMEF9
Oog2	PRAMEF2
Oog2	PRAMEF4
Oog2	PRAMEF10
Oog2	PRAMEF7
Oog2	PRAMEF6
Oog2	PRAMEF27
Oog2	PRAMEF25
Oog2	PRAMEF26
Oog2	PRAMEF9
Gm13078	PRAMEF2
Gm13078	PRAMEF4
Gm13078	PRAMEF10
Gm13078	PRAMEF7
Gm13078	PRAMEF6
Gm13078	PRAMEF27
Gm13078	PRAMEF25
Gm13078	PRAMEF26
Gm13078	PRAMEF9
D5Ertd577e	PRAMEF2
D5Ertd577e	PRAMEF4
D5Ertd577e	PRAMEF10
D5Ertd577e	PRAMEF7
D5Ertd577e	PRAMEF6
D5Ertd577e	PRAMEF27
D5Ertd577e	PRAMEF25
D5Ertd577e	PRAMEF26
Gm7978	PRAMEF4
Gm7978	PRAMEF10
Gm7978	PRAMEF7
Gm7978	PRAMEF6
Gm7978	PRAMEF27
Gm7978	PRAMEF25
Gm7978	PRAMEF26
Gm7978	PRAMEF9
Pramef12	PRAMEF2
Pramef12	PRAMEF4
Pramef12	PRAMEF10
Pramef12	PRAMEF7
Pramef12	PRAMEF6
Pramef12	PRAMEF27
Pramef12	PRAMEF25
Pramef12	PRAMEF26
Pramef12	PRAMEF9
Gm13084	PRAMEF2
Gm13084	PRAMEF4
Gm13084	PRAMEF10
Gm13084	PRAMEF7
Gm13084	PRAMEF6
Gm13084	PRAMEF27
Gm13084	PRAMEF25
Gm13084	PRAMEF26
Pramel1	PRAMEF4
Pramel1	PRAMEF10
Pramel1	PRAMEF7
Pramel1	PRAMEF6
Pramel1	PRAMEF27
Pramel1	PRAMEF25
Pramel1	PRAMEF26
Pramel1	PRAMEF9
AA792892	PRAMEF4
AA792892	PRAMEF10
AA792892	PRAMEF7
AA792892	PRAMEF6
AA792892	PRAMEF27
AA792892	PRAMEF25
AA792892	PRAMEF26
AA792892	PRAMEF9
Myom3	MYOM3
Aunip	AUNIP
Ppp1r8	PPP1R8
Azin2	AZIN2
Lactbl1	LACTBL1
Hnrnpr	HNRNPR
Khdrbs1	KHDRBS1
Srsf4	SRSF4
Tcea3	TCEA3
Ephb2	EPHB2
Yars	YARS1
Gm13128	PRAMEF13
Gm13128	PRAMEF18
Gm13128	PRAMEF5
Gm13128	PRAMEF8
Gm13128	PRAMEF33
Gm13128	PRAMEF15
Gm13128	PRAMEF14
Gm13128	PRAMEF19
Gm13128	PRAMEF17
Gm13128	PRAMEF20
Lrrc38	LRRC38
Rcc2	RCC2
Plekhm2	PLEKHM2
Gm13023	PRAMEF13
Gm13023	PRAMEF18
Gm13023	PRAMEF5
Gm13023	PRAMEF8
Gm13023	PRAMEF33
Gm13023	PRAMEF15
Gm13023	PRAMEF14
Gm13023	PRAMEF19
Gm13023	PRAMEF17
Gm13023	PRAMEF20
Spata21	SPATA21
Cnr2	CNR2
BC061212	PRAMEF13
BC061212	PRAMEF18
BC061212	PRAMEF5
BC061212	PRAMEF8
BC061212	PRAMEF33
BC061212	PRAMEF15
BC061212	PRAMEF14
BC061212	PRAMEF19
BC061212	PRAMEF17
BC061212	PRAMEF20
Gpr3	GPR3
Gm13102	PRAMEF13
Gm13102	PRAMEF18
Gm13102	PRAMEF5
Gm13102	PRAMEF8
Gm13102	PRAMEF33
Gm13102	PRAMEF15
Gm13102	PRAMEF14
Gm13102	PRAMEF19
Gm13102	PRAMEF17
Gm13102	PRAMEF20
Wasf2	WASF2
Pink1	PINK1
Ptpru	PTPRU
Pithd1	PITHD1
Srrm1	SRRM1
Capzb	CAPZB
Clcnka	CLCNKA
Clcnka	CLCNKB
Wdtc1	WDTC1
Ldlrap1	LDLRAP1
Fbxo42	FBXO42
Wnt4	WNT4
Efhd2	EFHD2
Pigv	PIGV
Fuca1	FUCA1
Aldh4a1	ALDH4A1
Pla2g2f	PLA2G2F
Dnajc16	DNAJC16
Kif17	KIF17
Hpca	HPCA
Marcksl1	MARCKSL1
Tmco4	TMCO4
Pqlc2	SLC66A1
Gale	GALE
Dcdc2b	DCDC2B
Slc9a1	SLC9A1
Eya3	EYA3
Gpn2	GPN2
Gm10436	PRAMEF13
Gm10436	PRAMEF18
Gm10436	PRAMEF5
Gm10436	PRAMEF8
Gm10436	PRAMEF33
Gm10436	PRAMEF15
Gm10436	PRAMEF14
Gm10436	PRAMEF19
Gm10436	PRAMEF17
Gm10436	PRAMEF20
A430089I19Rik	PRAMEF9
A430089I19Rik	PRAMEF13
A430089I19Rik	PRAMEF18
A430089I19Rik	PRAMEF5
A430089I19Rik	PRAMEF8
A430089I19Rik	PRAMEF33
A430089I19Rik	PRAMEF15
A430089I19Rik	PRAMEF14
A430089I19Rik	PRAMEF19
A430089I19Rik	PRAMEF17
A430089I19Rik	PRAMEF20
Cela3b	CELA3B
Cela3b	CELA3A
C87499	PRAMEF9
C87499	PRAMEF13
C87499	PRAMEF18
C87499	PRAMEF5
C87499	PRAMEF8
C87499	PRAMEF33
C87499	PRAMEF15
C87499	PRAMEF14
C87499	PRAMEF19
C87499	PRAMEF17
C87499	PRAMEF20
Zbtb40	ZBTB40
Sesn2	SESN2
Ubxn11	UBXN11
Fabp3	FABP3
Gm13040	PRAMEF13
Gm13040	PRAMEF18
Gm13040	PRAMEF5
Gm13040	PRAMEF8
Gm13040	PRAMEF33
Gm13040	PRAMEF15
Gm13040	PRAMEF14
Gm13040	PRAMEF19
Gm13040	PRAMEF17
Gm13040	PRAMEF20
Map3k6	MAP3K6
Rap1gap	RAP1GAP
BC080695	PRAMEF13
BC080695	PRAMEF18
BC080695	PRAMEF5
BC080695	PRAMEF8
BC080695	PRAMEF33
BC080695	PRAMEF15
BC080695	PRAMEF14
BC080695	PRAMEF19
BC080695	PRAMEF17
BC080695	PRAMEF20
Gm16367	PRAMEF9
Gm16367	PRAMEF13
Gm16367	PRAMEF18
Gm16367	PRAMEF5
Gm16367	PRAMEF8
Gm16367	PRAMEF33
Gm16367	PRAMEF15
Gm16367	PRAMEF14
Gm16367	PRAMEF19
Gm16367	PRAMEF17
Gm16367	PRAMEF20
Gm13103	PRAMEF13
Gm13103	PRAMEF18
Gm13103	PRAMEF5
Gm13103	PRAMEF8
Gm13103	PRAMEF33
Gm13103	PRAMEF15
Gm13103	PRAMEF14
Gm13103	PRAMEF19
Gm13103	PRAMEF17
Gm13103	PRAMEF20
Dnajc8	DNAJC8
Otud3	OTUD3
Ncmap	NCMAP
Zdhhc18	ZDHHC18
Arhgef10l	ARHGEF10L
Rnf186	RNF186
Zfp593	ZNF593
Pramef6	PRAMEF13
Pramef6	PRAMEF18
Pramef6	PRAMEF5
Pramef6	PRAMEF8
Pramef6	PRAMEF33
Pramef6	PRAMEF15
Pramef6	PRAMEF14
Pramef6	PRAMEF19
Pramef6	PRAMEF17
Pramef6	PRAMEF20
Fhad1	FHAD1
Pramel6	PRAMEF9
Pramel6	PRAMEF13
Pramel6	PRAMEF18
Pramel6	PRAMEF5
Pramel6	PRAMEF8
Pramel6	PRAMEF33
Pramel6	PRAMEF15
Pramel6	PRAMEF14
Pramel6	PRAMEF19
Pramel6	PRAMEF17
Pramel6	PRAMEF20
Cdc42	CDC42
Ifnlr1	IFNLR1
Slc25a34	SLC25A34
Prdm2	PRDM2
E330014E10Rik	PRAMEF13
E330014E10Rik	PRAMEF18
E330014E10Rik	PRAMEF5
E330014E10Rik	PRAMEF8
E330014E10Rik	PRAMEF33
E330014E10Rik	PRAMEF15
E330014E10Rik	PRAMEF14
E330014E10Rik	PRAMEF19
E330014E10Rik	PRAMEF17
E330014E10Rik	PRAMEF20
Snora44	SNORA44
Oog4	PRAMEF13
Oog4	PRAMEF18
Oog4	PRAMEF5
Oog4	PRAMEF8
Oog4	PRAMEF33
Oog4	PRAMEF15
Oog4	PRAMEF14
Oog4	PRAMEF19
Oog4	PRAMEF17
Oog4	PRAMEF20
Dhdds	DHDDS
Tmem50a	TMEM50A
Rpl11	RPL11
Usp48	USP48
Hspg2	HSPG2
Slc30a2	SLC30A2
Rsrp1	RSRP1
Iqcc	IQCC
Padi1	PADI1
Clic4	CLIC4
Pef1	PEF1
Rcan3	RCAN3
Taf12	TAF12
D5Ertd577e	PRAMEF9
D5Ertd577e	PRAMEF13
D5Ertd577e	PRAMEF18
D5Ertd577e	PRAMEF5
D5Ertd577e	PRAMEF8
D5Ertd577e	PRAMEF33
D5Ertd577e	PRAMEF15
D5Ertd577e	PRAMEF14
D5Ertd577e	PRAMEF19
D5Ertd577e	PRAMEF17
D5Ertd577e	PRAMEF20
Ak2	AK2
Gm12789	PRAMEF13
Gm12789	PRAMEF18
Gm12789	PRAMEF5
Gm12789	PRAMEF8
Gm12789	PRAMEF33
Gm12789	PRAMEF15
Gm12789	PRAMEF14
Gm12789	PRAMEF19
Gm12789	PRAMEF17
Gm12789	PRAMEF20
Extl1	EXTL1
B020004J07Rik	PRAMEF13
B020004J07Rik	PRAMEF18
B020004J07Rik	PRAMEF5
B020004J07Rik	PRAMEF8
B020004J07Rik	PRAMEF33
B020004J07Rik	PRAMEF15
B020004J07Rik	PRAMEF14
B020004J07Rik	PRAMEF19
B020004J07Rik	PRAMEF17
B020004J07Rik	PRAMEF20
Tmem222	TMEM222
Atpif1	ATP5IF1
Cela2a	CELA2A
Cela2a	CELA2B
Nudc	NUDC
Paqr7	PAQR7
Ptafr	PTAFR
C1qa	C1QA
Pafah2	PAFAH2
C87977	PRAMEF13
C87977	PRAMEF18
C87977	PRAMEF5
C87977	PRAMEF8
C87977	PRAMEF33
C87977	PRAMEF15
C87977	PRAMEF14
C87977	PRAMEF19
C87977	PRAMEF17
C87977	PRAMEF20
Mrto4	MRTO4
Atp13a2	ATP13A2
Sytl1	SYTL1
Klhdc7a	KLHDC7A
C77080	KIAA1522
Catsper4	CATSPER4
C1qc	C1QC
Htr6	HTR6
Grrp1	FAM110D
Rsc1a1	RSC1A1
Gm13057	PRAMEF13
Gm13057	PRAMEF18
Gm13057	PRAMEF5
Gm13057	PRAMEF8
Gm13057	PRAMEF33
Gm13057	PRAMEF15
Gm13057	PRAMEF14
Gm13057	PRAMEF19
Gm13057	PRAMEF17
Gm13057	PRAMEF20
Lin28a	LIN28A
Akr7a5	AKR7L
Stmn1	STMN1
Fblim1	FBLIM1
Trnp1	TRNP1
Uqcrh	UQCRHL
Eif3i	EIF3I
Fam76a	FAM76A
Laptm5	LAPTM5
Nipal3	NIPAL3
Zbtb8a	ZBTB8A
Cd52	CD52
Tssk3	TSSK3
Arhgef19	ARHGEF19
Padi6	PADI6
Snrnp40	SNRNP40
Zbtb17	ZBTB17
Pnrc2	PNRC2
Fam43b	FAM43B
Phc2	PHC2
Phactr4	PHACTR4
Pramel4	PRAMEF13
Pramel4	PRAMEF18
Pramel4	PRAMEF5
Pramel4	PRAMEF8
Pramel4	PRAMEF33
Pramel4	PRAMEF15
Pramel4	PRAMEF14
Pramel4	PRAMEF19
Pramel4	PRAMEF17
Pramel4	PRAMEF20
Lck	LCK
Sdc3	SDC3
Casp9	CASP9
Gmeb1	GMEB1
Epha8	EPHA8
Gm3139	PRAMEF13
Gm3139	PRAMEF18
Gm3139	PRAMEF5
Gm3139	PRAMEF8
Gm3139	PRAMEF33
Gm3139	PRAMEF15
Gm3139	PRAMEF14
Gm3139	PRAMEF19
Gm3139	PRAMEF17
Gm3139	PRAMEF20
Pla2g2c	PLA2G2C
Stpg1	STPG1
Pdpn	PDPN
Ptp4a2	PTP4A2
Il22ra1	IL22RA1
Emc1	EMC1
Oog1	PRAMEF13
Oog1	PRAMEF18
Oog1	PRAMEF5
Oog1	PRAMEF8
Oog1	PRAMEF33
Oog1	PRAMEF15
Oog1	PRAMEF14
Oog1	PRAMEF19
Oog1	PRAMEF17
Oog1	PRAMEF20
Cep85	CEP85
Gm13088	PRAMEF13
Gm13088	PRAMEF18
Gm13088	PRAMEF5
Gm13088	PRAMEF8
Gm13088	PRAMEF33
Gm13088	PRAMEF15
Gm13088	PRAMEF14
Gm13088	PRAMEF19
Gm13088	PRAMEF17
Gm13088	PRAMEF20
Col16a1	COL16A1
Zbtb8os	ZBTB8OS
Pramef17	PRAMEF13
Pramef17	PRAMEF18
Pramef17	PRAMEF5
Pramef17	PRAMEF8
Pramef17	PRAMEF33
Pramef17	PRAMEF15
Pramef17	PRAMEF14
Pramef17	PRAMEF19
Pramef17	PRAMEF17
Pramef17	PRAMEF20
Pla2g2a	PLA2G2A
Padi2	PADI2
Gm16513	PRAMEF13
Gm16513	PRAMEF18
Gm16513	PRAMEF5
Gm16513	PRAMEF8
Gm16513	PRAMEF33
Gm16513	PRAMEF15
Gm16513	PRAMEF14
Gm16513	PRAMEF19
Gm16513	PRAMEF17
Gm16513	PRAMEF20
Snora16a	SNORA16A
Lypla2	LYPLA2
Necap2	NECAP2
Camk2n1	CAMK2N1
Padi4	PADI4
Sync	SYNC
Syf2	SYF2
Pramef25	PRAMEF13
Pramef25	PRAMEF18
Pramef25	PRAMEF5
Pramef25	PRAMEF8
Pramef25	PRAMEF33
Pramef25	PRAMEF15
Pramef25	PRAMEF14
Pramef25	PRAMEF19
Pramef25	PRAMEF17
Pramef25	PRAMEF20
Ythdf2	YTHDF2
Tmem39b	TMEM39B
Cda	CDA
Bsdc1	BSDC1
Hspb7	HSPB7
Rnf19b	RNF19B
Oog2	PRAMEF13
Oog2	PRAMEF18
Oog2	PRAMEF5
Oog2	PRAMEF8
Oog2	PRAMEF33
Oog2	PRAMEF15
Oog2	PRAMEF14
Oog2	PRAMEF19
Oog2	PRAMEF17
Oog2	PRAMEF20
Gm13078	PRAMEF13
Gm13078	PRAMEF18
Gm13078	PRAMEF5
Gm13078	PRAMEF8
Gm13078	PRAMEF33
Gm13078	PRAMEF15
Gm13078	PRAMEF14
Gm13078	PRAMEF19
Gm13078	PRAMEF17
Gm13078	PRAMEF20
Tmem234	TMEM234
Agmat	AGMAT
Cd164l2	CD164L2
Hp1bp3	HP1BP3
Sdhb	SDHB
Kpna6	KPNA6
Tmem54	TMEM54
Cela3a	CELA3B
Cela3a	CELA3A
Mul1	MUL1
Gm7978	PRAMEF13
Gm7978	PRAMEF18
Gm7978	PRAMEF5
Gm7978	PRAMEF8
Gm7978	PRAMEF33
Gm7978	PRAMEF15
Gm7978	PRAMEF14
Gm7978	PRAMEF19
Gm7978	PRAMEF17
Gm7978	PRAMEF20
Pramef12	PRAMEF13
Pramef12	PRAMEF18
Pramef12	PRAMEF5
Pramef12	PRAMEF8
Pramef12	PRAMEF33
Pramef12	PRAMEF15
Pramef12	PRAMEF14
Pramef12	PRAMEF19
Pramef12	PRAMEF17
Pramef12	PRAMEF20
Mecr	MECR
AA792892	PRAMEF13
AA792892	PRAMEF18
AA792892	PRAMEF5
AA792892	PRAMEF8
AA792892	PRAMEF33
AA792892	PRAMEF15
AA792892	PRAMEF14
AA792892	PRAMEF19
AA792892	PRAMEF17
AA792892	PRAMEF20
Gm13084	PRAMEF9
Gm13084	PRAMEF13
Gm13084	PRAMEF18
Gm13084	PRAMEF5
Gm13084	PRAMEF8
Gm13084	PRAMEF33
Gm13084	PRAMEF15
Gm13084	PRAMEF14
Gm13084	PRAMEF19
Gm13084	PRAMEF17
Gm13084	PRAMEF20
Rps6ka1	RPS6KA1
Epha2	EPHA2
Rab42	RAB42
Smpdl3b	SMPDL3B
Alpl	ALPL
Fam229a	FAM229A
Nr0b2	NR0B2
Gm3259	PRAMEF13
Gm3259	PRAMEF18
Gm3259	PRAMEF5
Gm3259	PRAMEF8
Gm3259	PRAMEF33
Gm3259	PRAMEF15
Gm3259	PRAMEF14
Gm3259	PRAMEF19
Gm3259	PRAMEF17
Gm3259	PRAMEF20
Szrd1	SZRD1
Rbbp4	RBBP4
Matn1	MATN1
Kazn	KAZN
Id3	ID3
Gm2042	PRAMEF13
Gm2042	PRAMEF18
Gm2042	PRAMEF5
Gm2042	PRAMEF8
Gm2042	PRAMEF33
Gm2042	PRAMEF15
Gm2042	PRAMEF14
Gm2042	PRAMEF19
Gm2042	PRAMEF17
Gm2042	PRAMEF20
Kdf1	KDF1
Rpa2	RPA2
Pramel5	PRAMEF9
Pramel5	PRAMEF13
Pramel5	PRAMEF18
Pramel5	PRAMEF5
Pramel5	PRAMEF8
Pramel5	PRAMEF33
Pramel5	PRAMEF15
Pramel5	PRAMEF14
Pramel5	PRAMEF19
Pramel5	PRAMEF17
Pramel5	PRAMEF20
Arid1a	ARID1A
Gm13119	PRAMEF13
Gm13119	PRAMEF18
Gm13119	PRAMEF5
Gm13119	PRAMEF8
Gm13119	PRAMEF33
Gm13119	PRAMEF15
Gm13119	PRAMEF14
Gm13119	PRAMEF19
Gm13119	PRAMEF17
Gm13119	PRAMEF20
C1qb	C1QB
Tmem82	TMEM82
Med18	MED18
Ahdc1	AHDC1
Adgrb2	ADGRB2
Gm13043	PRAMEF13
Gm13043	PRAMEF18
Gm13043	PRAMEF5
Gm13043	PRAMEF8
Gm13043	PRAMEF33
Gm13043	PRAMEF15
Gm13043	PRAMEF14
Gm13043	PRAMEF19
Gm13043	PRAMEF17
Gm13043	PRAMEF20
Ubxn10	UBXN10
Gpatch3	GPATCH3
S100pbp	S100PBP
Pramel7	PRAMEF13
Pramel7	PRAMEF18
Pramel7	PRAMEF5
Pramel7	PRAMEF8
Pramel7	PRAMEF33
Pramel7	PRAMEF15
Pramel7	PRAMEF14
Pramel7	PRAMEF19
Pramel7	PRAMEF17
Pramel7	PRAMEF20
Mtfr1l	MTFR1L
Gm13083	PRAMEF9
Gm13083	PRAMEF13
Gm13083	PRAMEF18
Gm13083	PRAMEF5
Gm13083	PRAMEF8
Gm13083	PRAMEF33
Gm13083	PRAMEF15
Gm13083	PRAMEF14
Gm13083	PRAMEF19
Gm13083	PRAMEF17
Gm13083	PRAMEF20
Pdik1l	PDIK1L
Oprd1	OPRD1
Rcc1	RCC1
Tinagl1	TINAGL1
Padi3	PADI3
Themis2	THEMIS2
Sh2d5	SH2D5
Hmgcl	HMGCL
Hcrtr1	HCRTR1
Trnau1ap	TRNAU1AP
Fam167b	FAM167B
Sh3bgrl3	SH3BGRL3
Tmem51	TMEM51
Txlna	TXLNA
Nbl1	NBL1
Eif4g3	EIF4G3
Cnksr1	CNKSR1
Gm3286	PRAMEF13
Gm3286	PRAMEF18
Gm3286	PRAMEF5
Gm3286	PRAMEF8
Gm3286	PRAMEF33
Gm3286	PRAMEF15
Gm3286	PRAMEF14
Gm3286	PRAMEF19
Gm3286	PRAMEF17
Gm3286	PRAMEF20
Pramel1	PRAMEF13
Pramel1	PRAMEF18
Pramel1	PRAMEF5
Pramel1	PRAMEF8
Pramel1	PRAMEF33
Pramel1	PRAMEF15
Pramel1	PRAMEF14
Pramel1	PRAMEF19
Pramel1	PRAMEF17
Pramel1	PRAMEF20
Trim63	TRIM63
Crocc	CROCC
Gm6367	PRAMEF13
Gm6367	PRAMEF18
Gm6367	PRAMEF5
Gm6367	PRAMEF8
Gm6367	PRAMEF33
Gm6367	PRAMEF15
Gm6367	PRAMEF14
Gm6367	PRAMEF19
Gm6367	PRAMEF17
Gm6367	PRAMEF20
Nkain1	NKAIN1
Serinc2	SERINC2
Rhd	RHD
Rhd	RHCE
Man1c1	MAN1C1
Runx3	RUNX3
Ubr4	UBR4
Kdm1a	KDM1A
Oog3	PRAMEF13
Oog3	PRAMEF18
Oog3	PRAMEF5
Oog3	PRAMEF8
Oog3	PRAMEF33
Oog3	PRAMEF15
Oog3	PRAMEF14
Oog3	PRAMEF19
Oog3	PRAMEF17
Oog3	PRAMEF20
Hdac1	HDAC1
Pla2g2e	PLA2G2E
C87414	PRAMEF13
C87414	PRAMEF18
C87414	PRAMEF5
C87414	PRAMEF8
C87414	PRAMEF33
C87414	PRAMEF15
C87414	PRAMEF14
C87414	PRAMEF19
C87414	PRAMEF17
C87414	PRAMEF20
A3galt2	A3GALT2
Pla2g5	PLA2G5
Ddi2	RSC1A1
Fgr	FGR
Asap3	ASAP3
Grhl3	GRHL3
Ddost	DDOST
Sfn	SFN
Pum1	PUM1
Zbtb8b	ZBTB8B
Tas1r2	TAS1R2
Luzp1	LUZP1
Vwa5b1	VWA5B1
Igsf21	IGSF21
Tmem200b	TMEM200B
Zcchc17	ZCCHC17
Ece1	ECE1
Zfp362	ZNF362
Pramef8	PRAMEF13
Pramef8	PRAMEF18
Pramef8	PRAMEF5
Pramef8	PRAMEF8
Pramef8	PRAMEF33
Pramef8	PRAMEF15
Pramef8	PRAMEF14
Pramef8	PRAMEF19
Pramef8	PRAMEF17
Pramef8	PRAMEF20
Fam131c	FAM131C
Stx12	STX12
Mfap2	MFAP2
Pax7	PAX7
E2f2	E2F2
Ccdc28b	CCDC28B
Srsf10	SRSF10
Pla2g2d	PLA2G2D
Clcnkb	CLCNKA
Clcnkb	CLCNKB
Zfp46	ZNF436
Trim62	TRIM62
Gm12794	PRAMEF9
Gm12794	PRAMEF13
Gm12794	PRAMEF18
Gm12794	PRAMEF5
Gm12794	PRAMEF8
Gm12794	PRAMEF33
Gm12794	PRAMEF15
Gm12794	PRAMEF14
Gm12794	PRAMEF19
Gm12794	PRAMEF17
Gm12794	PRAMEF20
Spen	SPEN
Xkr8	XKR8
Iffo2	IFFO2
Fndc5	FNDC5
Ctrc	CTRC
Hyi	HYI
Ifi44	IFI44
Atg4c	ATG4C
Fmo4	FMO4
Scamp3	SCAMP3
Exo5	EXO5
Slc16a1	SLC16A1
Tmem59	TMEM59
Cks1b	CKS1B
Lrrc7	LRRC7
Col11a1	COL11A1
4933434E20Rik	C1orf43
Smg5	SMG5
Ttc22	TTC22
Car14	CA14
Artn	ARTN
Henmt1	HENMT1
Hmgb4	HMGB4
Cd84	CD84
Cdcp2	CDCP2
Ankrd13c	ANKRD13C
Alg6	ALG6
Clk2	CLK2
Hao2	HAO2
Uhmk1	UHMK1
Sell	SELL
Pip5k1a	PIP5K1A
Slc30a7	SLC30A7
Ifi205	MNDA
Slamf7	SLAMF7
Guca2a	GUCA2A
Hivep3	HIVEP3
Brinp2	BRINP2
Adcy10	ADCY10
Tmem125	TMEM125
Ddah1	DDAH1
Slamf8	SLAMF8
Mycbp	MYCBP
Kank4	KANK4
Cryz	CRYZ
Syde2	SYDE2
Nmnat2	NMNAT2
Slc39a1	SLC39A1
Sgip1	SGIP1
Acot11	ACOT11
Usp21	USP21
Snx27	SNX27
Pi4kb	PI4KB
Gpr61	GPR61
Ngf	NGF
Slc19a2	SLC19A2
Ago1	AGO1
Ipp	IPP
Prkaa2	PRKAA2
Sike1	SIKE1
Tex35	TEX35
Mrpl9	MRPL9
Smim12	SMIM12
Eif2b3	EIF2B3
Txnip	TXNIP
Usp33	USP33
Adar	ADAR
AU040320	KIAA0319L
Hspb11	HSPB11
Chil4	CHIA
Pou2f1	POU2F1
Tctex1d1	TCTEX1D1
Zfp644	ZNF644
Urod	UROD
Slc2a1	SLC2A1
Nhlh2	NHLH2
Creb3l4	CREB3L4
Agbl4	AGBL4
Dcaf6	DCAF6
Sh3glb1	SH3GLB1
Msto1	MSTO1
Anxa9	ANXA9
Klf17	KLF17
Foxe3	FOXE3
Nexn	NEXN
Lrrc40	LRRC40
Fggy	FGGY
Kcnc4	KCNC4
I830077J02Rik	C1orf162
Ier5	IER5
Ctps	CTPS1
Csf3r	CSF3R
Teddm1a	TEDDM1
Zyg11a	ZYG11A
Sh3d21	SH3D21
Grik3	GRIK3
Tmem53	TMEM53
Atpaf1	ATPAF1
St6galnac5	ST6GALNAC5
Nphs2	NPHS2
Vhl	VHLL
Trim46	TRIM46
Cgn	CGN
Nit1	NIT1
Dnajb4	DNAJB4
Ubap2l	UBAP2L
Mtx1	MTX1
Lrrc8b	LRRC8B
Cd160	CD160
Scarna3a	SCARNA3
Fam163a	FAM163A
Sv2a	SV2A
Ror1	ROR1
Lce1g	LCE5A
Dbt	DBT
Btbd19	BTBD19
Sfpq	SFPQ
Ifi204	MNDA
Mr1	MR1
Lrrc8c	LRRC8C
Barhl2	BARHL2
Fcrlb	FCRLB
Hormad1	HORMAD1
Bend5	BEND5
Nes	NES
Rad54l	RAD54L
Wars2	WARS2
Fpgt	FPGT
Hipk1	HIPK1
She	SHE
Rbmxl1	RBMXL1
Uck2	UCK2
Cldn19	CLDN19
Rap1a	RAP1A
Zmym4	ZMYM4
4930558K02Rik	C1orf105
Atp8b2	ATP8B2
Cd5l	CD5L
Ccdc17	CCDC17
Echdc2	ECHDC2
Mier1	MIER1
Gipc2	GIPC2
Pglyrp4	PGLYRP4
Ralgps2	RALGPS2
Tomm40l	TOMM40L
Glmp	GLMP
Mcoln3	MCOLN3
Gpr161	GPR161
Bola1	BOLA1
Arpc5	ARPC5
F11r	F11R
Ildr2	ILDR2
Oxct2b	OXCT2
5330417C22Rik	ELAPOR1
Bcl2l15	BCL2L15
Meaf6	MEAF6
Nras	NRAS
Hook1	HOOK1
Rgsl1	RGSL1
Slc1a7	SLC1A7
Syt11	SYT11
Fmo5	FMO5
4933400A11Rik	CAPZA1
Swt1	SWT1
Cdc20	CDC20
Fcer1a	FCER1A
Spata6	SPATA6
Gstm6	GSTM1
Rrnad1	RRNAD1
Mllt11	MLLT11
Lelp1	LELP1
S1pr1	S1PR1
Ptgfrn	PTGFRN
Atxn7l2	ATXN7L2
Eps8l3	EPS8L3
Gpbp1l1	GPBP1L1
Zfp326	ZNF326
Gjb4	GJB4
Nhlh1	NHLH1
Oscp1	OSCP1
Usp1	USP1
Arnt	ARNT
Atp1b1	ATP1B1
Clca4b	CLCA4
Cachd1	CACHD1
C8a	C8A
Heyl	HEYL
Prdx6	PRDX6
Agl	AGL
Srsf11	SRSF11
S100a2	S100A2
Lrrc41	LRRC41
Jtb	JTB
Man1a2	MAN1A2
Mrps21	MRPS21
Erich3	ERICH3
Pcsk9	PCSK9
Slc44a5	SLC44A5
Hax1	HAX1
Mrpl37	MRPL37
Gstm1	GSTM1
Serpinc1	SERPINC1
Pmf1	PMF1
Zbtb7b	ZBTB7B
5730409E04Rik	C1orf216
Cc2d1b	CC2D1B
Olfr414	OR6Y1
Fmo2	FMO2
Fcrla	FCRLA
Stk40	STK40
Zmym6	ZMYM6
Cyb561d1	CYB561D1
S100a6	S100A6
Fcrls	FCRL2
Tctex1d4	TCTEX1D4
Lmx1a	LMX1A
Chil3	CHIA
Capza1	CAPZA1
Ntng1	NTNG1
Mob3c	MOB3C
Pex11b	PEX11B
Fam78b	FAM78B
Adgrl4	ADGRL4
Sdhc	SDHC
Angptl1	ANGPTL1
Fam72a	FAM72B
Fam72a	FAM72C
Fam72a	FAM72D
Ndufs5	NDUFS5
Rab13	RAB13
Ncstn	NCSTN
Mroh7	MROH7
Mroh7	MROH7-TTC4
Dnm3	DNM3
Prdx1	PRDX1
Scarna3b	SCARNA3
Mpc2	MPC2
Dpm3	DPM3
Tgfbr3	TGFBR3
Ndufs2	NDUFS2
Tmigd3	TMIGD3
Zswim5	ZSWIM5
Lrrc52	LRRC52
Igsf9	IGSF9
Asb17	ASB17
Lhx4	LHX4
Ttc4	TTC4
Lrrc39	LRRC39
Sh2d1b1	SH2D1B
Cd2	CD2
Gfi1	GFI1
Atp1a4	ATP1A4
Gnl2	GNL2
1110065P20Rik	C1orf122
Hcn3	HCN3
Fcgr4	FCGR3A
Fcgr4	FCGR3B
Bcl9	BCL9
Gbp6	GBP6
Prrx1	PRRX1
Mroh9	MROH9
Gbp2	GBP2
Lrrc42	LRRC42
Bcar3	BCAR3
Prpf38a	PRPF38A
Faah	FAAH
Palmd	PALMD
Kcna3	KCNA3
Dram2	DRAM2
Lamc2	LAMC2
Ttf2	TTF2
Psma5	PSMA5
Pias3	PIAS3
Rptn	RPTN
Olfr231	OR6K6
Dnali1	DNALI1
Tagln2	TAGLN2
Tmed5	TMED5
Apobec4	APOBEC4
Ddr2	DDR2
B4galt3	B4GALT3
Rps27rt	RPS27
Psrc1	PSRC1
Mrps14	MRPS14
Hapln2	HAPLN2
Sprr4	SPRR4
Kcnd3	KCND3
Cacybp	CACYBP
Ddx20	DDX20
Bnipl	BNIPL
Akr1a1	AKR1A1
Mcoln2	MCOLN2
Rasal2	RASAL2
Kncn	KNCN
Abl2	ABL2
Lrrc71	LRRC71
Rsbn1	RSBN1
1700025G04Rik	C1orf21
Aph1a	APH1A
Gpatch4	GPATCH4
Zfp691	ZNF691
Nudt4	NUDT4B
Vamp4	VAMP4
Vcam1	VCAM1
Tor1aip2	TOR1AIP2
Ppox	PPOX
Fam129a	NIBAN1
Nuf2	NUF2
Sema4a	SEMA4A
Insrr	INSRR
Sass6	SASS6
Rlf	RLF
Txndc12	TXNDC12
Ptch2	PTCH2
Il12rb2	IL12RB2
Vps45	VPS45
Mex3a	MEX3A
Stil	STIL
Tnni3k	FPGT-TNNI3K
Tnni3k	TNNI3K
Dpt	DPT
Atp1a1	ATP1A1
Efna1	EFNA1
S100a4	S100A4
Jun	JUN
Ebna1bp2	EBNA1BP2
Rabggtb	RABGGTB
Teddm1b	TEDDM1
F5	F5
Ssx2ip	SSX2IP
Xcl1	XCL2
Xcl1	XCL1
Pbxip1	PBXIP1
Msh4	MSH4
Odf2l	ODF2L
Yipf1	YIPF1
Eva1b	EVA1B
Gbp5	GBP5
Slc35d1	SLC35D1
Gstm2	GSTM1
Slc50a1	SLC50A1
Vps72	VPS72
Zfp687	ZNF687
Zfp697	ZNF697
Nrd1	NRDC
Plekho1	PLEKHO1
Mpz	MPZ
Prkab2	PRKAB2
Dph5	DPH5
Them5	THEM5
Nsun4	NSUN4
Dlgap3	DLGAP3
Nfia	NFIA
Lmna	LMNA
Rabgap1l	RABGAP1L
Rnf2	RNF2
Cdc42se1	CDC42SE1
Kcnq4	KCNQ4
Hectd3	HECTD3
Cyp2j13	CYP2J2
Bcl10	BCL10
Etv3	ETV3
Flad1	FLAD1
Dmrtb1	DMRTB1
Scyl3	SCYL3
Magi3	MAGI3
Zfp69	ZFP69
Tmco2	TMCO2
Ago3	AGO3
S100a11	S100A11
Kcnn3	KCNN3
Sec16b	SEC16B
Pbx1	PBX1
Gm128	C1orf56
Creg1	CREG1
Adam15	ADAM15
Pifo	PIFO
Ppm1j	PPM1J
Set	SETSIP
Aknad1	AKNAD1
Notch2	NOTCH2
Nt5c1a	NT5C1A
CK137956	C1orf94
Cyb5rl	CYB5RL
Mtmr11	MTMR11
Rnf115	RNF115
Lrriq3	LRRIQ3
Glul	GLUL
Mrps15	MRPS15
Cyp4a10	CYP4A11
Cyp4a10	CYP4A22
Tbx19	TBX19
Arhgef2	ARHGEF2
Dph2	DPH2
Tmem69	TMEM69
Maneal	MANEAL
Snip1	SNIP1
Fcrl6	FCRL6
Rxrg	RXRG
Faf1	FAF1
Rbm8a	RBM8A
C2cd4d	C2CD4D
Mov10	MOV10
Scp2	SCP2
Pmvk	PMVK
2610528J11Rik	C1orf210
Gclm	GCLM
Lrif1	LRIF1
Zfyve9	ZFYVE9
Csde1	CSDE1
Pdzk1	PDZK1
Cth	CTH
Prok1	PROK1
Ago4	AGO4
Sh2d1b2	SH2D1B
Zfp648	ZNF648
Rnf11	RNF11
Hrnr	HRNR
Tchhl1	TCHHL1
S100a1	S100A1
Gnat2	GNAT2
Rpe65	RPE65
Lamtor2	LAMTOR2
Hs2st1	HS2ST1
Ufc1	UFC1
4930558C23Rik	CTXND2
Dap3	DAP3
Slfnl1	SLFNL1
Ly9	LY9
Col9a2	COL9A2
Colgalt2	COLGALT2
Pfdn2	PFDN2
Ptbp2	PTBP2
S100a13	S100A13
Gstm4	GSTM4
Apoa2	APOA2
Ankrd34a	ANKRD34A
Zyg11b	ZYG11B
Lce1e	LCE5A
Tyw3	TYW3
Riiad1	RIIAD1
Ppt1	PPT1
4930523C07Rik	KIAA0040
Tspan1	TSPAN1
Ldlrad1	LDLRAD1
Ciart	CIART
Syt6	SYT6
Ppcs	PPCS
Rfx5	RFX5
Spta1	SPTA1
Rorc	RORC
Psmb4	PSMB4
Rbm15	RBM15
Lurap1	LURAP1
Bcan	BCAN
Crp	CRP
Ctbs	CTBS
4930522H14Rik	C1orf185
Fcrl1	FCRL1
Mtf1	MTF1
Tdrd5	TDRD5
Ilf2	ILF2
Adgrl2	ADGRL2
Fcgr3	FCGR2A
Fcgr3	FCGR2C
Fcgr3	FCGR2B
Tal1	TAL1
Prpf3	PRPF3
Ccdc24	CCDC24
Gbp9	GBP6
Mfsd2a	MFSD2A
Ptpn22	PTPN22
Them4	THEM4
Mettl11b	METTL11B
Cd48	CD48
Fmo3	FMO3
Btf3l4	BTF3L4
Sele	SELE
Efcab7	EFCAB7
Ssbp3	SSBP3
Ttll7	TTLL7
Gja8	GJA8
Gatad2b	GATAD2B
Nasp	NASP
Map7d1	MAP7D1
Ankrd45	ANKRD45
Psmb2	PSMB2
Rwdd3	RWDD3
Sypl2	SYPL2
Zc3h12a	ZC3H12A
Tfap2e	TFAP2E
Snx7	SNX7
Olfr430	OR6N2
Dars2	DARS2
Nos1ap	NOS1AP
Fhl3	FHL3
Alg14	ALG14
Acadm	ACADM
Tchh	TCHH
Serbp1	SERBP1
Cyp4x1	CYP4X1
Zmym1	ZMYM1
Lmo4	LMO4
Dpyd	DPYD
Casq2	CASQ2
Phtf1	PHTF1
Rprd2	RPRD2
Extl2	EXTL2
Hmgcs2	HMGCS2
Wls	WLS
Sft2d2	SFT2D2
Trim45	TRIM45
Lix1l	LIX1L
Rgl1	RGL1
Gstm5	GSTM3
Gng12	GNG12
Elovl1	ELOVL1
Kprp	KPRP
Ttc39a	TTC39A
Selenbp1	SELENBP1
Magoh	MAGOH
Fdps	FDPS
Gbp4	GBP6
Flg2	FLG2
Slamf9	SLAMF9
Shcbp1l	SHCBP1L
Rtca	RTCA
Ash1l	ASH1L
Scmh1	SCMH1
Adora3	ADORA3
Dmrta2	DMRTA2
Orc1	ORC1
Gbp11	GBP6
Otud7b	OTUD7B
Rab25	RAB25
Btbd8	BTBD8
Epha10	EPHA10
Fmo1	FMO1
Mef2d	MEF2D
Ptprf	PTPRF
Rims3	RIMS3
Csf1	CSF1
Tars2	TARS2
Hmcn1	HMCN1
Alx3	ALX3
Ifi44l	IFI44L
Uqcrh	UQCRH
Szt2	SZT2
Tbx15	TBX15
Rbmx	RBMXL1
Chd1l	CHD1L
Tmod4	TMOD4
Tex38	TEX38
Edem3	EDEM3
Dhx9	DHX9
Podn	PODN
Prmt6	PRMT6
Adamts4	ADAMTS4
Olfr220	OR6P1
Cadm3	CADM3
Pea15a	PEA15
Atf6	ATF6
Bsnd	BSND
Slc25a24	SLC25A24
Tada1	TADA1
Pigk	PIGK
Chtop	CHTOP
Ap4b1	AP4B1
Pde4b	PDE4B
Pygo2	PYGO2
Smg7	SMG7
Inpp5b	INPP5B
Ssr2	SSR2
Sycp1	SYCP1
[truncated: 17,881 more rows]
